# Supplementary material for: Origin and Evolution of the Multifaceted Adherens Junction Component Plekha7
Source: Front Cell Dev Biol. 2022 Mar 23;10:856975. doi: 10.3389/fcell.2022.856975 (PMC8983885; doi:10.3389/fcell.2022.856975)
Supplement: Supplementary file 1 [file Table2.xlsx]

## Sheet: Table Legend
Supplementary Table S2. Results of the BLAST searches using the human PLEKHA1 isoform 1 (NP_001001974.1) as query against the genomes of the taxa detailed in Supplementary Table S1. Results are included in separate tabs for each taxon. Graphic summary of BLAST aligments is inlcuded in respected searches to visualize sequence aligments.

## Sheet: Mammals
Description	Scientific Name	Max Score	Total Score	Query Cover	E value	Per. Ident	Acc. Len	Accession
pleckstrin homology domain-containing family A member 1 isoform 3 [Homo sapiens]	Homo sapiens	796	796	1	0	1	383	NP_001317107.1
pleckstrin homology domain-containing family A member 1 isoform X3 [Nomascus leucogenys]	Nomascus leucogenys	792	792	1	0	0.9948	383	XP_030661927.1
pleckstrin homology domain-containing family A member 1 isoform X3 [Hylobates moloch]	Hylobates moloch	791	791	1	0	0.9922	383	XP_032031961.1
PREDICTED: pleckstrin homology domain-containing family A member 1 isoform X3 [Macaca fascicularis]	Macaca fascicularis	790	790	1	0	0.9922	383	XP_005566699.1
pleckstrin homology domain-containing family A member 1 isoform 6 [Homo sapiens]	Homo sapiens	790	790	1	0	0.9846	389	NP_001364177.1
pleckstrin homology domain-containing family A member 1 isoform X5 [Papio anubis]	Papio anubis	790	790	1	0	0.9896	383	XP_021799492.1
pleckstrin homology domain-containing family A member 1 isoform 4 [Homo sapiens]	Homo sapiens	789	789	1	0	0.9746	393	NP_001364174.1
pleckstrin homology domain-containing family A member 1 isoform X2 [Rhinopithecus roxellana]	Rhinopithecus roxellana	788	788	1	0	0.9896	383	XP_030796612.1
pleckstrin homology domain-containing family A member 1 isoform X6 [Macaca nemestrina]	Macaca nemestrina	788	788	1	0	0.9896	383	XP_011719746.1
pleckstrin homology domain-containing family A member 1 isoform X3 [Chlorocebus sabaeus]	Chlorocebus sabaeus	786	786	1	0	0.9869	383	XP_007962486.1
pleckstrin homology domain-containing family A member 1 [Pongo abelii]	Pongo abelii	786	786	1	0	0.9896	383	NP_001127518.1
pleckstrin homology domain-containing family A member 1 isoform X2 [Nomascus leucogenys]	Nomascus leucogenys	785	785	1	0	0.9695	393	XP_030661921.1
pleckstrin homology domain-containing family A member 1 isoform 8 [Homo sapiens]	Homo sapiens	785	785	1	0	0.9922	380	NP_001364179.1
pleckstrin homology domain-containing family A member 1 isoform X3 [Aotus nancymaae]	Aotus nancymaae	785	785	1	0	0.9869	383	XP_021530300.1
pleckstrin homology domain-containing family A member 1 isoform X2 [Hylobates moloch]	Hylobates moloch	784	784	1	0	0.9669	393	XP_032031952.1
PREDICTED: pleckstrin homology domain-containing family A member 1 isoform X2 [Macaca fascicularis]	Macaca fascicularis	783	783	1	0	0.9669	393	XP_005566697.1
pleckstrin homology domain-containing family A member 1 isoform X2 [Saimiri boliviensis boliviensis]	Saimiri boliviensis boliviensis	782	782	1	0	0.9817	383	XP_039321215.1
pleckstrin homology domain-containing family A member 1 isoform X3 [Papio anubis]	Papio anubis	781	781	1	0	0.9644	393	XP_021799490.1
pleckstrin homology domain-containing family A member 1 isoform X4 [Macaca nemestrina]	Macaca nemestrina	780	780	1	0	0.9644	393	XP_011719729.1
pleckstrin homology domain-containing family A member 1 isoform X2 [Chlorocebus sabaeus]	Chlorocebus sabaeus	779	779	1	0	0.9618	393	XP_007962485.1
pleckstrin homology domain-containing family A member 1 isoform X3 [Callithrix jacchus]	Callithrix jacchus	779	779	1	0	0.9817	383	XP_035125236.1
pleckstrin homology domain-containing family A member 1 isoform X3 [Trachypithecus francoisi]	Trachypithecus francoisi	778	778	1	0	0.9406	404	XP_033036295.1
pleckstrin homology domain-containing family A member 1 isoform X2 [Aotus nancymaae]	Aotus nancymaae	776	776	1	0	0.9618	393	XP_021530299.1
pleckstrin homology domain-containing family A member 1 isoform X3 [Cebus imitator]	Cebus imitator	776	776	1	0	0.9817	383	XP_017364125.1
PREDICTED: pleckstrin homology domain-containing family A member 1 isoform X2 [Galeopterus variegatus]	Galeopterus variegatus	773	773	1	0	0.9713	383	XP_008569332.1
pleckstrin homology domain-containing family A member 1 isoform X2 [Castor canadensis]	Castor canadensis	772	772	1	0	0.9713	383	XP_020027359.1
pleckstrin homology domain-containing family A member 1 isoform X2 [Callithrix jacchus]	Callithrix jacchus	771	771	1	0	0.9567	393	XP_035125234.1
pleckstrin homology domain-containing family A member 1 isoform X3 [Canis lupus familiaris]	Canis lupus familiaris	770	770	1	0	0.9687	383	XP_005637867.1
pleckstrin homology domain-containing family A member 1 isoform X1 [Trachypithecus francoisi]	Trachypithecus francoisi	770	770	1	0	0.9179	414	XP_033036257.1
pleckstrin homology domain-containing family A member 1 isoform X2 [Carlito syrichta]	Carlito syrichta	769	769	1	0	0.9687	383	XP_021574277.1
pleckstrin homology domain-containing family A member 1 isoform X2 [Cebus imitator]	Cebus imitator	768	768	1	0	0.9567	393	XP_017364124.1
PREDICTED: pleckstrin homology domain-containing family A member 1 isoform X2 [Equus przewalskii]	Equus przewalskii	767	767	1	0	0.9661	382	XP_008535377.1
pleckstrin homology domain-containing family A member 1 isoform X3 [Heterocephalus glaber]	Heterocephalus glaber	767	767	1	0	0.9608	383	XP_004838842.1
pleckstrin homology domain-containing family A member 1 isoform 9 [Homo sapiens]	Homo sapiens	766	766	1	0	0.9713	372	NP_001364180.1
pleckstrin homology domain-containing family A member 1 isoform X9 [Rattus norvegicus]	Rattus norvegicus	765	765	1	0	0.9636	385	XP_038939076.1
pleckstrin homology domain-containing family A member 1 isoform X3 [Microtus oregoni]	Microtus oregoni	764	764	1	0	0.9608	383	XP_041522146.1
pleckstrin homology domain-containing family A member 1 isoform X5 [Ailuropoda melanoleuca]	Ailuropoda melanoleuca	763	763	1	0	0.9661	382	XP_002924543.1
pleckstrin homology domain-containing family A member 1 isoform X2 [Canis lupus familiaris]	Canis lupus familiaris	763	763	1	0	0.944	393	XP_005637866.1
pleckstrin homology domain-containing family A member 1 isoform X5 [Microtus ochrogaster]	Microtus ochrogaster	762	762	1	0	0.9582	383	XP_005351434.1
pleckstrin homology domain-containing family A member 1 isoform X6 [Mesocricetus auratus]	Mesocricetus auratus	761	761	1	0	0.9556	383	XP_012970298.1
pleckstrin homology domain-containing family A member 1 isoform X2 [Heterocephalus glaber]	Heterocephalus glaber	761	761	1	0	0.9364	393	XP_004838841.1
pleckstrin homology domain-containing family A member 1 isoform X4 [Equus asinus]	Equus asinus	760	760	1	0	0.9512	388	XP_044605399.1
PREDICTED: pleckstrin homology domain-containing family A member 1 isoform X2 [Marmota marmota marmota]	Marmota marmota marmota	759	759	1	0	0.9635	384	XP_015353840.1
pleckstrin homology domain-containing family A member 1 isoform X3 [Ailuropoda melanoleuca]	Ailuropoda melanoleuca	758	758	1	0	0.9536	387	XP_034519270.1
PREDICTED: pleckstrin homology domain-containing family A member 1 isoform X3 [Propithecus coquereli]	Propithecus coquereli	758	758	1	0	0.9582	379	XP_012497900.1
pleckstrin homology domain-containing family A member 1 isoform X1 [Rattus rattus]	Rattus rattus	758	758	1	0	0.9392	395	XP_032748334.1
pleckstrin homology domain-containing family A member 1 isoform X2 [Enhydra lutris kenyoni]	Enhydra lutris kenyoni	758	758	1	0	0.9582	382	XP_022355596.1
pleckstrin homology domain-containing family A member 1 isoform X3 [Mustela erminea]	Mustela erminea	757	757	1	0	0.9582	382	XP_032168245.1
pleckstrin homology domain-containing family A member 1 isoform X3 [Microcebus murinus]	Microcebus murinus	757	757	1	0	0.9608	379	XP_012636743.1
pleckstrin homology domain-containing family A member 1 isoform X3 [Ursus maritimus]	Ursus maritimus	757	757	1	0	0.9536	387	XP_040480309.1
pleckstrin homology domain-containing family A member 1 isoform X8 [Rattus norvegicus]	Rattus norvegicus	757	757	1	0	0.9392	395	XP_006230475.1
pleckstrin homology domain-containing family A member 1 isoform X2 [Microtus oregoni]	Microtus oregoni	756	756	1	0	0.9364	393	XP_041522145.1
pleckstrin homology domain-containing family A member 1 isoform X3 [Otolemur garnettii]	Otolemur garnettii	756	756	1	0	0.9634	378	XP_023367499.1
pleckstrin homology domain-containing family A member 1 isoform X2 [Ailuropoda melanoleuca]	Ailuropoda melanoleuca	756	756	1	0	0.9415	392	XP_011229689.1
pleckstrin homology domain-containing family A member 1 isoform X3 [Lontra canadensis]	Lontra canadensis	755	755	1	0	0.9556	382	XP_032738046.1
pleckstrin homology domain-containing family A member 1 isoform X3 [Mustela putorius furo]	Mustela putorius furo	754	754	1	0	0.9556	382	XP_012911189.1
pleckstrin homology domain-containing family A member 1 isoform X4 [Microtus ochrogaster]	Microtus ochrogaster	754	754	1	0	0.9338	393	XP_026637149.1
pleckstrin homology domain-containing family A member 1 isoform X5 [Mesocricetus auratus]	Mesocricetus auratus	754	754	1	0	0.9313	393	XP_012970294.1
pleckstrin homology domain-containing family A member 1 isoform X2 [Urocitellus parryii]	Urocitellus parryii	752	752	1	0	0.9391	394	XP_026240041.1
pleckstrin homology domain-containing family A member 1 isoform X2 [Otolemur garnettii]	Otolemur garnettii	751	751	1	0	0.9434	388	XP_023367498.1
pleckstrin homology domain-containing family A member 1 isoform X5 [Rattus norvegicus]	Rattus norvegicus	750	750	1	0	0.916	405	XP_006230474.1
pleckstrin homology domain-containing family A member 1 isoform X2 [Trichechus manatus latirostris]	Trichechus manatus latirostris	749	749	1	0	0.9455	385	XP_023585802.1
pleckstrin homology domain-containing family A member 1 isoform X2 [Mustela erminea]	Mustela erminea	749	749	1	0	0.9338	392	XP_032168244.1
pleckstrin homology domain-containing family A member 1 isoform X2 [Lontra canadensis]	Lontra canadensis	748	748	1	0	0.9313	392	XP_032738045.1
pleckstrin homology domain-containing family A member 1 isoform X2 [Mustela putorius furo]	Mustela putorius furo	746	746	1	0	0.9313	392	XP_012911188.1
pleckstrin homology domain-containing family A member 1 isoform X5 [Peromyscus maniculatus bairdii]	Peromyscus maniculatus bairdii	743	743	1	0	0.9634	383	XP_006977034.1
pleckstrin homology domain-containing family A member 1 isoform X2 [Cavia porcellus]	Cavia porcellus	743	743	1	0	0.9608	383	XP_005008132.1
pleckstrin homology domain-containing family A member 1 isoform X3 [Peromyscus leucopus]	Peromyscus leucopus	742	742	1	0	0.9608	383	XP_028724189.1
pleckstrin homology domain-containing family A member 1 isoform X3 [Artibeus jamaicensis]	Artibeus jamaicensis	742	742	1	0	0.9399	382	XP_037020727.1
pleckstrin homology domain-containing family A member 1 isoform X2 [Talpa occidentalis]	Talpa occidentalis	741	741	1	0	0.9373	382	XP_037353901.1
pleckstrin homology domain-containing family A member 1 isoform X3 [Mastomys coucha]	Mastomys coucha	741	741	1	0	0.9608	383	XP_031244424.1
pleckstrin homology domain-containing family A member 1 isoform X3 [Fukomys damarensis]	Fukomys damarensis	741	741	1	0	0.9634	383	XP_010631044.1
pleckstrin homology domain-containing family A member 1 isoform X3 [Arvicola amphibius]	Arvicola amphibius	741	741	1	0	0.9608	383	XP_038200463.1
pleckstrin homology domain-containing family A member 1 isoform X3 [Neophocaena asiaeorientalis asiaeorientalis]	Neophocaena asiaeorientalis asiaeorientalis	740	740	1	0	0.953	383	XP_024611737.1
PREDICTED: pleckstrin homology domain-containing family A member 1 isoform X3 [Ceratotherium simum simum]	Ceratotherium simum simum	740	740	1	0	0.9634	383	XP_004428205.1
pleckstrin homology domain-containing family A member 1 isoform X3 [Panthera tigris]	Panthera tigris	739	739	1	0	0.953	383	XP_007084938.1
pleckstrin homology domain-containing family A member 1 isoform X3 [Rhinolophus ferrumequinum]	Rhinolophus ferrumequinum	739	739	1	0	0.9478	382	XP_032986595.1
pleckstrin homology domain-containing family A member 1 isoform X3 [Puma yagouaroundi]	Puma yagouaroundi	738	738	1	0	0.9504	383	XP_040342600.1
PREDICTED: pleckstrin homology domain-containing family A member 1 isoform X2 [Lipotes vexillifer]	Lipotes vexillifer	738	738	1	0	0.953	383	XP_007469608.1
pleckstrin homology domain-containing family A member 1 isoform X3 [Felis catus]	Felis catus	738	738	1	0	0.9504	383	XP_023096804.1
pleckstrin homology domain-containing family A member 1 isoform X2 [Puma concolor]	Puma concolor	738	738	1	0	0.9504	383	XP_025773974.1
pleckstrin homology domain-containing family A member 1 isoform X3 [Onychomys torridus]	Onychomys torridus	737	737	1	0	0.9556	383	XP_036060013.1
pleckstrin homology domain-containing family A member 1 isoform X5 [Meriones unguiculatus]	Meriones unguiculatus	736	736	1	0	0.953	383	XP_021508878.1
pleckstrin homology domain-containing family A member 1 isoform X2 [Monodon monoceros]	Monodon monoceros	736	736	1	0	0.9504	383	XP_029101036.1
pleckstrin homology domain-containing family A member 1 isoform X4 [Peromyscus maniculatus bairdii]	Peromyscus maniculatus bairdii	736	736	1	0	0.9389	393	XP_006977035.2
pleckstrin homology domain-containing family A member 1 isoform X2 [Nannospalax galili]	Nannospalax galili	736	736	1	0	0.9556	383	XP_008825488.1
pleckstrin homology domain-containing family A member 1 isoform 2 [Mus musculus]	Mus musculus	736	736	1	0	0.9504	383	NP_001333444.1
pleckstrin homology domain-containing family A member 1 isoform X3 [Sus scrofa]	Sus scrofa	735	735	1	0	0.953	381	XP_005654207.1
PREDICTED: pleckstrin homology domain-containing family A member 1 isoform X6 [Chinchilla lanigera]	Chinchilla lanigera	735	735	1	0	0.9556	383	XP_005402000.1
pleckstrin homology domain-containing family A member 1 isoform X5 [Mus pahari]	Mus pahari	735	735	1	0	0.953	383	XP_021063121.1
pleckstrin homology domain-containing family A member 1 isoform X3 [Manis pentadactyla]	Manis pentadactyla	734	734	1	0	0.9557	384	XP_036754511.1
pleckstrin homology domain-containing family A member 1 isoform X2 [Grammomys surdaster]	Grammomys surdaster	734	734	1	0	0.9505	384	XP_028625260.1
pleckstrin homology domain-containing family A member 1 isoform X2 [Rhinolophus ferrumequinum]	Rhinolophus ferrumequinum	734	734	1	0	0.9209	392	XP_032986594.1
pleckstrin homology domain-containing family A member 1 isoform X3 [Vicugna pacos]	Vicugna pacos	734	734	1	0	0.953	383	XP_006200201.1
pleckstrin homology domain-containing family A member 1 isoform X2 [Peromyscus leucopus]	Peromyscus leucopus	734	734	1	0	0.9364	393	XP_028724181.1
pleckstrin homology domain-containing family A member 1 isoform X2 [Mastomys coucha]	Mastomys coucha	734	734	1	0	0.9364	393	XP_031244423.1
pleckstrin homology domain-containing family A member 1 isoform X2 [Equus caballus]	Equus caballus	734	734	1	0	0.9364	392	XP_023493792.1
pleckstrin homology domain-containing family A member 1 isoform X2 [Artibeus jamaicensis]	Artibeus jamaicensis	733	733	1	0	0.916	392	XP_037020726.1
pleckstrin homology domain-containing family A member 1 isoform X2 [Arvicola amphibius]	Arvicola amphibius	733	733	1	0	0.9364	393	XP_038200459.1
pleckstrin homology domain-containing family A member 1 isoform X2 [Fukomys damarensis]	Fukomys damarensis	733	733	1	0	0.9389	393	XP_010631042.1

## Sheet: Sauropsida
Description	Scientific Name	Max Score	Total Score	Query Cover	E value	Per. Ident	Acc. Len	Accession
pleckstrin homology domain-containing family A member 1 isoform X10 [Chrysemys picta bellii]	Chrysemys picta bellii	699	699	1	0	0.8846	389	XP_023959340.1
pleckstrin homology domain-containing family A member 1 isoform X10 [Trachemys scripta elegans]	Trachemys scripta elegans	696	696	1	0	0.8821	389	XP_034632900.1
pleckstrin homology domain-containing family A member 1 isoform X3 [Chelonia mydas]	Chelonia mydas	696	696	1	0	0.8821	389	XP_027682435.1
pleckstrin homology domain-containing family A member 1 isoform X3 [Terrapene carolina triunguis]	Terrapene carolina triunguis	694	694	1	0	0.8795	389	XP_024072752.1
pleckstrin homology domain-containing family A member 1 isoform X9 [Chrysemys picta bellii]	Chrysemys picta bellii	691	691	1	0	0.8625	399	XP_008164520.1
pleckstrin homology domain-containing family A member 1 isoform X3 [Mauremys mutica]	Mauremys mutica	691	691	1	0	0.8718	389	XP_044880697.1
PREDICTED: pleckstrin homology domain-containing family A member 1 isoform X3 [Corvus brachyrhynchos]	Corvus brachyrhynchos	690	690	1	0	0.8718	390	XP_017602339.1
pleckstrin homology domain-containing family A member 1 isoform X3 [Chelonoidis abingdonii]	Chelonoidis abingdonii	689	689	1	0	0.8692	389	XP_032632582.1
pleckstrin homology domain-containing family A member 1 isoform X3 [Corvus moneduloides]	Corvus moneduloides	689	689	1	0	0.8692	390	XP_031971958.1
pleckstrin homology domain-containing family A member 1 isoform X3 [Lonchura striata domestica]	Lonchura striata domestica	689	689	1	0	0.8692	390	XP_021409297.1
pleckstrin homology domain-containing family A member 1 isoform X9 [Trachemys scripta elegans]	Trachemys scripta elegans	689	689	1	0	0.86	399	XP_034632899.1
pleckstrin homology domain-containing family A member 1 isoform X3 [Taeniopygia guttata]	Taeniopygia guttata	687	687	1	0	0.8692	390	XP_012430174.1
pleckstrin homology domain-containing family A member 1 isoform X2 [Chelonia mydas]	Chelonia mydas	687	687	1	0	0.86	399	XP_007064271.2
pleckstrin homology domain-containing family A member 1 isoform X4 [Anas platyrhynchos]	Anas platyrhynchos	687	687	1	0	0.8667	390	XP_027315939.1
pleckstrin homology domain-containing family A member 1 isoform X2 [Terrapene carolina triunguis]	Terrapene carolina triunguis	687	687	1	0	0.8575	399	XP_024072751.1
pleckstrin homology domain-containing family A member 1 isoform X6 [Gopherus evgoodei]	Gopherus evgoodei	686	686	1	0	0.8641	389	XP_030424641.1
pleckstrin homology domain-containing family A member 1 isoform X3 [Mauremys reevesii]	Mauremys reevesii	685	685	1	0	0.8667	389	XP_039337327.1
pleckstrin homology domain-containing family A member 1 isoform X2 [Antrostomus carolinensis]	Antrostomus carolinensis	685	685	1	0	0.8641	390	XP_010165422.1
PREDICTED: pleckstrin homology domain-containing family A member 1 isoform X3 [Sturnus vulgaris]	Sturnus vulgaris	684	684	1	0	0.8641	390	XP_014742290.1
pleckstrin homology domain-containing family A member 1 isoform X3 [Passer montanus]	Passer montanus	684	684	1	0	0.8641	390	XP_039564779.1
PREDICTED: pleckstrin homology domain-containing family A member 1 isoform X2 [Merops nubicus]	Merops nubicus	683	683	1	0	0.8641	388	XP_008943809.1
pleckstrin homology domain-containing family A member 1 isoform X2 [Mauremys mutica]	Mauremys mutica	683	683	1	0	0.85	399	XP_044880696.1
pleckstrin homology domain-containing family A member 1 isoform X3 [Serinus canaria]	Serinus canaria	682	682	1	0	0.8615	390	XP_009085370.1
pleckstrin homology domain-containing family A member 1 isoform X6 [Onychostruthus taczanowskii]	Onychostruthus taczanowskii	682	682	1	0	0.8615	390	XP_041271259.1
PREDICTED: pleckstrin homology domain-containing family A member 1 isoform X2 [Corvus brachyrhynchos]	Corvus brachyrhynchos	682	682	1	0	0.85	400	XP_008641395.2
pleckstrin homology domain-containing family A member 1-like isoform X3 [Catharus ustulatus]	Catharus ustulatus	682	682	1	0	0.8615	390	XP_032922187.1
pleckstrin homology domain-containing family A member 1 isoform X2 [Corvus moneduloides]	Corvus moneduloides	681	681	1	0	0.8475	400	XP_031971957.1
pleckstrin homology domain-containing family A member 1 isoform X2 [Chelonoidis abingdonii]	Chelonoidis abingdonii	681	681	1	0	0.8475	399	XP_032632581.1
pleckstrin homology domain-containing family A member 1 isoform X3 [Pelodiscus sinensis]	Pelodiscus sinensis	681	681	1	0	0.8667	389	XP_006111490.1
pleckstrin homology domain-containing family A member 1 isoform X2 [Lonchura striata domestica]	Lonchura striata domestica	681	681	1	0	0.8475	400	XP_021409295.1
pleckstrin homology domain-containing family A member 1 isoform X4 [Hirundo rustica]	Hirundo rustica	680	680	1	0	0.8564	390	XP_039927865.1
pleckstrin homology domain-containing family A member 1 isoform X2 [Taeniopygia guttata]	Taeniopygia guttata	679	679	1	0	0.8475	400	XP_012430173.1
PREDICTED: pleckstrin homology domain-containing family A member 1 isoform X3 [Pseudopodoces humilis]	Pseudopodoces humilis	679	679	1	0	0.8564	390	XP_014105792.1
pleckstrin homology domain-containing family A member 1 isoform X3 [Anas platyrhynchos]	Anas platyrhynchos	679	679	1	0	0.845	400	XP_027315938.1
pleckstrin homology domain-containing family A member 1 isoform X5 [Gopherus evgoodei]	Gopherus evgoodei	678	678	1	0	0.8425	399	XP_030424640.1
pleckstrin homology domain-containing family A member 1 isoform X4 [Neopelma chrysocephalum]	Neopelma chrysocephalum	678	678	1	0	0.859	385	XP_027561444.1
pleckstrin homology domain-containing family A member 1 isoform X2 [Mauremys reevesii]	Mauremys reevesii	678	678	1	0	0.845	399	XP_039337326.1
pleckstrin homology domain-containing family A member 1 isoform X4 [Gopherus evgoodei]	Gopherus evgoodei	677	677	1	0	0.8383	401	XP_030424639.1
pleckstrin homology domain-containing family A member 1 isoform X4 [Empidonax traillii]	Empidonax traillii	677	677	1	0	0.859	385	XP_027761987.1
pleckstrin homology domain-containing family A member 1 isoform X4 [Chiroxiphia lanceolata]	Chiroxiphia lanceolata	677	677	1	0	0.859	385	XP_032550343.1
PREDICTED: pleckstrin homology domain-containing family A member 1 isoform X4 [Lepidothrix coronata]	Lepidothrix coronata	676	676	1	0	0.8564	385	XP_017664787.1
PREDICTED: pleckstrin homology domain-containing family A member 1 isoform X2 [Sturnus vulgaris]	Sturnus vulgaris	676	676	1	0	0.8425	400	XP_014742289.1
pleckstrin homology domain-containing family A member 1 isoform X2 [Passer montanus]	Passer montanus	676	676	1	0	0.8425	400	XP_039564778.1
pleckstrin homology domain-containing family A member 1 isoform X2 [Serinus canaria]	Serinus canaria	674	674	1	0	0.84	400	XP_018766093.1
pleckstrin homology domain-containing family A member 1 isoform X4 [Onychostruthus taczanowskii]	Onychostruthus taczanowskii	674	674	1	0	0.84	400	XP_041271257.1
pleckstrin homology domain-containing family A member 1-like isoform X2 [Catharus ustulatus]	Catharus ustulatus	674	674	1	0	0.84	400	XP_032922186.1
pleckstrin homology domain-containing family A member 1 isoform X2 [Pelodiscus sinensis]	Pelodiscus sinensis	674	674	1	0	0.845	399	XP_006111489.1
pleckstrin homology domain-containing family A member 1 isoform X3 [Hirundo rustica]	Hirundo rustica	672	672	1	0	0.835	400	XP_039927864.1
PREDICTED: pleckstrin homology domain-containing family A member 1 isoform X2 [Pseudopodoces humilis]	Pseudopodoces humilis	672	672	1	0	0.835	400	XP_014105791.1
pleckstrin homology domain-containing family A member 1 isoform X2 [Gopherus evgoodei]	Gopherus evgoodei	670	670	1	0	0.818	411	XP_030424637.1
pleckstrin homology domain-containing family A member 1 isoform X3 [Neopelma chrysocephalum]	Neopelma chrysocephalum	670	670	1	0	0.8375	395	XP_027561442.1
pleckstrin homology domain-containing family A member 1 isoform X3 [Empidonax traillii]	Empidonax traillii	669	669	1	0	0.8375	395	XP_027761986.1
pleckstrin homology domain-containing family A member 1 isoform X3 [Chiroxiphia lanceolata]	Chiroxiphia lanceolata	669	669	1	0	0.8375	395	XP_032550341.1
PREDICTED: pleckstrin homology domain-containing family A member 1 isoform X4 [Struthio camelus australis]	Struthio camelus australis	668	668	1	0	0.8744	390	XP_009675814.1
PREDICTED: pleckstrin homology domain-containing family A member 1 isoform X3 [Lepidothrix coronata]	Lepidothrix coronata	668	668	1	0	0.835	395	XP_017664785.1
pleckstrin homology domain-containing family A member 1 isoform X3 [Tyto alba]	Tyto alba	667	667	1	0	0.8718	390	XP_032844596.1
pleckstrin homology domain-containing family A member 1 isoform X4 [Apteryx rowi]	Apteryx rowi	667	667	1	0	0.8718	390	XP_025919787.1
pleckstrin homology domain-containing family A member 1 isoform X3 [Zonotrichia albicollis]	Zonotrichia albicollis	665	665	1	0	0.8462	385	XP_005489922.1
pleckstrin homology domain-containing family A member 1 isoform X4 [Geospiza fortis]	Geospiza fortis	665	665	1	0	0.8462	385	XP_005424554.1
pleckstrin homology domain-containing family A member 1 isoform X5 [Columba livia]	Columba livia	665	665	1	0	0.8718	390	XP_005505835.1
pleckstrin homology domain-containing family A member 1 isoform X3 [Numida meleagris]	Numida meleagris	665	665	1	0	0.8718	390	XP_021254794.1
pleckstrin homology domain-containing family A member 1 isoform X3 [Molothrus ater]	Molothrus ater	664	664	1	0	0.8462	385	XP_036242031.1
pleckstrin homology domain-containing family A member 1 isoform X3 [Egretta garzetta]	Egretta garzetta	664	664	1	0	0.8692	390	XP_035747450.1
PREDICTED: pleckstrin homology domain-containing family A member 1 isoform X2 [Cariama cristata]	Cariama cristata	664	664	1	0	0.8692	390	XP_009701701.1
pleckstrin homology domain-containing family A member 1 isoform X5 [Aquila chrysaetos chrysaetos]	Aquila chrysaetos chrysaetos	664	664	1	0	0.8667	390	XP_029886648.1
pleckstrin homology domain-containing family A member 1 isoform X5 [Calypte anna]	Calypte anna	664	664	1	0	0.8718	390	XP_030309369.1
pleckstrin homology domain-containing family A member 1 isoform X3 [Phasianus colchicus]	Phasianus colchicus	663	663	1	0	0.8718	390	XP_031453222.1
pleckstrin homology domain-containing family A member 1 isoform X3 [Meleagris gallopavo]	Meleagris gallopavo	662	662	1	0	0.8692	390	XP_010713182.1
pleckstrin homology domain-containing family A member 1 isoform X3 [Lagopus leucura]	Lagopus leucura	662	662	1	0	0.8692	390	XP_042719713.1
pleckstrin homology domain-containing family A member 1 isoform X3 [Gallus gallus]	Gallus gallus	662	662	1	0	0.8692	390	XP_015144383.1
PREDICTED: pleckstrin homology domain-containing family A member 1 isoform X6 [Calidris pugnax]	Calidris pugnax	662	662	1	0	0.8667	390	XP_014800814.1
pleckstrin homology domain-containing family A member 1 isoform X3 [Cygnus atratus]	Cygnus atratus	661	661	1	0	0.8692	390	XP_035403715.1
pleckstrin homology domain-containing family A member 1 isoform X3 [Athene cunicularia]	Athene cunicularia	661	661	1	0	0.8641	390	XP_026707199.1
pleckstrin homology domain-containing family A member 1 isoform X3 [Varanus komodoensis]	Varanus komodoensis	661	661	1	0	0.8256	386	XP_044296390.1
PREDICTED: pleckstrin homology domain-containing family A member 1 [Dryobates pubescens]	Dryobates pubescens	661	661	1	0	0.8641	390	XP_009908699.1
pleckstrin homology domain-containing family A member 1 isoform X4 [Falco peregrinus]	Falco peregrinus	661	661	1	0	0.8667	390	XP_013159597.1
PREDICTED: pleckstrin homology domain-containing family A member 1 isoform X3 [Struthio camelus australis]	Struthio camelus australis	660	660	1	0	0.8525	400	XP_009675813.1
pleckstrin homology domain-containing family A member 1 isoform X3 [Centrocercus urophasianus]	Centrocercus urophasianus	660	660	1	0	0.8667	390	XP_042674325.1
pleckstrin homology domain-containing family A member 1 isoform X3 [Strigops habroptila]	Strigops habroptila	659	659	1	0	0.8667	390	XP_030342581.1
PREDICTED: pleckstrin homology domain-containing family A member 1 isoform X3 [Pygoscelis adeliae]	Pygoscelis adeliae	659	659	1	0	0.8641	390	XP_009324155.1
pleckstrin homology domain-containing family A member 1 isoform X3 [Apteryx rowi]	Apteryx rowi	659	659	1	0	0.85	400	XP_025919786.1
pleckstrin homology domain-containing family A member 1 isoform X4 [Melopsittacus undulatus]	Melopsittacus undulatus	659	659	1	0	0.8641	390	XP_030909660.1
pleckstrin homology domain-containing family A member 1 isoform X2 [Tyto alba]	Tyto alba	659	659	1	0	0.85	400	XP_032844595.1
PREDICTED: pleckstrin homology domain-containing family A member 1 isoform X2 [Aptenodytes forsteri]	Aptenodytes forsteri	658	658	1	0	0.8641	390	XP_019327288.1
pleckstrin homology domain-containing family A member 1 isoform X2 [Numida meleagris]	Numida meleagris	657	657	1	0	0.85	400	XP_021254793.1
pleckstrin homology domain-containing family A member 1 isoform X2 [Zonotrichia albicollis]	Zonotrichia albicollis	657	657	1	0	0.825	395	XP_005489921.1
pleckstrin homology domain-containing family A member 1 isoform X2 [Molothrus ater]	Molothrus ater	657	657	1	0	0.825	395	XP_036242030.1
PREDICTED: pleckstrin homology domain-containing family A member 1 isoform X3 [Crocodylus porosus]	Crocodylus porosus	657	657	1	0	0.8564	390	XP_019411556.1
pleckstrin homology domain-containing family A member 1 isoform X2 [Geospiza fortis]	Geospiza fortis	657	657	1	0	0.825	395	XP_005424555.2
pleckstrin homology domain-containing family A member 1 isoform X4 [Columba livia]	Columba livia	656	656	1	0	0.85	400	XP_005505834.1
PREDICTED: pleckstrin homology domain-containing family A member 1 isoform X3 [Gavialis gangeticus]	Gavialis gangeticus	656	656	1	0	0.8538	390	XP_019358491.1
pleckstrin homology domain-containing family A member 1 isoform X3 [Alligator sinensis]	Alligator sinensis	656	656	1	0	0.8538	390	XP_006025186.2
pleckstrin homology domain-containing family A member 1 isoform X4 [Aquila chrysaetos chrysaetos]	Aquila chrysaetos chrysaetos	656	656	1	0	0.845	400	XP_029886647.1
pleckstrin homology domain-containing family A member 1 isoform X2 [Egretta garzetta]	Egretta garzetta	656	656	1	0	0.8475	400	XP_035747449.1
pleckstrin homology domain-containing family A member 1 isoform X7 [Onychostruthus taczanowskii]	Onychostruthus taczanowskii	655	655	1	0	0.8359	379	XP_041271261.1
pleckstrin homology domain-containing family A member 1 isoform X3 [Calypte anna]	Calypte anna	655	655	1	0	0.85	400	XP_030309367.1
pleckstrin homology domain-containing family A member 1 isoform X2 [Lagopus leucura]	Lagopus leucura	655	655	1	0	0.8475	400	XP_042719712.1
pleckstrin homology domain-containing family A member 1 isoform X2 [Phasianus colchicus]	Phasianus colchicus	655	655	1	0	0.85	400	XP_031453221.1
pleckstrin homology domain-containing family A member 1 isoform X2 [Varanus komodoensis]	Varanus komodoensis	654	654	1	0	0.805	396	XP_044296381.1
pleckstrin homology domain-containing family A member 1 isoform X2 [Gallus gallus]	Gallus gallus	654	654	1	0	0.8475	400	XP_015144382.1

## Sheet: Amphibia
Description	Scientific Name	Max Score	Total Score	Query Cover	E value	Per. Ident	Acc. Len	Accession
pleckstrin homology domain-containing family A member 1 isoform X1 [Xenopus tropicalis]	Xenopus tropicalis	532	532	1	0	0.7065	375	XP_012822091.1
pleckstrin homology domain-containing family A member 1 isoform X2 [Rhinatrema bivittatum]	Rhinatrema bivittatum	531	531	0.95	0	0.7211	387	XP_029466426.1
pleckstrin homology domain containing A1 S homeolog isoform X1 [Xenopus laevis]	Xenopus laevis	526	526	1	0	0.7021	375	XP_041426433.1
pleckstrin homology domain-containing family A member 1 isoform X2 [Xenopus laevis]	Xenopus laevis	524	524	1	0	0.7047	374	XP_018080616.1
pleckstrin homology domain-containing family A member 1 isoform X4 [Rhinatrema bivittatum]	Rhinatrema bivittatum	519	519	0.81	0	0.8	326	XP_029466428.1
pleckstrin homology domain-containing family A member 1 isoform X3 [Bufo bufo]	Bufo bufo	519	519	1	0	0.6805	377	XP_040293976.1
PREDICTED: pleckstrin homology domain-containing family A member 1 isoform X3 [Nanorana parkeri]	Nanorana parkeri	518	518	1	0	0.6881	378	XP_018419476.1
pleckstrin homology domain-containing family A member 1 isoform X3 [Microcaecilia unicolor]	Microcaecilia unicolor	516	516	1	0	0.6869	388	XP_030058444.1
pleckstrin homology domain-containing family A member 1 isoform X4 [Microcaecilia unicolor]	Microcaecilia unicolor	515	515	1	0	0.6888	383	XP_030058445.1
pleckstrin homology domain-containing family A member 1 isoform X3 [Bufo gargarizans]	Bufo gargarizans	513	513	1	0	0.6829	377	XP_044152436.1
pleckstrin homology domain-containing family A member 1 isoform X2 [Rana temporaria]	Rana temporaria	507	507	1	7e-180	0.6931	378	XP_040217878.1
pleckstrin homology domain-containing family A member 1 isoform X5 [Rhinatrema bivittatum]	Rhinatrema bivittatum	498	498	0.78	3e-177	0.8046	313	XP_029466429.1
pleckstrin homology domain-containing family A member 1 isoform X4 [Geotrypetes seraphini]	Geotrypetes seraphini	497	497	0.78	1e-176	0.7987	320	XP_033798034.1
pleckstrin homology domain-containing family A member 1 isoform X1 [Rhinatrema bivittatum]	Rhinatrema bivittatum	499	499	0.87	2e-176	0.7418	390	XP_029466425.1
pleckstrin homology domain-containing family A member 1 isoform X5 [Geotrypetes seraphini]	Geotrypetes seraphini	496	496	0.78	2e-176	0.8013	313	XP_033798035.1
pleckstrin homology domain-containing family A member 1 isoform X3 [Geotrypetes seraphini]	Geotrypetes seraphini	494	494	0.82	1e-175	0.7656	331	XP_033798032.1
pleckstrin homology domain-containing family A member 1 isoform X1 [Geotrypetes seraphini]	Geotrypetes seraphini	497	497	0.78	2e-175	0.8013	410	XP_033798027.1
pleckstrin homology domain-containing family A member 1 isoform X2 [Geotrypetes seraphini]	Geotrypetes seraphini	497	497	0.78	2e-175	0.8013	405	XP_033798031.1
pleckstrin homology domain-containing family A member 1 isoform X1 [Microcaecilia unicolor]	Microcaecilia unicolor	492	492	0.78	2e-173	0.7947	406	XP_030058441.1
pleckstrin homology domain-containing family A member 1 isoform X2 [Microcaecilia unicolor]	Microcaecilia unicolor	491	491	0.78	4e-173	0.7947	401	XP_030058442.1
pleckstrin homology domain-containing family A member 1 [Xenopus tropicalis]	Xenopus tropicalis	488	488	0.78	8e-172	0.7807	391	NP_001016833.1
pleckstrin homology domain containing A1 S homeolog [Xenopus laevis]	Xenopus laevis	484	484	0.78	1e-170	0.7741	391	NP_001086540.1
pleckstrin homology domain-containing family A member 1 isoform X1 [Xenopus laevis]	Xenopus laevis	480	480	0.78	5e-169	0.7741	390	XP_018080615.1
pleckstrin homology domain-containing family A member 1 isoform X1 [Rana temporaria]	Rana temporaria	477	477	0.78	1e-167	0.7705	394	XP_040217877.1
pleckstrin homology domain-containing family A member 1 isoform X1 [Bufo gargarizans]	Bufo gargarizans	477	477	0.93	3e-167	0.6631	418	XP_044152434.1
pleckstrin homology domain-containing family A member 1 isoform X2 [Bufo gargarizans]	Bufo gargarizans	475	475	0.78	5e-167	0.7583	392	XP_044152435.1
PREDICTED: pleckstrin homology domain-containing family A member 1 isoform X1 [Nanorana parkeri]	Nanorana parkeri	476	476	0.81	5e-167	0.7445	420	XP_018419474.1
PREDICTED: pleckstrin homology domain-containing family A member 1 isoform X2 [Nanorana parkeri]	Nanorana parkeri	475	475	0.78	8e-167	0.7639	394	XP_018419475.1
pleckstrin homology domain-containing family A member 1 isoform X1 [Bufo bufo]	Bufo bufo	474	474	0.93	5e-166	0.6604	418	XP_040293974.1
pleckstrin homology domain-containing family A member 1 isoform X2 [Bufo bufo]	Bufo bufo	473	473	0.78	6e-166	0.755	392	XP_040293975.1
pleckstrin homology domain-containing family A member 1 isoform X3 [Rhinatrema bivittatum]	Rhinatrema bivittatum	432	432	0.87	1e-150	0.6617	343	XP_029466427.1
pleckstrin homology domain-containing family A member 2 [Microcaecilia unicolor]	Microcaecilia unicolor	338	338	0.75	1e-112	0.585	414	XP_030057769.1
pleckstrin homology domain-containing family A member 2 [Rhinatrema bivittatum]	Rhinatrema bivittatum	333	333	0.75	5e-111	0.5836	414	XP_029459813.1
pleckstrin homology domain-containing family A member 2 [Geotrypetes seraphini]	Geotrypetes seraphini	333	333	0.75	6e-111	0.5657	409	XP_033806177.1
pleckstrin homology domain-containing family A member 1-like [Microcaecilia unicolor]	Microcaecilia unicolor	317	317	0.54	2e-107	0.7488	210	XP_030058510.1
pleckstrin homology domain-containing family A member 2 [Bufo gargarizans]	Bufo gargarizans	318	318	0.9	6e-105	0.4789	404	XP_044134982.1
LOW QUALITY PROTEIN: pleckstrin homology domain-containing family A member 2 [Bufo bufo]	Bufo bufo	311	311	0.9	2e-102	0.4648	404	XP_040270683.1
pleckstrin homology domain containing A2 L homeolog [Xenopus laevis]	Xenopus laevis	307	307	0.81	1e-100	0.5015	411	NP_001088876.1
pleckstrin homology domain-containing family A member 2 [Xenopus tropicalis]	Xenopus tropicalis	307	307	0.76	1e-100	0.5195	409	NP_001123733.1
pleckstrin homology domain-containing family A member 2 [Rana temporaria]	Rana temporaria	290	290	0.76	4e-94	0.5	398	XP_040202176.1
PREDICTED: pleckstrin homology domain-containing family A member 2 [Nanorana parkeri]	Nanorana parkeri	258	258	0.7	2e-81	0.4894	427	XP_018422157.1
dual adapter for phosphotyrosine and 3-phosphotyrosine and 3-phosphoinositide isoform X2 [Rhinatrema bivittatum]	Rhinatrema bivittatum	73.9	73.9	0.28	1e-13	0.367	260	XP_029453095.1
dual adapter for phosphotyrosine and 3-phosphotyrosine and 3-phosphoinositide isoform X1 [Rhinatrema bivittatum]	Rhinatrema bivittatum	73.6	73.6	0.25	2e-13	0.3939	266	XP_029453088.1
dual adapter for phosphotyrosine and 3-phosphotyrosine and 3-phosphoinositide isoform X1 [Geotrypetes seraphini]	Geotrypetes seraphini	68.2	68.2	0.26	1e-11	0.3689	273	XP_033813035.1
dual adapter for phosphotyrosine and 3-phosphotyrosine and 3-phosphoinositide isoform X2 [Geotrypetes seraphini]	Geotrypetes seraphini	67.8	67.8	0.26	2e-11	0.3689	272	XP_033813042.1
PREDICTED: dual adapter for phosphotyrosine and 3-phosphotyrosine and 3-phosphoinositide [Nanorana parkeri]	Nanorana parkeri	65.1	65.1	0.28	1e-10	0.3694	269	XP_018419779.1
dual adapter for phosphotyrosine and 3-phosphotyrosine and 3-phosphoinositide [Bufo gargarizans]	Bufo gargarizans	65.1	65.1	0.25	1e-10	0.3636	268	XP_044158288.1
dual adapter for phosphotyrosine and 3-phosphotyrosine and 3-phosphoinositide [Bufo bufo]	Bufo bufo	64.7	64.7	0.25	2e-10	0.3636	269	XP_040274121.1
dual adapter for phosphotyrosine and 3-phosphotyrosine and 3-phosphoinositide isoform X2 [Rana temporaria]	Rana temporaria	64.3	64.3	0.28	2e-10	0.3571	266	XP_040184442.1
dual adapter for phosphotyrosine and 3-phosphotyrosine and 3-phosphoinositide isoform X1 [Rana temporaria]	Rana temporaria	63.9	63.9	0.28	3e-10	0.3571	269	XP_040184435.1
dual adapter for phosphotyrosine and 3-phosphotyrosine and 3-phosphoinositide [Xenopus tropicalis]	Xenopus tropicalis	63.9	63.9	0.23	3e-10	0.3804	272	NP_001015723.1
dual adapter for phosphotyrosine and 3-phosphotyrosine and 3-phosphoinositide isoform X1 [Xenopus tropicalis]	Xenopus tropicalis	64.3	64.3	0.23	4e-10	0.3804	311	XP_031755425.1
sesquipedalian-2 [Xenopus laevis]	Xenopus laevis	61.6	61.6	0.27	2e-09	0.3832	271	XP_018118960.1
sesquipedalian-1 [Xenopus tropicalis]	Xenopus tropicalis	61.2	61.2	0.3	2e-09	0.359	274	XP_004910563.1
pleckstrin homology domain-containing family H member 2 isoform X3 [Rhinatrema bivittatum]	Rhinatrema bivittatum	60.1	60.1	0.25	2e-08	0.34	1488	XP_029449188.1
pleckstrin homology domain-containing family H member 2 isoform X1 [Rhinatrema bivittatum]	Rhinatrema bivittatum	60.1	60.1	0.25	2e-08	0.34	1516	XP_029449185.1
pleckstrin homology domain-containing family H member 2 isoform X2 [Rhinatrema bivittatum]	Rhinatrema bivittatum	60.1	60.1	0.25	3e-08	0.34	1499	XP_029449186.1
GRB2-associated-binding protein 2 isoform X1 [Geotrypetes seraphini]	Geotrypetes seraphini	58.9	58.9	0.36	5e-08	0.3007	680	XP_033806501.1
cytohesin-1 isoform X1 [Rhinatrema bivittatum]	Rhinatrema bivittatum	58.2	58.2	0.24	5e-08	0.292	399	XP_029454999.1
cytohesin-1 isoform X2 [Geotrypetes seraphini]	Geotrypetes seraphini	58.2	58.2	0.24	5e-08	0.292	400	XP_033816081.1
ras GTPase-activating protein 3 isoform X1 [Xenopus tropicalis]	Xenopus tropicalis	57	57	0.24	2e-07	0.2929	834	XP_004911857.1
pleckstrin homology domain-containing family H member 1 [Rhinatrema bivittatum]	Rhinatrema bivittatum	56.6	56.6	0.25	3e-07	0.31	1460	XP_029454707.1
PREDICTED: cytohesin-3 [Nanorana parkeri]	Nanorana parkeri	55.8	55.8	0.3	3e-07	0.2681	394	XP_018427366.1
RAS p21 protein activator 3 L homeolog [Xenopus laevis]	Xenopus laevis	56.2	56.2	0.24	4e-07	0.2828	743	NP_001086802.1
pleckstrin homology domain-containing family H member 1 [Microcaecilia unicolor]	Microcaecilia unicolor	56.2	56.2	0.25	4e-07	0.3	1460	XP_030071054.1
pleckstrin homology domain-containing family H member 1 isoform X3 [Geotrypetes seraphini]	Geotrypetes seraphini	56.2	56.2	0.25	4e-07	0.3	1460	XP_033807349.1
pleckstrin homology domain-containing family H member 1 isoform X1 [Geotrypetes seraphini]	Geotrypetes seraphini	56.2	56.2	0.25	4e-07	0.3	1483	XP_033807346.1
pleckstrin homology domain-containing family H member 1 isoform X5 [Geotrypetes seraphini]	Geotrypetes seraphini	56.2	56.2	0.25	4e-07	0.3	1441	XP_033807351.1
pleckstrin homology domain-containing family H member 1 isoform X4 [Geotrypetes seraphini]	Geotrypetes seraphini	56.2	56.2	0.25	4e-07	0.3	1450	XP_033807350.1
pleckstrin homology domain-containing family H member 1 isoform X2 [Geotrypetes seraphini]	Geotrypetes seraphini	56.2	56.2	0.25	4e-07	0.3	1460	XP_033807347.1
pleckstrin homology domain-containing family H member 2 [Microcaecilia unicolor]	Microcaecilia unicolor	56.2	56.2	0.25	4e-07	0.33	1502	XP_030051654.1
RAS p21 protein activator 3 L homeolog isoform X3 [Xenopus laevis]	Xenopus laevis	55.8	55.8	0.24	4e-07	0.2828	830	XP_041436956.1
ras GTPase-activating protein 3 isoform X1 [Rana temporaria]	Rana temporaria	55.8	55.8	0.24	4e-07	0.2929	834	XP_040192305.1
pleckstrin homology domain-containing family H member 2 isoform X3 [Geotrypetes seraphini]	Geotrypetes seraphini	55.8	55.8	0.25	4e-07	0.33	1389	XP_033795467.1
pleckstrin homology domain-containing family H member 2 isoform X1 [Geotrypetes seraphini]	Geotrypetes seraphini	55.8	55.8	0.25	5e-07	0.33	1439	XP_033795463.1
RAS p21 protein activator 3 L homeolog isoform X1 [Xenopus laevis]	Xenopus laevis	55.8	55.8	0.24	5e-07	0.2828	834	XP_018100615.1
pleckstrin homology domain-containing family H member 2 isoform X2 [Geotrypetes seraphini]	Geotrypetes seraphini	55.8	55.8	0.25	5e-07	0.33	1438	XP_033795464.1
cytohesin-1 isoform X3 [Rhinatrema bivittatum]	Rhinatrema bivittatum	54.7	54.7	0.26	6e-07	0.281	339	XP_029455001.1
PREDICTED: cytohesin-2 isoform X4 [Nanorana parkeri]	Nanorana parkeri	55.1	55.1	0.24	6e-07	0.2743	409	XP_018425565.1
cytohesin-1 isoform X3 [Geotrypetes seraphini]	Geotrypetes seraphini	54.7	54.7	0.26	6e-07	0.281	339	XP_033816082.1
GRB2-associated-binding protein 2 isoform X1 [Rhinatrema bivittatum]	Rhinatrema bivittatum	55.5	55.5	0.2	6e-07	0.3261	682	XP_029458065.1
pleckstrin homology domain-containing family H member 2 isoform X4 [Geotrypetes seraphini]	Geotrypetes seraphini	55.5	55.5	0.25	6e-07	0.33	1083	XP_033795468.1
cytohesin 2 isoform X1 [Xenopus laevis]	Xenopus laevis	54.7	54.7	0.24	6e-07	0.2743	405	XP_041426536.1
cytohesin-2 [Xenopus tropicalis]	Xenopus tropicalis	54.7	54.7	0.24	7e-07	0.2743	405	XP_004916381.1
PREDICTED: cytohesin-2 isoform X1 [Nanorana parkeri]	Nanorana parkeri	54.7	54.7	0.24	7e-07	0.2743	428	XP_018425562.1
cytohesin-2 [Bufo bufo]	Bufo bufo	54.7	54.7	0.24	7e-07	0.2743	406	XP_040290903.1
cytohesin-2 [Rana temporaria]	Rana temporaria	54.7	54.7	0.24	7e-07	0.2743	406	XP_040181625.1
cytohesin-1 isoform X2 [Rhinatrema bivittatum]	Rhinatrema bivittatum	54.3	54.3	0.26	8e-07	0.281	395	XP_029455000.1
cytohesin-1 isoform X1 [Geotrypetes seraphini]	Geotrypetes seraphini	54.7	54.7	0.26	8e-07	0.281	400	XP_033816079.1
cytohesin-3 [Xenopus laevis]	Xenopus laevis	54.3	54.3	0.3	9e-07	0.2754	394	XP_018091921.1
cytohesin-1 isoform X1 [Bufo bufo]	Bufo bufo	54.3	54.3	0.26	9e-07	0.2727	397	XP_040291987.1
cytohesin-1 isoform X2 [Bufo bufo]	Bufo bufo	54.3	54.3	0.26	9e-07	0.2727	391	XP_040291988.1
cytohesin-3 isoform X1 [Rana temporaria]	Rana temporaria	54.3	54.3	0.3	1e-06	0.2681	394	XP_040212748.1
cytohesin-3 isoform X2 [Rana temporaria]	Rana temporaria	54.3	54.3	0.3	1e-06	0.2681	396	XP_040212750.1
ras GTPase-activating protein 2 [Rhinatrema bivittatum]	Rhinatrema bivittatum	54.7	54.7	0.2	1e-06	0.3625	827	XP_029471588.1
PREDICTED: ras GTPase-activating protein 2 [Nanorana parkeri]	Nanorana parkeri	54.3	54.3	0.29	1e-06	0.2966	833	XP_018415862.1
PREDICTED: cytohesin-2 isoform X2 [Nanorana parkeri]	Nanorana parkeri	53.9	53.9	0.26	1e-06	0.2645	434	XP_018425563.1
cytohesin-3 isoform X2 [Geotrypetes seraphini]	Geotrypetes seraphini	53.9	53.9	0.3	1e-06	0.2794	351	XP_033819608.1
ras GTPase-activating protein 2 [Xenopus tropicalis]	Xenopus tropicalis	54.3	54.3	0.21	1e-06	0.321	834	NP_001090666.1
GRB2-associated-binding protein 2 isoform X2 [Xenopus tropicalis]	Xenopus tropicalis	53.9	53.9	0.2	1e-06	0.3261	678	XP_004912239.1

## Sheet: Dipnomorpha
Description	Scientific Name	Max Score	Total Score	Query Cover	E value	Per. Ident	Acc. Len	Accession
pleckstrin homology domain-containing family A member 2 [Protopterus annectens]	Protopterus annectens	364	364	0.78	4e-124	0.5742	427	XP_043940267.1
GRB2-associated-binding protein 2 [Protopterus annectens]	Protopterus annectens	56.6	56.6	0.2	1e-08	0.337	679	XP_043927247.1
cytohesin-3 [Protopterus annectens]	Protopterus annectens	53.5	53.5	0.3	9e-08	0.2681	389	XP_043945602.1
GRB2-associated-binding protein 1 isoform X4 [Protopterus annectens]	Protopterus annectens	52.4	52.4	0.2	3e-07	0.3256	728	XP_043918198.1
GRB2-associated-binding protein 1 isoform X5 [Protopterus annectens]	Protopterus annectens	52.4	52.4	0.2	3e-07	0.3256	699	XP_043918199.1
GRB2-associated-binding protein 1 isoform X3 [Protopterus annectens]	Protopterus annectens	52.4	52.4	0.2	3e-07	0.3256	730	XP_043918197.1
GRB2-associated-binding protein 1 isoform X1 [Protopterus annectens]	Protopterus annectens	52.4	52.4	0.2	3e-07	0.3256	759	XP_043918195.1
GRB2-associated-binding protein 1 isoform X2 [Protopterus annectens]	Protopterus annectens	52.4	52.4	0.2	3e-07	0.3256	758	XP_043918196.1
FERM, ARHGEF and pleckstrin domain-containing protein 2-like [Protopterus annectens]	Protopterus annectens	51.2	51.2	0.54	7e-07	0.1944	661	XP_043926726.1
arf-GAP with Rho-GAP domain, ANK repeat and PH domain-containing protein 2 [Protopterus annectens]	Protopterus annectens	50.8	50.8	0.31	1e-06	0.252	1678	XP_043918024.1
ras GTPase-activating protein 3 isoform X1 [Protopterus annectens]	Protopterus annectens	47.4	47.4	0.24	1e-05	0.2727	860	XP_043927048.1
ras GTPase-activating protein 3 isoform X2 [Protopterus annectens]	Protopterus annectens	47	47	0.24	1e-05	0.2727	834	XP_043927049.1
rho GTPase-activating protein 22-like [Protopterus annectens]	Protopterus annectens	44.3	44.3	0.14	1e-05	0.3898	139	XP_043911580.1
ras GTPase-activating protein 2-like [Protopterus annectens]	Protopterus annectens	45.8	45.8	0.26	2e-05	0.2315	293	XP_043927911.1
arf-GAP with Rho-GAP domain, ANK repeat and PH domain-containing protein 3 [Protopterus annectens]	Protopterus annectens	46.6	46.6	0.2	2e-05	0.3247	1883	XP_043925854.1
diacylglycerol kinase delta [Protopterus annectens]	Protopterus annectens	45.4	45.4	0.24	5e-05	0.3053	1186	XP_043926516.1
arf-GAP with coiled-coil, ANK repeat and PH domain-containing protein 2-like [Protopterus annectens]	Protopterus annectens	42.7	42.7	0.24	0.0003	0.2727	609	XP_043917950.1
pleckstrin homology domain-containing family A member 6 isoform X12 [Protopterus annectens]	Protopterus annectens	38.9	38.9	0.3	0.005	0.25	1101	XP_043932916.1
pleckstrin homology domain-containing family A member 6 isoform X11 [Protopterus annectens]	Protopterus annectens	38.9	38.9	0.3	0.006	0.25	1119	XP_043932915.1
pleckstrin homology domain-containing family A member 6 isoform X13 [Protopterus annectens]	Protopterus annectens	38.5	38.5	0.3	0.006	0.25	1051	XP_043932917.1
pleckstrin homology domain-containing family A member 6 isoform X9 [Protopterus annectens]	Protopterus annectens	38.5	38.5	0.3	0.006	0.25	1128	XP_043932913.1
pleckstrin homology domain-containing family A member 6 isoform X8 [Protopterus annectens]	Protopterus annectens	38.5	38.5	0.3	0.006	0.25	1130	XP_043932912.1
pleckstrin homology domain-containing family A member 6 isoform X2 [Protopterus annectens]	Protopterus annectens	38.5	38.5	0.3	0.006	0.25	1157	XP_043932905.1
pleckstrin homology domain-containing family A member 6 isoform X6 [Protopterus annectens]	Protopterus annectens	38.5	38.5	0.3	0.006	0.25	1146	XP_043932910.1
pleckstrin homology domain-containing family A member 6 isoform X7 [Protopterus annectens]	Protopterus annectens	38.5	38.5	0.3	0.006	0.25	1146	XP_043932911.1
pleckstrin homology domain-containing family A member 6 isoform X10 [Protopterus annectens]	Protopterus annectens	38.5	38.5	0.3	0.007	0.25	1125	XP_043932914.1
pleckstrin homology domain-containing family A member 6 isoform X5 [Protopterus annectens]	Protopterus annectens	38.5	38.5	0.3	0.007	0.25	1148	XP_043932909.1
pleckstrin homology domain-containing family A member 6 isoform X4 [Protopterus annectens]	Protopterus annectens	38.5	38.5	0.3	0.007	0.25	1155	XP_043932907.1
pleckstrin homology domain-containing family A member 6 isoform X1 [Protopterus annectens]	Protopterus annectens	38.5	38.5	0.3	0.007	0.25	1175	XP_043932899.1
pleckstrin homology domain-containing family A member 6 isoform X3 [Protopterus annectens]	Protopterus annectens	38.1	38.1	0.3	0.009	0.2353	1155	XP_043932906.1
pleckstrin homology domain-containing family A member 6 isoform X14 [Protopterus annectens]	Protopterus annectens	38.1	38.1	0.3	0.01	0.2353	1031	XP_043932918.1
interactor protein for cytohesin exchange factors 1 [Protopterus annectens]	Protopterus annectens	36.6	36.6	0.2	0.02	0.2706	418	XP_043919301.1
pleckstrin homology-like domain family B member 1 isoform X6 [Protopterus annectens]	Protopterus annectens	36.6	36.6	0.21	0.029	0.2346	1660	XP_043936860.1
pleckstrin homology-like domain family B member 1 isoform X7 [Protopterus annectens]	Protopterus annectens	36.6	36.6	0.21	0.03	0.2346	1719	XP_043936861.1

## Sheet: Coelacanths
Description	Scientific Name	Max Score	Total Score	Query Cover	E value	Per. Ident	Acc. Len	Accession
PREDICTED: pleckstrin homology domain-containing family A member 2 [Latimeria chalumnae]	Latimeria chalumnae	378	378	0.78	2e-129	0.6052	425	XP_006009677.1
PREDICTED: pleckstrin homology domain-containing family A member 1 [Latimeria chalumnae]	Latimeria chalumnae	369	476	0.73	3e-125	0.7773	471	XP_014347338.1
PREDICTED: dual adapter for phosphotyrosine and 3-phosphotyrosine and 3-phosphoinositide isoform X2 [Latimeria chalumnae]	Latimeria chalumnae	70.9	70.9	0.25	8e-14	0.4	249	XP_006011026.1
PREDICTED: dual adapter for phosphotyrosine and 3-phosphotyrosine and 3-phosphoinositide isoform X1 [Latimeria chalumnae]	Latimeria chalumnae	70.9	70.9	0.25	1e-13	0.4124	291	XP_014353180.1
PREDICTED: pleckstrin homology domain-containing family H member 1 [Latimeria chalumnae]	Latimeria chalumnae	57.4	57.4	0.25	1e-08	0.31	1486	XP_014347011.1
PREDICTED: pleckstrin homology domain-containing family H member 2 isoform X2 [Latimeria chalumnae]	Latimeria chalumnae	55.8	55.8	0.25	4e-08	0.3333	1324	XP_014345312.1
PREDICTED: pleckstrin homology domain-containing family H member 2 isoform X1 [Latimeria chalumnae]	Latimeria chalumnae	55.8	55.8	0.25	4e-08	0.3333	1506	XP_005998342.1
PREDICTED: GRB2-associated-binding protein 1 [Latimeria chalumnae]	Latimeria chalumnae	54.3	54.3	0.2	9e-08	0.337	686	XP_014348124.1
PREDICTED: GRB2-associated-binding protein 2 [Latimeria chalumnae]	Latimeria chalumnae	53.5	53.5	0.2	2e-07	0.3152	680	XP_005990045.1
PREDICTED: differentially expressed in FDCP 6 homolog [Latimeria chalumnae]	Latimeria chalumnae	53.1	53.1	0.3	2e-07	0.3109	608	XP_005988477.1
PREDICTED: GRB2-associated-binding protein 3 [Latimeria chalumnae]	Latimeria chalumnae	51.6	51.6	0.32	6e-07	0.2766	600	XP_005995010.1
PREDICTED: pleckstrin homology domain-containing family A member 6 isoform X2 [Latimeria chalumnae]	Latimeria chalumnae	51.2	51.2	0.25	1e-06	0.3069	1071	XP_014340109.1
PREDICTED: ras GTPase-activating protein 3 isoform X2 [Latimeria chalumnae]	Latimeria chalumnae	51.2	51.2	0.24	1e-06	0.2828	822	XP_014345190.1
PREDICTED: ras GTPase-activating protein 3 isoform X1 [Latimeria chalumnae]	Latimeria chalumnae	50.8	50.8	0.24	1e-06	0.2828	838	XP_005998139.1
PREDICTED: switch-associated protein 70 [Latimeria chalumnae]	Latimeria chalumnae	50.4	50.4	0.25	1e-06	0.3535	586	XP_005989749.1
PREDICTED: ras GTPase-activating protein 2 [Latimeria chalumnae]	Latimeria chalumnae	49.7	49.7	0.21	3e-06	0.3171	823	XP_006010912.1
PREDICTED: pleckstrin-2 [Latimeria chalumnae]	Latimeria chalumnae	47.8	47.8	0.25	7e-06	0.3333	353	XP_005991529.1
PREDICTED: pleckstrin homology domain-containing family A member 6 isoform X1 [Latimeria chalumnae]	Latimeria chalumnae	47.8	47.8	0.25	1e-05	0.281	1091	XP_005989283.1
PREDICTED: differentially expressed in FDCP 6 homolog [Latimeria chalumnae]	Latimeria chalumnae	45.1	45.1	0.25	8e-05	0.3299	635	XP_006002855.1
PREDICTED: pleckstrin homology domain-containing family A member 7-like isoform X2 [Latimeria chalumnae]	Latimeria chalumnae	43.5	43.5	0.53	0.0003	0.2271	1587	XP_014354109.1
PREDICTED: pleckstrin homology domain-containing family A member 7-like isoform X1 [Latimeria chalumnae]	Latimeria chalumnae	43.5	43.5	0.53	0.0003	0.2271	1588	XP_014354108.1
PREDICTED: PH and SEC7 domain-containing protein 3-like [Latimeria chalumnae]	Latimeria chalumnae	43.1	43.1	0.32	0.0003	0.2897	387	XP_006011784.1
PREDICTED: RAC-alpha serine/threonine-protein kinase [Latimeria chalumnae]	Latimeria chalumnae	40.4	40.4	0.26	0.002	0.3333	478	XP_005986425.1
PREDICTED: interactor protein for cytohesin exchange factors 1 isoform X2 [Latimeria chalumnae]	Latimeria chalumnae	39.7	39.7	0.3	0.003	0.2	403	XP_014346458.1
PREDICTED: interactor protein for cytohesin exchange factors 1 isoform X1 [Latimeria chalumnae]	Latimeria chalumnae	39.3	39.3	0.3	0.004	0.2	428	XP_006000368.1
PREDICTED: unconventional myosin-X [Latimeria chalumnae]	Latimeria chalumnae	38.9	38.9	0.11	0.008	0.4318	1660	XP_014342427.1
PREDICTED: oxysterol-binding protein-related protein 7 isoform X2 [Latimeria chalumnae]	Latimeria chalumnae	38.5	38.5	0.37	0.009	0.2267	857	XP_014340559.1
PREDICTED: oxysterol-binding protein-related protein 7 isoform X1 [Latimeria chalumnae]	Latimeria chalumnae	38.5	38.5	0.37	0.009	0.2267	858	XP_014340558.1
PREDICTED: unconventional myosin-X-like [Latimeria chalumnae]	Latimeria chalumnae	36.2	36.2	0.07	0.048	0.5	2039	XP_014341456.1

## Sheet: Actinopterygii
Description	Scientific Name	Max Score	Total Score	Query Cover	E value	Per. Ident	Acc. Len	Accession
pleckstrin homology domain-containing family A member 1-like isoform X4 [Acipenser ruthenus]	Acipenser ruthenus	582	582	1	0	0.7313	401	XP_033885874.1
pleckstrin homology domain-containing family A member 1-like isoform X5 [Polyodon spathula]	Polyodon spathula	577	577	1	0	0.7239	401	XP_041117340.1
pleckstrin homology domain-containing family A member 1-like isoform X3 [Acipenser ruthenus]	Acipenser ruthenus	577	577	1	0	0.7112	411	XP_033885872.1
pleckstrin homology domain-containing family A member 1-like isoform X6 [Acipenser ruthenus]	Acipenser ruthenus	575	575	1	0	0.7264	401	XP_033881948.1
pleckstrin homology domain-containing family A member 1-like isoform X3 [Polyodon spathula]	Polyodon spathula	575	575	1	0	0.7239	401	XP_041124334.1
pleckstrin homology domain-containing family A member 1-like isoform X5 [Acipenser ruthenus]	Acipenser ruthenus	575	575	1	0	0.709	408	XP_033881947.1
pleckstrin homology domain-containing family A member 1-like isoform X4 [Polyodon spathula]	Polyodon spathula	573	573	1	0	0.6966	411	XP_041117339.1
pleckstrin homology domain-containing family A member 1-like isoform X4 [Acipenser ruthenus]	Acipenser ruthenus	571	571	1	0	0.7063	411	XP_033881946.1
PREDICTED: pleckstrin homology domain-containing family A member 1 isoform X3 [Lepisosteus oculatus]	Lepisosteus oculatus	570	570	1	0	0.7221	400	XP_015202139.1
pleckstrin homology domain-containing family A member 1-like isoform X3 [Acipenser ruthenus]	Acipenser ruthenus	566	566	1	0	0.6945	418	XP_033881945.1
PREDICTED: pleckstrin homology domain-containing family A member 1 isoform X2 [Lepisosteus oculatus]	Lepisosteus oculatus	564	564	1	0	0.7029	410	XP_006630484.1
pleckstrin homology domain-containing family A member 1 isoform X3 [Megalops cyprinoides]	Megalops cyprinoides	559	559	1	0	0.6988	399	XP_036379612.1
pleckstrin homology domain-containing family A member 1 isoform X2 [Megalops cyprinoides]	Megalops cyprinoides	553	553	1	0	0.6843	409	XP_036379603.1
pleckstrin homology domain-containing family A member 1-like isoform X3 [Simochromis diagramma]	Simochromis diagramma	552	552	1	0	0.6849	472	XP_039857258.1
pleckstrin homology domain-containing family A member 1 isoform X4 [Maylandia zebra]	Maylandia zebra	550	550	1	0	0.6849	402	XP_004551513.2
pleckstrin homology domain-containing family A member 1 isoform X3 [Haplochromis burtoni]	Haplochromis burtoni	550	550	1	0	0.6849	402	XP_005947385.1
pleckstrin homology domain-containing family A member 1 isoform X3 [Oreochromis niloticus]	Oreochromis niloticus	548	548	1	0	0.6824	402	XP_003438463.2
pleckstrin homology domain-containing family A member 1-like isoform X2 [Archocentrus centrarchus]	Archocentrus centrarchus	547	547	1	0	0.6799	402	XP_030604119.1
pleckstrin homology domain-containing family A member 1-like isoform X3 [Neolamprologus brichardi]	Neolamprologus brichardi	547	547	1	0	0.6824	402	XP_006783727.1
pleckstrin homology domain-containing family A member 1-like isoform X2 [Oreochromis aureus]	Oreochromis aureus	547	547	1	0	0.6799	402	XP_031602579.1
pleckstrin homology domain-containing family A member 1-like isoform X4 [Cheilinus undulatus]	Cheilinus undulatus	546	546	1	0	0.6749	402	XP_041645470.1
pleckstrin homology domain-containing family A member 1-like isoform X2 [Melanotaenia boesemani]	Melanotaenia boesemani	546	546	1	0	0.6766	401	XP_041865548.1
pleckstrin homology domain-containing family A member 1-like isoform X3 [Seriola dumerili]	Seriola dumerili	545	545	1	0	0.6749	402	XP_022619253.1
pleckstrin homology domain-containing family A member 1 isoform X2 [Oryzias latipes]	Oryzias latipes	545	545	1	0	0.6675	402	XP_020565120.1
PREDICTED: pleckstrin homology domain-containing family A member 1-like isoform X2 [Stegastes partitus]	Stegastes partitus	544	544	1	0	0.6749	402	XP_008282805.1
pleckstrin homology domain-containing family A member 1-like isoform X3 [Parambassis ranga]	Parambassis ranga	544	544	1	0	0.6749	402	XP_028278914.1
pleckstrin homology domain-containing family A member 1 isoform X2 [Labrus bergylta]	Labrus bergylta	544	544	1	0	0.6749	509	XP_020498703.2
pleckstrin homology domain-containing family A member 1-like isoform X2 [Mastacembelus armatus]	Mastacembelus armatus	544	544	1	0	0.6765	401	XP_026164776.1
pleckstrin homology domain-containing family A member 1 isoform X6 [Anguilla anguilla]	Anguilla anguilla	544	544	1	0	0.6755	409	XP_035261607.1
PREDICTED: pleckstrin homology domain-containing family A member 1-like isoform X3 [Nothobranchius furzeri]	Nothobranchius furzeri	544	544	1	0	0.6725	402	XP_015800243.1
pleckstrin homology domain-containing family A member 1-like isoform X2 [Cynoglossus semilaevis]	Cynoglossus semilaevis	544	544	1	0	0.67	402	XP_008319804.1
pleckstrin homology domain-containing family A member 1-like isoform X4 [Sphaeramia orbicularis]	Sphaeramia orbicularis	543	543	1	0	0.6675	402	XP_030011449.1
pleckstrin homology domain-containing family A member 1 isoform X3 [Maylandia zebra]	Maylandia zebra	543	543	1	0	0.6651	416	XP_004551512.2
pleckstrin homology domain-containing family A member 1 isoform X5 [Anguilla anguilla]	Anguilla anguilla	543	543	1	0	0.6627	418	XP_035261606.1
pleckstrin homology domain-containing family A member 1-like isoform X1 [Simochromis diagramma]	Simochromis diagramma	543	543	1	0	0.6503	497	XP_039857256.1
pleckstrin homology domain-containing family A member 1-like isoform X2 [Cyprinodon tularosa]	Cyprinodon tularosa	543	543	1	0	0.6749	402	XP_038152032.1
pleckstrin homology domain-containing family A member 1-like isoform X3 [Notolabrus celidotus]	Notolabrus celidotus	543	543	1	0	0.6773	402	XP_034537958.1
PREDICTED: pleckstrin homology domain-containing family A member 1-like isoform X2 [Cyprinodon variegatus]	Cyprinodon variegatus	543	543	1	0	0.6749	449	XP_015241289.1
pleckstrin homology domain-containing family A member 1-like isoform X2 [Toxotes jaculatrix]	Toxotes jaculatrix	542	542	1	0	0.6749	402	XP_040905537.1
pleckstrin homology domain-containing family A member 1-like isoform X1 [Xiphias gladius]	Xiphias gladius	542	542	1	0	0.67	402	XP_039995959.1
pleckstrin homology domain-containing family A member 1-like isoform X2 [Takifugu rubripes]	Takifugu rubripes	542	542	1	0	0.67	402	XP_029691194.1
pleckstrin homology domain-containing family A member 1-like isoform X3 [Astatotilapia calliptera]	Astatotilapia calliptera	542	542	1	0	0.6503	427	XP_026045751.1
pleckstrin homology domain-containing family A member 1-like isoform X1 [Thunnus maccoyii]	Thunnus maccoyii	542	542	1	0	0.665	402	XP_042288552.1
pleckstrin homology domain-containing family A member 1 isoform X1 [Maylandia zebra]	Maylandia zebra	541	541	1	0	0.6503	427	XP_004551509.2
PREDICTED: pleckstrin homology domain-containing family A member 1-like isoform X3 [Lates calcarifer]	Lates calcarifer	541	541	1	0	0.6642	401	XP_018552478.1
pleckstrin homology domain-containing family A member 1-like isoform X4 [Paramormyrops kingsleyae]	Paramormyrops kingsleyae	541	541	1	0	0.6955	401	XP_023697263.1
pleckstrin homology domain-containing family A member 1-like isoform X3 [Boleophthalmus pectinirostris]	Boleophthalmus pectinirostris	541	541	1	0	0.6834	395	XP_020776835.1
pleckstrin homology domain-containing family A member 1-like isoform X2 [Syngnathus acus]	Syngnathus acus	541	541	1	0	0.6741	404	XP_037128580.1
pleckstrin homology domain-containing family A member 1-like isoform X2 [Morone saxatilis]	Morone saxatilis	540	540	1	0	0.6724	402	XP_035519348.1
pleckstrin homology domain-containing family A member 1-like isoform X3 [Oncorhynchus tshawytscha]	Oncorhynchus tshawytscha	540	540	0.98	0	0.6889	392	XP_042161404.1
pleckstrin homology domain-containing family A member 1-like isoform X2 [Anabas testudineus]	Anabas testudineus	540	540	1	0	0.6724	402	XP_026210634.1
pleckstrin homology domain-containing family A member 1-like isoform X3 [Echeneis naucrates]	Echeneis naucrates	540	540	1	0	0.67	402	XP_029376624.1
pleckstrin homology domain-containing family A member 1-like isoform X2 [Chelmon rostratus]	Chelmon rostratus	540	540	1	0	0.6725	402	XP_041803223.1
pleckstrin homology domain-containing family A member 1 isoform X3 [Amphiprion ocellaris]	Amphiprion ocellaris	540	540	1	0	0.6749	443	XP_023130458.1
pleckstrin homology domain-containing family A member 1 isoform X1 [Oreochromis niloticus]	Oreochromis niloticus	540	540	1	0	0.648	427	XP_005474358.1
pleckstrin homology domain-containing family A member 1-like isoform X3 [Morone saxatilis]	Morone saxatilis	540	540	1	0	0.6757	391	XP_035519349.1
pleckstrin homology domain-containing family A member 1-like isoform X2 [Solea senegalensis]	Solea senegalensis	539	539	1	0	0.665	402	XP_043901654.1
pleckstrin homology domain-containing family A member 1 isoform X2 [Oryzias melastigma]	Oryzias melastigma	539	539	0.98	0	0.6717	402	XP_024152994.1
pleckstrin homology domain-containing family A member 1-like isoform X4 [Archocentrus centrarchus]	Archocentrus centrarchus	539	539	1	0	0.6457	427	XP_030604121.1
pleckstrin homology domain-containing family A member 1 isoform X4 [Oncorhynchus nerka]	Oncorhynchus nerka	539	539	0.98	0	0.6846	392	XP_029484938.1
pleckstrin homology domain-containing family A member 1-like isoform X1 [Neolamprologus brichardi]	Neolamprologus brichardi	539	539	1	0	0.648	427	XP_035760614.1
pleckstrin homology domain-containing family A member 1-like isoform X3 [Micropterus salmoides]	Micropterus salmoides	539	539	1	0	0.665	402	XP_038593075.1
pleckstrin homology domain-containing family A member 1-like isoform X2 [Epinephelus lanceolatus]	Epinephelus lanceolatus	539	539	1	0	0.665	402	XP_033469235.1
pleckstrin homology domain-containing family A member 1-like isoform X3 [Sparus aurata]	Sparus aurata	538	538	1	0	0.6675	402	XP_030298705.1
pleckstrin homology domain-containing family A member 1 isoform X7 [Scleropages formosus]	Scleropages formosus	538	538	1	0	0.699	391	XP_018616832.2
pleckstrin homology domain-containing family A member 1-like isoform X4 [Oncorhynchus kisutch]	Oncorhynchus kisutch	538	538	0.98	0	0.6846	392	XP_020309095.1
pleckstrin homology domain-containing family A member 1-like isoform X3 [Hippoglossus stenolepis]	Hippoglossus stenolepis	538	538	1	0	0.66	402	XP_035028444.1
pleckstrin homology domain-containing family A member 1-like isoform X3 [Hippoglossus hippoglossus]	Hippoglossus hippoglossus	538	538	1	0	0.66	402	XP_034464091.1
pleckstrin homology domain-containing family A member 1-like isoform X2 [Acanthopagrus latus]	Acanthopagrus latus	538	538	1	0	0.6675	402	XP_036978641.1
PREDICTED: pleckstrin homology domain-containing family A member 1 isoform X3 [Paralichthys olivaceus]	Paralichthys olivaceus	538	538	1	0	0.6625	456	XP_019951157.1
pleckstrin homology domain-containing family A member 1-like isoform X3 [Acanthochromis polyacanthus]	Acanthochromis polyacanthus	538	538	1	0	0.6725	440	XP_022059470.1
pleckstrin homology domain-containing family A member 1-like isoform X3 [Myripristis murdjan]	Myripristis murdjan	538	538	1	0	0.6667	405	XP_029925941.1
pleckstrin homology domain-containing family A member 1 isoform X2 [Fundulus heteroclitus]	Fundulus heteroclitus	538	538	1	0	0.6675	402	XP_035981948.1
PREDICTED: pleckstrin homology domain-containing family A member 1-like isoform X2 [Poecilia latipinna]	Poecilia latipinna	537	537	1	0	0.6716	402	XP_014884848.1
pleckstrin homology domain-containing family A member 1-like isoform X8 [Acipenser ruthenus]	Acipenser ruthenus	537	537	0.81	0	0.8101	326	XP_033885878.1
pleckstrin homology domain-containing family A member 1-like isoform X9 [Acipenser ruthenus]	Acipenser ruthenus	537	537	0.81	0	0.8101	324	XP_033885879.1
pleckstrin homology domain-containing family A member 1-like isoform X7 [Acipenser ruthenus]	Acipenser ruthenus	537	537	0.81	0	0.8101	339	XP_033885877.1
pleckstrin homology domain-containing family A member 1-like isoform X5 [Acipenser ruthenus]	Acipenser ruthenus	537	537	0.91	0	0.7444	381	XP_033885875.1
pleckstrin homology domain-containing family A member 1 isoform X4 [Oncorhynchus mykiss]	Oncorhynchus mykiss	537	537	0.98	0	0.6821	392	XP_036802162.1
pleckstrin homology domain-containing family A member 1-like isoform X2 [Gouania willdenowi]	Gouania willdenowi	537	537	1	0	0.6576	402	XP_028323848.1
pleckstrin homology domain-containing family A member 1-like isoform X1 [Siniperca chuatsi]	Siniperca chuatsi	537	537	1	0	0.6708	403	XP_044069267.1
PREDICTED: pleckstrin homology domain-containing family A member 1 isoform X6 [Lepisosteus oculatus]	Lepisosteus oculatus	536	536	0.81	0	0.807	323	XP_015202142.1
pleckstrin homology domain-containing family A member 1-like isoform X10 [Acipenser ruthenus]	Acipenser ruthenus	536	536	0.81	0	0.8101	316	XP_033885880.1
pleckstrin homology domain-containing family A member 1 isoform X3 [Salmo trutta]	Salmo trutta	536	536	0.98	0	0.6803	394	XP_029561761.1
pleckstrin homology domain-containing family A member 1-like isoform X2 [Plectropomus leopardus]	Plectropomus leopardus	536	536	1	0	0.665	402	XP_042357789.1
pleckstrin homology domain-containing family A member 1-like isoform X3 [Salarias fasciatus]	Salarias fasciatus	536	536	1	0	0.67	402	XP_029962598.1
PREDICTED: pleckstrin homology domain-containing family A member 1 isoform X5 [Lepisosteus oculatus]	Lepisosteus oculatus	536	536	0.81	0	0.807	324	XP_015202141.1
PREDICTED: pleckstrin homology domain-containing family A member 1 isoform X4 [Salmo salar]	Salmo salar	536	536	0.98	0	0.6803	394	XP_014013835.1
pleckstrin homology domain-containing family A member 1-like isoform X2 [Oncorhynchus tshawytscha]	Oncorhynchus tshawytscha	536	536	0.98	0	0.6692	402	XP_042161403.1
pleckstrin homology domain-containing family A member 1-like isoform X5 [Mastacembelus armatus]	Mastacembelus armatus	536	536	1	0	0.6427	426	XP_033181449.1
pleckstrin homology domain-containing family A member 1-like isoform X2 [Siniperca chuatsi]	Siniperca chuatsi	536	536	1	0	0.6741	392	XP_044069268.1
PREDICTED: pleckstrin homology domain-containing family A member 1 isoform X4 [Lepisosteus oculatus]	Lepisosteus oculatus	536	536	0.81	0	0.807	326	XP_015202140.1
PREDICTED: pleckstrin homology domain-containing family A member 1-like isoform X2 [Poecilia reticulata]	Poecilia reticulata	536	536	1	0	0.6749	469	XP_008427429.1
pleckstrin homology domain-containing family A member 1a isoform X4 [Pygocentrus nattereri]	Pygocentrus nattereri	535	535	1	0	0.6917	394	XP_017574838.1
pleckstrin homology domain-containing family A member 1-like isoform X3 [Periophthalmus magnuspinnatus]	Periophthalmus magnuspinnatus	535	535	1	0	0.6784	395	XP_033835345.1
pleckstrin homology domain-containing family A member 1a isoform X3 [Sebastes umbrosus]	Sebastes umbrosus	535	535	1	0	0.6625	402	XP_037637238.1
pleckstrin homology domain-containing family A member 1 isoform X2 [Anguilla anguilla]	Anguilla anguilla	535	535	1	0	0.6475	428	XP_035261603.1
PREDICTED: pleckstrin homology domain-containing family A member 1-like isoform X2 [Poecilia mexicana]	Poecilia mexicana	535	535	1	0	0.6749	471	XP_014848751.1
PREDICTED: pleckstrin homology domain-containing family A member 1-like isoform X3 [Hippocampus comes]	Hippocampus comes	535	535	1	0	0.6691	404	XP_019715744.1
pleckstrin homology domain-containing family A member 1 isoform X3 [Oncorhynchus nerka]	Oncorhynchus nerka	534	534	0.98	0	0.6667	402	XP_029484937.1

## Sheet: Chondrichthyes
Description	Scientific Name	Max Score	Total Score	Query Cover	E value	Per. Ident	Acc. Len	Accession
pleckstrin homology domain-containing family A member 1 isoform X4 [Rhincodon typus]	Rhincodon typus	565	565	1	0	0.7345	386	XP_020386683.1
pleckstrin homology domain-containing family A member 1 isoform X3 [Callorhinchus milii]	Callorhinchus milii	560	560	1	0	0.7296	389	XP_042192711.1
pleckstrin homology domain-containing family A member 1 isoform X3 [Rhincodon typus]	Rhincodon typus	556	556	1	0	0.7182	396	XP_020386682.1
pleckstrin homology domain-containing family A member 1 isoform X4 [Scyliorhinus canicula]	Scyliorhinus canicula	553	553	1	0	0.7111	397	XP_038677327.1
pleckstrin homology domain-containing family A member 1 isoform X2 [Callorhinchus milii]	Callorhinchus milii	553	553	1	0	0.7114	399	XP_042192710.1
pleckstrin homology domain-containing family A member 1 isoform X6 [Scyliorhinus canicula]	Scyliorhinus canicula	552	552	1	0	0.7345	387	XP_038677329.1
pleckstrin homology domain-containing family A member 1 isoform X4 [Carcharodon carcharias]	Carcharodon carcharias	551	551	1	0	0.7085	397	XP_041065352.1
pleckstrin homology domain-containing family A member 1 isoform X5 [Carcharodon carcharias]	Carcharodon carcharias	550	550	1	0	0.7294	387	XP_041065353.1
pleckstrin homology domain-containing family A member 1 isoform X3 [Amblyraja radiata]	Amblyraja radiata	547	547	1	0	0.7088	387	XP_032889674.1
pleckstrin homology domain-containing family A member 1 isoform X3 [Chiloscyllium plagiosum]	Chiloscyllium plagiosum	546	546	1	0	0.7216	386	XP_043568611.1
pleckstrin homology domain-containing family A member 1 isoform X2 [Chiloscyllium plagiosum]	Chiloscyllium plagiosum	546	546	1	0	0.701	396	XP_043568610.1
pleckstrin homology domain-containing family A member 1 isoform X2 [Amblyraja radiata]	Amblyraja radiata	546	546	1	0	0.691	397	XP_032889673.1
pleckstrin homology domain-containing family A member 1 isoform X5 [Scyliorhinus canicula]	Scyliorhinus canicula	545	545	1	0	0.7179	396	XP_038677328.1
pleckstrin homology domain-containing family A member 1 isoform X3 [Scyliorhinus canicula]	Scyliorhinus canicula	545	545	1	0	0.6953	406	XP_038677326.1
pleckstrin homology domain-containing family A member 1 isoform X1 [Rhincodon typus]	Rhincodon typus	519	519	0.81	0	0.788	435	XP_020386679.1
pleckstrin homology domain-containing family A member 1 isoform X4 [Callorhinchus milii]	Callorhinchus milii	517	517	0.81	0	0.7848	342	XP_042192712.1
pleckstrin homology domain-containing family A member 1 isoform X7 [Callorhinchus milii]	Callorhinchus milii	516	516	0.82	0	0.7799	321	XP_042192715.1
pleckstrin homology domain-containing family A member 1 isoform X6 [Callorhinchus milii]	Callorhinchus milii	516	516	0.81	0	0.7848	326	XP_042192714.1
pleckstrin homology domain-containing family A member 1 isoform X5 [Callorhinchus milii]	Callorhinchus milii	516	516	0.81	0	0.7848	331	XP_042192713.1
pleckstrin homology domain-containing family A member 1 isoform X8 [Callorhinchus milii]	Callorhinchus milii	516	516	0.81	0	0.7848	316	XP_042192716.1
pleckstrin homology domain-containing family A member 1 isoform X1 [Carcharodon carcharias]	Carcharodon carcharias	511	511	0.81	2e-180	0.7785	436	XP_041065349.1
pleckstrin homology domain-containing family A member 1 isoform X4 [Amblyraja radiata]	Amblyraja radiata	506	506	0.81	2e-180	0.7658	326	XP_032889676.1
pleckstrin homology domain-containing family A member 1 isoform X2 [Carcharodon carcharias]	Carcharodon carcharias	510	510	0.81	2e-180	0.7785	432	XP_041065350.1
pleckstrin homology domain-containing family A member 1 isoform X10 [Scyliorhinus canicula]	Scyliorhinus canicula	504	504	0.81	8e-180	0.76	325	XP_038677333.1
pleckstrin homology domain-containing family A member 1 isoform X9 [Scyliorhinus canicula]	Scyliorhinus canicula	504	504	0.81	1e-179	0.76	335	XP_038677332.1
pleckstrin homology domain-containing family A member 1 isoform X2 [Rhincodon typus]	Rhincodon typus	494	494	0.78	2e-174	0.7807	406	XP_020386681.1
pleckstrin homology domain-containing family A member 1 isoform X9 [Callorhinchus milii]	Callorhinchus milii	487	487	0.78	3e-173	0.7748	313	XP_042192717.1
pleckstrin homology domain-containing family A member 1 isoform X4 [Chiloscyllium plagiosum]	Chiloscyllium plagiosum	484	484	0.78	3e-172	0.7599	312	XP_043568612.1
pleckstrin homology domain-containing family A member 1 isoform X11 [Scyliorhinus canicula]	Scyliorhinus canicula	483	483	0.78	1e-171	0.7715	313	XP_038677334.1
pleckstrin homology domain-containing family A member 1 isoform X1 [Callorhinchus milii]	Callorhinchus milii	486	486	0.78	2e-171	0.7748	410	XP_042192709.1
pleckstrin homology domain-containing family A member 1 isoform X1 [Chiloscyllium plagiosum]	Chiloscyllium plagiosum	484	484	0.78	1e-170	0.7674	406	XP_043568609.1
pleckstrin homology domain-containing family A member 1 isoform X2 [Scyliorhinus canicula]	Scyliorhinus canicula	483	483	0.78	5e-170	0.7715	407	XP_038677325.1
pleckstrin homology domain-containing family A member 1 isoform X3 [Carcharodon carcharias]	Carcharodon carcharias	481	481	0.78	2e-169	0.7682	407	XP_041065351.1
pleckstrin homology domain-containing family A member 1 isoform X5 [Amblyraja radiata]	Amblyraja radiata	477	477	0.78	3e-169	0.755	313	XP_032889677.1
pleckstrin homology domain-containing family A member 1 isoform X1 [Amblyraja radiata]	Amblyraja radiata	477	477	0.78	1e-167	0.755	407	XP_032889672.1
pleckstrin homology domain-containing family A member 1 isoform X1 [Scyliorhinus canicula]	Scyliorhinus canicula	476	476	0.78	3e-167	0.7492	416	XP_038677324.1
pleckstrin homology domain-containing family A member 1 isoform X6 [Carcharodon carcharias]	Carcharodon carcharias	426	426	0.71	7e-148	0.7564	377	XP_041065354.1
pleckstrin homology domain-containing family A member 1 isoform X8 [Scyliorhinus canicula]	Scyliorhinus canicula	407	407	0.78	7e-141	0.6689	361	XP_038677331.1
pleckstrin homology domain-containing family A member 1 isoform X7 [Scyliorhinus canicula]	Scyliorhinus canicula	399	399	0.78	1e-137	0.6495	370	XP_038677330.1
pleckstrin homology domain-containing family A member 1 isoform X8 [Carcharodon carcharias]	Carcharodon carcharias	392	392	0.7	1e-136	0.7232	267	XP_041065357.1
pleckstrin homology domain-containing family A member 2-like [Callorhinchus milii]	Callorhinchus milii	378	378	0.76	2e-128	0.6208	426	XP_042200514.1
pleckstrin homology domain-containing family A member 2-like [Scyliorhinus canicula]	Scyliorhinus canicula	363	363	0.76	1e-122	0.594	445	XP_038641526.1
pleckstrin homology domain-containing family A member 2-like [Carcharodon carcharias]	Carcharodon carcharias	363	363	0.78	2e-122	0.5836	445	XP_041066229.1
pleckstrin homology domain-containing family A member 2-like [Chiloscyllium plagiosum]	Chiloscyllium plagiosum	362	362	0.75	6e-122	0.6014	444	XP_043537402.1
pleckstrin homology domain-containing family A member 2 isoform X1 [Rhincodon typus]	Rhincodon typus	362	362	0.75	6e-122	0.598	444	XP_020385771.1
pleckstrin homology domain-containing family A member 2 isoform X1 [Amblyraja radiata]	Amblyraja radiata	356	356	0.76	5e-120	0.5861	427	XP_032869745.1
pleckstrin homology domain-containing family A member 1 isoform X7 [Carcharodon carcharias]	Carcharodon carcharias	343	343	0.59	1e-115	0.7348	350	XP_041065356.1
pleckstrin homology domain-containing family A member 2 isoform X2 [Rhincodon typus]	Rhincodon typus	323	323	0.75	3e-107	0.5601	399	XP_020385772.1
pleckstrin homology domain-containing family A member 2 isoform X2 [Amblyraja radiata]	Amblyraja radiata	312	312	0.76	3e-103	0.5458	380	XP_032869746.1
pleckstrin homology domain-containing family A member 2 isoform X3 [Amblyraja radiata]	Amblyraja radiata	311	311	0.77	8e-103	0.5232	377	XP_032869747.1
dual adapter for phosphotyrosine and 3-phosphotyrosine and 3-phosphoinositide [Rhincodon typus]	Rhincodon typus	63.9	63.9	0.27	1e-10	0.3365	233	XP_020389522.1
dual adapter for phosphotyrosine and 3-phosphotyrosine and 3-phosphoinositide [Chiloscyllium plagiosum]	Chiloscyllium plagiosum	63.5	63.5	0.27	2e-10	0.3269	258	XP_043530397.1
dual adapter for phosphotyrosine and 3-phosphotyrosine and 3-phosphoinositide isoform X2 [Carcharodon carcharias]	Carcharodon carcharias	63.2	63.2	0.23	3e-10	0.3804	256	XP_041055303.1
dual adapter for phosphotyrosine and 3-phosphotyrosine and 3-phosphoinositide isoform X1 [Carcharodon carcharias]	Carcharodon carcharias	63.2	63.2	0.23	3e-10	0.3804	259	XP_041055211.1
dual adapter for phosphotyrosine and 3-phosphotyrosine and 3-phosphoinositide isoform X2 [Callorhinchus milii]	Callorhinchus milii	62	62	0.23	4e-10	0.3626	218	XP_007890139.1
dual adapter for phosphotyrosine and 3-phosphotyrosine and 3-phosphoinositide isoform X1 [Callorhinchus milii]	Callorhinchus milii	62.4	62.4	0.23	6e-10	0.3626	259	XP_007890138.1
dual adapter for phosphotyrosine and 3-phosphotyrosine and 3-phosphoinositide [Scyliorhinus canicula]	Scyliorhinus canicula	61.6	61.6	0.27	8e-10	0.3238	254	XP_038648731.1
dual adapter for phosphotyrosine and 3-phosphotyrosine and 3-phosphoinositide [Amblyraja radiata]	Amblyraja radiata	61.6	61.6	0.23	9e-10	0.3696	259	XP_032878751.1
pleckstrin homology domain-containing family H member 1 isoform X1 [Scyliorhinus canicula]	Scyliorhinus canicula	60.1	60.1	0.25	1e-08	0.3168	1435	XP_038639733.1
pleckstrin homology domain-containing family H member 1 [Callorhinchus milii]	Callorhinchus milii	59.3	59.3	0.25	2e-08	0.31	1592	XP_007905260.2
pleckstrin homology domain-containing family H member 1 [Amblyraja radiata]	Amblyraja radiata	58.9	58.9	0.25	3e-08	0.32	1405	XP_032882543.1
pleckstrin homology domain-containing family H member 1 [Carcharodon carcharias]	Carcharodon carcharias	58.5	58.5	0.25	4e-08	0.3398	1439	XP_041070573.1
cytohesin-2 [Carcharodon carcharias]	Carcharodon carcharias	55.8	55.8	0.24	5e-08	0.2743	206	XP_041038313.1
pleckstrin homology domain-containing family H member 1 isoform X2 [Scyliorhinus canicula]	Scyliorhinus canicula	57.8	57.8	0.25	6e-08	0.32	1432	XP_038639739.1
cytohesin-1b isoform X1 [Scyliorhinus canicula]	Scyliorhinus canicula	57	57	0.24	7e-08	0.292	414	XP_038633786.1
pleckstrin homology domain-containing family H member 1 [Rhincodon typus]	Rhincodon typus	57.8	57.8	0.25	7e-08	0.31	1201	XP_020377025.1
cytohesin-1b isoform X1 [Carcharodon carcharias]	Carcharodon carcharias	57	57	0.24	7e-08	0.292	415	XP_041072682.1
cytohesin-1 isoform X1 [Amblyraja radiata]	Amblyraja radiata	57	57	0.24	8e-08	0.292	415	XP_032900168.1
pleckstrin homology domain-containing family H member 2 [Callorhinchus milii]	Callorhinchus milii	57.4	57.4	0.25	1e-07	0.34	1515	XP_007890626.1
pleckstrin homology domain-containing family H member 1 isoform X3 [Chiloscyllium plagiosum]	Chiloscyllium plagiosum	57	57	0.26	1e-07	0.3333	1328	XP_043554159.1
pleckstrin homology domain-containing family H member 1 isoform X1 [Chiloscyllium plagiosum]	Chiloscyllium plagiosum	57	57	0.26	1e-07	0.3333	1370	XP_043554157.1
pleckstrin homology domain-containing family H member 1 isoform X2 [Chiloscyllium plagiosum]	Chiloscyllium plagiosum	57	57	0.26	1e-07	0.3333	1363	XP_043554158.1
cytohesin-1b isoform X1 [Chiloscyllium plagiosum]	Chiloscyllium plagiosum	56.2	56.2	0.24	1e-07	0.3077	412	XP_043570854.1
differentially expressed in FDCP 6 homolog [Amblyraja radiata]	Amblyraja radiata	56.2	56.2	0.3	1e-07	0.3277	577	XP_032898298.1
pleckstrin homology domain-containing family H member 2 isoform X1 [Amblyraja radiata]	Amblyraja radiata	56.6	56.6	0.25	2e-07	0.3	1507	XP_032881436.1
pleckstrin homology domain-containing family H member 2 isoform X2 [Amblyraja radiata]	Amblyraja radiata	56.6	56.6	0.25	2e-07	0.3	1486	XP_032881437.1
GRB2-associated-binding protein 1 isoform X2 [Carcharodon carcharias]	Carcharodon carcharias	56.2	56.2	0.21	2e-07	0.3333	742	XP_041046650.1
pleckstrin homology domain-containing family H member 2 isoform X1 [Chiloscyllium plagiosum]	Chiloscyllium plagiosum	56.6	56.6	0.25	2e-07	0.29	1489	XP_043551609.1
GRB2-associated-binding protein 1 isoform X3 [Carcharodon carcharias]	Carcharodon carcharias	56.2	56.2	0.22	2e-07	0.3137	742	XP_041046659.1
GRB2-associated-binding protein 2 isoform X2 [Chiloscyllium plagiosum]	Chiloscyllium plagiosum	55.8	55.8	0.21	2e-07	0.3196	682	XP_043547605.1
GRB2-associated-binding protein 2 isoform X1 [Chiloscyllium plagiosum]	Chiloscyllium plagiosum	55.8	55.8	0.21	2e-07	0.3196	683	XP_043547604.1
arf-GAP with Rho-GAP domain, ANK repeat and PH domain-containing protein 1 isoform X2 [Scyliorhinus canicula]	Scyliorhinus canicula	55.8	55.8	0.25	3e-07	0.32	1462	XP_038673919.1
arf-GAP with Rho-GAP domain, ANK repeat and PH domain-containing protein 1 isoform X1 [Scyliorhinus canicula]	Scyliorhinus canicula	55.8	55.8	0.25	3e-07	0.32	1485	XP_038673918.1
pleckstrin homology domain-containing family H member 2 [Rhincodon typus]	Rhincodon typus	55.5	55.5	0.25	3e-07	0.29	1492	XP_020370598.1
arf-GAP with Rho-GAP domain, ANK repeat and PH domain-containing protein 1 isoform X3 [Scyliorhinus canicula]	Scyliorhinus canicula	55.5	55.5	0.25	4e-07	0.32	1280	XP_038673920.1
arf-GAP with Rho-GAP domain, ANK repeat and PH domain-containing protein 1 isoform X4 [Scyliorhinus canicula]	Scyliorhinus canicula	55.5	55.5	0.25	4e-07	0.32	1211	XP_038673921.1
pleckstrin homology domain-containing family H member 2 isoform X1 [Scyliorhinus canicula]	Scyliorhinus canicula	55.1	55.1	0.25	4e-07	0.29	1501	XP_038668872.1
pleckstrin homology domain-containing family H member 2 isoform X2 [Scyliorhinus canicula]	Scyliorhinus canicula	55.1	55.1	0.25	5e-07	0.29	1451	XP_038668891.1
cytohesin-1b isoform X5 [Scyliorhinus canicula]	Scyliorhinus canicula	53.5	53.5	0.26	8e-07	0.281	339	XP_038633790.1
cytohesin-1b isoform X4 [Carcharodon carcharias]	Carcharodon carcharias	53.5	53.5	0.26	8e-07	0.281	339	XP_041072685.1
GRB2-associated-binding protein 3 isoform X2 [Carcharodon carcharias]	Carcharodon carcharias	53.9	53.9	0.24	8e-07	0.2991	615	XP_041051909.1
GRB2-associated-binding protein 3 isoform X1 [Carcharodon carcharias]	Carcharodon carcharias	53.9	53.9	0.24	8e-07	0.2991	616	XP_041051908.1
arf-GAP with Rho-GAP domain, ANK repeat and PH domain-containing protein 1-like isoform X2 [Carcharodon carcharias]	Carcharodon carcharias	54.3	54.3	0.31	8e-07	0.2846	1284	XP_041055751.1
GRB2-associated-binding protein 3 isoform X3 [Carcharodon carcharias]	Carcharodon carcharias	53.9	53.9	0.24	8e-07	0.2991	615	XP_041051910.1
arf-GAP with Rho-GAP domain, ANK repeat and PH domain-containing protein 1-like isoform X4 [Carcharodon carcharias]	Carcharodon carcharias	54.3	54.3	0.31	9e-07	0.2846	1207	XP_041055753.1
arf-GAP with Rho-GAP domain, ANK repeat and PH domain-containing protein 1-like isoform X3 [Carcharodon carcharias]	Carcharodon carcharias	54.3	54.3	0.31	9e-07	0.2846	1268	XP_041055752.1
arf-GAP with Rho-GAP domain, ANK repeat and PH domain-containing protein 1-like isoform X1 [Carcharodon carcharias]	Carcharodon carcharias	54.3	54.3	0.31	9e-07	0.2846	1291	XP_041055750.1
cytohesin-1 isoform X4 [Amblyraja radiata]	Amblyraja radiata	53.1	53.1	0.26	9e-07	0.281	339	XP_032900171.1
GRB2-associated-binding protein 3 [Scyliorhinus canicula]	Scyliorhinus canicula	53.9	53.9	0.24	9e-07	0.2991	616	XP_038630606.1
GRB2-associated-binding protein 1 isoform X3 [Rhincodon typus]	Rhincodon typus	53.9	53.9	0.2	1e-06	0.3261	742	XP_020380533.1

## Sheet: Cyclostomata
Description	Scientific Name	Max Score	Total Score	Query Cover	E value	Per. Ident	Acc. Len	Accession
pleckstrin homology domain-containing family A member 1-like isoform X3 [Petromyzon marinus]	Petromyzon marinus	363	363	0.89	2e-123	0.5341	431	XP_032807795.1
pleckstrin homology domain-containing family A member 1-like isoform X2 [Petromyzon marinus]	Petromyzon marinus	361	361	0.78	3e-122	0.5535	444	XP_032807793.1
pleckstrin homology domain-containing family A member 1-like isoform X1 [Petromyzon marinus]	Petromyzon marinus	362	362	0.78	3e-122	0.5535	471	XP_032807792.1
pleckstrin homology domain-containing family A member 1-like [Petromyzon marinus]	Petromyzon marinus	300	300	0.74	4e-99	0.5204	381	XP_032806287.1
pleckstrin-like [Petromyzon marinus]	Petromyzon marinus	74.7	74.7	0.34	2e-14	0.3407	416	XP_032804188.1
dual adapter for phosphotyrosine and 3-phosphotyrosine and 3-phosphoinositide-like isoform X2 [Petromyzon marinus]	Petromyzon marinus	64.3	64.3	0.25	3e-11	0.3131	271	XP_032825092.1
dual adapter for phosphotyrosine and 3-phosphotyrosine and 3-phosphoinositide-like isoform X1 [Petromyzon marinus]	Petromyzon marinus	64.3	64.3	0.25	4e-11	0.33	302	XP_032825091.1
dual adapter for phosphotyrosine and 3-phosphotyrosine and 3-phosphoinositide-like isoform X3 [Petromyzon marinus]	Petromyzon marinus	63.5	63.5	0.23	4e-11	0.337	258	XP_032825093.1
GRB2-associated-binding protein 1-like [Petromyzon marinus]	Petromyzon marinus	63.2	63.2	0.25	2e-10	0.3077	679	XP_032829621.1
pleckstrin-2-like [Petromyzon marinus]	Petromyzon marinus	61.6	109	0.26	5e-10	0.3364	486	XP_032819821.1
pleckstrin homology domain-containing family A member 6-like isoform X6 [Petromyzon marinus]	Petromyzon marinus	61.2	61.2	0.42	1e-09	0.311	1781	XP_032804550.1
sesquipedalian-1 [Petromyzon marinus]	Petromyzon marinus	58.5	58.5	0.34	3e-09	0.2836	294	XP_032803157.1
GRB2-associated-binding protein 1-like isoform X1 [Petromyzon marinus]	Petromyzon marinus	58.9	58.9	0.2	6e-09	0.3488	757	XP_032812540.1
GRB2-associated-binding protein 1-like isoform X2 [Petromyzon marinus]	Petromyzon marinus	58.9	58.9	0.2	6e-09	0.3488	756	XP_032812541.1
GRB2-associated-binding protein 1-like isoform X3 [Petromyzon marinus]	Petromyzon marinus	58.9	58.9	0.2	6e-09	0.3488	745	XP_032812542.1
GRB2-associated-binding protein 1-like isoform X4 [Petromyzon marinus]	Petromyzon marinus	58.5	58.5	0.2	6e-09	0.3488	729	XP_032812543.1
pleckstrin homology domain-containing family A member 6-like isoform X5 [Petromyzon marinus]	Petromyzon marinus	58.9	58.9	0.38	7e-09	0.3113	1782	XP_032804549.1
pleckstrin homology domain-containing family A member 6-like isoform X2 [Petromyzon marinus]	Petromyzon marinus	57.4	57.4	0.42	2e-08	0.2914	1792	XP_032804546.1
cytohesin-1-like isoform X2 [Petromyzon marinus]	Petromyzon marinus	55.1	55.1	0.24	7e-08	0.2832	423	XP_032828224.1
cytohesin-1-like isoform X1 [Petromyzon marinus]	Petromyzon marinus	55.1	55.1	0.24	7e-08	0.2832	475	XP_032828215.1
cytohesin-1-like isoform X3 [Petromyzon marinus]	Petromyzon marinus	54.7	54.7	0.24	7e-08	0.2832	398	XP_032828232.1
pleckstrin homology domain-containing family A member 6-like isoform X7 [Petromyzon marinus]	Petromyzon marinus	55.1	55.1	0.38	1e-07	0.2901	1767	XP_032804552.1
uncharacterized protein LOC116939822 isoform X8 [Petromyzon marinus]	Petromyzon marinus	55.1	55.1	0.38	1e-07	0.2901	1752	XP_032804553.1
pleckstrin homology domain-containing family A member 6-like isoform X4 [Petromyzon marinus]	Petromyzon marinus	55.1	55.1	0.38	1e-07	0.2901	1784	XP_032804548.1
uncharacterized protein LOC116939822 isoform X12 [Petromyzon marinus]	Petromyzon marinus	55.1	55.1	0.38	1e-07	0.2901	1646	XP_032804559.1
pleckstrin homology domain-containing family A member 6-like isoform X1 [Petromyzon marinus]	Petromyzon marinus	55.1	55.1	0.38	1e-07	0.2901	1793	XP_032804545.1
pleckstrin homology domain-containing family A member 6-like isoform X9 [Petromyzon marinus]	Petromyzon marinus	55.1	55.1	0.38	1e-07	0.2901	1741	XP_032804554.1
pleckstrin homology domain-containing family A member 6-like isoform X10 [Petromyzon marinus]	Petromyzon marinus	55.1	55.1	0.38	1e-07	0.2901	1735	XP_032804556.1
pleckstrin homology domain-containing family A member 6-like isoform X11 [Petromyzon marinus]	Petromyzon marinus	55.1	55.1	0.38	1e-07	0.2901	1715	XP_032804557.1
pleckstrin homology domain-containing family A member 6-like isoform X3 [Petromyzon marinus]	Petromyzon marinus	55.1	55.1	0.38	1e-07	0.2901	1786	XP_032804547.1
uncharacterized protein LOC116939822 isoform X13 [Petromyzon marinus]	Petromyzon marinus	55.1	55.1	0.38	1e-07	0.2901	1678	XP_032804560.1
GRB2-associated-binding protein 1 isoform X1 [Petromyzon marinus]	Petromyzon marinus	53.9	53.9	0.2	2e-07	0.314	785	XP_032811141.1
GRB2-associated-binding protein 1 isoform X2 [Petromyzon marinus]	Petromyzon marinus	53.9	53.9	0.2	2e-07	0.314	748	XP_032811142.1
pleckstrin homology domain-containing family H member 1-like isoform X1 [Petromyzon marinus]	Petromyzon marinus	53.1	53.1	0.25	4e-07	0.28	1654	XP_032803707.1
pleckstrin homology domain-containing family H member 1-like isoform X2 [Petromyzon marinus]	Petromyzon marinus	53.1	53.1	0.25	4e-07	0.28	1653	XP_032803708.1
RAC-alpha serine/threonine-protein kinase-like [Petromyzon marinus]	Petromyzon marinus	39.7	39.7	0.36	0.006	0.2585	479	XP_032830031.1
myotubularin-related protein 5-like [Petromyzon marinus]	Petromyzon marinus	37.4	37.4	0.24	0.032	0.2424	1888	XP_032815780.1

## Sheet: Lampreys
Description	Scientific Name	Max Score	Total Score	Query Cover	E value	Per. ident	Acc. Len	Accession
pleckstrin homology domain-containing family A member 1-like isoform X2 [Petromyzon marinus]	Petromyzon marinus	367	367	0.75	2e-124	55.28	444	XP_032807793.1
pleckstrin homology domain-containing family A member 1-like isoform X1 [Petromyzon marinus]	Petromyzon marinus	368	368	0.75	2e-124	55.28	471	XP_032807792.1
pleckstrin homology domain-containing family A member 1-like isoform X3 [Petromyzon marinus]	Petromyzon marinus	357	357	0.72	2e-120	55.59	431	XP_032807795.1
pleckstrin homology domain-containing family A member 1-like [Petromyzon marinus]	Petromyzon marinus	306	306	0.81	2e-101	48.82	381	XP_032806287.1
dual adapter for phosphotyrosine and 3-phosphotyrosine and 3-phosphoinositide-like isoform X2 [Petromyzon marinus]	Petromyzon marinus	65.5	65.5	0.24	2e-11	31.31	271	XP_032825092.1
dual adapter for phosphotyrosine and 3-phosphotyrosine and 3-phosphoinositide-like isoform X1 [Petromyzon marinus]	Petromyzon marinus	65.5	65.5	0.24	2e-11	31.31	302	XP_032825091.1
dual adapter for phosphotyrosine and 3-phosphotyrosine and 3-phosphoinositide-like isoform X3 [Petromyzon marinus]	Petromyzon marinus	64.7	64.7	0.22	2e-11	33.7	258	XP_032825093.1
pleckstrin-like [Petromyzon marinus]	Petromyzon marinus	63.9	63.9	0.22	9e-11	36.67	416	XP_032804188.1
GRB2-associated-binding protein 1-like [Petromyzon marinus]	Petromyzon marinus	63.5	63.5	0.24	2e-10	30.77	679	XP_032829621.1
pleckstrin-2-like [Petromyzon marinus]	Petromyzon marinus	62	110	0.25	5e-10	33.03	486	XP_032819821.1
pleckstrin homology domain-containing family A member 6-like isoform X6 [Petromyzon marinus]	Petromyzon marinus	61.2	61.2	0.38	1e-09	31.65	1781	XP_032804550.1
pleckstrin homology domain-containing family A member 6-like isoform X5 [Petromyzon marinus]	Petromyzon marinus	60.1	60.1	0.36	3e-09	31.33	1782	XP_032804549.1
GRB2-associated-binding protein 1-like isoform X3 [Petromyzon marinus]	Petromyzon marinus	59.7	59.7	0.19	3e-09	34.88	745	XP_032812542.1
GRB2-associated-binding protein 1-like isoform X2 [Petromyzon marinus]	Petromyzon marinus	59.7	59.7	0.19	3e-09	34.88	756	XP_032812541.1
GRB2-associated-binding protein 1-like isoform X1 [Petromyzon marinus]	Petromyzon marinus	59.7	59.7	0.19	4e-09	34.88	757	XP_032812540.1
GRB2-associated-binding protein 1-like isoform X4 [Petromyzon marinus]	Petromyzon marinus	59.7	59.7	0.19	4e-09	34.88	729	XP_032812543.1
sesquipedalian-1 [Petromyzon marinus]	Petromyzon marinus	58.2	58.2	0.27	4e-09	31.86	294	XP_032803157.1
pleckstrin homology domain-containing family A member 6-like isoform X2 [Petromyzon marinus]	Petromyzon marinus	57.4	57.4	0.38	2e-08	29.59	1792	XP_032804546.1
cytohesin-1-like isoform X3 [Petromyzon marinus]	Petromyzon marinus	56.2	56.2	0.23	3e-08	28.32	398	XP_032828232.1
cytohesin-1-like isoform X2 [Petromyzon marinus]	Petromyzon marinus	56.2	56.2	0.23	3e-08	28.32	423	XP_032828224.1
cytohesin-1-like isoform X1 [Petromyzon marinus]	Petromyzon marinus	56.6	56.6	0.23	3e-08	28.32	475	XP_032828215.1
uncharacterized protein LOC116939822 isoform X12 [Petromyzon marinus]	Petromyzon marinus	56.6	56.6	0.36	4e-08	29.19	1646	XP_032804559.1
pleckstrin homology domain-containing family A member 6-like isoform X7 [Petromyzon marinus]	Petromyzon marinus	56.2	56.2	0.36	5e-08	29.19	1767	XP_032804552.1
pleckstrin homology domain-containing family A member 6-like isoform X4 [Petromyzon marinus]	Petromyzon marinus	56.2	56.2	0.36	5e-08	29.19	1784	XP_032804548.1
pleckstrin homology domain-containing family A member 6-like isoform X3 [Petromyzon marinus]	Petromyzon marinus	56.2	56.2	0.36	5e-08	29.19	1786	XP_032804547.1
uncharacterized protein LOC116939822 isoform X8 [Petromyzon marinus]	Petromyzon marinus	56.2	56.2	0.36	5e-08	29.19	1752	XP_032804553.1
pleckstrin homology domain-containing family A member 6-like isoform X11 [Petromyzon marinus]	Petromyzon marinus	56.2	56.2	0.36	5e-08	29.19	1715	XP_032804557.1
pleckstrin homology domain-containing family A member 6-like isoform X1 [Petromyzon marinus]	Petromyzon marinus	56.2	56.2	0.36	5e-08	29.19	1793	XP_032804545.1
pleckstrin homology domain-containing family A member 6-like isoform X9 [Petromyzon marinus]	Petromyzon marinus	56.2	56.2	0.36	5e-08	29.19	1741	XP_032804554.1
uncharacterized protein LOC116939822 isoform X13 [Petromyzon marinus]	Petromyzon marinus	56.2	56.2	0.36	5e-08	29.19	1678	XP_032804560.1
pleckstrin homology domain-containing family A member 6-like isoform X10 [Petromyzon marinus]	Petromyzon marinus	56.2	56.2	0.36	6e-08	29.19	1735	XP_032804556.1
pleckstrin homology domain-containing family H member 1-like isoform X2 [Petromyzon marinus]	Petromyzon marinus	54.3	54.3	0.24	2e-07	28	1653	XP_032803708.1
pleckstrin homology domain-containing family H member 1-like isoform X1 [Petromyzon marinus]	Petromyzon marinus	54.3	54.3	0.24	2e-07	28	1654	XP_032803707.1
GRB2-associated-binding protein 1 isoform X1 [Petromyzon marinus]	Petromyzon marinus	53.9	53.9	0.19	2e-07	31.4	785	XP_032811141.1
GRB2-associated-binding protein 1 isoform X2 [Petromyzon marinus]	Petromyzon marinus	53.9	53.9	0.19	2e-07	31.4	748	XP_032811142.1

[truncated: 12 more sheets: Hagfish, Cephalochordata, Tunicata, Echinodermata, Arthropoda, Nematoda, Annelida, Mollusca, Cnidaria, Ctenophora, Placozoa, Porifera]
