# Supplementary material for: Origin and Evolution of the Multifaceted Adherens Junction Component Plekha7
Source: Front Cell Dev Biol. 2022 Mar 23;10:856975. doi: 10.3389/fcell.2022.856975 (PMC8983885; doi:10.3389/fcell.2022.856975)
Supplement: Supplementary file 2 [file Table3.xlsx]

## Sheet: Table Legend
Supplementary Table S3. Results of the BLAST searches using the human PLEKHA2 (NP_067636 ) as query against the genomes of the taxa detailed in Supplementary Table S1. Results are included in separate tabs for each taxon. Graphic summary of BLAST aligments is inlcuded in respected searches to visualize sequence aligments.

## Sheet: Mammals
Description	Scientific Name	Max Score	Total Score	Query Cover	E value	Per. Ident	Acc. Len	Accession
pleckstrin homology domain-containing family A member 2 [Homo sapiens]	Homo sapiens	884	884	1	0	1	425	NP_067636.1
pleckstrin homology domain-containing family A member 2 isoform X1 [Pan troglodytes]	Pan troglodytes	882	882	1	0	0.9976	425	XP_016814857.1
pleckstrin homology domain-containing family A member 2 [Gorilla gorilla gorilla]	Gorilla gorilla gorilla	879	879	1	0	0.9953	425	XP_018888046.1
pleckstrin homology domain-containing family A member 2 isoform X1 [Hylobates moloch]	Hylobates moloch	877	877	1	0	0.9929	425	XP_032000183.1
pleckstrin homology domain-containing family A member 2 [Nomascus leucogenys]	Nomascus leucogenys	877	877	1	0	0.9929	425	XP_030673018.1
pleckstrin homology domain-containing family A member 2 isoform X2 [Pongo abelii]	Pongo abelii	876	876	1	0	0.9906	425	XP_024106487.1
pleckstrin homology domain-containing family A member 2 isoform X1 [Trachypithecus francoisi]	Trachypithecus francoisi	868	868	1	0	0.9812	425	XP_033087528.1
pleckstrin homology domain-containing family A member 2 [Chlorocebus sabaeus]	Chlorocebus sabaeus	868	868	1	0	0.9812	425	XP_007960427.2
pleckstrin homology domain-containing family A member 2 isoform X2 [Macaca nemestrina]	Macaca nemestrina	868	868	1	0	0.9812	425	XP_011730899.1
pleckstrin homology domain-containing family A member 2 isoform X1 [Pongo abelii]	Pongo abelii	867	867	1	0	0.9634	437	XP_024106484.1
PREDICTED: pleckstrin homology domain-containing family A member 2 isoform X1 [Cercocebus atys]	Cercocebus atys	866	866	1	0	0.9788	425	XP_011926126.1
PREDICTED: pleckstrin homology domain-containing family A member 2 isoform X1 [Rhinopithecus bieti]	Rhinopithecus bieti	865	865	1	0	0.9788	425	XP_017703162.1
pleckstrin homology domain-containing family A member 2 isoform X1 [Piliocolobus tephrosceles]	Piliocolobus tephrosceles	864	864	1	0	0.9788	425	XP_023070276.1
PREDICTED: pleckstrin homology domain-containing family A member 2 [Colobus angolensis palliatus]	Colobus angolensis palliatus	864	864	1	0	0.9788	425	XP_011816068.1
pleckstrin homology domain-containing family A member 2 isoform X1 [Macaca nemestrina]	Macaca nemestrina	860	860	1	0	0.9542	437	XP_011730896.1
pleckstrin homology domain-containing family A member 2 isoform X2 [Sapajus apella]	Sapajus apella	858	858	1	0	0.9671	425	XP_032144040.1
pleckstrin homology domain-containing family A member 2 [Callithrix jacchus]	Callithrix jacchus	857	857	1	0	0.9647	425	XP_035126230.1
pleckstrin homology domain-containing family A member 2 [Cebus imitator]	Cebus imitator	857	857	1	0	0.9647	425	XP_017392399.1
pleckstrin homology domain-containing family A member 2 isoform X1 [Sapajus apella]	Sapajus apella	849	849	1	0	0.9405	437	XP_032144034.1
pleckstrin homology domain-containing family A member 2 isoform X2 [Saimiri boliviensis boliviensis]	Saimiri boliviensis boliviensis	826	826	1	0	0.9576	425	XP_039319315.1
pleckstrin homology domain-containing family A member 2 [Aotus nancymaae]	Aotus nancymaae	825	825	1	0	0.96	425	XP_012331479.1
PREDICTED: pleckstrin homology domain-containing family A member 2 [Oryctolagus cuniculus]	Oryctolagus cuniculus	823	823	1	0	0.9271	425	XP_002720821.1
PREDICTED: pleckstrin homology domain-containing family A member 2 [Propithecus coquereli]	Propithecus coquereli	822	822	1	0	0.9271	425	XP_012506538.1
pleckstrin homology domain-containing family A member 2 [Carlito syrichta]	Carlito syrichta	821	821	1	0	0.9365	424	XP_008070545.1
PREDICTED: pleckstrin homology domain-containing family A member 2 [Ceratotherium simum simum]	Ceratotherium simum simum	820	820	1	0	0.9247	424	XP_004428936.1
pleckstrin homology domain-containing family A member 2 [Globicephala melas]	Globicephala melas	820	820	1	0	0.9224	425	XP_030689531.1
pleckstrin homology domain-containing family A member 2 isoform X1 [Ovis aries]	Ovis aries	820	820	1	0	0.9224	425	XP_027818480.1
pleckstrin homology domain-containing family A member 2 [Bos taurus]	Bos taurus	819	819	1	0	0.9224	425	NP_001030460.1
pleckstrin homology domain-containing family A member 2 [Oryx dammah]	Oryx dammah	819	819	1	0	0.9224	425	XP_040098913.1
pleckstrin homology domain-containing family A member 2 [Orycteropus afer afer]	Orycteropus afer afer	819	819	1	0	0.9176	425	XP_007933195.1
PREDICTED: pleckstrin homology domain-containing family A member 2 isoform X1 [Capra hircus]	Capra hircus	819	819	1	0	0.9224	425	XP_017897483.1
pleckstrin homology domain-containing family A member 2 [Pteropus alecto]	Pteropus alecto	818	818	1	0	0.9224	425	XP_006916351.1
pleckstrin homology domain-containing family A member 2 [Bubalus bubalis]	Bubalus bubalis	817	817	1	0	0.9224	425	XP_025134058.1
pleckstrin homology domain-containing family A member 2 isoform X1 [Saimiri boliviensis boliviensis]	Saimiri boliviensis boliviensis	817	817	1	0	0.9314	437	XP_039319313.1
PREDICTED: pleckstrin homology domain-containing family A member 2 [Marmota marmota marmota]	Marmota marmota marmota	816	816	1	0	0.9106	425	XP_015356770.1
pleckstrin homology domain-containing family A member 2 isoform X2 [Pteropus vampyrus]	Pteropus vampyrus	815	815	1	0	0.92	425	XP_011370880.1
PREDICTED: pleckstrin homology domain-containing family A member 2 [Miniopterus natalensis]	Miniopterus natalensis	814	814	1	0	0.9176	425	XP_016065851.1
pleckstrin homology domain-containing family A member 2 isoform X1 [Vicugna pacos]	Vicugna pacos	814	814	1	0	0.9129	425	XP_006201177.1
pleckstrin homology domain-containing family A member 2 isoform X1 [Urocitellus parryii]	Urocitellus parryii	814	814	1	0	0.9059	425	XP_026260470.1
pleckstrin homology domain-containing family A member 2 isoform X2 [Pteropus giganteus]	Pteropus giganteus	813	813	1	0	0.9176	425	XP_039709458.1
pleckstrin homology domain-containing family A member 2 [Desmodus rotundus]	Desmodus rotundus	813	813	1	0	0.9106	425	XP_024418462.1
pleckstrin homology domain-containing family A member 2 isoform X1 [Microcebus murinus]	Microcebus murinus	813	813	1	0	0.9178	426	XP_012618458.1
pleckstrin homology domain-containing family A member 2 [Cavia porcellus]	Cavia porcellus	813	813	1	0	0.9082	425	XP_003462916.1
PREDICTED: pleckstrin homology domain-containing family A member 2 [Hipposideros armiger]	Hipposideros armiger	812	812	1	0	0.9224	425	XP_019482375.1
pleckstrin homology domain-containing family A member 2 isoform X2 [Rousettus aegyptiacus]	Rousettus aegyptiacus	811	811	1	0	0.9176	425	XP_015982866.2
PREDICTED: pleckstrin homology domain-containing family A member 2 [Chrysochloris asiatica]	Chrysochloris asiatica	811	811	1	0	0.9035	425	XP_006860004.1
pleckstrin homology domain-containing family A member 2 isoform X1 [Camelus dromedarius]	Camelus dromedarius	811	811	1	0	0.9082	425	XP_031295931.1
pleckstrin homology domain-containing family A member 2 [Ictidomys tridecemlineatus]	Ictidomys tridecemlineatus	810	810	1	0	0.9035	425	XP_040124567.1
PREDICTED: pleckstrin homology domain-containing family A member 2 [Galeopterus variegatus]	Galeopterus variegatus	810	810	1	0	0.9153	425	XP_008566039.1
pleckstrin homology domain-containing family A member 2 isoform X1 [Heterocephalus glaber]	Heterocephalus glaber	810	810	1	0	0.9082	425	XP_004855384.1
pleckstrin homology domain-containing family A member 2 [Cervus canadensis]	Cervus canadensis	810	810	1	0	0.9153	425	XP_043310158.1
pleckstrin homology domain-containing family A member 2 [Balaenoptera musculus]	Balaenoptera musculus	809	809	1	0	0.9271	425	XP_036694491.1
LOW QUALITY PROTEIN: pleckstrin homology domain-containing family A member 2 [Rhinolophus ferrumequinum]	Rhinolophus ferrumequinum	809	809	1	0	0.9224	425	XP_032960665.1
pleckstrin homology domain-containing family A member 2 isoform X1 [Trichechus manatus latirostris]	Trichechus manatus latirostris	808	808	1	0	0.9059	425	XP_004383470.1
pleckstrin homology domain-containing family A member 2 [Octodon degus]	Octodon degus	808	808	1	0	0.9082	425	XP_004637297.1
PREDICTED: pleckstrin homology domain-containing family A member 2 [Camelus bactrianus]	Camelus bactrianus	808	808	1	0	0.9059	425	XP_010956375.1
pleckstrin homology domain-containing family A member 2 [Orcinus orca]	Orcinus orca	808	808	1	0	0.9247	425	XP_004284942.1
PREDICTED: pleckstrin homology domain-containing family A member 2 isoform X2 [Chinchilla lanigera]	Chinchilla lanigera	808	808	1	0	0.9012	425	XP_005398518.1
pleckstrin homology domain-containing family A member 2 [Castor canadensis]	Castor canadensis	807	807	1	0	0.9129	425	XP_020020000.1
pleckstrin homology domain-containing family A member 2 isoform X1 [Nannospalax galili]	Nannospalax galili	807	807	1	0	0.9059	423	XP_008841531.1
pleckstrin homology domain-containing family A member 2 [Choloepus didactylus]	Choloepus didactylus	807	807	1	0	0.9129	425	XP_037668433.1
pleckstrin homology domain-containing family A member 2 [Balaenoptera acutorostrata scammoni]	Balaenoptera acutorostrata scammoni	807	807	1	0	0.9247	425	XP_007178472.1
LOW QUALITY PROTEIN: pleckstrin homology domain-containing family A member 2 [Sus scrofa]	Sus scrofa	807	807	1	0	0.9106	425	XP_020930781.1
pleckstrin homology domain-containing family A member 2 isoform X1 [Loxodonta africana]	Loxodonta africana	807	807	1	0	0.9082	425	XP_003412568.1
pleckstrin homology domain-containing family A member 2 isoform X1 [Neophocaena asiaeorientalis asiaeorientalis]	Neophocaena asiaeorientalis asiaeorientalis	806	806	1	0	0.9224	425	XP_024620821.1
pleckstrin homology domain-containing family A member 2 isoform X1 [Physeter catodon]	Physeter catodon	806	806	1	0	0.9271	425	XP_007127506.1
pleckstrin homology domain-containing family A member 2 isoform X1 [Pteropus vampyrus]	Pteropus vampyrus	806	806	1	0	0.8947	437	XP_011370869.1
pleckstrin homology domain-containing family A member 2 [Dasypus novemcinctus]	Dasypus novemcinctus	805	805	1	0	0.9082	425	XP_004446491.1
pleckstrin homology domain-containing family A member 2 [Artibeus jamaicensis]	Artibeus jamaicensis	805	805	1	0	0.9082	425	XP_037022785.1
pleckstrin homology domain-containing family A member 2 [Equus asinus]	Equus asinus	805	805	1	0	0.9176	425	XP_014723337.1
pleckstrin homology domain-containing family A member 2 isoform X1 [Delphinapterus leucas]	Delphinapterus leucas	804	804	1	0	0.9224	425	XP_022426967.1
pleckstrin homology domain-containing family A member 2 isoform X1 [Pteropus giganteus]	Pteropus giganteus	804	804	1	0	0.8924	437	XP_039709455.1
pleckstrin homology domain-containing family A member 2 [Equus caballus]	Equus caballus	804	804	1	0	0.9176	425	XP_005606360.1
PREDICTED: pleckstrin homology domain-containing family A member 2 [Lipotes vexillifer]	Lipotes vexillifer	804	804	0.99	0	0.9245	574	XP_007469856.1
pleckstrin homology domain-containing family A member 2 [Dipodomys spectabilis]	Dipodomys spectabilis	804	804	1	0	0.9106	425	XP_042535356.1
pleckstrin homology domain-containing family A member 2 isoform X1 [Otolemur garnettii]	Otolemur garnettii	804	804	1	0	0.9059	425	XP_003796328.1
pleckstrin homology domain-containing family A member 2 isoform X1 [Rousettus aegyptiacus]	Rousettus aegyptiacus	802	802	1	0	0.8924	437	XP_015982862.2
pleckstrin homology domain-containing family A member 2 [Jaculus jaculus]	Jaculus jaculus	801	801	1	0	0.9035	425	XP_044986666.1
pleckstrin homology domain-containing family A member 2 [Molossus molossus]	Molossus molossus	801	801	1	0	0.9082	425	XP_036105601.1
PREDICTED: pleckstrin homology domain-containing family A member 2 isoform X1 [Myotis brandtii]	Myotis brandtii	799	799	1	0	0.9176	425	XP_005856499.1
pleckstrin homology domain-containing family A member 2 [Phoca vitulina]	Phoca vitulina	798	798	1	0	0.9106	425	XP_032269254.1
pleckstrin homology domain-containing family A member 2 [Sturnira hondurensis]	Sturnira hondurensis	798	798	1	0	0.8941	425	XP_036911313.1
pleckstrin homology domain-containing family A member 2 isoform X1 [Myotis myotis]	Myotis myotis	798	798	1	0	0.9153	425	XP_036154752.1
PREDICTED: pleckstrin homology domain-containing family A member 2 [Odobenus rosmarus divergens]	Odobenus rosmarus divergens	797	797	1	0	0.9106	425	XP_004394493.1
pleckstrin homology domain-containing family A member 2 isoform X1 [Fukomys damarensis]	Fukomys damarensis	797	797	1	0	0.8935	432	XP_010603323.1
pleckstrin homology domain-containing family A member 2 [Odocoileus virginianus texanus]	Odocoileus virginianus texanus	797	797	1	0	0.9153	425	XP_020731929.1
PREDICTED: pleckstrin homology domain-containing family A member 2 isoform X2 [Myotis brandtii]	Myotis brandtii	796	796	1	0	0.9153	425	XP_005856500.1
PREDICTED: pleckstrin homology domain-containing family A member 2 isoform X1 [Chinchilla lanigera]	Chinchilla lanigera	796	796	1	0	0.8626	444	XP_005398515.1
pleckstrin homology domain-containing family A member 2 [Mustela putorius furo]	Mustela putorius furo	796	796	1	0	0.9106	425	XP_004758264.1
pleckstrin homology domain-containing family A member 2 [Arvicanthis niloticus]	Arvicanthis niloticus	796	796	1	0	0.8918	425	XP_034376546.1
pleckstrin homology domain-containing family A member 2 [Neomonachus schauinslandi]	Neomonachus schauinslandi	796	796	1	0	0.9082	425	XP_021537259.1
pleckstrin homology domain-containing family A member 2 [Grammomys surdaster]	Grammomys surdaster	796	796	1	0	0.8965	425	XP_028623968.1
pleckstrin homology domain-containing family A member 2 [Pipistrellus kuhlii]	Pipistrellus kuhlii	795	795	1	0	0.9153	425	XP_036312137.1
pleckstrin homology domain-containing family A member 2 isoform X1 [Canis lupus familiaris]	Canis lupus familiaris	795	795	1	0	0.9082	425	XP_005629900.1
pleckstrin homology domain-containing family A member 2 isoform X1 [Lontra canadensis]	Lontra canadensis	795	795	1	0	0.9082	425	XP_032693938.1
pleckstrin homology domain-containing family A member 2 [Neovison vison]	Neovison vison	793	793	1	0	0.9082	425	XP_044081273.1
pleckstrin homology domain-containing family A member 2 isoform X2 [Mustela erminea]	Mustela erminea	793	793	1	0	0.9082	425	XP_032184916.1
pleckstrin homology domain-containing family A member 2 [Mirounga leonina]	Mirounga leonina	793	793	1	0	0.9059	425	XP_034859883.1
PREDICTED: pleckstrin homology domain-containing family A member 2 [Myotis davidii]	Myotis davidii	792	792	1	0	0.9106	425	XP_015420693.1
pleckstrin homology domain-containing family A member 2 isoform X1 [Vulpes vulpes]	Vulpes vulpes	792	792	1	0	0.9059	425	XP_025849415.1

## Sheet: Sauropsida
Description	Scientific Name	Max Score	Total Score	Query Cover	E value	Per. Ident	Acc. Len	Accession
pleckstrin homology domain-containing family A member 2 [Chrysemys picta bellii]	Chrysemys picta bellii	649	649	1	0	0.7517	429	XP_005286550.1
pleckstrin homology domain-containing family A member 2 isoform X1 [Chelonia mydas]	Chelonia mydas	648	648	1	0	0.7546	429	XP_037742264.1
pleckstrin homology domain-containing family A member 2-like isoform X1 [Gopherus evgoodei]	Gopherus evgoodei	642	642	1	0	0.7448	429	XP_030394370.1
PREDICTED: pleckstrin homology domain-containing family A member 2 [Nipponia nippon]	Nipponia nippon	641	641	1	0	0.7383	419	XP_009467113.1
pleckstrin homology domain-containing family A member 2 [Mauremys reevesii]	Mauremys reevesii	641	641	1	0	0.7471	427	XP_039382198.1
pleckstrin homology domain-containing family A member 2-like isoform X1 [Gopherus evgoodei]	Gopherus evgoodei	641	641	1	0	0.7425	429	XP_030408076.1
pleckstrin homology domain-containing family A member 2 [Mauremys mutica]	Mauremys mutica	640	640	1	0	0.7401	429	XP_044858819.1
pleckstrin homology domain-containing family A member 2 [Falco rusticolus]	Falco rusticolus	640	640	1	0	0.7349	421	XP_037227654.1
pleckstrin homology domain-containing family A member 2 [Falco peregrinus]	Falco peregrinus	640	640	1	0	0.7349	421	XP_005233583.1
pleckstrin homology domain-containing family A member 2 isoform X1 [Chelonoidis abingdonii]	Chelonoidis abingdonii	639	639	1	0	0.7396	429	XP_032630465.1
pleckstrin homology domain-containing family A member 2 isoform X1 [Falco cherrug]	Falco cherrug	638	638	1	0	0.7326	421	XP_005438090.1
pleckstrin homology domain-containing family A member 2 isoform X1 [Aquila chrysaetos chrysaetos]	Aquila chrysaetos chrysaetos	638	638	1	0	0.7349	421	XP_029890560.1
PREDICTED: pleckstrin homology domain-containing family A member 2 isoform X2 [Calidris pugnax]	Calidris pugnax	637	637	1	0	0.7395	420	XP_014811373.1
pleckstrin homology domain-containing family A member 2 [Falco naumanni]	Falco naumanni	637	637	1	0	0.7302	421	XP_040474090.1
pleckstrin homology domain-containing family A member 2 [Strigops habroptila]	Strigops habroptila	636	636	1	0	0.7307	417	XP_030365817.1
PREDICTED: pleckstrin homology domain-containing family A member 2 [Crocodylus porosus]	Crocodylus porosus	635	635	1	0	0.7378	428	XP_019401628.1
PREDICTED: pleckstrin homology domain-containing family A member 2 [Eurypyga helias]	Eurypyga helias	635	635	1	0	0.7326	421	XP_010153317.1
PREDICTED: pleckstrin homology domain-containing family A member 2 isoform X1 [Aptenodytes forsteri]	Aptenodytes forsteri	634	634	1	0	0.7313	419	XP_009275714.1
PREDICTED: pleckstrin homology domain-containing family A member 2 [Cariama cristata]	Cariama cristata	633	633	1	0	0.7349	421	XP_009701979.1
pleckstrin homology domain-containing family A member 2 [Corapipo altera]	Corapipo altera	632	632	1	0	0.7344	419	XP_027522874.1
PREDICTED: pleckstrin homology domain-containing family A member 2 isoform X1 [Haliaeetus leucocephalus]	Haliaeetus leucocephalus	632	632	1	0	0.7279	421	XP_010561043.1
pleckstrin homology domain-containing family A member 2 [Oxyura jamaicensis]	Oxyura jamaicensis	632	632	1	0	0.7326	417	XP_035201086.1
pleckstrin homology domain-containing family A member 2 isoform X2 [Cygnus olor]	Cygnus olor	631	631	1	0	0.7302	417	XP_040394230.1
pleckstrin homology domain-containing family A member 2 isoform X2 [Alligator sinensis]	Alligator sinensis	630	630	1	0	0.7448	428	XP_014375134.1
pleckstrin homology domain-containing family A member 2 [Dromaius novaehollandiae]	Dromaius novaehollandiae	630	630	1	0	0.7344	428	XP_025970030.1
pleckstrin homology domain-containing family A member 2 isoform X2 [Cygnus atratus]	Cygnus atratus	630	630	1	0	0.7302	417	XP_035418699.1
PREDICTED: pleckstrin homology domain-containing family A member 2 [Anser cygnoides domesticus]	Anser cygnoides domesticus	630	630	1	0	0.7279	417	XP_013049884.1
PREDICTED: pleckstrin homology domain-containing family A member 2 [Pygoscelis adeliae]	Pygoscelis adeliae	629	629	1	0	0.7245	423	XP_009316875.1
pleckstrin homology domain-containing family A member 2 [Empidonax traillii]	Empidonax traillii	628	628	1	0	0.7313	417	XP_027757015.1
PREDICTED: pleckstrin homology domain-containing family A member 2 isoform X1 [Calidris pugnax]	Calidris pugnax	628	628	1	0	0.7067	440	XP_014811371.1
pleckstrin homology domain-containing family A member 2 [Pipra filicauda]	Pipra filicauda	628	628	1	0	0.7275	419	XP_027569512.1
pleckstrin homology domain-containing family A member 2 [Anas platyrhynchos]	Anas platyrhynchos	627	627	1	0	0.7302	416	XP_027299396.2
pleckstrin homology domain-containing family A member 2 [Numida meleagris]	Numida meleagris	627	627	1	0	0.7283	410	XP_021230423.1
pleckstrin homology domain-containing family A member 2 [Tyto alba]	Tyto alba	627	627	1	0	0.7275	425	XP_042657520.1
PREDICTED: pleckstrin homology domain-containing family A member 2 [Lepidothrix coronata]	Lepidothrix coronata	626	626	1	0	0.7275	419	XP_017687399.1
PREDICTED: pleckstrin homology domain-containing family A member 2 isoform X2 [Aptenodytes forsteri]	Aptenodytes forsteri	626	626	1	0	0.726	413	XP_019327702.1
PREDICTED: pleckstrin homology domain-containing family A member 2 [Alligator mississippiensis]	Alligator mississippiensis	625	625	1	0	0.7401	428	XP_006270684.1
PREDICTED: pleckstrin homology domain-containing family A member 2 [Acanthisitta chloris]	Acanthisitta chloris	625	625	1	0	0.7252	423	XP_009069359.1
pleckstrin homology domain-containing family A member 2 [Aythya fuligula]	Aythya fuligula	625	625	1	0	0.7256	416	XP_032060038.1
pleckstrin homology domain-containing family A member 2 [Gallus gallus]	Gallus gallus	624	624	1	0	0.729	410	NP_990029.1
pleckstrin homology domain-containing family A member 2 isoform X1 [Apteryx rowi]	Apteryx rowi	623	623	1	0	0.7344	428	XP_025920263.1
pleckstrin homology domain-containing family A member 2 [Lagopus leucura]	Lagopus leucura	621	621	1	0	0.7243	411	XP_042742220.1
pleckstrin homology domain-containing family A member 2 [Centrocercus urophasianus]	Centrocercus urophasianus	621	621	1	0	0.7243	411	XP_042691109.1
PREDICTED: pleckstrin homology domain-containing family A member 2 [Gavialis gangeticus]	Gavialis gangeticus	620	620	1	0	0.7332	428	XP_019369984.1
pleckstrin homology domain-containing family A member 2 [Meleagris gallopavo]	Meleagris gallopavo	618	618	1	0	0.7173	411	XP_003212487.2
pleckstrin homology domain-containing family A member 2 [Coturnix japonica]	Coturnix japonica	618	618	1	0	0.7237	410	XP_015738655.1
pleckstrin homology domain-containing family A member 2 isoform X1 [Alligator sinensis]	Alligator sinensis	617	617	1	0	0.7102	449	XP_025059204.1
pleckstrin homology domain-containing family A member 2 [Serinus canaria]	Serinus canaria	617	617	1	0	0.7324	414	XP_018778222.1
pleckstrin homology domain-containing family A member 2 [Phasianus colchicus]	Phasianus colchicus	616	616	1	0	0.7196	411	XP_031458039.1
pleckstrin homology domain-containing family A member 2 [Chiroxiphia lanceolata]	Chiroxiphia lanceolata	615	615	1	0	0.729	419	XP_032568302.1
pleckstrin homology domain-containing family A member 2 [Hirundo rustica]	Hirundo rustica	614	614	1	0	0.7182	417	XP_039943848.1
pleckstrin homology domain-containing family A member 2 [Onychostruthus taczanowskii]	Onychostruthus taczanowskii	613	613	1	0	0.7266	417	XP_041280793.1
pleckstrin homology domain-containing family A member 2 [Passer montanus]	Passer montanus	613	613	1	0	0.7176	417	XP_039572349.1
pleckstrin homology domain-containing family A member 2 [Melopsittacus undulatus]	Melopsittacus undulatus	612	612	1	0	0.7166	412	XP_033926432.1
pleckstrin homology domain-containing family A member 2 [Catharus ustulatus]	Catharus ustulatus	611	611	1	0	0.7153	416	XP_032937283.1
pleckstrin homology domain-containing family A member 2 isoform X2 [Motacilla alba alba]	Motacilla alba alba	611	611	1	0	0.7266	412	XP_038016129.1
PREDICTED: pleckstrin homology domain-containing family A member 2 [Sturnus vulgaris]	Sturnus vulgaris	610	610	1	0	0.7203	413	XP_014746354.1
pleckstrin homology domain-containing family A member 2 [Neopelma chrysocephalum]	Neopelma chrysocephalum	610	610	1	0	0.7218	422	XP_027562162.1
pleckstrin homology domain-containing family A member 2 isoform X1 [Gallus gallus]	Gallus gallus	608	608	1	0	0.6872	436	XP_024998533.1
pleckstrin homology domain-containing family A member 2 [Corvus cornix cornix]	Corvus cornix cornix	608	608	1	0	0.729	410	XP_039420275.1
pleckstrin homology domain-containing family A member 2 [Lonchura striata domestica]	Lonchura striata domestica	608	608	1	0	0.7266	415	XP_031362596.1
pleckstrin homology domain-containing family A member 2 [Taeniopygia guttata]	Taeniopygia guttata	608	608	1	0	0.722	415	XP_002198086.2
pleckstrin homology domain-containing family A member 2 [Zonotrichia albicollis]	Zonotrichia albicollis	606	606	1	0	0.714	413	XP_014128828.1
pleckstrin homology domain-containing family A member 2 [Cyanistes caeruleus]	Cyanistes caeruleus	606	606	1	0	0.7093	406	XP_023796550.1
pleckstrin homology domain-containing family A member 2 isoform X1 [Cygnus olor]	Cygnus olor	606	606	1	0	0.6569	465	XP_040394226.1
pleckstrin homology domain-containing family A member 2 isoform X1 [Cygnus atratus]	Cygnus atratus	605	605	1	0	0.6569	465	XP_035418698.1
pleckstrin homology domain-containing family A member 2 [Calypte anna]	Calypte anna	604	604	1	0	0.722	407	XP_030319896.1
pleckstrin homology domain-containing family A member 2 [Pelodiscus sinensis]	Pelodiscus sinensis	603	603	0.98	0	0.7214	467	XP_006113324.1
pleckstrin homology domain-containing family A member 2 [Camarhynchus parvulus]	Camarhynchus parvulus	602	602	1	0	0.714	416	XP_030820114.1
pleckstrin homology domain-containing family A member 2 [Molothrus ater]	Molothrus ater	602	602	1	0	0.7116	416	XP_036252715.1
pleckstrin homology domain-containing family A member 2 isoform X1 [Motacilla alba alba]	Motacilla alba alba	602	602	1	0	0.7068	424	XP_038016125.1
pleckstrin homology domain-containing family A member 2 [Corvus moneduloides]	Corvus moneduloides	601	601	1	0	0.722	410	XP_031948127.1
pleckstrin homology domain-containing family A member 2 [Corvus kubaryi]	Corvus kubaryi	600	600	1	0	0.7243	410	XP_041880859.1
PREDICTED: pleckstrin homology domain-containing family A member 2 [Chaetura pelagica]	Chaetura pelagica	596	596	1	0	0.7233	417	XP_009991527.1
PREDICTED: LOW QUALITY PROTEIN: pleckstrin homology domain-containing family A member 2 [Cuculus canorus]	Cuculus canorus	595	595	1	0	0.7026	391	XP_009569719.1
LOW QUALITY PROTEIN: pleckstrin homology domain-containing family A member 2 [Columba livia]	Columba livia	590	590	1	0	0.706	419	XP_013225323.1
PREDICTED: pleckstrin homology domain-containing family A member 2 [Pseudopodoces humilis]	Pseudopodoces humilis	590	590	1	0	0.7093	406	XP_005530857.1
pleckstrin homology domain-containing family A member 2 [Manacus vitellinus]	Manacus vitellinus	588	588	1	0	0.7021	408	XP_029820866.1
pleckstrin homology domain-containing family A member 2 isoform X1 [Parus major]	Parus major	583	583	1	0	0.7093	402	XP_015504197.1
PREDICTED: pleckstrin homology domain-containing family A member 2 [Corvus brachyrhynchos]	Corvus brachyrhynchos	577	577	1	0	0.6932	376	XP_017588115.1
PREDICTED: pleckstrin homology domain-containing family A member 2 [Gekko japonicus]	Gekko japonicus	569	569	1	0	0.6821	416	XP_015269696.1
pleckstrin homology domain-containing family A member 2 [Egretta garzetta]	Egretta garzetta	568	568	0.95	0	0.699	412	XP_035744585.1
pleckstrin homology domain-containing family A member 2 isoform X2 [Dermochelys coriacea]	Dermochelys coriacea	565	565	1	0	0.6767	380	XP_038240933.1
pleckstrin homology domain-containing family A member 2 [Sceloporus undulatus]	Sceloporus undulatus	565	565	1	0	0.6875	414	XP_042333556.1
LOW QUALITY PROTEIN: pleckstrin homology domain-containing family A member 2 [Tyto alba alba]	Tyto alba alba	564	564	1	0	0.6743	428	XP_032854246.1
PREDICTED: pleckstrin homology domain-containing family A member 2 [Ficedula albicollis]	Ficedula albicollis	563	563	1	0	0.6706	381	XP_016159055.1
pleckstrin homology domain-containing family A member 2 isoform X3 [Chelonia mydas]	Chelonia mydas	563	563	1	0	0.6744	380	XP_037742266.1
pleckstrin homology domain-containing family A member 2-like isoform X2 [Gopherus evgoodei]	Gopherus evgoodei	560	560	1	0	0.669	380	XP_030394372.1
pleckstrin homology domain-containing family A member 2-like isoform X2 [Gopherus evgoodei]	Gopherus evgoodei	559	559	1	0	0.6667	380	XP_030408077.1
pleckstrin homology domain-containing family A member 2 isoform X2 [Chelonoidis abingdonii]	Chelonoidis abingdonii	556	556	1	0	0.662	380	XP_032630468.1
pleckstrin homology domain-containing family A member 2 isoform X2 [Aquila chrysaetos chrysaetos]	Aquila chrysaetos chrysaetos	556	556	1	0	0.6612	372	XP_029890564.1
PREDICTED: pleckstrin homology domain-containing family A member 2-like [Anolis carolinensis]	Anolis carolinensis	553	553	1	0	0.662	413	XP_008123296.1
pleckstrin homology domain-containing family A member 2 isoform X1 [Zootoca vivipara]	Zootoca vivipara	552	552	1	0	0.6729	409	XP_034994865.1
pleckstrin homology domain-containing family A member 2 isoform X2 [Chelonia mydas]	Chelonia mydas	550	550	0.88	0	0.7325	388	XP_037742265.1
pleckstrin homology domain-containing family A member 2 [Lacerta agilis]	Lacerta agilis	547	547	1	0	0.6651	409	XP_033027826.1
pleckstrin homology domain-containing family A member 2 [Podarcis muralis]	Podarcis muralis	547	547	1	0	0.6538	409	XP_028563876.1
pleckstrin homology domain-containing family A member 2 [Notechis scutatus]	Notechis scutatus	547	547	1	0	0.6612	411	XP_026536938.1
pleckstrin homology domain-containing family A member 2-like isoform X1 [Pseudonaja textilis]	Pseudonaja textilis	545	545	1	0	0.6589	411	XP_026570710.1
pleckstrin homology domain-containing family A member 2 [Python bivittatus]	Python bivittatus	544	544	1	0	0.6636	413	XP_007429975.1
pleckstrin homology domain-containing family A member 2 isoform X2 [Apteryx rowi]	Apteryx rowi	543	543	1	0	0.6613	379	XP_025920264.1

## Sheet: Amphibia
Description	Scientific Name	Max Score	Total Score	Query Cover	E value	Per. Ident	Acc. Len	Accession
pleckstrin homology domain-containing family A member 2 [Microcaecilia unicolor]	Microcaecilia unicolor	562	562	1	0	0.6667	414	XP_030057769.1
pleckstrin homology domain-containing family A member 2 [Rhinatrema bivittatum]	Rhinatrema bivittatum	559	559	1	0	0.6706	414	XP_029459813.1
pleckstrin homology domain-containing family A member 2 [Geotrypetes seraphini]	Geotrypetes seraphini	543	543	1	0	0.6412	409	XP_033806177.1
pleckstrin homology domain containing A2 L homeolog [Xenopus laevis]	Xenopus laevis	481	481	1	2e-168	0.5902	411	NP_001088876.1
pleckstrin homology domain-containing family A member 2 [Xenopus tropicalis]	Xenopus tropicalis	479	479	1	1e-167	0.5833	409	NP_001123733.1
pleckstrin homology domain-containing family A member 2 [Bufo gargarizans]	Bufo gargarizans	469	469	1	1e-163	0.6	404	XP_044134982.1
LOW QUALITY PROTEIN: pleckstrin homology domain-containing family A member 2 [Bufo bufo]	Bufo bufo	468	468	1	2e-163	0.5977	404	XP_040270683.1
pleckstrin homology domain-containing family A member 2 [Rana temporaria]	Rana temporaria	433	433	1	1e-149	0.5524	398	XP_040202176.1
PREDICTED: pleckstrin homology domain-containing family A member 2 [Nanorana parkeri]	Nanorana parkeri	392	392	1	5e-133	0.5044	427	XP_018422157.1
pleckstrin homology domain-containing family A member 1 isoform X2 [Rana temporaria]	Rana temporaria	356	356	0.73	1e-119	0.5854	378	XP_040217878.1
pleckstrin homology domain-containing family A member 1 isoform X1 [Rana temporaria]	Rana temporaria	355	355	0.7	6e-119	0.606	394	XP_040217877.1
pleckstrin homology domain-containing family A member 1 isoform X3 [Bufo gargarizans]	Bufo gargarizans	352	352	0.73	3e-118	0.5815	377	XP_044152436.1
PREDICTED: pleckstrin homology domain-containing family A member 1 isoform X3 [Nanorana parkeri]	Nanorana parkeri	351	351	0.73	1e-117	0.5886	378	XP_018419476.1
pleckstrin homology domain-containing family A member 1 isoform X3 [Bufo bufo]	Bufo bufo	351	351	0.88	1e-117	0.5271	377	XP_040293976.1
pleckstrin homology domain-containing family A member 1 isoform X2 [Bufo gargarizans]	Bufo gargarizans	351	351	0.72	2e-117	0.5877	392	XP_044152435.1
PREDICTED: pleckstrin homology domain-containing family A member 1 isoform X2 [Nanorana parkeri]	Nanorana parkeri	351	351	0.75	2e-117	0.5802	394	XP_018419475.1
pleckstrin homology domain-containing family A member 1 isoform X1 [Bufo gargarizans]	Bufo gargarizans	351	351	0.7	5e-117	0.602	418	XP_044152434.1
PREDICTED: pleckstrin homology domain-containing family A member 1 isoform X1 [Nanorana parkeri]	Nanorana parkeri	351	351	0.7	6e-117	0.6093	420	XP_018419474.1
pleckstrin homology domain-containing family A member 1 isoform X2 [Bufo bufo]	Bufo bufo	348	348	0.7	2e-116	0.5987	392	XP_040293975.1
pleckstrin homology domain-containing family A member 1 isoform X1 [Bufo bufo]	Bufo bufo	348	348	0.7	6e-116	0.5987	418	XP_040293974.1
pleckstrin homology domain containing A1 S homeolog [Xenopus laevis]	Xenopus laevis	342	342	0.79	5e-114	0.5401	391	NP_001086540.1
pleckstrin homology domain containing A1 S homeolog isoform X1 [Xenopus laevis]	Xenopus laevis	341	341	0.73	1e-113	0.5591	375	XP_041426433.1
pleckstrin homology domain-containing family A member 1 isoform X1 [Xenopus tropicalis]	Xenopus tropicalis	340	340	0.73	2e-113	0.5527	375	XP_012822091.1
pleckstrin homology domain-containing family A member 1 [Xenopus tropicalis]	Xenopus tropicalis	340	340	1	5e-113	0.4585	391	NP_001016833.1
pleckstrin homology domain-containing family A member 1 isoform X1 [Microcaecilia unicolor]	Microcaecilia unicolor	338	338	1	3e-112	0.476	406	XP_030058441.1
pleckstrin homology domain-containing family A member 1 isoform X5 [Rhinatrema bivittatum]	Rhinatrema bivittatum	333	333	0.7	1e-111	0.5686	313	XP_029466429.1
pleckstrin homology domain-containing family A member 1 isoform X2 [Microcaecilia unicolor]	Microcaecilia unicolor	336	336	1	2e-111	0.4727	401	XP_030058442.1
pleckstrin homology domain-containing family A member 1 isoform X2 [Xenopus laevis]	Xenopus laevis	335	335	0.73	3e-111	0.5463	374	XP_018080616.1
pleckstrin homology domain-containing family A member 1 isoform X1 [Geotrypetes seraphini]	Geotrypetes seraphini	336	336	1	3e-111	0.465	410	XP_033798027.1
pleckstrin homology domain-containing family A member 1 isoform X4 [Rhinatrema bivittatum]	Rhinatrema bivittatum	333	333	0.7	3e-111	0.5686	326	XP_029466428.1
pleckstrin homology domain-containing family A member 1 isoform X2 [Rhinatrema bivittatum]	Rhinatrema bivittatum	334	334	0.7	8e-111	0.5686	387	XP_029466426.1
pleckstrin homology domain-containing family A member 1 isoform X4 [Geotrypetes seraphini]	Geotrypetes seraphini	331	331	0.7	1e-110	0.5578	320	XP_033798034.1
pleckstrin homology domain-containing family A member 1 isoform X3 [Microcaecilia unicolor]	Microcaecilia unicolor	333	333	0.7	1e-110	0.5677	388	XP_030058444.1
pleckstrin homology domain-containing family A member 1 isoform X5 [Geotrypetes seraphini]	Geotrypetes seraphini	330	330	0.7	1e-110	0.5578	313	XP_033798035.1
pleckstrin homology domain-containing family A member 1 isoform X4 [Microcaecilia unicolor]	Microcaecilia unicolor	333	333	0.7	1e-110	0.5677	383	XP_030058445.1
pleckstrin homology domain-containing family A member 1 isoform X1 [Xenopus laevis]	Xenopus laevis	333	333	0.7	1e-110	0.5652	390	XP_018080615.1
pleckstrin homology domain-containing family A member 1 isoform X1 [Rhinatrema bivittatum]	Rhinatrema bivittatum	333	333	0.7	2e-110	0.5686	390	XP_029466425.1
pleckstrin homology domain-containing family A member 1 isoform X2 [Geotrypetes seraphini]	Geotrypetes seraphini	333	333	1	2e-110	0.461	405	XP_033798031.1
pleckstrin homology domain-containing family A member 1 isoform X3 [Geotrypetes seraphini]	Geotrypetes seraphini	330	330	0.79	5e-110	0.5175	331	XP_033798032.1
pleckstrin homology domain-containing family A member 1 isoform X3 [Rhinatrema bivittatum]	Rhinatrema bivittatum	290	290	0.7	4e-94	0.5117	343	XP_029466427.1
pleckstrin homology domain-containing family A member 1-like [Microcaecilia unicolor]	Microcaecilia unicolor	219	219	0.5	2e-68	0.5251	210	XP_030058510.1
pleckstrin homology domain-containing family H member 1 [Rhinatrema bivittatum]	Rhinatrema bivittatum	66.2	66.2	0.28	3e-10	0.3659	1460	XP_029454707.1
pleckstrin homology domain-containing family H member 1 [Microcaecilia unicolor]	Microcaecilia unicolor	65.9	65.9	0.28	4e-10	0.3577	1460	XP_030071054.1
pleckstrin homology domain-containing family H member 1 isoform X3 [Geotrypetes seraphini]	Geotrypetes seraphini	65.1	65.1	0.28	7e-10	0.3577	1460	XP_033807349.1
pleckstrin homology domain-containing family H member 1 isoform X2 [Geotrypetes seraphini]	Geotrypetes seraphini	65.1	65.1	0.28	8e-10	0.3577	1460	XP_033807347.1
pleckstrin homology domain-containing family H member 1 isoform X1 [Geotrypetes seraphini]	Geotrypetes seraphini	65.1	65.1	0.28	8e-10	0.3577	1483	XP_033807346.1
pleckstrin homology domain-containing family H member 1 isoform X5 [Geotrypetes seraphini]	Geotrypetes seraphini	65.1	65.1	0.28	8e-10	0.3577	1441	XP_033807351.1
pleckstrin homology domain-containing family H member 1 isoform X4 [Geotrypetes seraphini]	Geotrypetes seraphini	65.1	65.1	0.28	8e-10	0.3577	1450	XP_033807350.1
pleckstrin homology domain-containing family H member 2 isoform X1 [Rhinatrema bivittatum]	Rhinatrema bivittatum	59.3	59.3	0.23	5e-08	0.3333	1516	XP_029449185.1
pleckstrin homology domain-containing family H member 2 isoform X2 [Rhinatrema bivittatum]	Rhinatrema bivittatum	59.3	59.3	0.23	5e-08	0.3333	1499	XP_029449186.1
pleckstrin homology domain-containing family H member 2 isoform X3 [Rhinatrema bivittatum]	Rhinatrema bivittatum	59.3	59.3	0.23	5e-08	0.3333	1488	XP_029449188.1
dual adapter for phosphotyrosine and 3-phosphotyrosine and 3-phosphoinositide isoform X1 [Rhinatrema bivittatum]	Rhinatrema bivittatum	56.6	56.6	0.25	1e-07	0.3394	266	XP_029453088.1
dual adapter for phosphotyrosine and 3-phosphotyrosine and 3-phosphoinositide isoform X2 [Rhinatrema bivittatum]	Rhinatrema bivittatum	55.8	55.8	0.22	2e-07	0.3636	260	XP_029453095.1
dual adapter for phosphotyrosine and 3-phosphotyrosine and 3-phosphoinositide [Xenopus laevis]	Xenopus laevis	54.7	54.7	0.25	4e-07	0.3393	272	XP_018098886.1
pleckstrin homology domain-containing family A member 4 [Rhinatrema bivittatum]	Rhinatrema bivittatum	54.7	94	0.54	5e-07	0.2906	280	XP_029440053.1
dual adapter for phosphotyrosine and 3-phosphotyrosine and 3-phosphoinositide isoform X2 [Geotrypetes seraphini]	Geotrypetes seraphini	54.7	54.7	0.24	5e-07	0.3426	272	XP_033813042.1
pleckstrin homology domain-containing family H member 2 isoform X3 [Geotrypetes seraphini]	Geotrypetes seraphini	55.5	55.5	0.23	9e-07	0.3333	1389	XP_033795467.1
pleckstrin homology domain-containing family H member 2 isoform X1 [Geotrypetes seraphini]	Geotrypetes seraphini	55.5	55.5	0.23	9e-07	0.3333	1439	XP_033795463.1
pleckstrin homology domain-containing family H member 2 isoform X2 [Geotrypetes seraphini]	Geotrypetes seraphini	55.5	55.5	0.23	9e-07	0.3333	1438	XP_033795464.1
GRB2-associated-binding protein 2 isoform X1 [Rhinatrema bivittatum]	Rhinatrema bivittatum	55.1	55.1	0.19	1e-06	0.3146	682	XP_029458065.1
rho GTPase-activating protein 24 isoform X2 [Geotrypetes seraphini]	Geotrypetes seraphini	55.1	55.1	0.25	1e-06	0.3223	749	XP_033770604.1
rho GTPase-activating protein 24 isoform X1 [Geotrypetes seraphini]	Geotrypetes seraphini	55.1	55.1	0.25	1e-06	0.3223	791	XP_033770595.1
pleckstrin homology domain-containing family H member 2 [Microcaecilia unicolor]	Microcaecilia unicolor	55.1	55.1	0.23	1e-06	0.3333	1502	XP_030051654.1
rho GTPase-activating protein 24 isoform X1 [Microcaecilia unicolor]	Microcaecilia unicolor	54.7	54.7	0.23	1e-06	0.3182	749	XP_030046460.1
pleckstrin homology domain-containing family H member 2 isoform X4 [Geotrypetes seraphini]	Geotrypetes seraphini	54.7	54.7	0.23	1e-06	0.3333	1083	XP_033795468.1
rho GTPase-activating protein 24 isoform X1 [Rhinatrema bivittatum]	Rhinatrema bivittatum	54.7	54.7	0.23	1e-06	0.3182	789	XP_029455131.1
pleckstrin homology domain-containing family H member 2 [Xenopus tropicalis]	Xenopus tropicalis	54.3	54.3	0.23	2e-06	0.3143	1466	XP_002932439.1
GRB2-associated-binding protein 2 isoform X1 [Geotrypetes seraphini]	Geotrypetes seraphini	54.3	54.3	0.19	2e-06	0.3146	680	XP_033806501.1
PREDICTED: rho GTPase-activating protein 24 isoform X2 [Nanorana parkeri]	Nanorana parkeri	54.3	54.3	0.29	2e-06	0.2887	782	XP_018431697.1
rho GTPase-activating protein 24 isoform X2 [Bufo bufo]	Bufo bufo	53.9	53.9	0.23	2e-06	0.3182	748	XP_040273920.1
rho GTPase-activating protein 24 isoform X1 [Bufo gargarizans]	Bufo gargarizans	53.9	53.9	0.23	2e-06	0.3182	748	XP_044160078.1
pleckstrin homology domain-containing family H member 2 isoform X1 [Bufo bufo]	Bufo bufo	53.9	53.9	0.21	2e-06	0.3474	1474	XP_040286271.1
pleckstrin homology domain-containing family H member 2 isoform X2 [Bufo bufo]	Bufo bufo	53.9	53.9	0.21	2e-06	0.3474	1472	XP_040286272.1
pleckstrin homology domain-containing family H member 2 isoform X2 [Xenopus laevis]	Xenopus laevis	53.9	53.9	0.21	2e-06	0.3402	1396	XP_041420212.1
PREDICTED: rho GTPase-activating protein 24 isoform X3 [Nanorana parkeri]	Nanorana parkeri	53.5	53.5	0.23	3e-06	0.3182	747	XP_018431698.1
pleckstrin homology domain-containing family H member 2 isoform X1 [Bufo gargarizans]	Bufo gargarizans	53.9	53.9	0.21	3e-06	0.3474	1472	XP_044145941.1
pleckstrin homology domain-containing family H member 2 isoform X1 [Xenopus laevis]	Xenopus laevis	53.9	53.9	0.21	3e-06	0.3402	1461	XP_018120517.1
pleckstrin homology domain-containing family H member 2 isoform X2 [Bufo gargarizans]	Bufo gargarizans	53.9	53.9	0.21	3e-06	0.3474	1470	XP_044145942.1
rho GTPase-activating protein 24 isoform X2 [Rana temporaria]	Rana temporaria	53.5	53.5	0.23	3e-06	0.3182	747	XP_040182512.1
PREDICTED: rho GTPase-activating protein 24 isoform X1 [Nanorana parkeri]	Nanorana parkeri	53.5	53.5	0.23	3e-06	0.3182	788	XP_018431696.1
PREDICTED: LOW QUALITY PROTEIN: pleckstrin homology domain-containing family H member 2 [Nanorana parkeri]	Nanorana parkeri	53.5	53.5	0.21	3e-06	0.3474	1482	XP_018408444.1
rho GTPase-activating protein 24 isoform X1 [Xenopus tropicalis]	Xenopus tropicalis	53.5	53.5	0.23	3e-06	0.3091	738	XP_017952936.2
dual adapter for phosphotyrosine and 3-phosphotyrosine and 3-phosphoinositide isoform X1 [Geotrypetes seraphini]	Geotrypetes seraphini	52.4	52.4	0.21	3e-06	0.3587	273	XP_033813035.1
pleckstrin homology domain-containing family H member 2 [Rana temporaria]	Rana temporaria	53.5	53.5	0.21	3e-06	0.3474	1472	XP_040207469.1
rho GTPase-activating protein 24 isoform X1 [Rana temporaria]	Rana temporaria	53.1	53.1	0.23	3e-06	0.3182	788	XP_040182504.1
pleckstrin homology domain-containing family H member 2 [Xenopus laevis]	Xenopus laevis	53.5	53.5	0.21	3e-06	0.3402	1290	XP_041418436.1
GRB2-associated-binding protein 2 [Rana temporaria]	Rana temporaria	53.1	53.1	0.19	3e-06	0.3034	675	XP_040195897.1
rho GTPase-activating protein 24 isoform X1 [Xenopus laevis]	Xenopus laevis	53.1	53.1	0.23	4e-06	0.3091	744	XP_041447210.1
GRB2-associated-binding protein 2 [Bufo gargarizans]	Bufo gargarizans	53.1	53.1	0.19	4e-06	0.3034	677	XP_044142511.1
GRB2-associated-binding protein 2 [Bufo bufo]	Bufo bufo	53.1	53.1	0.19	4e-06	0.3034	677	XP_040278581.1
GRB2-associated-binding protein 2 [Xenopus laevis]	Xenopus laevis	53.1	53.1	0.19	4e-06	0.3034	677	XP_018103278.1
GRB2-associated-binding protein 2 [Xenopus laevis]	Xenopus laevis	52.8	52.8	0.19	4e-06	0.3034	673	XP_018105864.1
GRB2-associated-binding protein 2 isoform X2 [Xenopus tropicalis]	Xenopus tropicalis	52.8	52.8	0.19	4e-06	0.3034	678	XP_004912239.1
GRB2-associated-binding protein 2 isoform X1 [Xenopus tropicalis]	Xenopus tropicalis	52.8	52.8	0.19	4e-06	0.3034	679	XP_002936593.1
dual adapter for phosphotyrosine and 3-phosphotyrosine and 3-phosphoinositide [Xenopus laevis]	Xenopus laevis	51.6	51.6	0.25	6e-06	0.3333	323	XP_018107509.1
rho GTPase-activating protein 24 isoform X1 [Bufo bufo]	Bufo bufo	52	52	0.23	9e-06	0.307	756	XP_040273919.1
rho GTPase-activating protein 24 isoform X2 [Bufo gargarizans]	Bufo gargarizans	52	52	0.23	9e-06	0.307	756	XP_044160086.1
pleckstrin homology domain-containing family A member 4 isoform X1 [Geotrypetes seraphini]	Geotrypetes seraphini	52	94.3	0.45	9e-06	0.2679	1265	XP_033815769.1
PREDICTED: dual adapter for phosphotyrosine and 3-phosphotyrosine and 3-phosphoinositide [Nanorana parkeri]	Nanorana parkeri	50.8	50.8	0.21	9e-06	0.3478	269	XP_018419779.1
ras GTPase-activating protein 2 [Rhinatrema bivittatum]	Rhinatrema bivittatum	52	52	0.26	9e-06	0.3162	827	XP_029471588.1

## Sheet: Dipnomorpha
Description	Scientific Name	Max Score	Total Score	Query Cover	E value	Per. Ident	Acc. Len	Accession
pleckstrin homology domain-containing family A member 2 [Protopterus annectens]	Protopterus annectens	503	503	1	5e-178	0.6005	427	XP_043940267.1
dual adapter for phosphotyrosine and 3-phosphotyrosine and 3-phosphoinositide [Protopterus annectens]	Protopterus annectens	54.3	54.3	0.21	3e-08	0.3587	257	XP_043917141.1
GRB2-associated-binding protein 2 [Protopterus annectens]	Protopterus annectens	53.9	53.9	0.19	1e-07	0.3146	679	XP_043927247.1
GRB2-associated-binding protein 1 isoform X4 [Protopterus annectens]	Protopterus annectens	51.6	51.6	0.19	6e-07	0.3146	728	XP_043918198.1
GRB2-associated-binding protein 1 isoform X5 [Protopterus annectens]	Protopterus annectens	51.6	51.6	0.19	6e-07	0.3146	699	XP_043918199.1
GRB2-associated-binding protein 1 isoform X2 [Protopterus annectens]	Protopterus annectens	51.6	51.6	0.19	7e-07	0.3146	758	XP_043918196.1
GRB2-associated-binding protein 1 isoform X1 [Protopterus annectens]	Protopterus annectens	51.6	51.6	0.19	7e-07	0.3146	759	XP_043918195.1
GRB2-associated-binding protein 1 isoform X3 [Protopterus annectens]	Protopterus annectens	51.2	51.2	0.19	7e-07	0.3146	730	XP_043918197.1
cytohesin-1 isoform X1 [Protopterus annectens]	Protopterus annectens	43.9	43.9	0.22	0.0001	0.292	433	XP_043913729.1
cytohesin-1 isoform X3 [Protopterus annectens]	Protopterus annectens	42	42	0.22	0.0004	0.2982	396	XP_043913744.1
cytohesin-3 [Protopterus annectens]	Protopterus annectens	41.6	41.6	0.22	0.0006	0.2605	389	XP_043945602.1
cytohesin-1 isoform X2 [Protopterus annectens]	Protopterus annectens	41.6	41.6	0.22	0.0007	0.2982	400	XP_043913735.1
cytohesin-1 isoform X4 [Protopterus annectens]	Protopterus annectens	41.2	41.2	0.22	0.0007	0.2982	339	XP_043913753.1
arf-GAP with Rho-GAP domain, ANK repeat and PH domain-containing protein 3 [Protopterus annectens]	Protopterus annectens	41.6	41.6	0.19	0.0009	0.2857	1883	XP_043925854.1
ras GTPase-activating protein 3 isoform X2 [Protopterus annectens]	Protopterus annectens	40.4	40.4	0.24	0.002	0.2655	834	XP_043927049.1
ras GTPase-activating protein 3 isoform X1 [Protopterus annectens]	Protopterus annectens	40.4	40.4	0.24	0.002	0.2655	860	XP_043927048.1
LOW QUALITY PROTEIN: differentially expressed in FDCP 6 homolog [Protopterus annectens]	Protopterus annectens	40	40	0.23	0.002	0.3063	615	XP_043932509.1
cytohesin-2 [Protopterus annectens]	Protopterus annectens	38.9	38.9	0.22	0.004	0.2773	400	XP_043935644.1
arf-GAP with Rho-GAP domain, ANK repeat and PH domain-containing protein 2 [Protopterus annectens]	Protopterus annectens	37.4	37.4	0.28	0.018	0.2439	1678	XP_043918024.1
ras GTPase-activating protein 2-like [Protopterus annectens]	Protopterus annectens	36.2	36.2	0.27	0.025	0.189	293	XP_043927911.1

## Sheet: Coelacanths
Description	Scientific Name	Max Score	Total Score	Query Cover	E value	Per. Ident	Acc. Len	Accession
PREDICTED: pleckstrin homology domain-containing family A member 2 [Latimeria chalumnae]	Latimeria chalumnae	515	515	1	0	0.6161	425	XP_006009677.1
PREDICTED: pleckstrin homology domain-containing family A member 1 [Latimeria chalumnae]	Latimeria chalumnae	264	346	0.82	1e-83	0.5794	471	XP_014347338.1
PREDICTED: pleckstrin homology domain-containing family H member 1 [Latimeria chalumnae]	Latimeria chalumnae	68.9	68.9	0.32	4e-12	0.3381	1486	XP_014347011.1
PREDICTED: pleckstrin homology domain-containing family H member 2 isoform X1 [Latimeria chalumnae]	Latimeria chalumnae	60.8	60.8	0.25	1e-09	0.3303	1506	XP_005998342.1
PREDICTED: pleckstrin homology domain-containing family H member 2 isoform X2 [Latimeria chalumnae]	Latimeria chalumnae	60.8	60.8	0.25	1e-09	0.3303	1324	XP_014345312.1
PREDICTED: dual adapter for phosphotyrosine and 3-phosphotyrosine and 3-phosphoinositide isoform X2 [Latimeria chalumnae]	Latimeria chalumnae	52	52	0.21	2e-07	0.3587	249	XP_006011026.1
PREDICTED: dual adapter for phosphotyrosine and 3-phosphotyrosine and 3-phosphoinositide isoform X1 [Latimeria chalumnae]	Latimeria chalumnae	52	52	0.21	3e-07	0.3587	291	XP_014353180.1
PREDICTED: rho GTPase-activating protein 24 isoform X1 [Latimeria chalumnae]	Latimeria chalumnae	52	52	0.23	7e-07	0.3243	748	XP_006000399.1
PREDICTED: GRB2-associated-binding protein 2 [Latimeria chalumnae]	Latimeria chalumnae	51.6	51.6	0.19	9e-07	0.3034	680	XP_005990045.1
PREDICTED: GRB2-associated-binding protein 1 [Latimeria chalumnae]	Latimeria chalumnae	49.7	49.7	0.19	3e-06	0.3034	686	XP_014348124.1
PREDICTED: PH and SEC7 domain-containing protein 3-like [Latimeria chalumnae]	Latimeria chalumnae	47.8	47.8	0.25	1e-05	0.2793	387	XP_006011784.1
PREDICTED: cytohesin-1 [Latimeria chalumnae]	Latimeria chalumnae	45.1	45.1	0.22	7e-05	0.2821	396	XP_014340005.1
PREDICTED: pleckstrin-2 [Latimeria chalumnae]	Latimeria chalumnae	44.7	44.7	0.24	9e-05	0.3333	353	XP_005991529.1
PREDICTED: differentially expressed in FDCP 6 homolog [Latimeria chalumnae]	Latimeria chalumnae	44.3	44.3	0.23	0.0002	0.2913	608	XP_005988477.1
PREDICTED: ras GTPase-activating protein 3 isoform X1 [Latimeria chalumnae]	Latimeria chalumnae	44.3	44.3	0.39	0.0002	0.2389	838	XP_005998139.1
PREDICTED: ras GTPase-activating protein 3 isoform X2 [Latimeria chalumnae]	Latimeria chalumnae	43.9	43.9	0.3	0.0002	0.2518	822	XP_014345190.1
PREDICTED: GRB2-associated-binding protein 3 [Latimeria chalumnae]	Latimeria chalumnae	42.7	42.7	0.25	0.0005	0.2581	600	XP_005995010.1
PREDICTED: ras GTPase-activating protein 2 [Latimeria chalumnae]	Latimeria chalumnae	40.4	40.4	0.26	0.003	0.2672	823	XP_006010912.1
PREDICTED: TBC1 domain family member 2B [Latimeria chalumnae]	Latimeria chalumnae	40.4	40.4	0.24	0.003	0.2897	956	XP_005987763.1
PREDICTED: cytohesin-2 [Latimeria chalumnae]	Latimeria chalumnae	38.9	38.9	0.11	0.005	0.383	274	XP_014346663.1
PREDICTED: cytohesin-3-like [Latimeria chalumnae]	Latimeria chalumnae	38.5	38.5	0.11	0.008	0.383	376	XP_014350586.1
PREDICTED: cytohesin-3 [Latimeria chalumnae]	Latimeria chalumnae	38.5	38.5	0.11	0.009	0.383	394	XP_005998432.1
PREDICTED: unconventional myosin-X [Latimeria chalumnae]	Latimeria chalumnae	37.7	37.7	0.06	0.018	0.5357	1660	XP_014342427.1

## Sheet: Actinopterygii
Description	Scientific Name	Max Score	Total Score	Query Cover	E value	Per. Ident	Acc. Len	Accession
pleckstrin homology domain-containing family A member 2 [Megalops cyprinoides]	Megalops cyprinoides	488	488	1	7e-170	0.6028	414	XP_036383418.1
pleckstrin homology domain-containing family A member 2 [Scleropages formosus]	Scleropages formosus	482	482	1	2e-167	0.5935	416	XP_018618077.1
PREDICTED: pleckstrin homology domain-containing family A member 2 [Lepisosteus oculatus]	Lepisosteus oculatus	481	481	1	4e-167	0.5972	413	XP_006625563.1
pleckstrin homology domain-containing family A member 2 [Anguilla anguilla]	Anguilla anguilla	480	480	1	9e-167	0.5944	414	XP_035292168.1
pleckstrin homology domain-containing family A member 2-like [Polyodon spathula]	Polyodon spathula	474	474	1	3e-164	0.5935	411	XP_041089432.1
pleckstrin homology domain-containing family A member 2 isoform X2 [Acipenser ruthenus]	Acipenser ruthenus	473	473	1	6e-164	0.6061	422	XP_034767480.1
pleckstrin homology domain-containing family A member 2-like isoform X2 [Acipenser ruthenus]	Acipenser ruthenus	474	474	1	7e-164	0.6061	439	XP_034775777.1
pleckstrin homology domain-containing family A member 2 isoform X3 [Acipenser ruthenus]	Acipenser ruthenus	473	473	1	1e-163	0.6061	412	XP_033852765.1
pleckstrin homology domain-containing family A member 2 isoform X1 [Acipenser ruthenus]	Acipenser ruthenus	471	471	1	1e-162	0.6061	450	XP_033852764.2
pleckstrin homology domain-containing family A member 2-like [Polyodon spathula]	Polyodon spathula	469	469	1	2e-162	0.5981	411	XP_041088141.1
pleckstrin homology domain-containing family A member 2 [Paramormyrops kingsleyae]	Paramormyrops kingsleyae	467	467	1	2e-161	0.5921	413	XP_023694354.1
PREDICTED: pleckstrin homology domain-containing family A member 2 isoform X2 [Stegastes partitus]	Stegastes partitus	444	444	1	2e-152	0.544	411	XP_008280241.1
pleckstrin homology domain-containing family A member 2 isoform X2 [Thalassophryne amazonica]	Thalassophryne amazonica	444	444	1	3e-152	0.5262	436	XP_034026028.1
pleckstrin homology domain-containing family A member 2 [Seriola dumerili]	Seriola dumerili	442	442	1	1e-151	0.528	433	XP_022614725.1
PREDICTED: pleckstrin homology domain-containing family A member 2 isoform X1 [Stegastes partitus]	Stegastes partitus	441	441	1	3e-151	0.5428	412	XP_008280240.1
pleckstrin homology domain-containing family A member 2 [Echeneis naucrates]	Echeneis naucrates	441	441	1	8e-151	0.5259	433	XP_029367461.1
pleckstrin homology domain-containing family A member 2 [Toxotes jaculatrix]	Toxotes jaculatrix	440	440	1	1e-150	0.528	433	XP_040897642.1
pleckstrin homology domain-containing family A member 2 isoform X1 [Thalassophryne amazonica]	Thalassophryne amazonica	442	442	1	1e-150	0.5262	502	XP_034026027.1
pleckstrin homology domain-containing family A member 2 [Pseudochaenichthys georgianus]	Pseudochaenichthys georgianus	440	440	1	1e-150	0.5237	430	XP_033947092.1
pleckstrin homology domain-containing family A member 2 isoform X1 [Sebastes umbrosus]	Sebastes umbrosus	438	438	1	7e-150	0.5237	433	XP_037632964.1
pleckstrin homology domain-containing family A member 2 [Siniperca chuatsi]	Siniperca chuatsi	438	438	1	8e-150	0.5216	433	XP_044052760.1
pleckstrin homology domain-containing family A member 2 isoform X1 [Amphiprion ocellaris]	Amphiprion ocellaris	438	438	1	1e-149	0.5172	451	XP_023149936.1
LOW QUALITY PROTEIN: pleckstrin homology domain-containing family A member 2-like [Seriola lalandi dorsalis]	Seriola lalandi dorsalis	437	437	1	1e-149	0.5216	433	XP_023269404.1
pleckstrin homology domain-containing family A member 2 isoform X2 [Amphiprion ocellaris]	Amphiprion ocellaris	437	437	1	1e-149	0.5172	433	XP_023149937.1
pleckstrin homology domain-containing family A member 2 isoform X2 [Betta splendens]	Betta splendens	437	437	1	1e-149	0.5349	423	XP_029019505.1
pleckstrin homology domain-containing family A member 2 [Acanthochromis polyacanthus]	Acanthochromis polyacanthus	437	437	1	2e-149	0.5194	433	XP_022053614.1
pleckstrin homology domain-containing family A member 2 isoform X2 [Scophthalmus maximus]	Scophthalmus maximus	436	436	1	3e-149	0.5293	429	XP_035495960.1
PREDICTED: pleckstrin homology domain-containing family A member 2 [Notothenia coriiceps]	Notothenia coriiceps	436	436	1	4e-149	0.5216	430	XP_010772224.1
pleckstrin homology domain-containing family A member 2 isoform X1 [Betta splendens]	Betta splendens	437	437	1	4e-149	0.5349	447	XP_040928381.1
pleckstrin homology domain-containing family A member 2 [Pygocentrus nattereri]	Pygocentrus nattereri	434	434	1	7e-149	0.5352	386	XP_017542912.1
pleckstrin homology domain-containing family A member 2 [Melanotaenia boesemani]	Melanotaenia boesemani	435	435	1	8e-149	0.5285	425	XP_041855871.1
pleckstrin homology domain-containing family A member 2 isoform X1 [Gymnodraco acuticeps]	Gymnodraco acuticeps	435	435	1	9e-149	0.5237	430	XP_034072278.1
pleckstrin homology domain-containing family A member 2 isoform X1 [Larimichthys crocea]	Larimichthys crocea	435	435	1	1e-148	0.5216	433	XP_010732000.1
LOW QUALITY PROTEIN: pleckstrin homology domain-containing family A member 2 [Cottoperca gobio]	Cottoperca gobio	435	435	1	1e-148	0.5205	434	XP_029296187.1
pleckstrin homology domain-containing family A member 2 [Solea senegalensis]	Solea senegalensis	434	434	1	2e-148	0.5259	433	XP_043882924.1
pleckstrin homology domain-containing family A member 2 [Etheostoma spectabile]	Etheostoma spectabile	434	434	1	2e-148	0.5259	433	XP_032372133.1
pleckstrin homology domain-containing family A member 2 [Trematomus bernacchii]	Trematomus bernacchii	434	434	1	2e-148	0.5195	429	XP_033978228.1
pleckstrin homology domain-containing family A member 2 [Micropterus salmoides]	Micropterus salmoides	434	434	1	4e-148	0.5172	433	XP_038558641.1
pleckstrin homology domain-containing family A member 2 isoform X2 [Cyclopterus lumpus]	Cyclopterus lumpus	433	433	1	8e-148	0.5216	433	XP_034397096.1
pleckstrin homology domain-containing family A member 2 [Sander lucioperca]	Sander lucioperca	432	432	1	1e-147	0.5237	433	XP_031165104.1
pleckstrin homology domain-containing family A member 2 [Hippoglossus hippoglossus]	Hippoglossus hippoglossus	432	432	1	1e-147	0.5303	430	XP_034450619.1
pleckstrin homology domain-containing family A member 2 [Epinephelus lanceolatus]	Epinephelus lanceolatus	432	432	1	2e-147	0.5216	433	XP_033476512.1
pleckstrin homology domain-containing family A member 2 [Perca fluviatilis]	Perca fluviatilis	432	432	1	2e-147	0.5259	433	XP_039659539.1
pleckstrin homology domain-containing family A member 2 [Colossoma macropomum]	Colossoma macropomum	429	429	1	3e-147	0.5282	386	XP_036435270.1
pleckstrin homology domain-containing family A member 2 isoform X2 [Myripristis murdjan]	Myripristis murdjan	431	431	1	4e-147	0.5193	434	XP_029915627.1
PH-like and PH2_TAPP1_2 domain-containing protein isoform X2 [Anabas testudineus]	Anabas testudineus	431	431	1	4e-147	0.5151	445	XP_026199248.1
pleckstrin homology domain-containing family A member 2 [Plectropomus leopardus]	Plectropomus leopardus	431	431	1	5e-147	0.5237	433	XP_042344407.1
PREDICTED: pleckstrin homology domain-containing family A member 2 [Paralichthys olivaceus]	Paralichthys olivaceus	431	431	1	6e-147	0.5269	433	XP_019956345.1
pleckstrin homology domain-containing family A member 2 [Etheostoma cragini]	Etheostoma cragini	431	431	1	7e-147	0.5216	433	XP_034728107.1
pleckstrin homology domain-containing family A member 2 [Pungitius pungitius]	Pungitius pungitius	430	430	1	1e-146	0.5151	433	XP_037339298.1
PH-like and PH2_TAPP1_2 domain-containing protein isoform X3 [Anabas testudineus]	Anabas testudineus	430	430	1	1e-146	0.5151	430	XP_026199249.1
pleckstrin homology domain-containing family A member 2 isoform X2 [Xiphias gladius]	Xiphias gladius	429	429	1	2e-146	0.5246	433	XP_040012027.1
PH-like and PH2_TAPP1_2 domain-containing protein isoform X1 [Anabas testudineus]	Anabas testudineus	431	431	1	2e-146	0.5151	483	XP_026199247.1
pleckstrin homology domain-containing family A member 2 [Salarias fasciatus]	Salarias fasciatus	429	429	1	2e-146	0.5228	428	XP_029961169.1
pleckstrin homology domain-containing family A member 2 isoform X1 [Scophthalmus maximus]	Scophthalmus maximus	429	429	1	2e-146	0.5225	435	XP_035495957.1
pleckstrin homology domain-containing family A member 2 [Takifugu rubripes]	Takifugu rubripes	429	429	1	3e-146	0.5151	433	XP_011614081.1
pleckstrin homology domain-containing family A member 2 isoform X1 [Myripristis murdjan]	Myripristis murdjan	429	429	1	3e-146	0.5182	435	XP_029915626.1
pleckstrin homology domain-containing family A member 2 [Hippoglossus stenolepis]	Hippoglossus stenolepis	429	429	1	3e-146	0.528	432	XP_035022569.1
pleckstrin homology domain-containing family A member 2-like [Coregonus clupeaformis]	Coregonus clupeaformis	429	429	1	3e-146	0.5355	440	XP_041742057.1
pleckstrin homology domain-containing family A member 2 isoform X1 [Thunnus maccoyii]	Thunnus maccoyii	429	429	1	3e-146	0.5204	434	XP_042276519.1
pleckstrin homology domain-containing family A member 2 [Clupea harengus]	Clupea harengus	428	428	1	4e-146	0.5333	412	XP_012691387.2
pleckstrin homology domain-containing family A member 2 isoform X1 [Oryzias melastigma]	Oryzias melastigma	428	428	1	5e-146	0.5129	430	XP_024130838.1
PREDICTED: pleckstrin homology domain-containing family A member 2 [Lates calcarifer]	Lates calcarifer	428	428	1	8e-146	0.5345	432	XP_018524645.1
pleckstrin homology domain-containing family A member 2 [Sphaeramia orbicularis]	Sphaeramia orbicularis	427	427	1	1e-145	0.5194	430	XP_030000134.1
pleckstrin homology domain-containing family A member 2 [Chelmon rostratus]	Chelmon rostratus	426	426	1	2e-145	0.5151	422	XP_041793790.1
pleckstrin homology domain-containing family A member 2 [Cynoglossus semilaevis]	Cynoglossus semilaevis	427	427	1	2e-145	0.5237	433	XP_008334955.1
pleckstrin homology domain-containing family A member 2 isoform X1 [Archocentrus centrarchus]	Archocentrus centrarchus	426	426	1	2e-145	0.5151	433	XP_030594179.1
pleckstrin homology domain-containing family A member 2 isoform X1 [Mastacembelus armatus]	Mastacembelus armatus	426	426	1	3e-145	0.5173	430	XP_026178589.1
pleckstrin homology domain-containing family A member 2 isoform X1 [Xiphias gladius]	Xiphias gladius	427	427	1	3e-145	0.5203	449	XP_040012026.1
pleckstrin homology domain-containing family A member 2 isoform X1 [Thunnus albacares]	Thunnus albacares	426	426	1	4e-145	0.5172	435	XP_044226673.1
pleckstrin homology domain-containing family A member 2 [Cheilinus undulatus]	Cheilinus undulatus	425	425	1	9e-145	0.5108	431	XP_041643690.1
pleckstrin homology domain-containing family A member 2 [Parambassis ranga]	Parambassis ranga	425	425	1	1e-144	0.5193	433	XP_028269495.1
pleckstrin homology domain-containing family A member 2-like isoform X2 [Oncorhynchus nerka]	Oncorhynchus nerka	425	425	1	2e-144	0.5353	442	XP_029493865.1
pleckstrin homology domain-containing family A member 2 isoform X1 [Syngnathus acus]	Syngnathus acus	426	426	1	2e-144	0.5	466	XP_037114714.1
pleckstrin homology domain-containing family A member 2-like [Carassius auratus]	Carassius auratus	422	422	1	3e-144	0.5187	386	XP_026100824.1
pleckstrin homology domain-containing family A member 2 isoform X1 [Oncorhynchus kisutch]	Oncorhynchus kisutch	424	424	1	4e-144	0.5396	442	XP_020328564.1
pleckstrin homology domain-containing family A member 2 [Boleophthalmus pectinirostris]	Boleophthalmus pectinirostris	423	423	1	6e-144	0.5054	426	XP_020776580.1
pleckstrin homology domain-containing family A member 2-like [Salvelinus namaycush]	Salvelinus namaycush	423	423	1	6e-144	0.5353	442	XP_038858442.1
pleckstrin homology domain-containing family A member 2 isoform X1 [Oryzias latipes]	Oryzias latipes	423	423	1	7e-144	0.5129	431	XP_011477514.1
pleckstrin homology domain-containing family A member 2 [Monopterus albus]	Monopterus albus	422	422	1	1e-143	0.5108	433	XP_020450175.1
pleckstrin homology domain-containing family A member 2 [Oncorhynchus tshawytscha]	Oncorhynchus tshawytscha	422	422	1	1e-143	0.5378	440	XP_024273458.1
pleckstrin homology domain-containing family A member 2 [Periophthalmus magnuspinnatus]	Periophthalmus magnuspinnatus	421	421	1	2e-143	0.5108	426	XP_033829022.1
pleckstrin homology domain-containing family A member 2-like isoform X1 [Salvelinus alpinus]	Salvelinus alpinus	421	421	1	3e-143	0.5289	437	XP_023858948.1
pleckstrin homology domain-containing family A member 2 [Electrophorus electricus]	Electrophorus electricus	419	419	1	3e-143	0.5336	388	XP_026865818.2
PREDICTED: pleckstrin homology domain-containing family A member 2-like isoform X2 [Salmo salar]	Salmo salar	421	421	1	4e-143	0.5353	442	XP_014026206.1
pleckstrin homology domain-containing family A member 2-like [Oncorhynchus keta]	Oncorhynchus keta	421	421	1	4e-143	0.5375	442	XP_035641739.1
pleckstrin homology domain-containing family A member 2-like isoform X1 [Salvelinus namaycush]	Salvelinus namaycush	421	421	1	6e-143	0.5228	436	XP_038869532.1
pleckstrin homology domain-containing family A member 2-like [Salmo trutta]	Salmo trutta	421	421	1	7e-143	0.5355	440	XP_029572712.1
pleckstrin homology domain-containing family A member 2 isoform X2 [Larimichthys crocea]	Larimichthys crocea	420	420	1	9e-143	0.5151	425	XP_019110397.1
pleckstrin homology domain-containing family A member 2 isoform X2 [Salvelinus alpinus]	Salvelinus alpinus	420	420	1	1e-142	0.5228	436	XP_023834820.1
pleckstrin homology domain-containing family A member 2 isoform X1 [Salvelinus alpinus]	Salvelinus alpinus	420	420	1	1e-142	0.5228	447	XP_023834819.1
pleckstrin homology domain-containing family A member 2 isoform X1 [Maylandia zebra]	Maylandia zebra	419	419	1	2e-142	0.5152	430	XP_004544569.1
pleckstrin homology domain-containing family A member 2 isoform X1 [Cyclopterus lumpus]	Cyclopterus lumpus	420	420	1	2e-142	0.5	453	XP_034397095.1
PREDICTED: pleckstrin homology domain-containing family A member 2-like [Sinocyclocheilus rhinocerous]	Sinocyclocheilus rhinocerous	417	417	1	2e-142	0.5293	387	XP_016390009.1
pleckstrin homology domain-containing family A member 2-like isoform X2 [Anarrhichthys ocellatus]	Anarrhichthys ocellatus	419	419	1	2e-142	0.5043	430	XP_031712649.1
pleckstrin homology domain-containing family A member 2 [Kryptolebias marmoratus]	Kryptolebias marmoratus	419	419	1	3e-142	0.5032	436	XP_017269117.1
pleckstrin homology domain-containing family A member 2 [Astyanax mexicanus]	Astyanax mexicanus	417	417	1	3e-142	0.5186	387	XP_022526321.1
PREDICTED: pleckstrin homology domain-containing family A member 2-like [Salmo salar]	Salmo salar	419	419	1	3e-142	0.5228	436	XP_014016620.1
pleckstrin homology domain-containing family A member 2 [Acanthopagrus latus]	Acanthopagrus latus	419	419	1	3e-142	0.5151	431	XP_036953191.1
pleckstrin homology domain-containing family A member 2-like [Salmo trutta]	Salmo trutta	419	419	1	4e-142	0.5228	436	XP_029618985.1

## Sheet: Chondrichthyes
Description	Scientific Name	Max Score	Total Score	Query Cover	E value	Per. Ident	Acc. Len	Accession
pleckstrin homology domain-containing family A member 2-like [Carcharodon carcharias]	Carcharodon carcharias	446	446	1	2e-154	0.5276	445	XP_041066229.1
pleckstrin homology domain-containing family A member 2-like [Scyliorhinus canicula]	Scyliorhinus canicula	444	444	1	2e-153	0.529	445	XP_038641526.1
pleckstrin homology domain-containing family A member 2-like [Chiloscyllium plagiosum]	Chiloscyllium plagiosum	441	441	1	2e-152	0.5483	444	XP_043537402.1
pleckstrin homology domain-containing family A member 2 isoform X1 [Rhincodon typus]	Rhincodon typus	433	433	1	2e-149	0.5448	444	XP_020385771.1
pleckstrin homology domain-containing family A member 2-like [Callorhinchus milii]	Callorhinchus milii	421	421	1	1e-144	0.524	426	XP_042200514.1
pleckstrin homology domain-containing family A member 2 isoform X1 [Amblyraja radiata]	Amblyraja radiata	395	395	1	1e-134	0.509	427	XP_032869745.1
pleckstrin homology domain-containing family A member 2 isoform X2 [Rhincodon typus]	Rhincodon typus	384	384	1	2e-130	0.4932	399	XP_020385772.1
pleckstrin homology domain-containing family A member 1 isoform X3 [Chiloscyllium plagiosum]	Chiloscyllium plagiosum	352	352	0.74	3e-118	0.5786	386	XP_043568611.1
pleckstrin homology domain-containing family A member 1 isoform X2 [Chiloscyllium plagiosum]	Chiloscyllium plagiosum	352	352	0.74	5e-118	0.5786	396	XP_043568610.1
pleckstrin homology domain-containing family A member 1 isoform X4 [Chiloscyllium plagiosum]	Chiloscyllium plagiosum	348	348	0.73	6e-118	0.586	312	XP_043568612.1
pleckstrin homology domain-containing family A member 1 isoform X9 [Callorhinchus milii]	Callorhinchus milii	347	347	0.7	3e-117	0.602	313	XP_042192717.1
pleckstrin homology domain-containing family A member 1 isoform X8 [Callorhinchus milii]	Callorhinchus milii	347	347	0.7	4e-117	0.602	316	XP_042192716.1
pleckstrin homology domain-containing family A member 1 isoform X2 [Rhincodon typus]	Rhincodon typus	350	350	0.84	5e-117	0.5175	406	XP_020386681.1
pleckstrin homology domain-containing family A member 1 isoform X1 [Chiloscyllium plagiosum]	Chiloscyllium plagiosum	349	349	0.72	7e-117	0.5909	406	XP_043568609.1
pleckstrin homology domain-containing family A member 1 isoform X4 [Callorhinchus milii]	Callorhinchus milii	347	347	0.7	7e-117	0.602	342	XP_042192712.1
pleckstrin homology domain-containing family A member 1 isoform X7 [Callorhinchus milii]	Callorhinchus milii	346	346	0.7	7e-117	0.602	321	XP_042192715.1
pleckstrin homology domain-containing family A member 1 isoform X5 [Callorhinchus milii]	Callorhinchus milii	347	347	0.7	8e-117	0.602	331	XP_042192713.1
pleckstrin homology domain-containing family A member 1 isoform X6 [Callorhinchus milii]	Callorhinchus milii	346	346	0.7	8e-117	0.602	326	XP_042192714.1
pleckstrin homology domain-containing family A member 1 isoform X1 [Rhincodon typus]	Rhincodon typus	350	350	0.74	1e-116	0.5723	435	XP_020386679.1
pleckstrin homology domain-containing family A member 1 isoform X1 [Callorhinchus milii]	Callorhinchus milii	348	348	1	2e-116	0.4671	410	XP_042192709.1
pleckstrin homology domain-containing family A member 1 isoform X4 [Rhincodon typus]	Rhincodon typus	347	347	0.74	2e-116	0.5723	386	XP_020386683.1
pleckstrin homology domain-containing family A member 1 isoform X3 [Callorhinchus milii]	Callorhinchus milii	348	348	0.7	2e-116	0.602	389	XP_042192711.1
pleckstrin homology domain-containing family A member 1 isoform X5 [Carcharodon carcharias]	Carcharodon carcharias	347	347	0.7	2e-116	0.5987	387	XP_041065353.1
pleckstrin homology domain-containing family A member 1 isoform X3 [Rhincodon typus]	Rhincodon typus	348	348	0.74	2e-116	0.5723	396	XP_020386682.1
pleckstrin homology domain-containing family A member 1 isoform X2 [Callorhinchus milii]	Callorhinchus milii	347	347	0.7	3e-116	0.602	399	XP_042192710.1
pleckstrin homology domain-containing family A member 1 isoform X5 [Amblyraja radiata]	Amblyraja radiata	344	344	0.7	4e-116	0.5853	313	XP_032889677.1
pleckstrin homology domain-containing family A member 1 isoform X3 [Carcharodon carcharias]	Carcharodon carcharias	347	347	0.7	5e-116	0.5987	407	XP_041065351.1
pleckstrin homology domain-containing family A member 1 isoform X4 [Carcharodon carcharias]	Carcharodon carcharias	347	347	0.7	6e-116	0.5987	397	XP_041065352.1
pleckstrin homology domain-containing family A member 1 isoform X4 [Amblyraja radiata]	Amblyraja radiata	343	343	0.7	1e-115	0.5853	326	XP_032889676.1
pleckstrin homology domain-containing family A member 1 isoform X2 [Carcharodon carcharias]	Carcharodon carcharias	347	347	0.73	1e-115	0.582	432	XP_041065350.1
pleckstrin homology domain-containing family A member 1 isoform X1 [Carcharodon carcharias]	Carcharodon carcharias	347	347	0.7	1e-115	0.5987	436	XP_041065349.1
pleckstrin homology domain-containing family A member 2 isoform X2 [Amblyraja radiata]	Amblyraja radiata	345	345	1	1e-115	0.4591	380	XP_032869746.1
pleckstrin homology domain-containing family A member 1 isoform X3 [Amblyraja radiata]	Amblyraja radiata	345	345	0.8	2e-115	0.5318	387	XP_032889674.1
pleckstrin homology domain-containing family A member 1 isoform X2 [Amblyraja radiata]	Amblyraja radiata	344	344	0.7	5e-115	0.5853	397	XP_032889673.1
pleckstrin homology domain-containing family A member 1 isoform X1 [Amblyraja radiata]	Amblyraja radiata	344	344	0.7	7e-115	0.5853	407	XP_032889672.1
pleckstrin homology domain-containing family A member 1 isoform X11 [Scyliorhinus canicula]	Scyliorhinus canicula	338	338	0.7	1e-113	0.5886	313	XP_038677334.1
pleckstrin homology domain-containing family A member 1 isoform X6 [Scyliorhinus canicula]	Scyliorhinus canicula	339	339	0.7	4e-113	0.5886	387	XP_038677329.1
pleckstrin homology domain-containing family A member 1 isoform X4 [Scyliorhinus canicula]	Scyliorhinus canicula	339	339	0.7	7e-113	0.5886	397	XP_038677327.1
pleckstrin homology domain-containing family A member 1 isoform X2 [Scyliorhinus canicula]	Scyliorhinus canicula	339	339	0.7	1e-112	0.5886	407	XP_038677325.1
pleckstrin homology domain-containing family A member 1 isoform X10 [Scyliorhinus canicula]	Scyliorhinus canicula	330	330	0.7	1e-110	0.5714	325	XP_038677333.1
pleckstrin homology domain-containing family A member 1 isoform X9 [Scyliorhinus canicula]	Scyliorhinus canicula	330	330	0.7	2e-110	0.5714	335	XP_038677332.1
pleckstrin homology domain-containing family A member 1 isoform X5 [Scyliorhinus canicula]	Scyliorhinus canicula	332	332	0.7	5e-110	0.5714	396	XP_038677328.1
pleckstrin homology domain-containing family A member 1 isoform X1 [Scyliorhinus canicula]	Scyliorhinus canicula	332	332	0.7	9e-110	0.5714	416	XP_038677324.1
pleckstrin homology domain-containing family A member 1 isoform X3 [Scyliorhinus canicula]	Scyliorhinus canicula	331	331	0.7	1e-109	0.5714	406	XP_038677326.1
pleckstrin homology domain-containing family A member 1 isoform X6 [Carcharodon carcharias]	Carcharodon carcharias	318	318	0.66	6e-105	0.5922	377	XP_041065354.1
pleckstrin homology domain-containing family A member 2 isoform X3 [Amblyraja radiata]	Amblyraja radiata	315	315	1	6e-104	0.4422	377	XP_032869747.1
pleckstrin homology domain-containing family A member 1 isoform X8 [Scyliorhinus canicula]	Scyliorhinus canicula	292	292	0.7	5e-95	0.5284	361	XP_038677331.1
pleckstrin homology domain-containing family A member 1 isoform X8 [Carcharodon carcharias]	Carcharodon carcharias	286	286	0.59	7e-94	0.5929	267	XP_041065357.1
pleckstrin homology domain-containing family A member 1 isoform X7 [Scyliorhinus canicula]	Scyliorhinus canicula	284	284	0.7	6e-92	0.513	370	XP_038677330.1
pleckstrin homology domain-containing family A member 1 isoform X7 [Carcharodon carcharias]	Carcharodon carcharias	203	203	0.52	1e-60	0.4933	350	XP_041065356.1
pleckstrin homology domain-containing family H member 1 [Carcharodon carcharias]	Carcharodon carcharias	72	72	0.31	3e-12	0.3456	1439	XP_041070573.1
pleckstrin homology domain-containing family H member 1 isoform X2 [Scyliorhinus canicula]	Scyliorhinus canicula	69.3	69.3	0.31	2e-11	0.3382	1432	XP_038639739.1
pleckstrin homology domain-containing family H member 1 [Rhincodon typus]	Rhincodon typus	68.2	68.2	0.3	4e-11	0.3359	1201	XP_020377025.1
pleckstrin homology domain-containing family H member 1 [Callorhinchus milii]	Callorhinchus milii	67.4	67.4	0.31	7e-11	0.3382	1592	XP_007905260.2
pleckstrin homology domain-containing family H member 1 isoform X1 [Chiloscyllium plagiosum]	Chiloscyllium plagiosum	67.4	67.4	0.28	9e-11	0.3496	1370	XP_043554157.1
pleckstrin homology domain-containing family H member 1 isoform X2 [Chiloscyllium plagiosum]	Chiloscyllium plagiosum	67	67	0.28	1e-10	0.3496	1363	XP_043554158.1
pleckstrin homology domain-containing family H member 1 isoform X3 [Chiloscyllium plagiosum]	Chiloscyllium plagiosum	67	67	0.28	1e-10	0.3496	1328	XP_043554159.1
pleckstrin homology domain-containing family H member 1 [Amblyraja radiata]	Amblyraja radiata	67	67	0.28	1e-10	0.3496	1405	XP_032882543.1
pleckstrin homology domain-containing family H member 1 isoform X1 [Scyliorhinus canicula]	Scyliorhinus canicula	65.5	65.5	0.31	3e-10	0.3237	1435	XP_038639733.1
pleckstrin homology domain-containing family H member 2 [Callorhinchus milii]	Callorhinchus milii	59.3	59.3	0.25	3e-08	0.3394	1515	XP_007890626.1
rho GTPase-activating protein 24 isoform X1 [Chiloscyllium plagiosum]	Chiloscyllium plagiosum	58.5	58.5	0.23	5e-08	0.3333	753	XP_043551964.1
pleckstrin homology domain-containing family H member 2 isoform X2 [Amblyraja radiata]	Amblyraja radiata	58.5	58.5	0.25	5e-08	0.3304	1486	XP_032881437.1
pleckstrin homology domain-containing family H member 2 isoform X1 [Amblyraja radiata]	Amblyraja radiata	58.5	58.5	0.25	6e-08	0.3304	1507	XP_032881436.1
pleckstrin homology domain-containing family H member 2 [Rhincodon typus]	Rhincodon typus	55.8	55.8	0.25	4e-07	0.3211	1492	XP_020370598.1
rho GTPase-activating protein 24 isoform X2 [Amblyraja radiata]	Amblyraja radiata	55.5	55.5	0.23	4e-07	0.3333	773	XP_032880047.1
rho GTPase-activating protein 24 isoform X1 [Amblyraja radiata]	Amblyraja radiata	55.5	55.5	0.23	4e-07	0.3333	776	XP_032880038.1
rho GTPase-activating protein 24 isoform X3 [Amblyraja radiata]	Amblyraja radiata	55.5	55.5	0.23	5e-07	0.3333	754	XP_032880056.1
rho GTPase-activating protein 24 [Callorhinchus milii]	Callorhinchus milii	54.3	54.3	0.23	9e-07	0.3273	751	XP_007895144.1
rho GTPase-activating protein 24 isoform X1 [Scyliorhinus canicula]	Scyliorhinus canicula	53.9	53.9	0.23	1e-06	0.3273	788	XP_038647692.1
rho GTPase-activating protein 24 isoform X1 [Carcharodon carcharias]	Carcharodon carcharias	53.9	53.9	0.23	1e-06	0.3273	753	XP_041050045.1
rho GTPase-activating protein 24 isoform X2 [Scyliorhinus canicula]	Scyliorhinus canicula	53.9	53.9	0.23	1e-06	0.3273	753	XP_038647693.1
dual adapter for phosphotyrosine and 3-phosphotyrosine and 3-phosphoinositide [Rhincodon typus]	Rhincodon typus	52	52	0.25	1e-06	0.3423	233	XP_020389522.1
GRB2-associated-binding protein 1 isoform X3 [Carcharodon carcharias]	Carcharodon carcharias	53.5	53.5	0.2	2e-06	0.3021	742	XP_041046659.1
pleckstrin homology domain-containing family H member 2 isoform X1 [Chiloscyllium plagiosum]	Chiloscyllium plagiosum	53.5	53.5	0.24	2e-06	0.3148	1489	XP_043551609.1
dual adapter for phosphotyrosine and 3-phosphotyrosine and 3-phosphoinositide [Chiloscyllium plagiosum]	Chiloscyllium plagiosum	52	52	0.25	2e-06	0.3423	258	XP_043530397.1
pleckstrin homology domain-containing family H member 2 isoform X2 [Scyliorhinus canicula]	Scyliorhinus canicula	53.1	53.1	0.22	3e-06	0.3438	1451	XP_038668891.1
pleckstrin homology domain-containing family H member 2 isoform X1 [Scyliorhinus canicula]	Scyliorhinus canicula	52.8	52.8	0.22	3e-06	0.3438	1501	XP_038668872.1
GRB2-associated-binding protein 3 isoform X2 [Chiloscyllium plagiosum]	Chiloscyllium plagiosum	51.2	51.2	0.19	7e-06	0.2889	613	XP_043560791.1
GRB2-associated-binding protein 3 isoform X1 [Chiloscyllium plagiosum]	Chiloscyllium plagiosum	51.2	51.2	0.19	7e-06	0.2889	614	XP_043560789.1
GRB2-associated-binding protein 3 isoform X3 [Chiloscyllium plagiosum]	Chiloscyllium plagiosum	51.2	51.2	0.19	7e-06	0.2889	612	XP_043560792.1
GRB2-associated-binding protein 3 isoform X2 [Carcharodon carcharias]	Carcharodon carcharias	51.2	51.2	0.19	8e-06	0.2889	615	XP_041051909.1
GRB2-associated-binding protein 3 isoform X1 [Carcharodon carcharias]	Carcharodon carcharias	51.2	51.2	0.19	8e-06	0.2889	616	XP_041051908.1
GRB2-associated-binding protein 3 isoform X3 [Carcharodon carcharias]	Carcharodon carcharias	51.2	51.2	0.19	8e-06	0.2889	615	XP_041051910.1
GRB2-associated-binding protein 3 [Scyliorhinus canicula]	Scyliorhinus canicula	50.8	50.8	0.19	1e-05	0.2778	616	XP_038630606.1
dual adapter for phosphotyrosine and 3-phosphotyrosine and 3-phosphoinositide isoform X2 [Carcharodon carcharias]	Carcharodon carcharias	49.7	49.7	0.23	1e-05	0.3333	256	XP_041055303.1
dual adapter for phosphotyrosine and 3-phosphotyrosine and 3-phosphoinositide [Amblyraja radiata]	Amblyraja radiata	49.7	49.7	0.25	1e-05	0.3153	259	XP_032878751.1
GRB2-associated-binding protein 2 isoform X1 [Amblyraja radiata]	Amblyraja radiata	50.8	50.8	0.19	1e-05	0.3034	677	XP_032878444.1
GRB2-associated-binding protein 2 isoform X2 [Amblyraja radiata]	Amblyraja radiata	50.8	50.8	0.19	1e-05	0.3034	676	XP_032878445.1
dual adapter for phosphotyrosine and 3-phosphotyrosine and 3-phosphoinositide isoform X1 [Carcharodon carcharias]	Carcharodon carcharias	49.7	49.7	0.23	1e-05	0.3333	259	XP_041055211.1
GRB2-associated-binding protein 3 [Rhincodon typus]	Rhincodon typus	50.4	50.4	0.19	1e-05	0.2889	674	XP_020366890.1
dual adapter for phosphotyrosine and 3-phosphotyrosine and 3-phosphoinositide isoform X2 [Callorhinchus milii]	Callorhinchus milii	48.9	48.9	0.24	1e-05	0.3423	218	XP_007890139.1
GRB2-associated-binding protein 1 isoform X2 [Scyliorhinus canicula]	Scyliorhinus canicula	50.4	50.4	0.19	1e-05	0.3034	726	XP_038648362.1
GRB2-associated-binding protein 1 isoform X8 [Carcharodon carcharias]	Carcharodon carcharias	50.4	50.4	0.19	1e-05	0.3034	697	XP_041046704.1
GRB2-associated-binding protein 1 isoform X6 [Amblyraja radiata]	Amblyraja radiata	50.4	50.4	0.19	1e-05	0.3146	728	XP_032868866.1
GRB2-associated-binding protein 1 isoform X7 [Amblyraja radiata]	Amblyraja radiata	50.4	50.4	0.19	1e-05	0.3146	698	XP_032868891.1
GRB2-associated-binding protein 1 isoform X3 [Amblyraja radiata]	Amblyraja radiata	50.4	50.4	0.19	1e-05	0.3146	731	XP_032868539.1
pleckstrin homology domain-containing family H member 2 isoform X2 [Carcharodon carcharias]	Carcharodon carcharias	50.4	50.4	0.24	1e-05	0.3056	1438	XP_041038851.1
dual adapter for phosphotyrosine and 3-phosphotyrosine and 3-phosphoinositide isoform X1 [Callorhinchus milii]	Callorhinchus milii	49.3	49.3	0.24	2e-05	0.3423	259	XP_007890138.1
GRB2-associated-binding protein 1 isoform X4 [Carcharodon carcharias]	Carcharodon carcharias	50.4	50.4	0.19	2e-05	0.3034	727	XP_041046669.1
LOW QUALITY PROTEIN: FERM, ARHGEF and pleckstrin domain-containing protein 2 [Scyliorhinus canicula]	Scyliorhinus canicula	50.4	50.4	0.52	2e-05	0.2117	1099	XP_038672155.1

## Sheet: Cyclostomata
Description	Scientific Name	Max Score	Total Score	Query Cover	E value	Per. Ident	Acc. Len	Accession
pleckstrin homology domain-containing family A member 1-like isoform X2 [Petromyzon marinus]	Petromyzon marinus	328	328	0.7	8e-109	0.5631	444	XP_032807793.1
pleckstrin homology domain-containing family A member 1-like isoform X1 [Petromyzon marinus]	Petromyzon marinus	328	328	0.7	2e-108	0.5631	471	XP_032807792.1
pleckstrin homology domain-containing family A member 1-like isoform X3 [Petromyzon marinus]	Petromyzon marinus	326	326	0.7	6e-108	0.5631	431	XP_032807795.1
pleckstrin homology domain-containing family A member 1-like [Petromyzon marinus]	Petromyzon marinus	279	279	0.69	2e-90	0.4868	381	XP_032806287.1
GRB2-associated-binding protein 1-like [Petromyzon marinus]	Petromyzon marinus	66.2	66.2	0.22	3e-11	0.32	679	XP_032829621.1
dual adapter for phosphotyrosine and 3-phosphotyrosine and 3-phosphoinositide-like isoform X3 [Petromyzon marinus]	Petromyzon marinus	61.6	61.6	0.21	2e-10	0.3118	258	XP_032825093.1
dual adapter for phosphotyrosine and 3-phosphotyrosine and 3-phosphoinositide-like isoform X2 [Petromyzon marinus]	Petromyzon marinus	62	62	0.27	2e-10	0.287	271	XP_032825092.1
dual adapter for phosphotyrosine and 3-phosphotyrosine and 3-phosphoinositide-like isoform X1 [Petromyzon marinus]	Petromyzon marinus	62	62	0.27	2e-10	0.287	302	XP_032825091.1
pleckstrin-like [Petromyzon marinus]	Petromyzon marinus	62	62	0.24	5e-10	0.3107	416	XP_032804188.1
pleckstrin homology domain-containing family H member 1-like isoform X1 [Petromyzon marinus]	Petromyzon marinus	57.4	57.4	0.31	3e-08	0.3015	1654	XP_032803707.1
pleckstrin homology domain-containing family H member 1-like isoform X2 [Petromyzon marinus]	Petromyzon marinus	57.4	57.4	0.31	3e-08	0.3015	1653	XP_032803708.1
GRB2-associated-binding protein 1 isoform X1 [Petromyzon marinus]	Petromyzon marinus	54.7	54.7	0.19	1e-07	0.3258	785	XP_032811141.1
GRB2-associated-binding protein 1 isoform X2 [Petromyzon marinus]	Petromyzon marinus	54.7	54.7	0.19	1e-07	0.3258	748	XP_032811142.1
pleckstrin-2-like [Petromyzon marinus]	Petromyzon marinus	54.3	100	0.23	1e-07	0.3301	486	XP_032819821.1
dual adapter for phosphotyrosine and 3-phosphotyrosine and 3-phosphoinositide isoform X2 [Petromyzon marinus]	Petromyzon marinus	53.1	53.1	0.27	2e-07	0.3193	251	XP_032806015.1
dual adapter for phosphotyrosine and 3-phosphotyrosine and 3-phosphoinositide isoform X1 [Petromyzon marinus]	Petromyzon marinus	53.1	53.1	0.27	2e-07	0.3193	259	XP_032806013.1
pleckstrin homology domain-containing family A member 7-like isoform X3 [Petromyzon marinus]	Petromyzon marinus	50.1	50.1	0.23	5e-06	0.3204	1614	XP_032833927.1
rho GTPase-activating protein 24-like [Petromyzon marinus]	Petromyzon marinus	44.7	44.7	0.2	0.0002	0.3182	904	XP_032825150.1
cytohesin-1-like isoform X2 [Petromyzon marinus]	Petromyzon marinus	44.3	44.3	0.22	0.0002	0.2982	423	XP_032828224.1
pleckstrin homology domain-containing family A member 7-like isoform X5 [Petromyzon marinus]	Petromyzon marinus	44.7	44.7	0.23	0.0002	0.2903	1555	XP_032833929.1
cytohesin-1-like isoform X3 [Petromyzon marinus]	Petromyzon marinus	43.9	43.9	0.22	0.0002	0.2982	398	XP_032828232.1
pleckstrin homology domain-containing family A member 7-like isoform X2 [Petromyzon marinus]	Petromyzon marinus	44.7	44.7	0.23	0.0002	0.2903	1637	XP_032833926.1
pleckstrin homology domain-containing family A member 7-like isoform X1 [Petromyzon marinus]	Petromyzon marinus	44.7	44.7	0.23	0.0002	0.2903	1638	XP_032833925.1
pleckstrin homology domain-containing family A member 7-like isoform X4 [Petromyzon marinus]	Petromyzon marinus	44.3	44.3	0.23	0.0003	0.2903	1576	XP_032833928.1
cytohesin-1-like isoform X1 [Petromyzon marinus]	Petromyzon marinus	43.9	43.9	0.22	0.0003	0.2982	475	XP_032828215.1
cytohesin-3-like isoform X1 [Petromyzon marinus]	Petromyzon marinus	43.9	43.9	0.22	0.0003	0.2973	482	XP_032822840.1
cytohesin-3-like isoform X2 [Petromyzon marinus]	Petromyzon marinus	42.7	42.7	0.33	0.0007	0.2515	404	XP_032825846.1
cytohesin-3-like isoform X1 [Petromyzon marinus]	Petromyzon marinus	42.4	42.4	0.33	0.0008	0.2515	405	XP_032825845.1
cytohesin-3-like isoform X2 [Petromyzon marinus]	Petromyzon marinus	42.4	42.4	0.22	0.001	0.3036	413	XP_032822842.1
uncharacterized protein LOC116946209 isoform X1 [Petromyzon marinus]	Petromyzon marinus	37.4	37.4	0.22	0.036	0.2474	394	XP_032817085.1

## Sheet: Hagfish
Note: quering ENSEMBL (NCBI retrieved no hits)
BLASTP 2.2.30+
Database: Eptatretus_burgeri.Eburgeri_3.2.pep.all.fa
27,960 sequences; 14,050,074 total letters
Genome assembly: Eburgeri_3.2 (GCA_900186335.2)
Sequences producing significant alignments: (Bits) Value
ENSEBUP00000025027.1 pep contig:Eburgeri_3.2:FYBX02010678.1:872... 211 5e-63
ENSEBUP00000025044.1 pep contig:Eburgeri_3.2:FYBX02010678.1:872... 208 2e-62
ENSEBUP00000012430.1 pep contig:Eburgeri_3.2:FYBX02010151.1:719... 100 4e-25
ENSEBUP00000012398.1 pep contig:Eburgeri_3.2:FYBX02010151.1:719... 102 1e-24
ENSEBUP00000012409.1 pep contig:Eburgeri_3.2:FYBX02010151.1:719... 102 1e-24
ENSEBUP00000012457.1 pep contig:Eburgeri_3.2:FYBX02010151.1:757... 93.6 5e-22
ENSEBUP00000015699.1 pep contig:Eburgeri_3.2:FYBX02009645.1:156... 61.6 9e-11
ENSEBUP00000015725.1 pep contig:Eburgeri_3.2:FYBX02009645.1:156... 61.2 9e-11
ENSEBUP00000010567.1 pep contig:Eburgeri_3.2:FYBX02009807.1:909... 55.5 4e-08
ENSEBUP00000010752.1 pep contig:Eburgeri_3.2:FYBX02009807.1:909... 55.5 4e-08
ENSEBUP00000010709.1 pep contig:Eburgeri_3.2:FYBX02009807.1:909... 55.5 4e-08
ENSEBUP00000010669.1 pep contig:Eburgeri_3.2:FYBX02009807.1:909... 55.5 4e-08
ENSEBUP00000010637.1 pep contig:Eburgeri_3.2:FYBX02009807.1:909... 55.5 4e-08
ENSEBUP00000010610.1 pep contig:Eburgeri_3.2:FYBX02009807.1:909... 55.5 4e-08
ENSEBUP00000010770.1 pep contig:Eburgeri_3.2:FYBX02009807.1:909... 55.1 5e-08
ENSEBUP00000003367.1 pep contig:Eburgeri_3.2:FYBX02009457.1:359... 54.3 1e-07
ENSEBUP00000004851.1 pep contig:Eburgeri_3.2:FYBX02009459.1:454... 49.3 1e-06
ENSEBUP00000004838.1 pep contig:Eburgeri_3.2:FYBX02009459.1:448... 48.9 2e-06
ENSEBUP00000004816.1 pep contig:Eburgeri_3.2:FYBX02009459.1:446... 48.9 2e-06
ENSEBUP00000026963.1 pep contig:Eburgeri_3.2:FYBX02008708.1:899... 49.3 3e-06
ENSEBUP00000022130.1 pep contig:Eburgeri_3.2:FYBX02009602.1:230... 49.7 3e-06
ENSEBUP00000010721.1 pep contig:Eburgeri_3.2:FYBX02010571.1:301... 48.5 5e-06
ENSEBUP00000019629.1 pep contig:Eburgeri_3.2:FYBX02009703.1:291... 48.9 6e-06
ENSEBUP00000019581.1 pep contig:Eburgeri_3.2:FYBX02009703.1:291... 48.9 6e-06
ENSEBUP00000003426.1 pep contig:Eburgeri_3.2:FYBX02009457.1:359... 48.5 7e-06
ENSEBUP00000020883.1 pep contig:Eburgeri_3.2:FYBX02010718.1:131... 47.8 8e-06
ENSEBUP00000022672.1 pep contig:Eburgeri_3.2:FYBX02009909.1:595... 47.0 2e-05
ENSEBUP00000022738.1 pep contig:Eburgeri_3.2:FYBX02009909.1:595... 47.0 2e-05
ENSEBUP00000022707.1 pep contig:Eburgeri_3.2:FYBX02009909.1:595... 47.0 2e-05
ENSEBUP00000008106.1 pep contig:Eburgeri_3.2:FYBX02009956.1:340... 47.0 2e-05
ENSEBUP00000008168.1 pep contig:Eburgeri_3.2:FYBX02009956.1:340... 47.0 2e-05
ENSEBUP00000012216.1 pep contig:Eburgeri_3.2:FYBX02009214.1:278... 46.2 3e-05
ENSEBUP00000010767.1 pep contig:Eburgeri_3.2:FYBX02010571.1:301... 46.2 3e-05
ENSEBUP00000010744.1 pep contig:Eburgeri_3.2:FYBX02010571.1:301... 45.8 4e-05
ENSEBUP00000015812.1 pep contig:Eburgeri_3.2:FYBX02010568.1:408... 46.2 4e-05
ENSEBUP00000012200.1 pep contig:Eburgeri_3.2:FYBX02009214.1:278... 45.8 4e-05
ENSEBUP00000015831.1 pep contig:Eburgeri_3.2:FYBX02010568.1:408... 45.8 5e-05
ENSEBUP00000022632.1 pep contig:Eburgeri_3.2:FYBX02009909.1:585... 45.4 5e-05
ENSEBUP00000022651.1 pep contig:Eburgeri_3.2:FYBX02009909.1:585... 45.4 6e-05
ENSEBUP00000020811.1 pep contig:Eburgeri_3.2:FYBX02010457.1:127... 43.1 7e-05
ENSEBUP00000010443.1 pep contig:Eburgeri_3.2:FYBX02010107.1:295... 44.3 1e-04
ENSEBUP00000026836.1 pep contig:Eburgeri_3.2:FYBX02009032.1:585... 42.7 4e-04
ENSEBUP00000026826.1 pep contig:Eburgeri_3.2:FYBX02009032.1:585... 42.7 4e-04
ENSEBUP00000026812.1 pep contig:Eburgeri_3.2:FYBX02009032.1:570... 42.7 4e-04
ENSEBUP00000002906.1 pep contig:Eburgeri_3.2:FYBX02010443.1:189... 42.0 5e-04
ENSEBUP00000010662.1 pep contig:Eburgeri_3.2:FYBX02008949.1:623... 42.4 6e-04
ENSEBUP00000010568.1 pep contig:Eburgeri_3.2:FYBX02008949.1:623... 42.4 7e-04
ENSEBUP00000005636.1 pep contig:Eburgeri_3.2:FYBX02010490.1:175... 41.2 7e-04
ENSEBUP00000005672.1 pep contig:Eburgeri_3.2:FYBX02010490.1:175... 41.2 8e-04
ENSEBUP00000016275.1 pep contig:Eburgeri_3.2:FYBX02010412.1:278... 41.2 0.001
ENSEBUP00000002119.1 pep contig:Eburgeri_3.2:FYBX02009703.1:113... 41.2 0.001
ENSEBUP00000022764.1 pep contig:Eburgeri_3.2:FYBX02010423.1:948... 41.2 0.001
ENSEBUP00000016322.1 pep contig:Eburgeri_3.2:FYBX02010412.1:335... 40.8 0.001
ENSEBUP00000002086.1 pep contig:Eburgeri_3.2:FYBX02009703.1:113... 41.2 0.001
ENSEBUP00000016301.1 pep contig:Eburgeri_3.2:FYBX02010412.1:335... 40.8 0.001
ENSEBUP00000002132.1 pep contig:Eburgeri_3.2:FYBX02009703.1:114... 41.2 0.001
ENSEBUP00000008000.1 pep contig:Eburgeri_3.2:FYBX02009956.1:328... 40.8 0.002
ENSEBUP00000008136.1 pep contig:Eburgeri_3.2:FYBX02009956.1:340... 40.8 0.002
ENSEBUP00000008045.1 pep contig:Eburgeri_3.2:FYBX02009956.1:330... 40.8 0.002
ENSEBUP00000007988.1 pep contig:Eburgeri_3.2:FYBX02009956.1:328... 40.8 0.002
ENSEBUP00000002831.1 pep contig:Eburgeri_3.2:FYBX02010411.1:231... 39.7 0.003
ENSEBUP00000008073.1 pep contig:Eburgeri_3.2:FYBX02009956.1:333... 39.7 0.004
ENSEBUP00000002827.1 pep contig:Eburgeri_3.2:FYBX02010411.1:231... 39.3 0.004
ENSEBUP00000002813.1 pep contig:Eburgeri_3.2:FYBX02010411.1:231... 39.3 0.004
ENSEBUP00000002794.1 pep contig:Eburgeri_3.2:FYBX02010411.1:231... 39.3 0.004
ENSEBUP00000002781.1 pep contig:Eburgeri_3.2:FYBX02010411.1:231... 39.3 0.004
ENSEBUP00000002763.1 pep contig:Eburgeri_3.2:FYBX02010411.1:231... 39.3 0.004
ENSEBUP00000022348.1 pep contig:Eburgeri_3.2:FYBX02010286.1:342... 38.5 0.009
ENSEBUP00000025612.1 pep contig:Eburgeri_3.2:FYBX02009163.1:961... 37.7 0.014
ENSEBUP00000025595.1 pep contig:Eburgeri_3.2:FYBX02009163.1:961... 37.7 0.014
ENSEBUP00000025584.1 pep contig:Eburgeri_3.2:FYBX02009163.1:961... 37.4 0.017
ENSEBUP00000009449.1 pep contig:Eburgeri_3.2:FYBX02009707.1:931... 37.0 0.022
ENSEBUP00000009408.1 pep contig:Eburgeri_3.2:FYBX02009707.1:931... 37.0 0.023
ENSEBUP00000004016.1 pep contig:Eburgeri_3.2:FYBX02010663.1:939... 37.0 0.025
ENSEBUP00000011285.1 pep contig:Eburgeri_3.2:FYBX02009464.1:782... 36.6 0.034
ENSEBUP00000005856.1 pep contig:Eburgeri_3.2:FYBX02010795.1:108... 35.8 0.051
ENSEBUP00000026724.1 pep contig:Eburgeri_3.2:FYBX02009758.1:174... 35.0 0.096
> ENSEBUP00000025027.1 pep contig:Eburgeri_3.2:FYBX02010678.1:872853:943525:1
gene:ENSEBUG00000015448.1 transcript:ENSEBUT00000025603.1
gene_biotype:protein_coding transcript_biotype:protein_coding
description:pleckstrin homology domain containing,
family A (phosphoinositide binding specific) member 1a
[Source:ZFIN;Acc:ZDB-GENE-040426-2780]
Length=392
Score = 211 bits (537), Expect = 5e-63, Method: Compositional matrix adjust.
Identities = 118/295 (40%), Positives = 176/295 (60%), Gaps = 34/295 (12%)
Query 12 GFLDIEEHENSGKFLRRYFILDTQANCLLWYMDNPQNLAMGAGAVGALQLTYISKVSIAT 71
GFL +E+ + S +F +RY +LD N L WY + PQ ++ G + L YIS VS A
Sbjct 12 GFLHVEDMDGSQQFSKRYLVLDLPNNVLSWYTEEPQKMSRNPELAGKIGLCYISMVSSAA 71
Query 72 PKQKPKTPFCFVINALSQRYFLQANDQKDMKDWVEALNQASKITVPKG--GGLPMTTEVL 129
+ +PK P+CFVINA ++ F+QA+ +M+ W+E LN A K+TV + GG E
Sbjct 72 -RLRPKVPYCFVINAGMKKIFMQASSSAEMETWIETLNNACKVTVIRNDTGG-----EFG 125
Query 130 KSLAAPPALEKKPQVAYKTEIIGGVVVHTPISQNGGDGQEGSEP-GSHTILRRSQSYIPT 188
+++ P + AY+TE+IGGVV+ + +SQ+ + +EG+E GSH
Sbjct 126 QNVTLPQ------EAAYRTEVIGGVVILSRLSQSS-EPEEGAEAKGSH------------ 166
Query 189 SGCRASTGPP---LIKSGYCVKQGNVRKSWKRRFFALDDFTICYFKCEQDREPLRTIFLK 245
GC +S +IK+GYCVKQG V K+W+RR+F LD+ + Y+K E+D+EP++ + +K
Sbjct 167 -GCCSSISGAEAVVIKTGYCVKQGLVMKTWRRRYFVLDENMLRYYKSEEDKEPIKVVQVK 225
Query 246 DVLKTHECLVKSGDLLMRDNLFEIITSSRTFYVQADSPEDMHSWIKEIGAAVQAL 300
D+ E + MRDNLFEI T++RTF VQADSP +M +WI I + + L
Sbjct 226 DIKNAKES--HNAMASMRDNLFEITTNNRTFLVQADSPLEMKNWICAINSTRKGL 278
> ENSEBUP00000025044.1 pep contig:Eburgeri_3.2:FYBX02010678.1:872853:929034:1
gene:ENSEBUG00000015448.1 transcript:ENSEBUT00000025620.1
gene_biotype:protein_coding transcript_biotype:protein_coding
description:pleckstrin homology domain containing,
family A (phosphoinositide binding specific) member 1a
[Source:ZFIN;Acc:ZDB-GENE-040426-2780]
Length=331
Score = 208 bits (529), Expect = 2e-62, Method: Compositional matrix adjust.
Identities = 118/295 (40%), Positives = 176/295 (60%), Gaps = 34/295 (12%)
Query 12 GFLDIEEHENSGKFLRRYFILDTQANCLLWYMDNPQNLAMGAGAVGALQLTYISKVSIAT 71
GFL +E+ + S +F +RY +LD N L WY + PQ ++ G + L YIS VS A
Sbjct 12 GFLHVEDMDGSQQFSKRYLVLDLPNNVLSWYTEEPQKMSRNPELAGKIGLCYISMVSSA- 70
Query 72 PKQKPKTPFCFVINALSQRYFLQANDQKDMKDWVEALNQASKITVPKG--GGLPMTTEVL 129
+ +PK P+CFVINA ++ F+QA+ +M+ W+E LN A K+TV + GG E
Sbjct 71 ARLRPKVPYCFVINAGMKKIFMQASSSAEMETWIETLNNACKVTVIRNDTGG-----EFG 125
Query 130 KSLAAPPALEKKPQVAYKTEIIGGVVVHTPISQNGGDGQEGSEP-GSHTILRRSQSYIPT 188
+++ P + AY+TE+IGGVV+ + +SQ+ + +EG+E GSH
Sbjct 126 QNVTLPQ------EAAYRTEVIGGVVILSRLSQSS-EPEEGAEAKGSH------------ 166
Query 189 SGCRASTG---PPLIKSGYCVKQGNVRKSWKRRFFALDDFTICYFKCEQDREPLRTIFLK 245
GC +S +IK+GYCVKQG V K+W+RR+F LD+ + Y+K E+D+EP++ + +K
Sbjct 167 -GCCSSISGAEAVVIKTGYCVKQGLVMKTWRRRYFVLDENMLRYYKSEEDKEPIKVVQVK 225
Query 246 DVLKTHECLVKSGDLLMRDNLFEIITSSRTFYVQADSPEDMHSWIKEIGAAVQAL 300
D+ E + MRDNLFEI T++RTF VQADSP +M +WI I + + L
Sbjct 226 DIKNAKES--HNAMASMRDNLFEITTNNRTFLVQADSPLEMKNWICAINSTRKGL 278
> ENSEBUP00000012430.1 pep contig:Eburgeri_3.2:FYBX02010151.1:719928:792623:-1
gene:ENSEBUG00000007885.1 transcript:ENSEBUT00000013006.1
gene_biotype:protein_coding transcript_biotype:protein_coding
Length=123
Score = 100 bits (248), Expect = 4e-25, Method: Compositional matrix adjust.
Identities = 48/98 (49%), Positives = 69/98 (70%), Gaps = 2/98 (2%)
Query 213 KSWKRRFFALDDFTICYFKCEQDREPLRTIFLKDVLKTHE--CLVKSGDLLMRDNLFEII 270
K+WK+R+F L + +I Y+K + +R+P RTI L+DV E V++ +LL RDNLFEI+
Sbjct 3 KNWKQRYFVLSENSISYYKSDCERDPQRTISLRDVRSAREFDSSVRTSELLRRDNLFEIV 62
Query 271 TSSRTFYVQADSPEDMHSWIKEIGAAVQALKCHPRETS 308
T +RTF+VQA SPE+MHSWIK I A+ A + R ++
Sbjct 63 TPNRTFFVQAPSPEEMHSWIKAISGAIVAQRGPARSSA 100
> ENSEBUP00000012398.1 pep contig:Eburgeri_3.2:FYBX02010151.1:719928:792623:-1
gene:ENSEBUG00000007885.1 transcript:ENSEBUT00000012974.1
gene_biotype:protein_coding transcript_biotype:protein_coding
Length=236
Score = 102 bits (253), Expect = 1e-24, Method: Compositional matrix adjust.
Identities = 47/91 (52%), Positives = 66/91 (73%), Gaps = 2/91 (2%)
Query 213 KSWKRRFFALDDFTICYFKCEQDREPLRTIFLKDVLKTHE--CLVKSGDLLMRDNLFEII 270
K+WK+R+F L + +I Y+K + +R+P RTI L+DV E V++ +LL RDNLFEI+
Sbjct 2 KNWKQRYFVLSENSISYYKSDCERDPQRTISLRDVRSAREFDSSVRTSELLRRDNLFEIV 61
Query 271 TSSRTFYVQADSPEDMHSWIKEIGAAVQALK 301
T +RTF+VQA SPE+MHSWIK I A+ A +
Sbjct 62 TPNRTFFVQAPSPEEMHSWIKAISGAIVAQR 92
> ENSEBUP00000012409.1 pep contig:Eburgeri_3.2:FYBX02010151.1:719928:792623:-1
gene:ENSEBUG00000007885.1 transcript:ENSEBUT00000012984.1
gene_biotype:protein_coding transcript_biotype:protein_coding
Length=237
Score = 102 bits (253), Expect = 1e-24, Method: Compositional matrix adjust.
Identities = 47/91 (52%), Positives = 66/91 (73%), Gaps = 2/91 (2%)
Query 213 KSWKRRFFALDDFTICYFKCEQDREPLRTIFLKDVLKTHE--CLVKSGDLLMRDNLFEII 270
K+WK+R+F L + +I Y+K + +R+P RTI L+DV E V++ +LL RDNLFEI+
Sbjct 3 KNWKQRYFVLSENSISYYKSDCERDPQRTISLRDVRSAREFDSSVRTSELLRRDNLFEIV 62
Query 271 TSSRTFYVQADSPEDMHSWIKEIGAAVQALK 301
T +RTF+VQA SPE+MHSWIK I A+ A +
Sbjct 63 TPNRTFFVQAPSPEEMHSWIKAISGAIVAQR 93
> ENSEBUP00000012457.1 pep contig:Eburgeri_3.2:FYBX02010151.1:757791:816217:-1
gene:ENSEBUG00000007885.1 transcript:ENSEBUT00000013033.1
gene_biotype:protein_coding transcript_biotype:protein_coding
Length=190
Score = 93.6 bits (231), Expect = 5e-22, Method: Compositional matrix adjust.
Identities = 66/186 (35%), Positives = 89/186 (48%), Gaps = 49/186 (26%)
Query 1 MPYVDRQNRICGFLDIEEHENSGKFLRRYFILDTQANCLLWYMDNPQ------------- 47
MPYVDRQ RICGFLDIE+ ENSGKFLRRYFILD++AN L W+MDNPQ
Sbjct 1 MPYVDRQGRICGFLDIEDTENSGKFLRRYFILDSKANGLYWFMDNPQVTCFPILFICFGK 60
Query 48 --NLAMGAGAVGALQLTY------ISKVSIATPKQKPKTP--------FC---------- 81
NL + A+ + +S+ SI+ K P C
Sbjct 61 YCNLICKINSYRAVMKNWKQRYFVLSENSISYYKSDCTAPHILLSWLSICSHCSELLRRD 120
Query 82 --FVINALSQRYFLQANDQKDMKDWVEALNQASKITVPKG------GGLPMTTEVLKSLA 133
F I ++ +F+QA ++M W++A++ A I +G G P +T S
Sbjct 121 NLFEIVTPNRTFFVQAPSPEEMHSWIKAISGA--IVAQRGPARSSASGNPASTLPFSSST 178
Query 134 APPALE 139
PP+L
Sbjct 179 FPPSLH 184
Score = 76.3 bits (186), Expect = 8e-16, Method: Compositional matrix adjust.
Identities = 41/89 (46%), Positives = 55/89 (62%), Gaps = 7/89 (8%)
Query 211 VRKSWKRRFFALDDFTICYFKCEQDREPLRTIFLKDVLKTHECLVKSGDLLMRDNLFEII 270
V K+WK+R+F L + +I Y+K + I L + C +LL RDNLFEI+
Sbjct 74 VMKNWKQRYFVLSENSISYYKSDCTAP---HILLSWLSICSHC----SELLRRDNLFEIV 126
Query 271 TSSRTFYVQADSPEDMHSWIKEIGAAVQA 299
T +RTF+VQA SPE+MHSWIK I A+ A
Sbjct 127 TPNRTFFVQAPSPEEMHSWIKAISGAIVA 155
> ENSEBUP00000015699.1 pep contig:Eburgeri_3.2:FYBX02009645.1:156029:202738:1
gene:ENSEBUG00000009886.1 transcript:ENSEBUT00000016275.1
gene_biotype:protein_coding transcript_biotype:protein_coding
gene_symbol:DAPP1 description:dual adaptor of
phosphotyrosine and 3-phosphoinositides 1 [Source:HGNC Symbol;Acc:HGNC:16500]
Length=243
Score = 61.6 bits (148), Expect = 9e-11, Method: Compositional matrix adjust.
Identities = 42/117 (36%), Positives = 57/117 (49%), Gaps = 10/117 (9%)
Query 176 HTILRRSQSYIPTSGCRASTGPPLIKSGYCVKQGNVRKSWKRRFFALDDFTICYFKCEQD 235
HT L+ QS S S G K G+ K GN K+WK R+F L + + YFK QD
Sbjct 124 HTALKSGQSSDSISAHVPSLGS---KEGFLTKLGNHVKTWKTRWFTLQRYELKYFKDRQD 180
Query 236 REPLRTIFLKDVLKTHECLVKSGDL-LMRDNLFEIITSSRTFYVQADSPEDMHSWIK 291
P++T+ L +C D L R N F ++ S RTFY+ A S + WI+
Sbjct 181 THPIKTLDLT------QCTGVQFDYSLQRVNCFCLVFSERTFYLCAKSALEADEWIR 231
> ENSEBUP00000015725.1 pep contig:Eburgeri_3.2:FYBX02009645.1:156642:202738:1
gene:ENSEBUG00000009886.1 transcript:ENSEBUT00000016301.1
gene_biotype:protein_coding transcript_biotype:protein_coding
gene_symbol:DAPP1 description:dual adaptor of
phosphotyrosine and 3-phosphoinositides 1 [Source:HGNC Symbol;Acc:HGNC:16500]
Length=216
Score = 61.2 bits (147), Expect = 9e-11, Method: Compositional matrix adjust.
Identities = 42/117 (36%), Positives = 57/117 (49%), Gaps = 10/117 (9%)
Query 176 HTILRRSQSYIPTSGCRASTGPPLIKSGYCVKQGNVRKSWKRRFFALDDFTICYFKCEQD 235
HT L+ QS S S G K G+ K GN K+WK R+F L + + YFK QD
Sbjct 97 HTALKSGQSSDSISAHVPSLGS---KEGFLTKLGNHVKTWKTRWFTLQRYELKYFKDRQD 153
Query 236 REPLRTIFLKDVLKTHECLVKSGDL-LMRDNLFEIITSSRTFYVQADSPEDMHSWIK 291
P++T+ L +C D L R N F ++ S RTFY+ A S + WI+
Sbjct 154 THPIKTLDLT------QCTGVQFDYSLQRVNCFCLVFSERTFYLCAKSALEADEWIR 204
> ENSEBUP00000010567.1 pep contig:Eburgeri_3.2:FYBX02009807.1:909048:1039974:-1
gene:ENSEBUG00000006808.1 transcript:ENSEBUT00000011118.1
gene_biotype:protein_coding transcript_biotype:protein_coding
Length=712
Score = 55.5 bits (132), Expect = 4e-08, Method: Compositional matrix adjust.
Identities = 33/112 (29%), Positives = 56/112 (50%), Gaps = 5/112 (4%)
Query 198 PLIKSGYCVKQGNV-RKSWKRRFFALDDFTICYFKCEQDREPLRTIFLKDVLKTHECLVK 256
P+IK G+ KQ + K WKRR+F L D ++ Y+K Q+ R I L + V+
Sbjct 124 PVIKYGWLHKQDSSGMKLWKRRWFVLSDDSLFYYKGSQEDNTQRCIALHEY---RVAPVE 180
Query 257 SGDLLMRDNLFEIIT-SSRTFYVQADSPEDMHSWIKEIGAAVQALKCHPRET 307
+ D + R F++ RT+Y+ A++ +M W+ + + C PR +
Sbjct 181 AHDHVSRKYTFKVENPGQRTYYLSAENQREMSDWLSVLSRTARNAPCSPRSS 232
> ENSEBUP00000010752.1 pep contig:Eburgeri_3.2:FYBX02009807.1:909048:999870:-1
gene:ENSEBUG00000006808.1 transcript:ENSEBUT00000011303.1
gene_biotype:protein_coding transcript_biotype:protein_coding
Length=637
Score = 55.5 bits (132), Expect = 4e-08, Method: Compositional matrix adjust.
Identities = 33/112 (29%), Positives = 56/112 (50%), Gaps = 5/112 (4%)
Query 198 PLIKSGYCVKQGNV-RKSWKRRFFALDDFTICYFKCEQDREPLRTIFLKDVLKTHECLVK 256
P+IK G+ KQ + K WKRR+F L D ++ Y+K Q+ R I L + V+
Sbjct 49 PVIKYGWLHKQDSSGMKLWKRRWFVLSDDSLFYYKGSQEDNTQRCIALHEY---RVAPVE 105
Query 257 SGDLLMRDNLFEIIT-SSRTFYVQADSPEDMHSWIKEIGAAVQALKCHPRET 307
+ D + R F++ RT+Y+ A++ +M W+ + + C PR +
Sbjct 106 AHDHVSRKYTFKVENPGQRTYYLSAENQREMSDWLSVLSRTARNAPCSPRSS 157
> ENSEBUP00000010709.1 pep contig:Eburgeri_3.2:FYBX02009807.1:909048:1024528:-1
gene:ENSEBUG00000006808.1 transcript:ENSEBUT00000011262.1
gene_biotype:protein_coding transcript_biotype:protein_coding
Length=637
Score = 55.5 bits (132), Expect = 4e-08, Method: Compositional matrix adjust.
Identities = 33/112 (29%), Positives = 56/112 (50%), Gaps = 5/112 (4%)
Query 198 PLIKSGYCVKQGNV-RKSWKRRFFALDDFTICYFKCEQDREPLRTIFLKDVLKTHECLVK 256
P+IK G+ KQ + K WKRR+F L D ++ Y+K Q+ R I L + V+
Sbjct 49 PVIKYGWLHKQDSSGMKLWKRRWFVLSDDSLFYYKGSQEDNTQRCIALHEY---RVAPVE 105
Query 257 SGDLLMRDNLFEIIT-SSRTFYVQADSPEDMHSWIKEIGAAVQALKCHPRET 307
+ D + R F++ RT+Y+ A++ +M W+ + + C PR +
Sbjct 106 AHDHVSRKYTFKVENPGQRTYYLSAENQREMSDWLSVLSRTARNAPCSPRSS 157
> ENSEBUP00000010669.1 pep contig:Eburgeri_3.2:FYBX02009807.1:909048:1039974:-1
gene:ENSEBUG00000006808.1 transcript:ENSEBUT00000011220.1
gene_biotype:protein_coding transcript_biotype:protein_coding
Length=719
Score = 55.5 bits (132), Expect = 4e-08, Method: Compositional matrix adjust.
Identities = 33/112 (29%), Positives = 56/112 (50%), Gaps = 5/112 (4%)
Query 198 PLIKSGYCVKQGNV-RKSWKRRFFALDDFTICYFKCEQDREPLRTIFLKDVLKTHECLVK 256
P+IK G+ KQ + K WKRR+F L D ++ Y+K Q+ R I L + V+
Sbjct 159 PVIKYGWLHKQDSSGMKLWKRRWFVLSDDSLFYYKGSQEDNTQRCIALHEY---RVAPVE 215
Query 257 SGDLLMRDNLFEIIT-SSRTFYVQADSPEDMHSWIKEIGAAVQALKCHPRET 307
+ D + R F++ RT+Y+ A++ +M W+ + + C PR +
Sbjct 216 AHDHVSRKYTFKVENPGQRTYYLSAENQREMSDWLSVLSRTARNAPCSPRSS 267
> ENSEBUP00000010637.1 pep contig:Eburgeri_3.2:FYBX02009807.1:909048:1039974:-1
gene:ENSEBUG00000006808.1 transcript:ENSEBUT00000011188.1
gene_biotype:protein_coding transcript_biotype:protein_coding
Length=719
Score = 55.5 bits (132), Expect = 4e-08, Method: Compositional matrix adjust.
Identities = 33/112 (29%), Positives = 56/112 (50%), Gaps = 5/112 (4%)
Query 198 PLIKSGYCVKQGNV-RKSWKRRFFALDDFTICYFKCEQDREPLRTIFLKDVLKTHECLVK 256
P+IK G+ KQ + K WKRR+F L D ++ Y+K Q+ R I L + V+
Sbjct 159 PVIKYGWLHKQDSSGMKLWKRRWFVLSDDSLFYYKGSQEDNTQRCIALHEY---RVAPVE 215
Query 257 SGDLLMRDNLFEIIT-SSRTFYVQADSPEDMHSWIKEIGAAVQALKCHPRET 307
+ D + R F++ RT+Y+ A++ +M W+ + + C PR +
Sbjct 216 AHDHVSRKYTFKVENPGQRTYYLSAENQREMSDWLSVLSRTARNAPCSPRSS 267
> ENSEBUP00000010610.1 pep contig:Eburgeri_3.2:FYBX02009807.1:909048:1039974:-1
gene:ENSEBUG00000006808.1 transcript:ENSEBUT00000011160.1
gene_biotype:protein_coding transcript_biotype:protein_coding
Length=719
Score = 55.5 bits (132), Expect = 4e-08, Method: Compositional matrix adjust.
Identities = 33/112 (29%), Positives = 56/112 (50%), Gaps = 5/112 (4%)
Query 198 PLIKSGYCVKQGNV-RKSWKRRFFALDDFTICYFKCEQDREPLRTIFLKDVLKTHECLVK 256
P+IK G+ KQ + K WKRR+F L D ++ Y+K Q+ R I L + V+
Sbjct 159 PVIKYGWLHKQDSSGMKLWKRRWFVLSDDSLFYYKGSQEDNTQRCIALHEY---RVAPVE 215
Query 257 SGDLLMRDNLFEIIT-SSRTFYVQADSPEDMHSWIKEIGAAVQALKCHPRET 307
+ D + R F++ RT+Y+ A++ +M W+ + + C PR +
Sbjct 216 AHDHVSRKYTFKVENPGQRTYYLSAENQREMSDWLSVLSRTARNAPCSPRSS 267
> ENSEBUP00000010770.1 pep contig:Eburgeri_3.2:FYBX02009807.1:909048:989373:-1
gene:ENSEBUG00000006808.1 transcript:ENSEBUT00000011323.1
gene_biotype:protein_coding transcript_biotype:protein_coding
Length=670
Score = 55.1 bits (131), Expect = 5e-08, Method: Compositional matrix adjust.
Identities = 33/112 (29%), Positives = 56/112 (50%), Gaps = 5/112 (4%)
Query 198 PLIKSGYCVKQGNV-RKSWKRRFFALDDFTICYFKCEQDREPLRTIFLKDVLKTHECLVK 256
P+IK G+ KQ + K WKRR+F L D ++ Y+K Q+ R I L + V+
Sbjct 82 PVIKYGWLHKQDSSGMKLWKRRWFVLSDDSLFYYKGSQEDNTQRCIALHEY---RVAPVE 138
Query 257 SGDLLMRDNLFEIIT-SSRTFYVQADSPEDMHSWIKEIGAAVQALKCHPRET 307
+ D + R F++ RT+Y+ A++ +M W+ + + C PR +
Sbjct 139 AHDHVSRKYTFKVENPGQRTYYLSAENQREMSDWLSVLSRTARNAPCSPRSS 190
> ENSEBUP00000003367.1 pep contig:Eburgeri_3.2:FYBX02009457.1:359763:510954:-1
gene:ENSEBUG00000002430.1 transcript:ENSEBUT00000003736.1
gene_biotype:protein_coding transcript_biotype:protein_coding
gene_symbol:dgkh description:diacylglycerol
kinase, eta [Source:ZFIN;Acc:ZDB-GENE-070912-328]
Length=1244
Score = 54.3 bits (129), Expect = 1e-07, Method: Compositional matrix adjust.
Identities = 41/138 (30%), Positives = 64/138 (46%), Gaps = 15/138 (11%)
Query 159 PISQNGGDGQEGSEPGSHTILRRSQSYIPTSG---CRASTGPPLIKSGYCVKQGNVRKSW 215
P+ GG G H + + + TSG C+ S I+ G+ +KQ + + W
Sbjct 25 PVQHPGGAEDSSDSDGEHEGRAKIKRKVSTSGQIRCKLS-----IREGFLLKQTSSFQRW 79
Query 216 KRRFFALDDFTICYFKCEQDREPLRTIFLKDVLKTHECLVKSGDLLMRDNLFEIITSSRT 275
KRRFF L T+ Y K D + L IF D ++ E +V +N F +IT+ R
Sbjct 80 KRRFFKLRGRTLYYAK---DAKSL--IF--DEVELTEAIVAENSTKNVNNSFTVITAFRR 132
Query 276 FYVQADSPEDMHSWIKEI 293
+ A++ +DM WI +
Sbjct 133 LVLCAENRKDMEDWISTL 150
> ENSEBUP00000004851.1 pep contig:Eburgeri_3.2:FYBX02009459.1:454757:464009:1
gene:ENSEBUG00000003352.1 transcript:ENSEBUT00000005289.1
gene_biotype:protein_coding transcript_biotype:protein_coding
description:PH domain containing endocytic trafficking
adaptor 1 [Source:HGNC Symbol;Acc:HGNC:26509]
Length=252
Score = 49.3 bits (116), Expect = 1e-06, Method: Compositional matrix adjust.
Identities = 29/99 (29%), Positives = 50/99 (51%), Gaps = 9/99 (9%)
Query 201 KSGYCVKQGNVRKSWKRRFFALDDFTICYFKCEQDREPLRTIFLKDVLKTHECLVKSGDL 260
K G +K+G V +++RR+F L + YF DREP + L+ C V+ D
Sbjct 20 KEGTLLKRGEVNTAFQRRWFVLKGNMLFYFDSRDDREPAGLVVLEG------CTVELSDA 73
Query 261 LMRDNLFEII---TSSRTFYVQADSPEDMHSWIKEIGAA 296
++ F + S+RT+ + A S +M +W++ I +A
Sbjct 74 APIEHAFALRFAGASARTYTLAAQSHGEMTTWMRAIASA 112
> ENSEBUP00000004838.1 pep contig:Eburgeri_3.2:FYBX02009459.1:448244:456909:1
gene:ENSEBUG00000003352.1 transcript:ENSEBUT00000005276.1
gene_biotype:protein_coding transcript_biotype:protein_coding
description:PH domain containing endocytic trafficking
adaptor 1 [Source:HGNC Symbol;Acc:HGNC:26509]
Length=269
Score = 48.9 bits (115), Expect = 2e-06, Method: Compositional matrix adjust.
Identities = 29/99 (29%), Positives = 50/99 (51%), Gaps = 9/99 (9%)
Query 201 KSGYCVKQGNVRKSWKRRFFALDDFTICYFKCEQDREPLRTIFLKDVLKTHECLVKSGDL 260
K G +K+G V +++RR+F L + YF DREP + L+ C V+ D
Sbjct 20 KEGTLLKRGEVNTAFQRRWFVLKGNMLFYFDSRDDREPAGLVVLEG------CTVELSDA 73
Query 261 LMRDNLFEII---TSSRTFYVQADSPEDMHSWIKEIGAA 296
++ F + S+RT+ + A S +M +W++ I +A
Sbjct 74 APIEHAFALRFAGASARTYTLAAQSHGEMTTWMRAIASA 112
> ENSEBUP00000004816.1 pep contig:Eburgeri_3.2:FYBX02009459.1:446840:456909:1
gene:ENSEBUG00000003352.1 transcript:ENSEBUT00000005254.1
gene_biotype:protein_coding transcript_biotype:protein_coding
description:PH domain containing endocytic trafficking
adaptor 1 [Source:HGNC Symbol;Acc:HGNC:26509]
Length=269
Score = 48.9 bits (115), Expect = 2e-06, Method: Compositional matrix adjust.
Identities = 29/99 (29%), Positives = 50/99 (51%), Gaps = 9/99 (9%)
Query 201 KSGYCVKQGNVRKSWKRRFFALDDFTICYFKCEQDREPLRTIFLKDVLKTHECLVKSGDL 260
K G +K+G V +++RR+F L + YF DREP + L+ C V+ D
Sbjct 20 KEGTLLKRGEVNTAFQRRWFVLKGNMLFYFDSRDDREPAGLVVLEG------CTVELSDA 73
Query 261 LMRDNLFEII---TSSRTFYVQADSPEDMHSWIKEIGAA 296
++ F + S+RT+ + A S +M +W++ I +A
Sbjct 74 APIEHAFALRFAGASARTYTLAAQSHGEMTTWMRAIASA 112
> ENSEBUP00000026963.1 pep contig:Eburgeri_3.2:FYBX02008708.1:899129:1009654:1
gene:ENSEBUG00000016584.1 transcript:ENSEBUT00000027539.1
gene_biotype:protein_coding transcript_biotype:protein_coding
description:pleckstrin 2 [Source:ZFIN;Acc:ZDB-GENE-080219-2]
Length=350
Score = 49.3 bits (116), Expect = 3e-06, Method: Compositional matrix adjust.
Identities = 32/111 (29%), Positives = 58/111 (52%), Gaps = 6/111 (5%)
Query 200 IKSGYCVKQGNVRKSWKRRFFALDDFTICYFKCEQDREPLRTIFLKDVLKTHECLVKSGD 259
I+ GY VK+G++ +WK R+F L T+ Y+K + E +R + L E + +
Sbjct 5 IREGYLVKRGHLVHNWKARWFVLQTQTLAYYK--EGPESVRKGSVG--LAACEVVCPCLE 60
Query 260 LLMRDNLFEIITSSRTFYVQADSPEDMHSWIKEIGAAVQALK--CHPRETS 308
R +F+++ S T +QA S ++ +W+ +I A + L+ C + TS
Sbjct 61 YTKRPLVFKVVNGSYTLVIQAASLDERDAWVHDIRTAAKCLRANCAFKRTS 111
Score = 35.4 bits (80), Expect = 0.056, Method: Compositional matrix adjust.
Identities = 30/107 (28%), Positives = 50/107 (47%), Gaps = 18/107 (17%)
Query 199 LIKSGYCVKQGNVRKSWKRRFFALDD--FTICYF--KCEQDREPLRTIFLKDVLKTHECL 254
++K G +KQG+ R +WK R F L D + YF E R PL +K C+
Sbjct 246 IVKQGCLLKQGHKRNNWKIRKFVLRDDPAYLHYFDPSKENMRNPLGGFCIKG------CI 299
Query 255 VKSGDL-------LMRDNLFEIITSSRT-FYVQADSPEDMHSWIKEI 293
+ + D + L IITS+ +Y++A S ++ W++ +
Sbjct 300 ISAMDASNLPSGEKSEELLIHIITSADIHYYMKAASADERQQWLQAL 346
> ENSEBUP00000022130.1 pep contig:Eburgeri_3.2:FYBX02009602.1:2304253:2533581:1
gene:ENSEBUG00000013646.1 transcript:ENSEBUT00000022705.1
gene_biotype:protein_coding transcript_biotype:protein_coding
description:myosin X [Source:ZFIN;Acc:ZDB-GENE-070912-277]
Length=1318
Score = 49.7 bits (117), Expect = 3e-06, Method: Compositional matrix adjust.
Identities = 31/111 (28%), Positives = 60/111 (54%), Gaps = 16/111 (14%)
Query 200 IKSGYCVKQGN-----VRKSWKRRFFALDDFTICYFKCEQDREPLRTIFLKDVLKTHECL 254
+K+G+ K+G R++WKRR+F L + YF + + + +I +++ + +
Sbjct 1192 LKAGWLNKKGGGMSTLSRRNWKRRWFVLRGEKLMYFDTDGEDKLKGSINIREARE----I 1247
Query 255 VKSGDLLMRDNLFEIITSSRTFYVQADSPEDMHSWIKEI----GAAVQALK 301
V + D ++N +I+T RT+++ A+SPED W + GA+ Q L+
Sbjct 1248 VDNAD---KENAIDIVTQDRTYHLIAESPEDASDWFNVLSRVNGASDQELR 1295
> ENSEBUP00000010721.1 pep contig:Eburgeri_3.2:FYBX02010571.1:3010599:3125043:-1
gene:ENSEBUG00000006893.1 transcript:ENSEBUT00000011273.1
gene_biotype:protein_coding transcript_biotype:protein_coding
description:GRB2-associated binding protein
1 [Source:ZFIN;Acc:ZDB-GENE-040426-2674]
Length=667
Score = 48.5 bits (114), Expect = 5e-06, Method: Compositional matrix adjust.
Identities = 29/96 (30%), Positives = 46/96 (48%), Gaps = 8/96 (8%)
Query 205 CVKQGNVRKSWKRRFFALDDFTIC-------YFKCEQDREPLRTIFLKDVLKTHECLVKS 257
CV G K+WK+R+F L + Y+K E ++P+R I L + L
Sbjct 18 CVPPGTA-KAWKKRWFVLRSGRMSGNPNLLEYYKNEASKKPIRVIDLNFCEQVDSGLQFE 76
Query 258 GDLLMRDNLFEIITSSRTFYVQADSPEDMHSWIKEI 293
+F++ T RTFY+ ADS +M+ W++ I
Sbjct 77 RKEFENSFIFDLRTCDRTFYLVADSEMEMNKWVRCI 112
> ENSEBUP00000019629.1 pep contig:Eburgeri_3.2:FYBX02009703.1:2913912:3024844:1
gene:ENSEBUG00000012158.1 transcript:ENSEBUT00000020205.1
gene_biotype:protein_coding transcript_biotype:protein_coding
description:FERM, RhoGEF and pleckstrin domain
protein 2 [Source:ZFIN;Acc:ZDB-GENE-030131-2993]
Length=980
Score = 48.9 bits (115), Expect = 6e-06, Method: Compositional matrix adjust.
Identities = 51/234 (22%), Positives = 94/234 (40%), Gaps = 44/234 (19%)
Query 79 PFCFVINALSQRYFLQANDQKDMKDWVEALNQASKITVPKGGGLPMTTEVLKSLAAPPAL 138
P F+++ +S+ + A+ + +M W+E + A GL TT VL PP L
Sbjct 755 PNSFIMSTVSKNIVISASSRAEMDKWMEDITCAI--------GLARTTTVL----VPPTL 802
Query 139 EKKPQVAYKTEIIGGVVVHTPISQNGGDGQEGSEPGSHTILRRSQSYIPTSGC------- 191
E + + + G+ Q SE IL +S P C
Sbjct 803 ENG---------FDASIENLHLESRDGNFQGSSE----GILAGQRSNTPVQVCWHRHTSI 849
Query 192 ------RASTGPPLIKSGYCVKQGNVRKSWKRRFFALDDFTICYFKCEQDREPLRTIFLK 245
RA+ SGY +++ W++ + + +F + ++K QD PL ++ L
Sbjct 850 SMADLHRATQNQ---LSGYLLRKFKNSSGWQKLWVSFCNFCLFFYKSHQDDVPLASLPL- 905
Query 246 DVLKTHECLVKSGDLLMRDNLFEIITSSRTFYVQADSPEDMHSWIKEIGAAVQA 299
L L + D + +D +F++ S ++ + DS W++ I +A +
Sbjct 906 --LGYAIGLPNTNDGISKDLVFKLQFKSHVYFFRTDSAHAFDRWMEVIRSATSS 957
> ENSEBUP00000019581.1 pep contig:Eburgeri_3.2:FYBX02009703.1:2911479:3024844:1
gene:ENSEBUG00000012158.1 transcript:ENSEBUT00000020157.1
gene_biotype:protein_coding transcript_biotype:protein_coding
description:FERM, RhoGEF and pleckstrin domain
protein 2 [Source:ZFIN;Acc:ZDB-GENE-030131-2993]
Length=1045
Score = 48.9 bits (115), Expect = 6e-06, Method: Compositional matrix adjust.
Identities = 51/234 (22%), Positives = 94/234 (40%), Gaps = 44/234 (19%)
Query 79 PFCFVINALSQRYFLQANDQKDMKDWVEALNQASKITVPKGGGLPMTTEVLKSLAAPPAL 138
P F+++ +S+ + A+ + +M W+E + A GL TT VL PP L
Sbjct 820 PNSFIMSTVSKNIVISASSRAEMDKWMEDITCAI--------GLARTTTVL----VPPTL 867
Query 139 EKKPQVAYKTEIIGGVVVHTPISQNGGDGQEGSEPGSHTILRRSQSYIPTSGC------- 191
E + + + G+ Q SE IL +S P C
Sbjct 868 ENG---------FDASIENLHLESRDGNFQGSSE----GILAGQRSNTPVQVCWHRHTSI 914
Query 192 ------RASTGPPLIKSGYCVKQGNVRKSWKRRFFALDDFTICYFKCEQDREPLRTIFLK 245
RA+ SGY +++ W++ + + +F + ++K QD PL ++ L
Sbjct 915 SMADLHRATQNQ---LSGYLLRKFKNSSGWQKLWVSFCNFCLFFYKSHQDDVPLASLPL- 970
Query 246 DVLKTHECLVKSGDLLMRDNLFEIITSSRTFYVQADSPEDMHSWIKEIGAAVQA 299
L L + D + +D +F++ S ++ + DS W++ I +A +
Sbjct 971 --LGYAIGLPNTNDGISKDLVFKLQFKSHVYFFRTDSAHAFDRWMEVIRSATSS 1022
> ENSEBUP00000003426.1 pep contig:Eburgeri_3.2:FYBX02009457.1:359763:461432:-1
gene:ENSEBUG00000002430.1 transcript:ENSEBUT00000003797.1
gene_biotype:protein_coding transcript_biotype:protein_coding
gene_symbol:dgkh description:diacylglycerol
kinase, eta [Source:ZFIN;Acc:ZDB-GENE-070912-328]
Length=1151
Score = 48.5 bits (114), Expect = 7e-06, Method: Compositional matrix adjust.
Identities = 31/94 (33%), Positives = 49/94 (52%), Gaps = 7/94 (7%)
Query 200 IKSGYCVKQGNVRKSWKRRFFALDDFTICYFKCEQDREPLRTIFLKDVLKTHECLVKSGD 259
I+ G+ +KQ + + WKRRFF L T+ Y K D + L IF D ++ E +V
Sbjct 9 IREGFLLKQTSSFQRWKRRFFKLRGRTLYYAK---DAKSL--IF--DEVELTEAIVAENS 61
Query 260 LLMRDNLFEIITSSRTFYVQADSPEDMHSWIKEI 293
+N F +IT+ R + A++ +DM WI +
Sbjct 62 TKNVNNSFTVITAFRRLVLCAENRKDMEDWISTL 95
> ENSEBUP00000020883.1 pep contig:Eburgeri_3.2:FYBX02010718.1:1311643:1376379:1
gene:ENSEBUG00000012908.1 transcript:ENSEBUT00000021459.1
gene_biotype:protein_coding transcript_biotype:protein_coding
description:DEF6 guanine nucleotide exchange
factor [Source:HGNC Symbol;Acc:HGNC:2760]
Length=424
Score = 47.8 bits (112), Expect = 8e-06, Method: Compositional matrix adjust.
Identities = 32/103 (31%), Positives = 47/103 (46%), Gaps = 4/103 (4%)
Query 199 LIKSGYCVKQGNVRKSWKRRFFALDDFTICYFKCEQDREPLRTIFLKDVLKTHECLVKSG 258
+IK GY K+G+ RK+W R+F L I Y+ E +E I L V K G
Sbjct 80 IIKKGYLWKKGHKRKNWMERYFLLKSNIISYYVHEDLKEKKGEIVLDKVCNVMPIPDKDG 139
Query 259 DLLMRDNLFEIITSSRTFYVQADSPEDMHSWIKEIGAAVQALK 301
R LF I ++F + A P +WI I + ++ L+
Sbjct 140 ----RRFLFLISCFGKSFEISAPDPRQRQAWISSIQSVIRVLE 178
> ENSEBUP00000022672.1 pep contig:Eburgeri_3.2:FYBX02009909.1:595610:759766:1
gene:ENSEBUG00000013942.1 transcript:ENSEBUT00000023248.1
gene_biotype:protein_coding transcript_biotype:protein_coding
description:GRB2-associated binding protein 1
[Source:ZFIN;Acc:ZDB-GENE-040426-2674]
Length=681
Score = 47.0 bits (110), Expect = 2e-05, Method: Compositional matrix adjust.
Identities = 32/104 (31%), Positives = 48/104 (46%), Gaps = 7/104 (7%)
Query 197 PPLIKSGYCVKQGNVRKSWKRRFFALDDFTIC-------YFKCEQDREPLRTIFLKDVLK 249
P +KS V + N +WK+R+F L + Y+K + R PLR I L +
Sbjct 30 PEEVKSKDGVVRRNRNLAWKKRWFVLRSGRLSGEPDVLEYYKSDSARRPLRVIDLNLCEQ 89
Query 250 THECLVKSGDLLMRDNLFEIITSSRTFYVQADSPEDMHSWIKEI 293
L +F+I T RTFY+ ADS +M+ W++ I
Sbjct 90 VDAGLSFERRGFDNAFIFDIKTLDRTFYLVADSEGEMNKWVQCI 133
> ENSEBUP00000022738.1 pep contig:Eburgeri_3.2:FYBX02009909.1:595610:754592:1
gene:ENSEBUG00000013942.1 transcript:ENSEBUT00000023314.1
gene_biotype:protein_coding transcript_biotype:protein_coding
description:GRB2-associated binding protein 1
[Source:ZFIN;Acc:ZDB-GENE-040426-2674]
Length=636
Score = 47.0 bits (110), Expect = 2e-05, Method: Compositional matrix adjust.
Identities = 32/104 (31%), Positives = 48/104 (46%), Gaps = 7/104 (7%)
Query 197 PPLIKSGYCVKQGNVRKSWKRRFFALDDFTIC-------YFKCEQDREPLRTIFLKDVLK 249
P +KS V + N +WK+R+F L + Y+K + R PLR I L +
Sbjct 30 PEEVKSKDGVVRRNRNLAWKKRWFVLRSGRLSGEPDVLEYYKSDSARRPLRVIDLNLCEQ 89
Query 250 THECLVKSGDLLMRDNLFEIITSSRTFYVQADSPEDMHSWIKEI 293
L +F+I T RTFY+ ADS +M+ W++ I
Sbjct 90 VDAGLSFERRGFDNAFIFDIKTLDRTFYLVADSEGEMNKWVQCI 133
> ENSEBUP00000022707.1 pep contig:Eburgeri_3.2:FYBX02009909.1:595610:759766:1
gene:ENSEBUG00000013942.1 transcript:ENSEBUT00000023284.1
gene_biotype:protein_coding transcript_biotype:protein_coding
description:GRB2-associated binding protein 1
[Source:ZFIN;Acc:ZDB-GENE-040426-2674]
Length=671
Score = 47.0 bits (110), Expect = 2e-05, Method: Compositional matrix adjust.
Identities = 32/104 (31%), Positives = 48/104 (46%), Gaps = 7/104 (7%)
Query 197 PPLIKSGYCVKQGNVRKSWKRRFFALDDFTIC-------YFKCEQDREPLRTIFLKDVLK 249
P +KS V + N +WK+R+F L + Y+K + R PLR I L +
Sbjct 30 PEEVKSKDGVVRRNRNLAWKKRWFVLRSGRLSGEPDVLEYYKSDSARRPLRVIDLNLCEQ 89
Query 250 THECLVKSGDLLMRDNLFEIITSSRTFYVQADSPEDMHSWIKEI 293
L +F+I T RTFY+ ADS +M+ W++ I
Sbjct 90 VDAGLSFERRGFDNAFIFDIKTLDRTFYLVADSEGEMNKWVQCI 133
> ENSEBUP00000008106.1 pep contig:Eburgeri_3.2:FYBX02009956.1:3403016:3559441:1
gene:ENSEBUG00000005202.1 transcript:ENSEBUT00000008598.1
gene_biotype:protein_coding transcript_biotype:protein_coding
Length=2725
Score = 47.0 bits (110), Expect = 2e-05, Method: Compositional matrix adjust.
Identities = 25/94 (27%), Positives = 48/94 (51%), Gaps = 3/94 (3%)
Query 203 GYCVKQGNVRKSWKRRFFALDD--FTICYFKCEQDREPLRTIFLKDVLKTHECLVKSGDL 260
G K G K+W+RR+F D T+CY+ + + + I+ + + + + +++ +
Sbjct 2620 GQLTKMGGRVKTWRRRWFVFDRKRRTLCYYADKHETKLKGIIYFQAIQEVYYDHLRNANK 2679
Query 261 LMRDNL-FEIITSSRTFYVQADSPEDMHSWIKEI 293
L F + T +RTFY+ A +PE M W+ +
Sbjct 2680 SPNPALTFCVKTRNRTFYLVAPTPESMRLWMDVV 2713
Score = 36.6 bits (83), Expect = 0.042, Method: Compositional matrix adjust.
Identities = 19/82 (23%), Positives = 36/82 (44%), Gaps = 2/82 (2%)
Query 27 RRYFILDTQANCLLWYMDNPQNLAMGAGAVGALQLTYISKVSIATPKQKPKTPFCFVINA 86
RR+F+ D + L +Y D + G A+Q Y + A P FC +
Sbjct 2634 RRWFVFDRKRRTLCYYADKHETKLKGIIYFQAIQEVYYDHLRNANKSPNPALTFC--VKT 2691
Query 87 LSQRYFLQANDQKDMKDWVEAL 108
++ ++L A + M+ W++ +
Sbjct 2692 RNRTFYLVAPTPESMRLWMDVV 2713
> ENSEBUP00000008168.1 pep contig:Eburgeri_3.2:FYBX02009956.1:3403016:3559441:1
gene:ENSEBUG00000005202.1 transcript:ENSEBUT00000008662.1
gene_biotype:protein_coding transcript_biotype:protein_coding
Length=2600
Score = 47.0 bits (110), Expect = 2e-05, Method: Compositional matrix adjust.
Identities = 25/91 (27%), Positives = 47/91 (52%), Gaps = 3/91 (3%)
Query 203 GYCVKQGNVRKSWKRRFFALDD--FTICYFKCEQDREPLRTIFLKDVLKTHECLVKSGDL 260
G K G K+W+RR+F D T+CY+ + + + I+ + + + + +++ +
Sbjct 2495 GQLTKMGGRVKTWRRRWFVFDRKRRTLCYYADKHETKLKGIIYFQAIQEVYYDHLRNANK 2554
Query 261 LMRDNL-FEIITSSRTFYVQADSPEDMHSWI 290
L F + T +RTFY+ A +PE M W+
Sbjct 2555 SPNPALTFCVKTRNRTFYLVAPTPESMRLWM 2585
Score = 36.2 bits (82), Expect = 0.053, Method: Compositional matrix adjust.
Identities = 19/82 (23%), Positives = 36/82 (44%), Gaps = 2/82 (2%)
Query 27 RRYFILDTQANCLLWYMDNPQNLAMGAGAVGALQLTYISKVSIATPKQKPKTPFCFVINA 86
RR+F+ D + L +Y D + G A+Q Y + A P FC +
Sbjct 2509 RRWFVFDRKRRTLCYYADKHETKLKGIIYFQAIQEVYYDHLRNANKSPNPALTFC--VKT 2566
Query 87 LSQRYFLQANDQKDMKDWVEAL 108
++ ++L A + M+ W++ +
Sbjct 2567 RNRTFYLVAPTPESMRLWMDVV 2588
> ENSEBUP00000012216.1 pep contig:Eburgeri_3.2:FYBX02009214.1:2783732:2886896:1
gene:ENSEBUG00000007786.1 transcript:ENSEBUT00000012792.1
gene_biotype:protein_coding transcript_biotype:protein_coding
description:GRB2-associated binding protein
1 [Source:ZFIN;Acc:ZDB-GENE-040426-2674]
Length=705
Score = 46.2 bits (108), Expect = 3e-05, Method: Compositional matrix adjust.
Identities = 34/110 (31%), Positives = 50/110 (45%), Gaps = 22/110 (20%)
Query 203 GYCVKQGNVRKS----------WKRRFFAL-------DDFTICYFKCEQ-DREPLRTIFL 244
G V+QG +RKS WKRR+F L D T+ Y+K E+ PLR+I L
Sbjct 7 GEIVRQGWLRKSPPEKKMRRFAWKRRWFVLRCGRLTGDRDTLAYYKSERISARPLRSIDL 66
Query 245 KDVLKT----HECLVKSGDLLMRDNLFEIITSSRTFYVQADSPEDMHSWI 290
+ H + ++F + T SR FY+ S E+M +W+
Sbjct 67 ALCERVDAGLHGARIHIASGCSNMHIFALHTVSRVFYLVETSSEEMAAWV 116
> ENSEBUP00000010767.1 pep contig:Eburgeri_3.2:FYBX02010571.1:3010599:3056057:-1
gene:ENSEBUG00000006893.1 transcript:ENSEBUT00000011319.1
gene_biotype:protein_coding transcript_biotype:protein_coding
description:GRB2-associated binding protein
1 [Source:ZFIN;Acc:ZDB-GENE-040426-2674]
Length=636
Score = 46.2 bits (108), Expect = 3e-05, Method: Compositional matrix adjust.
Identities = 25/91 (27%), Positives = 45/91 (49%), Gaps = 7/91 (8%)
Query 210 NVRKSWKRRFFALDDFTIC-------YFKCEQDREPLRTIFLKDVLKTHECLVKSGDLLM 262
++ ++WK+R+F L + Y+K E ++P+R I L + L
Sbjct 32 SIPQAWKKRWFVLRSGRMSGNPNLLEYYKNEASKKPIRVIDLNFCEQVDSGLQFERKEFE 91
Query 263 RDNLFEIITSSRTFYVQADSPEDMHSWIKEI 293
+F++ T RTFY+ ADS +M+ W++ I
Sbjct 92 NSFIFDLRTCDRTFYLVADSEMEMNKWVRCI 122
> ENSEBUP00000010744.1 pep contig:Eburgeri_3.2:FYBX02010571.1:3010599:3056057:-1
gene:ENSEBUG00000006893.1 transcript:ENSEBUT00000011297.1
gene_biotype:protein_coding transcript_biotype:protein_coding
description:GRB2-associated binding protein
1 [Source:ZFIN;Acc:ZDB-GENE-040426-2674]
Length=677
Score = 45.8 bits (107), Expect = 4e-05, Method: Compositional matrix adjust.
Identities = 25/91 (27%), Positives = 45/91 (49%), Gaps = 7/91 (8%)
Query 210 NVRKSWKRRFFALDDFTIC-------YFKCEQDREPLRTIFLKDVLKTHECLVKSGDLLM 262
++ ++WK+R+F L + Y+K E ++P+R I L + L
Sbjct 32 SIPQAWKKRWFVLRSGRMSGNPNLLEYYKNEASKKPIRVIDLNFCEQVDSGLQFERKEFE 91
Query 263 RDNLFEIITSSRTFYVQADSPEDMHSWIKEI 293
+F++ T RTFY+ ADS +M+ W++ I
Sbjct 92 NSFIFDLRTCDRTFYLVADSEMEMNKWVRCI 122
> ENSEBUP00000015812.1 pep contig:Eburgeri_3.2:FYBX02010568.1:4084029:4472373:-1
gene:ENSEBUG00000009949.1 transcript:ENSEBUT00000016389.1
gene_biotype:protein_coding transcript_biotype:protein_coding
description:Rho GTPase activating protein
24 [Source:ZFIN;Acc:ZDB-GENE-091118-20]
Length=992
Score = 46.2 bits (108), Expect = 4e-05, Method: Compositional matrix adjust.
Identities = 31/106 (29%), Positives = 50/106 (47%), Gaps = 14/106 (13%)
Query 201 KSGYCVKQGNVRKSWKRRFFALDDFTICYFKCEQDREPLRTIFLKDVLKTHECLVKSGDL 260
K G+ KQG KSW R+F L + Y+K +++ L TIFL + L ++ +
Sbjct 134 KCGWLKKQGGFVKSWHSRWFVLQGQQLYYYKDQEEARILGTIFLPG----NRVLERAATI 189
Query 261 LMRDNLFEI---------ITSSRTFYVQADSPEDMHSWIKEIGAAV 297
R LFEI T+ T + A + +M SW++ + A+
Sbjct 190 EER-FLFEIAPGLERARTTTNHETVLLMAGTRAEMESWVRALRRAI 234
> ENSEBUP00000012200.1 pep contig:Eburgeri_3.2:FYBX02009214.1:2783732:2886896:1
gene:ENSEBUG00000007786.1 transcript:ENSEBUT00000012776.1
gene_biotype:protein_coding transcript_biotype:protein_coding
description:GRB2-associated binding protein
1 [Source:ZFIN;Acc:ZDB-GENE-040426-2674]
Length=728
Score = 45.8 bits (107), Expect = 4e-05, Method: Compositional matrix adjust.
Identities = 34/110 (31%), Positives = 50/110 (45%), Gaps = 22/110 (20%)
Query 203 GYCVKQGNVRKS----------WKRRFFAL-------DDFTICYFKCEQ-DREPLRTIFL 244
G V+QG +RKS WKRR+F L D T+ Y+K E+ PLR+I L
Sbjct 7 GEIVRQGWLRKSPPEKKMRRFAWKRRWFVLRCGRLTGDRDTLAYYKSERISARPLRSIDL 66
Query 245 KDVLKT----HECLVKSGDLLMRDNLFEIITSSRTFYVQADSPEDMHSWI 290
+ H + ++F + T SR FY+ S E+M +W+
Sbjct 67 ALCERVDAGLHGARIHIASGCSNMHIFALHTVSRVFYLVETSSEEMAAWV 116
> ENSEBUP00000015831.1 pep contig:Eburgeri_3.2:FYBX02010568.1:4084029:4398680:-1
gene:ENSEBUG00000009949.1 transcript:ENSEBUT00000016407.1
gene_biotype:protein_coding transcript_biotype:protein_coding
description:Rho GTPase activating protein
24 [Source:ZFIN;Acc:ZDB-GENE-091118-20]
Length=1013
Score = 45.8 bits (107), Expect = 5e-05, Method: Compositional matrix adjust.
Identities = 31/106 (29%), Positives = 50/106 (47%), Gaps = 14/106 (13%)
Query 201 KSGYCVKQGNVRKSWKRRFFALDDFTICYFKCEQDREPLRTIFLKDVLKTHECLVKSGDL 260
K G+ KQG KSW R+F L + Y+K +++ L TIFL + L ++ +
Sbjct 155 KCGWLKKQGGFVKSWHSRWFVLQGQQLYYYKDQEEARILGTIFLPG----NRVLERAATI 210
Query 261 LMRDNLFEI---------ITSSRTFYVQADSPEDMHSWIKEIGAAV 297
R LFEI T+ T + A + +M SW++ + A+
Sbjct 211 EER-FLFEIAPGLERARTTTNHETVLLMAGTRAEMESWVRALRRAI 255
> ENSEBUP00000022632.1 pep contig:Eburgeri_3.2:FYBX02009909.1:585618:759766:1
gene:ENSEBUG00000013942.1 transcript:ENSEBUT00000023209.1
gene_biotype:protein_coding transcript_biotype:protein_coding
description:GRB2-associated binding protein 1
[Source:ZFIN;Acc:ZDB-GENE-040426-2674]
Length=659
Score = 45.4 bits (106), Expect = 5e-05, Method: Compositional matrix adjust.
Identities = 28/89 (31%), Positives = 42/89 (47%), Gaps = 7/89 (8%)
Query 212 RKSWKRRFFALDDFTIC-------YFKCEQDREPLRTIFLKDVLKTHECLVKSGDLLMRD 264
R +WK+R+F L + Y+K + R PLR I L + L
Sbjct 23 RYAWKKRWFVLRSGRLSGEPDVLEYYKSDSARRPLRVIDLNLCEQVDAGLSFERRGFDNA 82
Query 265 NLFEIITSSRTFYVQADSPEDMHSWIKEI 293
+F+I T RTFY+ ADS +M+ W++ I
Sbjct 83 FIFDIKTLDRTFYLVADSEGEMNKWVQCI 111
> ENSEBUP00000022651.1 pep contig:Eburgeri_3.2:FYBX02009909.1:585618:759766:1
gene:ENSEBUG00000013942.1 transcript:ENSEBUT00000023227.1
gene_biotype:protein_coding transcript_biotype:protein_coding
description:GRB2-associated binding protein 1
[Source:ZFIN;Acc:ZDB-GENE-040426-2674]
Length=700
Score = 45.4 bits (106), Expect = 6e-05, Method: Compositional matrix adjust.
Identities = 28/89 (31%), Positives = 42/89 (47%), Gaps = 7/89 (8%)
Query 212 RKSWKRRFFALDDFTIC-------YFKCEQDREPLRTIFLKDVLKTHECLVKSGDLLMRD 264
R +WK+R+F L + Y+K + R PLR I L + L
Sbjct 23 RYAWKKRWFVLRSGRLSGEPDVLEYYKSDSARRPLRVIDLNLCEQVDAGLSFERRGFDNA 82
Query 265 NLFEIITSSRTFYVQADSPEDMHSWIKEI 293
+F+I T RTFY+ ADS +M+ W++ I
Sbjct 83 FIFDIKTLDRTFYLVADSEGEMNKWVQCI 111
> ENSEBUP00000020811.1 pep contig:Eburgeri_3.2:FYBX02010457.1:1273347:1280654:1
gene:ENSEBUG00000012863.1 transcript:ENSEBUT00000021387.1
gene_biotype:protein_coding transcript_biotype:protein_coding
Length=151
Score = 43.1 bits (100), Expect = 7e-05, Method: Compositional matrix adjust.
Identities = 27/91 (30%), Positives = 45/91 (49%), Gaps = 10/91 (11%)
Query 213 KSWKRRFFALDDFTICYFKCEQDREPLRTIFLKDVLKTHECLVKSGDLLMRDNLFE---- 268
K WK+R+F L D+ + Y+K ++ L +I L CLV + D + R
Sbjct 54 KLWKKRWFVLCDYCLFYYKDNKEDFTLGSISLPSF---QICLVDAEDKINRYCCLHFEYA 110
Query 269 ---IITSSRTFYVQADSPEDMHSWIKEIGAA 296
+ RT+Y ADS ++M +W++ +G A
Sbjct 111 PIAMHAGMRTYYFAADSADEMKTWMEMMGQA 141
Score = 38.1 bits (87), Expect = 0.003, Method: Compositional matrix adjust.
Identities = 23/106 (22%), Positives = 51/106 (48%), Gaps = 7/106 (7%)
Query 12 GFLDIEEHENSGKFLRRYFILDTQANCLLWYMDNPQNLAMGAGAVGALQLTYIS---KVS 68
G+L ++ + +R+F+L CL +Y DN ++ +G+ ++ + Q+ + K++
Sbjct 43 GWLHKQDSTGMKLWKKRWFVLCDY--CLFYYKDNKEDFTLGSISLPSFQICLVDAEDKIN 100
Query 69 IATPKQKPKTPFCFVINALSQRYFLQANDQKDMKDWVEALNQASKI 114
P ++A + Y+ A+ +MK W+E + QA +
Sbjct 101 RYCCLHFEYAPI--AMHAGMRTYYFAADSADEMKTWMEMMGQACTV 144
> ENSEBUP00000010443.1 pep contig:Eburgeri_3.2:FYBX02010107.1:295062:440856:-1
gene:ENSEBUG00000006689.1 transcript:ENSEBUT00000010990.1
gene_biotype:protein_coding transcript_biotype:protein_coding
gene_symbol:acap3b description:ArfGAP with coiled-coil,
ankyrin repeat and PH domains 3b [Source:ZFIN;Acc:ZDB-GENE-070209-274]
Length=714
Score = 44.3 bits (103), Expect = 1e-04, Method: Compositional matrix adjust.
Identities = 28/100 (28%), Positives = 54/100 (54%), Gaps = 7/100 (7%)
Query 199 LIKSGYCVKQG-NVRKSWKRRFFALDDFTICYFKCEQDREPLRTIFLKDVLKTHECLVKS 257
++ GY K+ N K+W RR+F++ + + Y K +D T+ ++D+ C VK
Sbjct 204 IVMEGYLYKRASNAFKTWNRRWFSIQNNQLVYQKKLKDSP---TVVVEDL---RLCSVKP 257
Query 258 GDLLMRDNLFEIITSSRTFYVQADSPEDMHSWIKEIGAAV 297
+ + R FE+++ ++ +QADS + WIK + A++
Sbjct 258 YEDIERRFCFEVVSPVKSCILQADSEQLRQLWIKAVQASI 297
> ENSEBUP00000026836.1 pep contig:Eburgeri_3.2:FYBX02009032.1:5856131:5921365:1
gene:ENSEBUG00000016508.1 transcript:ENSEBUT00000027412.1
gene_biotype:protein_coding transcript_biotype:protein_coding
description:pleckstrin homology like domain
family B member 1 [Source:HGNC Symbol;Acc:HGNC:23697]
Length=1074
Score = 42.7 bits (99), Expect = 4e-04, Method: Compositional matrix adjust.
Identities = 31/122 (25%), Positives = 51/122 (42%), Gaps = 13/122 (11%)
Query 172 EPGSHTILRRSQSYIPTSGCRASTGPPLIKSGYCVKQGNVRKSWKRRFFALDDF--TICY 229
E G H + S + CR G K G +SW+RR+F D T+CY
Sbjct 950 EAGGHAVAACSHLSVTRHTCR----------GSLTKMGGRVRSWRRRWFLFDRLRRTLCY 999
Query 230 FKCEQDREPLRTIFLKDVLKTHECLVKSGDLLMRDNL-FEIITSSRTFYVQADSPEDMHS 288
+ + + + I+ + + + + +KS L F + T RT+Y A S + M
Sbjct 1000 YADKHETKLKGVIYFQAIEEVYYDHLKSAHKSPNTALTFCLKTHDRTYYCVAPSADAMRI 1059
Query 289 WI 290
W+
Sbjct 1060 WM 1061
> ENSEBUP00000026826.1 pep contig:Eburgeri_3.2:FYBX02009032.1:5856131:5921365:1
gene:ENSEBUG00000016508.1 transcript:ENSEBUT00000027402.1
gene_biotype:protein_coding transcript_biotype:protein_coding
description:pleckstrin homology like domain
family B member 1 [Source:HGNC Symbol;Acc:HGNC:23697]
Length=1074
Score = 42.7 bits (99), Expect = 4e-04, Method: Compositional matrix adjust.
Identities = 31/122 (25%), Positives = 51/122 (42%), Gaps = 13/122 (11%)
Query 172 EPGSHTILRRSQSYIPTSGCRASTGPPLIKSGYCVKQGNVRKSWKRRFFALDDF--TICY 229
E G H + S + CR G K G +SW+RR+F D T+CY
Sbjct 950 EAGGHAVAACSHLSVTRHTCR----------GSLTKMGGRVRSWRRRWFLFDRLRRTLCY 999
Query 230 FKCEQDREPLRTIFLKDVLKTHECLVKSGDLLMRDNL-FEIITSSRTFYVQADSPEDMHS 288
+ + + + I+ + + + + +KS L F + T RT+Y A S + M
Sbjct 1000 YADKHETKLKGVIYFQAIEEVYYDHLKSAHKSPNTALTFCLKTHDRTYYCVAPSADAMRI 1059
Query 289 WI 290
W+
Sbjct 1060 WM 1061
> ENSEBUP00000026812.1 pep contig:Eburgeri_3.2:FYBX02009032.1:5704080:5921365:1
gene:ENSEBUG00000016508.1 transcript:ENSEBUT00000027389.1
gene_biotype:protein_coding transcript_biotype:protein_coding
description:pleckstrin homology like domain
family B member 1 [Source:HGNC Symbol;Acc:HGNC:23697]
Length=1074
Score = 42.7 bits (99), Expect = 4e-04, Method: Compositional matrix adjust.
Identities = 31/122 (25%), Positives = 51/122 (42%), Gaps = 13/122 (11%)
Query 172 EPGSHTILRRSQSYIPTSGCRASTGPPLIKSGYCVKQGNVRKSWKRRFFALDDF--TICY 229
E G H + S + CR G K G +SW+RR+F D T+CY
Sbjct 950 EAGGHAVAACSHLSVTRHTCR----------GSLTKMGGRVRSWRRRWFLFDRLRRTLCY 999
Query 230 FKCEQDREPLRTIFLKDVLKTHECLVKSGDLLMRDNL-FEIITSSRTFYVQADSPEDMHS 288
+ + + + I+ + + + + +KS L F + T RT+Y A S + M
Sbjct 1000 YADKHETKLKGVIYFQAIEEVYYDHLKSAHKSPNTALTFCLKTHDRTYYCVAPSADAMRI 1059
Query 289 WI 290
W+
Sbjct 1060 WM 1061
> ENSEBUP00000002906.1 pep contig:Eburgeri_3.2:FYBX02010443.1:1899827:1956414:-1
gene:ENSEBUG00000002143.1 transcript:ENSEBUT00000003269.1
gene_biotype:protein_coding transcript_biotype:protein_coding
description:cytohesin 1a [Source:ZFIN;Acc:ZDB-GENE-030131-657]
Length=316
Score = 42.0 bits (97), Expect = 5e-04, Method: Compositional matrix adjust.
Identities = 32/111 (29%), Positives = 54/111 (49%), Gaps = 14/111 (13%)
Query 201 KSGYCVKQGNVRKSWKRRFFALDDFTICYFKCEQDRE-----PLRTIFLKDVL--KTHEC 253
+ G+ +K G K+WKRR+F L D + YF+ D+E PL + ++DV K C
Sbjct 184 REGWLLKLGGRVKTWKRRWFILTDNCLYYFEYTTDKEPRGIIPLENLSIRDVDDPKKPNC 243
Query 254 --LVKSGDLLMRDNLFE-----IITSSRTFYVQADSPEDMHSWIKEIGAAV 297
L G L++ E + + + + + A + E+ WIK I A++
Sbjct 244 FELYNDGGGLVKACKTEADGRVVEGNHQVYRISAPTTEEREEWIKSIRASI 294
> ENSEBUP00000010662.1 pep contig:Eburgeri_3.2:FYBX02008949.1:623337:866615:-1
gene:ENSEBUG00000006795.1 transcript:ENSEBUT00000011213.1
gene_biotype:protein_coding transcript_biotype:protein_coding
description:myosin X [Source:ZFIN;Acc:ZDB-GENE-070912-277]
Length=1971
Score = 42.4 bits (98), Expect = 6e-04, Method: Compositional matrix adjust.
Identities = 22/95 (23%), Positives = 47/95 (49%), Gaps = 11/95 (12%)
Query 200 IKSGYCVKQGNV----RKSWKRRFFALDDFTICYFKCEQDREPLRTIFLKDVLKTHECLV 255
++SG+ K+G R+ W+RR+F L + Y+ + + + T+ D+ + +
Sbjct 1273 LRSGWLHKKGGSATLQRRGWRRRWFVLHGTKLLYYDGDSEEKQRGTV---DIRAAKDIID 1329
Query 256 KSGDLLMRDNLFEIITSSRTFYVQADSPEDMHSWI 290
+G ++N ++IT + ++ A+ PED W
Sbjct 1330 NTG----KENGIDVITEEKKLHLMAECPEDASDWF 1360
> ENSEBUP00000010568.1 pep contig:Eburgeri_3.2:FYBX02008949.1:623337:866615:-1
gene:ENSEBUG00000006795.1 transcript:ENSEBUT00000011117.1
gene_biotype:protein_coding transcript_biotype:protein_coding
description:myosin X [Source:ZFIN;Acc:ZDB-GENE-070912-277]
Length=2005
Score = 42.4 bits (98), Expect = 7e-04, Method: Compositional matrix adjust.
Identities = 22/95 (23%), Positives = 47/95 (49%), Gaps = 11/95 (12%)
Query 200 IKSGYCVKQGNV----RKSWKRRFFALDDFTICYFKCEQDREPLRTIFLKDVLKTHECLV 255
++SG+ K+G R+ W+RR+F L + Y+ + + + T+ D+ + +
Sbjct 1307 LRSGWLHKKGGSATLQRRGWRRRWFVLHGTKLLYYDGDSEEKQRGTV---DIRAAKDIID 1363
Query 256 KSGDLLMRDNLFEIITSSRTFYVQADSPEDMHSWI 290
+G ++N ++IT + ++ A+ PED W
Sbjct 1364 NTG----KENGIDVITEEKKLHLMAECPEDASDWF 1394
> ENSEBUP00000005636.1 pep contig:Eburgeri_3.2:FYBX02010490.1:1755765:1833016:1
gene:ENSEBUG00000003823.1 transcript:ENSEBUT00000006077.1
gene_biotype:protein_coding transcript_biotype:protein_coding
Length=296
Score = 41.2 bits (95), Expect = 7e-04, Method: Compositional matrix adjust.
Identities = 30/111 (27%), Positives = 48/111 (43%), Gaps = 3/111 (3%)
Query 182 SQSYIPTSGCRASTGPPLIKSGYCVKQGNVRKSWKRRFFALDDFTICYFKCEQDREPLRT 241
++S P S + P + GY KQG K+WKRR+ LD YFK ++ + +
Sbjct 161 AESRFPNSAQDGNEIPLISYEGYLTKQGGRIKTWKRRYCKLDRAEFKYFKDLKETKARKC 220
Query 242 IFLKD---VLKTHECLVKSGDLLMRDNLFEIITSSRTFYVQADSPEDMHSW 289
+ LK V+ KS +F ++ RT+Y+ D+ W
Sbjct 221 LDLKTCIGVIWDPSQFAKSPRGFNGGRIFCLVFKERTYYMYGDTECASEKW 271
> ENSEBUP00000005672.1 pep contig:Eburgeri_3.2:FYBX02010490.1:1756823:1833016:1
gene:ENSEBUG00000003823.1 transcript:ENSEBUT00000006114.1
gene_biotype:protein_coding transcript_biotype:protein_coding
Length=272
Score = 41.2 bits (95), Expect = 8e-04, Method: Compositional matrix adjust.
Identities = 30/111 (27%), Positives = 48/111 (43%), Gaps = 3/111 (3%)
Query 182 SQSYIPTSGCRASTGPPLIKSGYCVKQGNVRKSWKRRFFALDDFTICYFKCEQDREPLRT 241
++S P S + P + GY KQG K+WKRR+ LD YFK ++ + +
Sbjct 137 AESRFPNSAQDGNEIPLISYEGYLTKQGGRIKTWKRRYCKLDRAEFKYFKDLKETKARKC 196
Query 242 IFLKD---VLKTHECLVKSGDLLMRDNLFEIITSSRTFYVQADSPEDMHSW 289
+ LK V+ KS +F ++ RT+Y+ D+ W
Sbjct 197 LDLKTCIGVIWDPSQFAKSPRGFNGGRIFCLVFKERTYYMYGDTECASEKW 247
> ENSEBUP00000016275.1 pep contig:Eburgeri_3.2:FYBX02010412.1:278571:470882:1
gene:ENSEBUG00000010216.1 transcript:ENSEBUT00000016851.1
gene_biotype:protein_coding transcript_biotype:protein_coding
Length=406
Score = 41.2 bits (95), Expect = 0.001, Method: Compositional matrix adjust.
Identities = 31/118 (26%), Positives = 56/118 (47%), Gaps = 26/118 (22%)
Query 201 KSGYCVKQGNVRKSWKRRFFALDDFTICYFKCEQDREPLRTIFLKDVLKTHECLVKSGD- 259
+ G+ +K G K+WKRR+F L D + YF+ D+EP I L+++ C+ + D
Sbjct 271 REGWLLKLGGKVKTWKRRWFILTDNCLYYFEYTTDKEPRGIIPLENL-----CIREVDDP 325
Query 260 -------LLMRDNLFEIITSSRT-------------FYVQADSPEDMHSWIKEIGAAV 297
L +++N +I + +T + + A + E+ WIK I A++
Sbjct 326 KKPNCFELFIQNNKGCVIKACKTDTDGRVVEGKHQVYRISAPTVEEKDEWIKCIKASI 383
> ENSEBUP00000002119.1 pep contig:Eburgeri_3.2:FYBX02009703.1:1136737:1316327:-1
gene:ENSEBUG00000001663.1 transcript:ENSEBUT00000002465.1
gene_biotype:protein_coding transcript_biotype:protein_coding
description:ArfGAP with RhoGAP domain, ankyrin
repeat and PH domain 1 [Source:HGNC Symbol;Acc:HGNC:16925]
Length=1323
Score = 41.2 bits (95), Expect = 0.001, Method: Compositional matrix adjust.
Identities = 36/124 (29%), Positives = 56/124 (45%), Gaps = 20/124 (16%)
Query 191 CRASTGPPLIKSGYCVKQGNVRKS--WKRRFFALDDFTICYFKCEQDREPLRTIFLKDVL 248
C G L K+G+ KQ K+ +++RF LD + YF EQ+ IF K V+
Sbjct 84 CNDDVGDNLEKTGWLEKQAPQGKAGLFQKRFVKLDKEHLQYFNSEQE------IFAKGVI 137
Query 249 ---KTHECLVKSGDLLMRDNLFEIITSSRTFYVQADSPEDMHSWIKEIGAAVQALKCHPR 305
+ +V +GD + F ++T+ RTF +A S + W G +Q L R
Sbjct 138 PLSAIKQVMVGTGD-----SKFHVVTTVRTFTFRASSVAERDDW----GYMLQRLMRMNR 188
Query 306 ETSF 309
+S
Sbjct 189 TSSL 192
> ENSEBUP00000022764.1 pep contig:Eburgeri_3.2:FYBX02010423.1:948047:999645:-1
gene:ENSEBUG00000014011.1 transcript:ENSEBUT00000023340.1
gene_biotype:protein_coding transcript_biotype:protein_coding
Length=940
Score = 41.2 bits (95), Expect = 0.001, Method: Compositional matrix adjust.
Identities = 32/105 (30%), Positives = 47/105 (45%), Gaps = 7/105 (7%)
Query 197 PPLIKSGYCVKQG-NVRKSWKRRFFALDDFTIC-YFKC---EQDREPLRTIFLKDVLKTH 251
P L SGY + +G NV +SWK+RF+AL + C Y C E EP I L +
Sbjct 347 PNLKHSGYLLARGKNVWRSWKKRFYALIQGSACTYILCNFQENKVEPQSIIQLDGYTVDY 406
Query 252 ECLVKSGDLLMRDNLFEIITSSRTFYVQADSPEDMHSWIKEIGAA 296
L D+ F ++ TF+ D +D W++ + A
Sbjct 407 AQL--PSDVYGGQVHFSLVREGETFHFGCDDAQDAGLWVQALYRA 449
> ENSEBUP00000016322.1 pep contig:Eburgeri_3.2:FYBX02010412.1:335182:470882:1
gene:ENSEBUG00000010216.1 transcript:ENSEBUT00000016898.1
gene_biotype:protein_coding transcript_biotype:protein_coding
Length=438
Score = 40.8 bits (94), Expect = 0.001, Method: Compositional matrix adjust.
Identities = 31/118 (26%), Positives = 56/118 (47%), Gaps = 26/118 (22%)
Query 201 KSGYCVKQGNVRKSWKRRFFALDDFTICYFKCEQDREPLRTIFLKDVLKTHECLVKSGD- 259
+ G+ +K G K+WKRR+F L D + YF+ D+EP I L+++ C+ + D
Sbjct 303 REGWLLKLGGKVKTWKRRWFILTDNCLYYFEYTTDKEPRGIIPLENL-----CIREVDDP 357
Query 260 -------LLMRDNLFEIITSSRT-------------FYVQADSPEDMHSWIKEIGAAV 297
L +++N +I + +T + + A + E+ WIK I A++
Sbjct 358 KKPNCFELFIQNNKGCVIKACKTDTDGRVVEGKHQVYRISAPTVEEKDEWIKCIKASI 415
> ENSEBUP00000002086.1 pep contig:Eburgeri_3.2:FYBX02009703.1:1136737:1355824:-1
gene:ENSEBUG00000001663.1 transcript:ENSEBUT00000002432.1
gene_biotype:protein_coding transcript_biotype:protein_coding
description:ArfGAP with RhoGAP domain, ankyrin
repeat and PH domain 1 [Source:HGNC Symbol;Acc:HGNC:16925]
Length=1443
Score = 41.2 bits (95), Expect = 0.001, Method: Compositional matrix adjust.
Identities = 36/124 (29%), Positives = 56/124 (45%), Gaps = 20/124 (16%)
Query 191 CRASTGPPLIKSGYCVKQGNVRKS--WKRRFFALDDFTICYFKCEQDREPLRTIFLKDVL 248
C G L K+G+ KQ K+ +++RF LD + YF EQ+ IF K V+
Sbjct 180 CNDDVGDNLEKTGWLEKQAPQGKAGLFQKRFVKLDKEHLQYFNSEQE------IFAKGVI 233
Query 249 ---KTHECLVKSGDLLMRDNLFEIITSSRTFYVQADSPEDMHSWIKEIGAAVQALKCHPR 305
+ +V +GD + F ++T+ RTF +A S + W G +Q L R
Sbjct 234 PLSAIKQVMVGTGD-----SKFHVVTTVRTFTFRASSVAERDDW----GYMLQRLMRMNR 284
Query 306 ETSF 309
+S
Sbjct 285 TSSL 288
> ENSEBUP00000016301.1 pep contig:Eburgeri_3.2:FYBX02010412.1:335182:470882:1
gene:ENSEBUG00000010216.1 transcript:ENSEBUT00000016877.1
gene_biotype:protein_coding transcript_biotype:protein_coding
Length=447
Score = 40.8 bits (94), Expect = 0.001, Method: Compositional matrix adjust.
Identities = 31/118 (26%), Positives = 56/118 (47%), Gaps = 26/118 (22%)
Query 201 KSGYCVKQGNVRKSWKRRFFALDDFTICYFKCEQDREPLRTIFLKDVLKTHECLVKSGD- 259
+ G+ +K G K+WKRR+F L D + YF+ D+EP I L+++ C+ + D
Sbjct 312 REGWLLKLGGKVKTWKRRWFILTDNCLYYFEYTTDKEPRGIIPLENL-----CIREVDDP 366
Query 260 -------LLMRDNLFEIITSSRT-------------FYVQADSPEDMHSWIKEIGAAV 297
L +++N +I + +T + + A + E+ WIK I A++
Sbjct 367 KKPNCFELFIQNNKGCVIKACKTDTDGRVVEGKHQVYRISAPTVEEKDEWIKCIKASI 424
> ENSEBUP00000002132.1 pep contig:Eburgeri_3.2:FYBX02009703.1:1140287:1316327:-1
gene:ENSEBUG00000001663.1 transcript:ENSEBUT00000002479.1
gene_biotype:protein_coding transcript_biotype:protein_coding
description:ArfGAP with RhoGAP domain, ankyrin
repeat and PH domain 1 [Source:HGNC Symbol;Acc:HGNC:16925]
Length=1200
Score = 41.2 bits (95), Expect = 0.001, Method: Compositional matrix adjust.
Identities = 36/124 (29%), Positives = 56/124 (45%), Gaps = 20/124 (16%)
Query 191 CRASTGPPLIKSGYCVKQGNVRKS--WKRRFFALDDFTICYFKCEQDREPLRTIFLKDVL 248
C G L K+G+ KQ K+ +++RF LD + YF EQ+ IF K V+
Sbjct 84 CNDDVGDNLEKTGWLEKQAPQGKAGLFQKRFVKLDKEHLQYFNSEQE------IFAKGVI 137
Query 249 ---KTHECLVKSGDLLMRDNLFEIITSSRTFYVQADSPEDMHSWIKEIGAAVQALKCHPR 305
+ +V +GD + F ++T+ RTF +A S + W G +Q L R
Sbjct 138 PLSAIKQVMVGTGD-----SKFHVVTTVRTFTFRASSVAERDDW----GYMLQRLMRMNR 188
Query 306 ETSF 309
+S
Sbjct 189 TSSL 192
> ENSEBUP00000008000.1 pep contig:Eburgeri_3.2:FYBX02009956.1:3282964:3559441:1
gene:ENSEBUG00000005202.1 transcript:ENSEBUT00000008492.1
gene_biotype:protein_coding transcript_biotype:protein_coding
Length=2692
Score = 40.8 bits (94), Expect = 0.002, Method: Compositional matrix adjust.
Identities = 25/101 (25%), Positives = 47/101 (47%), Gaps = 13/101 (13%)
Query 203 GYCVKQGNVRKSWKRRFFALDD--FTICYFKCEQDREPLRTIFLKDVLKTHECLVKSGDL 260
G K G K+W+RR+F D T+CY+ + + + I+ + + + + +++ +
Sbjct 2577 GQLTKMGGRVKTWRRRWFVFDRKRRTLCYYADKHETKLKGIIYFQAIQEVYYDHLRNANK 2636
Query 261 --------LMRDN---LFEIITSSRTFYVQADSPEDMHSWI 290
N F + T +RTFY+ A +PE M W+
Sbjct 2637 WSFLPFAKTASPNPALTFCVKTRNRTFYLVAPTPESMRLWM 2677
> ENSEBUP00000008136.1 pep contig:Eburgeri_3.2:FYBX02009956.1:3403016:3559441:1
gene:ENSEBUG00000005202.1 transcript:ENSEBUT00000008629.1
gene_biotype:protein_coding transcript_biotype:protein_coding
Length=2682
Score = 40.8 bits (94), Expect = 0.002, Method: Compositional matrix adjust.
Identities = 25/101 (25%), Positives = 47/101 (47%), Gaps = 13/101 (13%)
Query 203 GYCVKQGNVRKSWKRRFFALDD--FTICYFKCEQDREPLRTIFLKDVLKTHECLVKSGDL 260
G K G K+W+RR+F D T+CY+ + + + I+ + + + + +++ +
Sbjct 2567 GQLTKMGGRVKTWRRRWFVFDRKRRTLCYYADKHETKLKGIIYFQAIQEVYYDHLRNANK 2626
Query 261 --------LMRDN---LFEIITSSRTFYVQADSPEDMHSWI 290
N F + T +RTFY+ A +PE M W+
Sbjct 2627 WSFLPFAKTASPNPALTFCVKTRNRTFYLVAPTPESMRLWM 2667
> ENSEBUP00000008045.1 pep contig:Eburgeri_3.2:FYBX02009956.1:3304242:3559441:1
gene:ENSEBUG00000005202.1 transcript:ENSEBUT00000008537.1
gene_biotype:protein_coding transcript_biotype:protein_coding
Length=2751
Score = 40.8 bits (94), Expect = 0.002, Method: Compositional matrix adjust.
Identities = 25/101 (25%), Positives = 47/101 (47%), Gaps = 13/101 (13%)
Query 203 GYCVKQGNVRKSWKRRFFALDD--FTICYFKCEQDREPLRTIFLKDVLKTHECLVKSGDL 260
G K G K+W+RR+F D T+CY+ + + + I+ + + + + +++ +
Sbjct 2636 GQLTKMGGRVKTWRRRWFVFDRKRRTLCYYADKHETKLKGIIYFQAIQEVYYDHLRNANK 2695
Query 261 --------LMRDN---LFEIITSSRTFYVQADSPEDMHSWI 290
N F + T +RTFY+ A +PE M W+
Sbjct 2696 WSFLPFAKTASPNPALTFCVKTRNRTFYLVAPTPESMRLWM 2736
> ENSEBUP00000007988.1 pep contig:Eburgeri_3.2:FYBX02009956.1:3282964:3559441:1
gene:ENSEBUG00000005202.1 transcript:ENSEBUT00000008479.1
gene_biotype:protein_coding transcript_biotype:protein_coding
Length=2744
Score = 40.8 bits (94), Expect = 0.002, Method: Compositional matrix adjust.
Identities = 25/101 (25%), Positives = 47/101 (47%), Gaps = 13/101 (13%)
Query 203 GYCVKQGNVRKSWKRRFFALDD--FTICYFKCEQDREPLRTIFLKDVLKTHECLVKSGDL 260
G K G K+W+RR+F D T+CY+ + + + I+ + + + + +++ +
Sbjct 2629 GQLTKMGGRVKTWRRRWFVFDRKRRTLCYYADKHETKLKGIIYFQAIQEVYYDHLRNANK 2688
Query 261 --------LMRDN---LFEIITSSRTFYVQADSPEDMHSWI 290
N F + T +RTFY+ A +PE M W+
Sbjct 2689 WSFLPFAKTASPNPALTFCVKTRNRTFYLVAPTPESMRLWM 2729
> ENSEBUP00000002831.1 pep contig:Eburgeri_3.2:FYBX02010411.1:2312911:2338071:-1
gene:ENSEBUG00000002099.1 transcript:ENSEBUT00000003193.1
gene_biotype:protein_coding transcript_biotype:protein_coding
Length=333
Score = 39.7 bits (91), Expect = 0.003, Method: Compositional matrix adjust.
Identities = 30/117 (26%), Positives = 53/117 (45%), Gaps = 24/117 (21%)
Query 201 KSGYCVKQGNVRKSWKRRFFALDDFTICYFKCEQDREPLRTIFLKDVL-------KTHEC 253
+ G+ +K G K+WKRR+F L D + YF+ D+EP I L+++ K C
Sbjct 198 REGWLLKLGGRIKTWKRRWFILTDNCLYYFEYTTDKEPRGIIPLENLSIREVEDPKKPNC 257
Query 254 LVKSGDLLMRDNLFEIITSSRT-------------FYVQADSPEDMHSWIKEIGAAV 297
+L + + ++I + +T + + A + E+ SWI I A +
Sbjct 258 F----ELFLPNTRGQMIKACKTDAEGKVVEGNHEVYRISAPTHEEKESWINSIRACI 310
> ENSEBUP00000008073.1 pep contig:Eburgeri_3.2:FYBX02009956.1:3336673:3559441:1
gene:ENSEBUG00000005202.1 transcript:ENSEBUT00000008565.1
gene_biotype:protein_coding transcript_biotype:protein_coding
Length=1045
Score = 39.7 bits (91), Expect = 0.004, Method: Compositional matrix adjust.
Identities = 31/130 (24%), Positives = 54/130 (42%), Gaps = 28/130 (22%)
Query 183 QSYIPTSG---CRASTGPPLIKSGYCVKQGNVRKSWKRRFFALDD--FTICYFKCEQDRE 237
Q+++ +G C+ T G K G K+W+RR+F D T+CY+ + + +
Sbjct 907 QAHVEAAGHALCKHVTLTSTSCRGQLTKMGGRVKTWRRRWFVFDRKRRTLCYYADKHETK 966
Query 238 PLRTIFLKDVLKTHECLVKSGDLLMRDN-----------------LFEIITSSRTFYVQA 280
I+ + + + + D L N F + T +RTFY+ A
Sbjct 967 LKGIIYFQAIQEVYY------DHLRNANKWSFLPFAKTASPNPALTFCVKTRNRTFYLVA 1020
Query 281 DSPEDMHSWI 290
+PE M W+
Sbjct 1021 PTPESMRLWM 1030
> ENSEBUP00000002827.1 pep contig:Eburgeri_3.2:FYBX02010411.1:2312911:2381607:-1
gene:ENSEBUG00000002099.1 transcript:ENSEBUT00000003189.1
gene_biotype:protein_coding transcript_biotype:protein_coding
Length=408
Score = 39.3 bits (90), Expect = 0.004, Method: Compositional matrix adjust.
Identities = 30/117 (26%), Positives = 54/117 (46%), Gaps = 24/117 (21%)
Query 201 KSGYCVKQGNVRKSWKRRFFALDDFTICYFKCEQDRE-----PLRTIFLKDVL--KTHEC 253
+ G+ +K G K+WKRR+F L D + YF+ D+E PL + +++V K C
Sbjct 273 REGWLLKLGGRIKTWKRRWFILTDNCLYYFEYTTDKEPRGIIPLENLSIREVEDPKKPNC 332
Query 254 LVKSGDLLMRDNLFEIITSSRT-------------FYVQADSPEDMHSWIKEIGAAV 297
+L + + ++I + +T + + A + E+ SWI I A +
Sbjct 333 F----ELFLPNTRGQMIKACKTDAEGKVVEGNHEVYRISAPTHEEKESWINSIRACI 385
> ENSEBUP00000002813.1 pep contig:Eburgeri_3.2:FYBX02010411.1:2312911:2382829:-1
gene:ENSEBUG00000002099.1 transcript:ENSEBUT00000003175.1
gene_biotype:protein_coding transcript_biotype:protein_coding
Length=408
Score = 39.3 bits (90), Expect = 0.004, Method: Compositional matrix adjust.
Identities = 30/117 (26%), Positives = 54/117 (46%), Gaps = 24/117 (21%)
Query 201 KSGYCVKQGNVRKSWKRRFFALDDFTICYFKCEQDRE-----PLRTIFLKDVL--KTHEC 253
+ G+ +K G K+WKRR+F L D + YF+ D+E PL + +++V K C
Sbjct 273 REGWLLKLGGRIKTWKRRWFILTDNCLYYFEYTTDKEPRGIIPLENLSIREVEDPKKPNC 332
Query 254 LVKSGDLLMRDNLFEIITSSRT-------------FYVQADSPEDMHSWIKEIGAAV 297
+L + + ++I + +T + + A + E+ SWI I A +
Sbjct 333 F----ELFLPNTRGQMIKACKTDAEGKVVEGNHEVYRISAPTHEEKESWINSIRACI 385
> ENSEBUP00000002794.1 pep contig:Eburgeri_3.2:FYBX02010411.1:2312911:2395787:-1
gene:ENSEBUG00000002099.1 transcript:ENSEBUT00000003156.1
gene_biotype:protein_coding transcript_biotype:protein_coding
Length=408
Score = 39.3 bits (90), Expect = 0.004, Method: Compositional matrix adjust.
Identities = 30/117 (26%), Positives = 54/117 (46%), Gaps = 24/117 (21%)
Query 201 KSGYCVKQGNVRKSWKRRFFALDDFTICYFKCEQDRE-----PLRTIFLKDVL--KTHEC 253
+ G+ +K G K+WKRR+F L D + YF+ D+E PL + +++V K C
Sbjct 273 REGWLLKLGGRIKTWKRRWFILTDNCLYYFEYTTDKEPRGIIPLENLSIREVEDPKKPNC 332
Query 254 LVKSGDLLMRDNLFEIITSSRT-------------FYVQADSPEDMHSWIKEIGAAV 297
+L + + ++I + +T + + A + E+ SWI I A +
Sbjct 333 F----ELFLPNTRGQMIKACKTDAEGKVVEGNHEVYRISAPTHEEKESWINSIRACI 385
> ENSEBUP00000002781.1 pep contig:Eburgeri_3.2:FYBX02010411.1:2312911:2397387:-1
gene:ENSEBUG00000002099.1 transcript:ENSEBUT00000003142.1
gene_biotype:protein_coding transcript_biotype:protein_coding
Length=408
Score = 39.3 bits (90), Expect = 0.004, Method: Compositional matrix adjust.
Identities = 30/117 (26%), Positives = 54/117 (46%), Gaps = 24/117 (21%)
Query 201 KSGYCVKQGNVRKSWKRRFFALDDFTICYFKCEQDRE-----PLRTIFLKDVL--KTHEC 253
+ G+ +K G K+WKRR+F L D + YF+ D+E PL + +++V K C
Sbjct 273 REGWLLKLGGRIKTWKRRWFILTDNCLYYFEYTTDKEPRGIIPLENLSIREVEDPKKPNC 332
Query 254 LVKSGDLLMRDNLFEIITSSRT-------------FYVQADSPEDMHSWIKEIGAAV 297
+L + + ++I + +T + + A + E+ SWI I A +
Sbjct 333 F----ELFLPNTRGQMIKACKTDAEGKVVEGNHEVYRISAPTHEEKESWINSIRACI 385
> ENSEBUP00000002763.1 pep contig:Eburgeri_3.2:FYBX02010411.1:2312911:2397387:-1
gene:ENSEBUG00000002099.1 transcript:ENSEBUT00000003124.1
gene_biotype:protein_coding transcript_biotype:protein_coding
Length=408
Score = 39.3 bits (90), Expect = 0.004, Method: Compositional matrix adjust.
Identities = 30/117 (26%), Positives = 54/117 (46%), Gaps = 24/117 (21%)
Query 201 KSGYCVKQGNVRKSWKRRFFALDDFTICYFKCEQDRE-----PLRTIFLKDVL--KTHEC 253
+ G+ +K G K+WKRR+F L D + YF+ D+E PL + +++V K C
Sbjct 273 REGWLLKLGGRIKTWKRRWFILTDNCLYYFEYTTDKEPRGIIPLENLSIREVEDPKKPNC 332
Query 254 LVKSGDLLMRDNLFEIITSSRT-------------FYVQADSPEDMHSWIKEIGAAV 297
+L + + ++I + +T + + A + E+ SWI I A +
Sbjct 333 F----ELFLPNTRGQMIKACKTDAEGKVVEGNHEVYRISAPTHEEKESWINSIRACI 385
> ENSEBUP00000022348.1 pep contig:Eburgeri_3.2:FYBX02010286.1:342510:422800:1
gene:ENSEBUG00000013766.1 transcript:ENSEBUT00000022924.1
gene_biotype:protein_coding transcript_biotype:protein_coding
description:ArfGAP with SH3 domain, ankyrin repeat
and PH domain 2a [Source:ZFIN;Acc:ZDB-GENE-041210-256]
Length=850
Score = 38.5 bits (88), Expect = 0.009, Method: Compositional matrix adjust.
Identities = 24/91 (26%), Positives = 44/91 (48%), Gaps = 10/91 (11%)
Query 201 KSGYCVKQGN-VRKSWKRRFFALDDFTICYFKCEQDREPLRTIFLKDVLKTHECLVKSGD 259
++GY K+ +RK W++R A+ + + +R P + L C VKS
Sbjct 140 RTGYLYKKSEGIRKVWQKRACAVRNGYLTISHGTVNRLPAKLNLLT-------CQVKSN- 191
Query 260 LLMRDNLFEIITSSRTFYVQADSPEDMHSWI 290
+ F++I+ +RT++ QAD +D W+
Sbjct 192 -IEEKKCFDLISHNRTYHFQADDEQDCIIWV 221
> ENSEBUP00000025612.1 pep contig:Eburgeri_3.2:FYBX02009163.1:961718:1043723:1
gene:ENSEBUG00000015768.1 transcript:ENSEBUT00000026188.1
gene_biotype:protein_coding transcript_biotype:protein_coding
description:tec protein tyrosine kinase [Source:HGNC
Symbol;Acc:HGNC:11719]
Length=605
Score = 37.7 bits (86), Expect = 0.014, Method: Compositional matrix adjust.
Identities = 35/139 (25%), Positives = 61/139 (44%), Gaps = 16/139 (12%)
Query 181 RSQSYI-PTSGCRASTGPPLIKSGYCVKQGNVRK-----SWKRRFFALDDFTICYFKCEQ 234
RSQS++ P+ CR S L+ S VK+ R+ ++K RFF L + Y++C
Sbjct 3 RSQSFVQPSKSCRHSLQEGLL-SEILVKRSQQRRRISPLNYKERFFILTKSALSYYECNM 61
Query 235 DREPLRTIFLKDVLKTHECLVK---SGDLLMRDNL-FEIITSSRTFYVQADSPEDMHSWI 290
+ + L +C+ K + ++ F+++ S YV + S + W+
Sbjct 62 ATQKVGNRKGSIALTKIKCVEKVLPTAEITPDKKFPFQVVHDSGCLYVFSPSEDSQTRWV 121
Query 291 KEI-----GAAVQALKCHP 304
K + + ALK HP
Sbjct 122 KMLQKEISNNTILALKYHP 140
> ENSEBUP00000025595.1 pep contig:Eburgeri_3.2:FYBX02009163.1:961718:1043723:1
gene:ENSEBUG00000015768.1 transcript:ENSEBUT00000026171.1
gene_biotype:protein_coding transcript_biotype:protein_coding
description:tec protein tyrosine kinase [Source:HGNC
Symbol;Acc:HGNC:11719]
Length=605
Score = 37.7 bits (86), Expect = 0.014, Method: Compositional matrix adjust.
Identities = 35/139 (25%), Positives = 61/139 (44%), Gaps = 16/139 (12%)
Query 181 RSQSYI-PTSGCRASTGPPLIKSGYCVKQGNVRK-----SWKRRFFALDDFTICYFKCEQ 234
RSQS++ P+ CR S L+ S VK+ R+ ++K RFF L + Y++C
Sbjct 3 RSQSFVQPSKSCRHSLQEGLL-SEILVKRSQQRRRISPLNYKERFFILTKSALSYYECNM 61
Query 235 DREPLRTIFLKDVLKTHECLVK---SGDLLMRDNL-FEIITSSRTFYVQADSPEDMHSWI 290
+ + L +C+ K + ++ F+++ S YV + S + W+
Sbjct 62 ATQKVGNRKGSIALTKIKCVEKVLPTAEITPDKKFPFQVVHDSGCLYVFSPSEDSQTRWV 121
Query 291 KEI-----GAAVQALKCHP 304
K + + ALK HP
Sbjct 122 KMLQKEISNNTILALKYHP 140
> ENSEBUP00000025584.1 pep contig:Eburgeri_3.2:FYBX02009163.1:961718:1065563:1
gene:ENSEBUG00000015768.1 transcript:ENSEBUT00000026160.1
gene_biotype:protein_coding transcript_biotype:protein_coding
description:tec protein tyrosine kinase [Source:HGNC
Symbol;Acc:HGNC:11719]
Length=647
Score = 37.4 bits (85), Expect = 0.017, Method: Compositional matrix adjust.
Identities = 35/139 (25%), Positives = 61/139 (44%), Gaps = 16/139 (12%)
Query 181 RSQSYI-PTSGCRASTGPPLIKSGYCVKQGNVRK-----SWKRRFFALDDFTICYFKCEQ 234
RSQS++ P+ CR S L+ S VK+ R+ ++K RFF L + Y++C
Sbjct 3 RSQSFVQPSKSCRHSLQEGLL-SEILVKRSQQRRRISPLNYKERFFILTKSALSYYECNM 61
Query 235 DREPLRTIFLKDVLKTHECLVK---SGDLLMRDNL-FEIITSSRTFYVQADSPEDMHSWI 290
+ + L +C+ K + ++ F+++ S YV + S + W+
Sbjct 62 ATQKVGNRKGSIALTKIKCVEKVLPTAEITPDKKFPFQVVHDSGCLYVFSPSEDSQTRWV 121
Query 291 KEI-----GAAVQALKCHP 304
K + + ALK HP
Sbjct 122 KMLQKEISNNTILALKYHP 140
> ENSEBUP00000009449.1 pep contig:Eburgeri_3.2:FYBX02009707.1:931054:958183:1
gene:ENSEBUG00000006058.1 transcript:ENSEBUT00000009973.1
gene_biotype:protein_coding transcript_biotype:protein_coding
description:zgc:162872 [Source:ZFIN;Acc:ZDB-GENE-081022-1]
Length=747
Score = 37.0 bits (84), Expect = 0.022, Method: Compositional matrix adjust.
Identities = 27/101 (27%), Positives = 54/101 (53%), Gaps = 8/101 (8%)
Query 199 LIKSGYCVKQG-NVRKSWKRRFFALDDFTICYFKCEQDREPLRTIFLKDVLKTHECLVKS 257
++ GY K+ N K+W RR+F++ + Y K + +EP+ T+ ++D+ C VK
Sbjct 267 VVLEGYLFKRASNAFKTWNRRWFSIQSKQLVYQK--KYKEPV-TVVVEDL---RLCSVKP 320
Query 258 GDLLMRDNLFEIIT-SSRTFYVQADSPEDMHSWIKEIGAAV 297
+ R FE+ + ++T +QADS + W++ + ++
Sbjct 321 VEETERRFCFEVTSPPAKTCVLQADSEKLRELWVRAVQTSI 361
> ENSEBUP00000009408.1 pep contig:Eburgeri_3.2:FYBX02009707.1:931054:958183:1
gene:ENSEBUG00000006058.1 transcript:ENSEBUT00000009931.1
gene_biotype:protein_coding transcript_biotype:protein_coding
description:zgc:162872 [Source:ZFIN;Acc:ZDB-GENE-081022-1]
Length=784
Score = 37.0 bits (84), Expect = 0.023, Method: Compositional matrix adjust.
Identities = 27/101 (27%), Positives = 54/101 (53%), Gaps = 8/101 (8%)
Query 199 LIKSGYCVKQG-NVRKSWKRRFFALDDFTICYFKCEQDREPLRTIFLKDVLKTHECLVKS 257
++ GY K+ N K+W RR+F++ + Y K + +EP+ T+ ++D+ C VK
Sbjct 267 VVLEGYLFKRASNAFKTWNRRWFSIQSKQLVYQK--KYKEPV-TVVVEDL---RLCSVKP 320
Query 258 GDLLMRDNLFEIIT-SSRTFYVQADSPEDMHSWIKEIGAAV 297
+ R FE+ + ++T +QADS + W++ + ++
Sbjct 321 VEETERRFCFEVTSPPAKTCVLQADSEKLRELWVRAVQTSI 361
> ENSEBUP00000004016.1 pep contig:Eburgeri_3.2:FYBX02010663.1:939465:1080028:1
gene:ENSEBUG00000002798.1 transcript:ENSEBUT00000004428.1
gene_biotype:protein_coding transcript_biotype:protein_coding
gene_symbol:rasa3 description:RAS p21 protein
activator 3 [Source:ZFIN;Acc:ZDB-GENE-090313-21]
Length=710
Score = 37.0 bits (84), Expect = 0.025, Method: Compositional matrix adjust.
Identities = 24/87 (28%), Positives = 44/87 (51%), Gaps = 4/87 (5%)
Query 213 KSWKRRFFALDDFTICYFKCEQDREPLRTIFLKDVLKTHECLVKSGDLLMRDNLFEIITS 272
+++K R+ L + + Y + +D PL I L+D+L +S + N+F++I
Sbjct 444 RNFKERWLRLTNLHLSYHR-TKDSPPLCIIPLEDILAVEGVEEES---FKKKNMFQVIQP 499
Query 273 SRTFYVQADSPEDMHSWIKEIGAAVQA 299
RT YVQA + + SW+ + Q+
Sbjct 500 QRTLYVQASNCVEAKSWMDVLARVSQS 526
> ENSEBUP00000011285.1 pep contig:Eburgeri_3.2:FYBX02009464.1:7820:97782:-1
gene:ENSEBUG00000007231.1 transcript:ENSEBUT00000011851.1
gene_biotype:protein_coding transcript_biotype:protein_coding
description:si:ch211-247j9.1 [Source:ZFIN;Acc:ZDB-GENE-091204-212]
Length=507
Score = 36.6 bits (83), Expect = 0.034, Method: Compositional matrix adjust.
Identities = 26/115 (23%), Positives = 52/115 (45%), Gaps = 12/115 (10%)
Query 184 SYIPTSGCRASTGPPLIKSGYCVKQGN-VRKSWKRRFFALDDFTICYFKCEQDREPLRTI 242
+ +P S STG + G+ KQG+ K+W+ R+F L + Y+K E + + +I
Sbjct 28 TMMPRSTQSHSTGEAMTHQGWLKKQGSGFVKAWQLRWFVLRRLMLYYYKDENESKEQVSI 87
Query 243 FLKDVLKTHECLVKSGDLLMRDNLFEIITSSRTFYVQADSPEDMHSWIKEIGAAV 297
K L++ + TS ++ + A+S ++ +W++ + V
Sbjct 88 TSNPCRK-----------LIKYSSERTTTSQDSYLLLANSQSELDTWVRVLPTGV 131
> ENSEBUP00000005856.1 pep contig:Eburgeri_3.2:FYBX02010795.1:1082635:1191724:1
gene:ENSEBUG00000003936.1 transcript:ENSEBUT00000006301.1
gene_biotype:protein_coding transcript_biotype:protein_coding
gene_symbol:PLEKHA3 description:pleckstrin
homology domain containing, family A (phosphoinositide binding
specific) member 3 [Source:ZFIN;Acc:ZDB-GENE-040426-1252]
Length=417
Score = 35.8 bits (81), Expect = 0.051, Method: Compositional matrix adjust.
Identities = 27/98 (28%), Positives = 41/98 (42%), Gaps = 5/98 (5%)
Query 203 GYCVKQGNVRKSWKRRFFALDDFTICYFKCEQDREPLRTIFLKDVLKTHECLVKSGDLLM 262
G K N W+ R+F LD + Y++ ++D +K + E V D
Sbjct 3 GVLYKWTNYLSGWQSRWFVLDGGILSYYEYQEDVGKGCKGSIK--MSVCEIQVNPADCTR 60
Query 263 RDNLFEIITSSRTFYVQADSPEDMHSWIKEIGAAVQAL 300
D II + FYV+A SP W+ +G+A L
Sbjct 61 MD---LIIPGEQCFYVRATSPLQRQRWLVALGSAKACL 95
> ENSEBUP00000026724.1 pep contig:Eburgeri_3.2:FYBX02009758.1:1742575:1793095:-1
gene:ENSEBUG00000016448.1 transcript:ENSEBUT00000027300.1
gene_biotype:protein_coding transcript_biotype:protein_coding
Length=563
Score = 35.0 bits (79), Expect = 0.096, Method: Compositional matrix adjust.
Identities = 33/116 (28%), Positives = 53/116 (46%), Gaps = 24/116 (21%)
Query 199 LIKSGYCVKQGNVRKSWKRRFFAL--DDFTICYFKCEQD---REPLRTIFLK--DVLKTH 251
++K G+ K+G K+W+ R+F L D I Y + QD +EPL ++ ++KT
Sbjct 113 IVKEGWLQKRGEYIKTWRARYFLLKTDGSFIGYKEKPQDADQQEPLNNFSVEKCQLMKTE 172
Query 252 ECLVKSGDLLMRDNLFEI------ITSSRTFYVQADSPEDMHSWIKEIGAAVQALK 301
R N F I RTF+V D+P++ W++ I + LK
Sbjct 173 RP---------RQNTFIIRCLQWTSVIERTFHV--DTPDEREEWVQAIQSVADRLK 217
Lambda K H
0.318 0.135 0.416
Gapped
Lambda K H
0.267 0.0410 0.140
Effective search space used: 3596802468
Database: Eptatretus_burgeri.Eburgeri_3.2.pep.all.fa
Posted date: Oct 12, 2021 3:20 PM
Number of letters in database: 14,050,074
Number of sequences in database: 27,960
Matrix: BLOSUM62
Gap Penalties: Existence: 11, Extension: 1
Neighboring words threshold: 11
Window for multiple hits: 40

[truncated: 11 more sheets: Cephalochordata, Tunicata, Echinodermata, Arthropoda, Nematoda, Annelida, Mollusca, Cnidaria, Ctenophora, Placozoa, Porifera]
