# Supplementary material for: Origin and Evolution of the Multifaceted Adherens Junction Component Plekha7
Source: Front Cell Dev Biol. 2022 Mar 23;10:856975. doi: 10.3389/fcell.2022.856975 (PMC8983885; doi:10.3389/fcell.2022.856975)
Supplement: Supplementary file 3 [file Table9.xlsx]

## Sheet: Table Legend
Supplementary Table S9. Results of the BLAST searches using human PLEKHA7 isoform 1 (NP_001316559.1) as query against the genomes of the taxa detailed in Supplementary Table S1. Results are included in separate tabs for each taxon. Graphic summary of BLAST aligments is inlcuded in respected searches to visualize sequence aligments.

## Sheet: Mammals (all species)
Description	Scientific Name	Max Score	Total Score	Query Cover	E value	Per. Ident	Acc. Len	Accession
pleckstrin homology domain-containing family A member 7 isoform 1 [Homo sapiens]	Homo sapiens	2610	2610	1	0	1	1271	NP_001316559.1
pleckstrin homology domain-containing family A member 7 isoform X9 [Homo sapiens]	Homo sapiens	2605	2605	1	0	0.9992	1272	XP_024304132.1
pleckstrin homology domain-containing family A member 7 isoform X3 [Pan paniscus]	Pan paniscus	2600	2600	1	0	0.9969	1271	XP_034788109.1
pleckstrin homology domain-containing family A member 7 isoform X11 [Pan troglodytes]	Pan troglodytes	2598	2598	1	0	0.9969	1271	XP_016775980.1
pleckstrin homology domain-containing family A member 7 isoform X8 [Homo sapiens]	Homo sapiens	2592	2592	0.99	0	0.9969	1298	XP_024304131.1
pleckstrin homology domain-containing family A member 7 isoform X4 [Gorilla gorilla gorilla]	Gorilla gorilla gorilla	2590	2590	1	0	0.9953	1270	XP_030872070.1
pleckstrin homology domain-containing family A member 7 isoform X3 [Gorilla gorilla gorilla]	Gorilla gorilla gorilla	2586	2586	1	0	0.9945	1271	XP_030872069.1
pleckstrin homology domain-containing family A member 7 isoform X2 [Pan paniscus]	Pan paniscus	2583	2583	0.99	0	0.9937	1298	XP_034788108.1
pleckstrin homology domain-containing family A member 7 isoform X6 [Papio anubis]	Papio anubis	2583	2583	1	0	0.989	1271	XP_017804069.1
pleckstrin homology domain-containing family A member 7 isoform X11 [Macaca mulatta]	Macaca mulatta	2582	2582	1	0	0.9882	1271	XP_001086202.4
pleckstrin homology domain-containing family A member 7 isoform X1 [Theropithecus gelada]	Theropithecus gelada	2582	2582	1	0	0.9882	1271	XP_025212003.1
pleckstrin homology domain-containing family A member 7 isoform X10 [Pan troglodytes]	Pan troglodytes	2582	2582	0.99	0	0.9937	1298	XP_016775979.1
pleckstrin homology domain-containing family A member 7 isoform X2 [Gorilla gorilla gorilla]	Gorilla gorilla gorilla	2580	2580	0.99	0	0.9929	1296	XP_030872068.1
pleckstrin homology domain-containing family A member 7 isoform X5 [Homo sapiens]	Homo sapiens	2579	2579	0.99	0	0.9761	1325	XP_024304128.1
pleckstrin homology domain-containing family A member 7 [Pongo abelii]	Pongo abelii	2574	2574	1	0	0.9866	1272	XP_024110771.1
pleckstrin homology domain-containing family A member 7 isoform X1 [Gorilla gorilla gorilla]	Gorilla gorilla gorilla	2574	2574	0.99	0	0.9921	1297	XP_030872067.1
pleckstrin homology domain-containing family A member 7 isoform X6 [Chlorocebus sabaeus]	Chlorocebus sabaeus	2574	2574	1	0	0.9866	1311	XP_008003795.2
pleckstrin homology domain-containing family A member 7 isoform X6 [Pan troglodytes]	Pan troglodytes	2568	2568	0.99	0	0.973	1325	XP_016775975.1
pleckstrin homology domain-containing family A member 7 isoform X7 [Trachypithecus francoisi]	Trachypithecus francoisi	2567	2567	1	0	0.9827	1271	XP_033060109.1
pleckstrin homology domain-containing family A member 7 isoform X4 [Papio anubis]	Papio anubis	2566	2566	0.99	0	0.9858	1298	XP_021782542.1
pleckstrin homology domain-containing family A member 7 isoform X3 [Papio anubis]	Papio anubis	2563	2563	1	0	0.9677	1299	XP_021782541.1
pleckstrin homology domain-containing family A member 7 isoform X6 [Cebus imitator]	Cebus imitator	2561	2561	1	0	0.9811	1271	XP_037593442.1
pleckstrin homology domain-containing family A member 7 isoform X5 [Chlorocebus sabaeus]	Chlorocebus sabaeus	2559	2559	0.99	0	0.9843	1338	XP_037853449.1
pleckstrin homology domain-containing family A member 7 isoform X7 [Sapajus apella]	Sapajus apella	2558	2558	1	0	0.9795	1271	XP_032096951.1
pleckstrin homology domain-containing family A member 7 isoform X6 [Trachypithecus francoisi]	Trachypithecus francoisi	2556	2556	0.99	0	0.9811	1297	XP_033060108.1
pleckstrin homology domain-containing family A member 7 isoform X2 [Papio anubis]	Papio anubis	2555	2555	0.99	0	0.966	1324	XP_021782540.1
LOW QUALITY PROTEIN: pleckstrin homology domain-containing family A member 7 [Aotus nancymaae]	Aotus nancymaae	2553	2553	1	0	0.9772	1272	XP_021530843.1
pleckstrin homology domain-containing family A member 7 isoform X1 [Piliocolobus tephrosceles]	Piliocolobus tephrosceles	2552	2552	1	0	0.9803	1271	XP_026309821.1
pleckstrin homology domain-containing family A member 7 isoform X4 [Chlorocebus sabaeus]	Chlorocebus sabaeus	2552	2552	1	0	0.9654	1339	XP_037853447.1
pleckstrin homology domain-containing family A member 7 isoform X5 [Trachypithecus francoisi]	Trachypithecus francoisi	2551	2551	0.99	0	0.9803	1298	XP_033060107.1
pleckstrin homology domain-containing family A member 7 isoform X1 [Papio anubis]	Papio anubis	2550	2550	0.99	0	0.9653	1325	XP_021782539.1
pleckstrin homology domain-containing family A member 7 isoform X7 [Macaca mulatta]	Macaca mulatta	2550	2550	0.99	0	0.9645	1325	XP_028689442.1
pleckstrin homology domain-containing family A member 7 isoform X2 [Chlorocebus sabaeus]	Chlorocebus sabaeus	2549	2549	0.99	0	0.9645	1364	XP_037853445.1
pleckstrin homology domain-containing family A member 7 isoform X3 [Rhinopithecus roxellana]	Rhinopithecus roxellana	2546	2546	0.99	0	0.9772	1298	XP_030774824.1
pleckstrin homology domain-containing family A member 7 isoform X4 [Trachypithecus francoisi]	Trachypithecus francoisi	2545	2545	1	0	0.9615	1299	XP_033060106.1
pleckstrin homology domain-containing family A member 7 isoform X1 [Chlorocebus sabaeus]	Chlorocebus sabaeus	2544	2544	0.99	0	0.9638	1365	XP_037853444.1
pleckstrin homology domain-containing family A member 7 isoform X5 [Cebus imitator]	Cebus imitator	2544	2544	0.99	0	0.978	1298	XP_017381125.1
pleckstrin homology domain-containing family A member 7 isoform X3 [Chlorocebus sabaeus]	Chlorocebus sabaeus	2542	2542	0.99	0	0.9659	1341	XP_037853446.1
pleckstrin homology domain-containing family A member 7 isoform X2 [Rhinopithecus roxellana]	Rhinopithecus roxellana	2541	2541	1	0	0.9584	1299	XP_030774823.1
pleckstrin homology domain-containing family A member 7 isoform X5 [Sapajus apella]	Sapajus apella	2541	2541	0.99	0	0.9764	1298	XP_032096949.1
pleckstrin homology domain-containing family A member 7 isoform X10 [Callithrix jacchus]	Callithrix jacchus	2540	2540	1	0	0.9748	1313	XP_035120098.1
pleckstrin homology domain-containing family A member 7 isoform X2 [Trachypithecus francoisi]	Trachypithecus francoisi	2539	2539	0.99	0	0.9606	1324	XP_033060104.1
pleckstrin homology domain-containing family A member 7 isoform X4 [Cebus imitator]	Cebus imitator	2539	2539	1	0	0.96	1299	XP_037593441.1
pleckstrin homology domain-containing family A member 7 isoform X4 [Sapajus apella]	Sapajus apella	2536	2536	1	0	0.9584	1299	XP_032096948.1
pleckstrin homology domain-containing family A member 7 isoform X1 [Trachypithecus francoisi]	Trachypithecus francoisi	2536	2536	0.99	0	0.9599	1325	XP_033060103.1
pleckstrin homology domain-containing family A member 7 isoform X2 [Cebus imitator]	Cebus imitator	2535	2535	0.99	0	0.9583	1324	XP_037593439.1
pleckstrin homology domain-containing family A member 7 isoform X9 [Callithrix jacchus]	Callithrix jacchus	2535	2535	1	0	0.9741	1314	XP_035120097.1
pleckstrin homology domain-containing family A member 7 isoform X3 [Trachypithecus francoisi]	Trachypithecus francoisi	2534	2534	0.99	0	0.9621	1301	XP_033060105.1
pleckstrin homology domain-containing family A member 7 isoform X3 [Saimiri boliviensis boliviensis]	Saimiri boliviensis boliviensis	2533	2533	1	0	0.9733	1272	XP_039327159.1
pleckstrin homology domain-containing family A member 7 isoform X2 [Sapajus apella]	Sapajus apella	2533	2533	0.99	0	0.9568	1324	XP_032096946.1
PREDICTED: pleckstrin homology domain-containing family A member 7 isoform X13 [Rhinopithecus bieti]	Rhinopithecus bieti	2531	2531	0.99	0	0.9732	1298	XP_017729123.1
pleckstrin homology domain-containing family A member 7 isoform X1 [Cebus imitator]	Cebus imitator	2531	2531	0.99	0	0.9576	1325	XP_037593438.1
pleckstrin homology domain-containing family A member 7 isoform X1 [Rhinopithecus roxellana]	Rhinopithecus roxellana	2529	2529	0.99	0	0.9568	1325	XP_030774822.1
pleckstrin homology domain-containing family A member 7 isoform X1 [Sapajus apella]	Sapajus apella	2529	2529	0.99	0	0.9561	1325	XP_032096944.1
pleckstrin homology domain-containing family A member 7 isoform X3 [Cebus imitator]	Cebus imitator	2526	2526	0.99	0	0.9598	1300	XP_037593440.1
pleckstrin homology domain-containing family A member 7 isoform X6 [Callithrix jacchus]	Callithrix jacchus	2526	2526	0.99	0	0.9717	1340	XP_035120094.1
pleckstrin homology domain-containing family A member 7 isoform X3 [Sapajus apella]	Sapajus apella	2525	2525	0.99	0	0.9582	1301	XP_032096947.1
pleckstrin homology domain-containing family A member 7 isoform X5 [Callithrix jacchus]	Callithrix jacchus	2524	2524	1	0	0.9538	1341	XP_035120093.1
pleckstrin homology domain-containing family A member 7 isoform X7 [Callithrix jacchus]	Callithrix jacchus	2522	2522	0.99	0	0.9739	1330	XP_035120095.1
pleckstrin homology domain-containing family A member 7 isoform X1 [Saimiri boliviensis boliviensis]	Saimiri boliviensis boliviensis	2521	2521	0.99	0	0.9709	1298	XP_039327157.1
pleckstrin homology domain-containing family A member 7 isoform X2 [Saimiri boliviensis boliviensis]	Saimiri boliviensis boliviensis	2519	2519	0.99	0	0.9731	1274	XP_039327158.1
pleckstrin homology domain-containing family A member 7 isoform X2 [Callithrix jacchus]	Callithrix jacchus	2514	2514	0.99	0	0.9522	1366	XP_035120089.1
pleckstrin homology domain-containing family A member 7 isoform X1 [Callithrix jacchus]	Callithrix jacchus	2512	2512	0.99	0	0.9514	1367	XP_035120088.1
pleckstrin homology domain-containing family A member 7 isoform X3 [Callithrix jacchus]	Callithrix jacchus	2509	2509	0.99	0	0.9536	1357	XP_035120090.1
pleckstrin homology domain-containing family A member 7 isoform X4 [Callithrix jacchus]	Callithrix jacchus	2509	2509	0.99	0	0.9536	1342	XP_035120091.1
pleckstrin homology domain-containing family A member 7 isoform X8 [Macaca nemestrina]	Macaca nemestrina	2475	2475	0.96	0	0.9885	1221	XP_024650310.1
pleckstrin homology domain-containing family A member 7 isoform X8 [Macaca mulatta]	Macaca mulatta	2472	2472	1	0	0.9602	1308	XP_028689443.1
pleckstrin homology domain-containing family A member 7 isoform X5 [Macaca mulatta]	Macaca mulatta	2457	2457	0.99	0	0.9572	1335	XP_028689440.1
pleckstrin homology domain-containing family A member 7 isoform X7 [Papio anubis]	Papio anubis	2456	2456	0.95	0	0.9671	1249	XP_021782544.1
pleckstrin homology domain-containing family A member 7 isoform X8 [Trachypithecus francoisi]	Trachypithecus francoisi	2443	2443	0.95	0	0.9614	1249	XP_033060110.1
pleckstrin homology domain-containing family A member 7 isoform X5 [Rhinopithecus roxellana]	Rhinopithecus roxellana	2440	2440	0.95	0	0.9598	1249	XP_030774826.1
PREDICTED: pleckstrin homology domain-containing family A member 7 isoform X3 [Rhinopithecus bieti]	Rhinopithecus bieti	2425	2425	0.95	0	0.9567	1275	XP_017729109.1
pleckstrin homology domain-containing family A member 7 isoform X2 [Macaca nemestrina]	Macaca nemestrina	2423	2423	0.94	0	0.9842	1290	XP_011748428.1
pleckstrin homology domain-containing family A member 7 [Nomascus leucogenys]	Nomascus leucogenys	2419	2419	0.94	0	0.985	1210	XP_030685625.1
PREDICTED: pleckstrin homology domain-containing family A member 7 [Mandrillus leucophaeus]	Mandrillus leucophaeus	2414	2414	0.94	0	0.9866	1225	XP_011848345.1
pleckstrin homology domain-containing family A member 7 isoform X5 [Gorilla gorilla gorilla]	Gorilla gorilla gorilla	2413	2413	0.94	0	0.9925	1229	XP_018891929.1
pleckstrin homology domain-containing family A member 7 isoform X4 [Microcebus murinus]	Microcebus murinus	2412	2412	1	0	0.9544	1272	XP_012636132.1
pleckstrin homology domain-containing family A member 7 isoform X1 [Microcebus murinus]	Microcebus murinus	2405	2405	0.99	0	0.9528	1298	XP_012636129.1
pleckstrin homology domain-containing family A member 7 isoform X3 [Microcebus murinus]	Microcebus murinus	2401	2401	1	0	0.9505	1273	XP_012636131.1
pleckstrin homology domain-containing family A member 7 isoform X10 [Mustela putorius furo]	Mustela putorius furo	2392	2392	1	0	0.9426	1271	XP_044922118.1
pleckstrin homology domain-containing family A member 7 isoform X3 [Choloepus didactylus]	Choloepus didactylus	2392	2392	1	0	0.93	1314	XP_037695253.1
pleckstrin homology domain-containing family A member 7 isoform X2 [Microcebus murinus]	Microcebus murinus	2391	2391	0.99	0	0.9504	1294	XP_012636130.1
pleckstrin homology domain-containing family A member 7 isoform X9 [Mustela erminea]	Mustela erminea	2390	2390	1	0	0.9418	1271	XP_032212596.1
pleckstrin homology domain-containing family A member 7 isoform X5 [Lontra canadensis]	Lontra canadensis	2389	2389	1	0	0.941	1271	XP_032737017.1
pleckstrin homology domain-containing family A member 7 isoform X1 [Enhydra lutris kenyoni]	Enhydra lutris kenyoni	2382	2382	1	0	0.9386	1271	XP_022362675.1
pleckstrin homology domain-containing family A member 7 isoform X1 [Choloepus didactylus]	Choloepus didactylus	2380	2380	0.99	0	0.9282	1342	XP_037695251.1
pleckstrin homology domain-containing family A member 7 isoform X8 [Mustela putorius furo]	Mustela putorius furo	2380	2380	0.99	0	0.9401	1297	XP_044922116.1
pleckstrin homology domain-containing family A member 7 isoform X4 [Lontra canadensis]	Lontra canadensis	2380	2380	0.99	0	0.9385	1297	XP_032737016.1
pleckstrin homology domain-containing family A member 7 isoform X2 [Choloepus didactylus]	Choloepus didactylus	2378	2378	0.99	0	0.9283	1340	XP_037695252.1
pleckstrin homology domain-containing family A member 7 isoform X7 [Felis catus]	Felis catus	2378	2378	1	0	0.9496	1271	XP_023095387.1
pleckstrin homology domain-containing family A member 7 isoform X7 [Mustela erminea]	Mustela erminea	2378	2378	0.99	0	0.9393	1297	XP_032212594.1
pleckstrin homology domain-containing family A member 7 isoform X2 [Panthera tigris]	Panthera tigris	2377	2377	1	0	0.9489	1271	XP_042814666.1
pleckstrin homology domain-containing family A member 7 isoform X6 [Prionailurus bengalensis]	Prionailurus bengalensis	2376	2376	1	0	0.9473	1271	XP_043436695.1
pleckstrin homology domain-containing family A member 7 [Urocitellus parryii]	Urocitellus parryii	2376	2376	1	0	0.9363	1270	XP_026254809.1
pleckstrin homology domain-containing family A member 7 isoform X3 [Balaenoptera musculus]	Balaenoptera musculus	2375	2375	1	0	0.93	1271	XP_036715449.1
pleckstrin homology domain-containing family A member 7 isoform X7 [Hyaena hyaena]	Hyaena hyaena	2375	2375	0.99	0	0.948	1270	XP_039092701.1
pleckstrin homology domain-containing family A member 7 isoform X7 [Acinonyx jubatus]	Acinonyx jubatus	2373	2373	1	0	0.9481	1271	XP_026928844.1
pleckstrin homology domain-containing family A member 7 isoform X7 [Puma yagouaroundi]	Puma yagouaroundi	2373	2373	1	0	0.9481	1271	XP_040351649.1
pleckstrin homology domain-containing family A member 7 isoform X9 [Equus caballus]	Equus caballus	2369	2369	1	0	0.9427	1273	XP_023501887.1
pleckstrin homology domain-containing family A member 7 isoform X2 [Panthera leo]	Panthera leo	2369	2369	1	0	0.9481	1271	XP_042761746.1

## Sheet: Mammals (select species)
Description	Scientific Name	Max Score	Total Score	Query Cover	E value	Per. ident	Acc. Len	Accession
pleckstrin homology domain-containing family A member 7 isoform X11 [Pan troglodytes]	Pan troglodytes	2598	2598	1	0	99.69	1271	XP_016775980.1
pleckstrin homology domain-containing family A member 7 isoform X4 [Gorilla gorilla gorilla]	Gorilla gorilla gorilla	2590	2590	1	0	99.53	1270	XP_030872070.1
pleckstrin homology domain-containing family A member 7 isoform X3 [Gorilla gorilla gorilla]	Gorilla gorilla gorilla	2586	2586	1	0	99.45	1271	XP_030872069.1
pleckstrin homology domain-containing family A member 7 isoform X11 [Macaca mulatta]	Macaca mulatta	2582	2582	1	0	98.82	1271	XP_001086202.4
pleckstrin homology domain-containing family A member 7 isoform X10 [Pan troglodytes]	Pan troglodytes	2582	2582	0.99	0	99.37	1298	XP_016775979.1
pleckstrin homology domain-containing family A member 7 isoform X2 [Gorilla gorilla gorilla]	Gorilla gorilla gorilla	2580	2580	0.99	0	99.29	1296	XP_030872068.1
pleckstrin homology domain-containing family A member 7 isoform X1 [Gorilla gorilla gorilla]	Gorilla gorilla gorilla	2574	2574	0.99	0	99.21	1297	XP_030872067.1
pleckstrin homology domain-containing family A member 7 isoform X6 [Pan troglodytes]	Pan troglodytes	2568	2568	0.99	0	97.3	1325	XP_016775975.1
pleckstrin homology domain-containing family A member 7 isoform X5 [Pan troglodytes]	Pan troglodytes	2563	2563	0.99	0	96.34	1338	XP_016775974.1
pleckstrin homology domain-containing family A member 7 isoform X7 [Macaca mulatta]	Macaca mulatta	2550	2550	0.99	0	96.45	1325	XP_028689442.1
pleckstrin homology domain-containing family A member 7 isoform X10 [Callithrix jacchus]	Callithrix jacchus	2540	2540	1	0	97.48	1313	XP_035120098.1
pleckstrin homology domain-containing family A member 7 isoform X9 [Callithrix jacchus]	Callithrix jacchus	2535	2535	1	0	97.41	1314	XP_035120097.1
pleckstrin homology domain-containing family A member 7 isoform X6 [Callithrix jacchus]	Callithrix jacchus	2526	2526	0.99	0	97.17	1340	XP_035120094.1
pleckstrin homology domain-containing family A member 7 isoform X5 [Callithrix jacchus]	Callithrix jacchus	2524	2524	1	0	95.38	1341	XP_035120093.1
pleckstrin homology domain-containing family A member 7 isoform X7 [Callithrix jacchus]	Callithrix jacchus	2522	2522	0.99	0	97.39	1330	XP_035120095.1
pleckstrin homology domain-containing family A member 7 isoform X2 [Callithrix jacchus]	Callithrix jacchus	2514	2514	0.99	0	95.22	1366	XP_035120089.1
pleckstrin homology domain-containing family A member 7 isoform X1 [Callithrix jacchus]	Callithrix jacchus	2512	2512	0.99	0	95.14	1367	XP_035120088.1
pleckstrin homology domain-containing family A member 7 isoform X3 [Callithrix jacchus]	Callithrix jacchus	2509	2509	0.99	0	95.36	1357	XP_035120090.1
pleckstrin homology domain-containing family A member 7 isoform X4 [Callithrix jacchus]	Callithrix jacchus	2509	2509	0.99	0	95.36	1342	XP_035120091.1
pleckstrin homology domain-containing family A member 7 isoform X8 [Macaca mulatta]	Macaca mulatta	2472	2472	1	0	96.02	1308	XP_028689443.1
pleckstrin homology domain-containing family A member 7 isoform X4 [Pan troglodytes]	Pan troglodytes	2466	2466	1	0	94.62	1339	XP_016775973.1
pleckstrin homology domain-containing family A member 7 isoform X2 [Pan troglodytes]	Pan troglodytes	2459	2459	0.99	0	94.46	1364	XP_016775971.1
pleckstrin homology domain-containing family A member 7 isoform X5 [Macaca mulatta]	Macaca mulatta	2457	2457	0.99	0	95.72	1335	XP_028689440.1
pleckstrin homology domain-containing family A member 7 isoform X3 [Pan troglodytes]	Pan troglodytes	2455	2455	1	0	94.17	1357	XP_016775972.1
pleckstrin homology domain-containing family A member 7 isoform X1 [Pan troglodytes]	Pan troglodytes	2455	2455	0.99	0	94.39	1365	XP_016775970.1
pleckstrin homology domain-containing family A member 7 isoform X4 [Macaca mulatta]	Macaca mulatta	2453	2453	1	0	94.01	1336	XP_028689439.1
pleckstrin homology domain-containing family A member 7 isoform X2 [Macaca mulatta]	Macaca mulatta	2446	2446	0.99	0	93.85	1361	XP_028689437.1
pleckstrin homology domain-containing family A member 7 isoform X3 [Macaca mulatta]	Macaca mulatta	2442	2442	0.99	0	93.98	1338	XP_028689438.1
pleckstrin homology domain-containing family A member 7 isoform X1 [Macaca mulatta]	Macaca mulatta	2441	2441	0.99	0	93.78	1362	XP_028689436.1
pleckstrin homology domain-containing family A member 7 isoform X5 [Gorilla gorilla gorilla]	Gorilla gorilla gorilla	2413	2413	0.94	0	99.25	1229	XP_018891929.1
pleckstrin homology domain-containing family A member 7 isoform X4 [Microcebus murinus]	Microcebus murinus	2412	2412	1	0	95.44	1272	XP_012636132.1
pleckstrin homology domain-containing family A member 7 isoform X1 [Microcebus murinus]	Microcebus murinus	2405	2405	0.99	0	95.28	1298	XP_012636129.1
pleckstrin homology domain-containing family A member 7 isoform X3 [Microcebus murinus]	Microcebus murinus	2401	2401	1	0	95.05	1273	XP_012636131.1
pleckstrin homology domain-containing family A member 7 isoform X2 [Microcebus murinus]	Microcebus murinus	2391	2391	0.99	0	95.04	1294	XP_012636130.1
pleckstrin homology domain-containing family A member 7 isoform X12 [Macaca mulatta]	Macaca mulatta	2390	2390	0.94	0	96.32	1268	XP_028689446.1
pleckstrin homology domain-containing family A member 7 isoform X10 [Macaca mulatta]	Macaca mulatta	2387	2387	0.94	0	96.32	1279	XP_028689445.1
pleckstrin homology domain-containing family A member 7 isoform X6 [Macaca mulatta]	Macaca mulatta	2384	2384	0.94	0	96.32	1329	XP_028689441.1
pleckstrin homology domain-containing family A member 7 isoform X9 [Canis lupus familiaris]	Canis lupus familiaris	2358	2358	0.99	0	94.25	1270	XP_038286542.1
pleckstrin homology domain-containing family A member 7 isoform X8 [Callithrix jacchus]	Callithrix jacchus	2357	2357	0.94	0	95.09	1329	XP_035120096.1
pleckstrin homology domain-containing family A member 7 isoform X11 [Callithrix jacchus]	Callithrix jacchus	2357	2357	0.94	0	95.09	1279	XP_035120099.1
pleckstrin homology domain-containing family A member 7 isoform X1 [Tursiops truncatus]	Tursiops truncatus	2355	2355	0.99	0	92.2	1269	XP_033718478.1
pleckstrin homology domain-containing family A member 7 isoform X8 [Sus scrofa]	Sus scrofa	2347	2347	1	0	94.65	1271	XP_020938945.1
pleckstrin homology domain-containing family A member 7 isoform X8 [Pan troglodytes]	Pan troglodytes	2347	2347	0.95	0	94.25	1315	XP_016775977.1
pleckstrin homology domain-containing family A member 7 isoform X9 [Macaca mulatta]	Macaca mulatta	2347	2347	0.95	0	93.84	1286	XP_028689444.1
pleckstrin homology domain-containing family A member 7 isoform X7 [Canis lupus familiaris]	Canis lupus familiaris	2343	2343	0.99	0	94	1296	XP_038286540.1
pleckstrin homology domain-containing family A member 7 isoform X9 [Sus scrofa]	Sus scrofa	2338	2338	1	0	94.57	1267	XP_020938946.1
pleckstrin homology domain-containing family A member 7 isoform X4 [Sus scrofa]	Sus scrofa	2337	2337	0.99	0	94.41	1297	XP_020938940.1
pleckstrin homology domain-containing family A member 7 isoform X3 [Sus scrofa]	Sus scrofa	2336	2336	1	0	92.68	1298	XP_020938939.1
pleckstrin homology domain-containing family A member 7 isoform X6 [Canis lupus familiaris]	Canis lupus familiaris	2330	2330	0.99	0	92.04	1323	XP_038286539.1
pleckstrin homology domain-containing family A member 7 isoform X13 [Macaca mulatta]	Macaca mulatta	2330	2330	0.92	0	95.92	1231	XP_028689447.1
pleckstrin homology domain-containing family A member 7 isoform X7 [Sus scrofa]	Sus scrofa	2327	2327	0.99	0	94.33	1293	XP_020938943.1
pleckstrin homology domain-containing family A member 7 isoform X5 [Sus scrofa]	Sus scrofa	2326	2326	1	0	92.6	1294	XP_020938941.1
pleckstrin homology domain-containing family A member 7 isoform X4 [Canis lupus familiaris]	Canis lupus familiaris	2324	2324	0.99	0	91.12	1336	XP_038286537.1
pleckstrin homology domain-containing family A member 7 isoform X3 [Canis lupus familiaris]	Canis lupus familiaris	2324	2324	0.99	0	89.52	1337	XP_038286536.1
pleckstrin homology domain-containing family A member 7 isoform X6 [Sus scrofa]	Sus scrofa	2322	2322	0.99	0	92.57	1294	XP_020938942.1
pleckstrin homology domain-containing family A member 7 isoform X1 [Sus scrofa]	Sus scrofa	2321	2321	0.99	0	92.44	1324	XP_020938937.1
pleckstrin homology domain-containing family A member 7 isoform X14 [Callithrix jacchus]	Callithrix jacchus	2321	2321	0.91	0	97.51	1166	XP_035120104.1
pleckstrin homology domain-containing family A member 7 isoform X9 [Pan troglodytes]	Pan troglodytes	2320	2320	0.99	0	90.43	1312	XP_016775978.1
pleckstrin homology domain-containing family A member 7 isoform X2 [Sus scrofa]	Sus scrofa	2312	2312	0.99	0	92.36	1320	XP_020938938.1
pleckstrin homology domain-containing family A member 7 isoform X1 [Canis lupus familiaris]	Canis lupus familiaris	2311	2311	0.99	0	89.28	1363	XP_038286534.1
pleckstrin homology domain-containing family A member 7 isoform X5 [Canis lupus familiaris]	Canis lupus familiaris	2310	2310	0.99	0	89.4	1333	XP_038286538.1
pleckstrin homology domain-containing family A member 7 isoform X7 [Bos taurus]	Bos taurus	2306	2306	1	0	93	1267	XP_024831559.1
pleckstrin homology domain-containing family A member 7 isoform X6 [Microcebus murinus]	Microcebus murinus	2303	2303	0.95	0	95.33	1248	XP_012636134.1
pleckstrin homology domain-containing family A member 7 isoform X12 [Callithrix jacchus]	Callithrix jacchus	2298	2298	0.91	0	95.05	1219	XP_035120100.1
pleckstrin homology domain-containing family A member 7 isoform X2 [Canis lupus familiaris]	Canis lupus familiaris	2297	2297	0.99	0	89.06	1359	XP_038286535.1
pleckstrin homology domain-containing family A member 7 isoform X3 [Bos taurus]	Bos taurus	2292	2292	0.99	0	92.76	1293	XP_024831555.1
PLEKHA7 isoform 2 [Pan troglodytes]	Pan troglodytes	2291	2291	0.88	0	99.64	1121	PNI79149.1
pleckstrin homology domain-containing family A member 7 isoform X7 [Pan troglodytes]	Pan troglodytes	2291	2291	0.94	0	94.14	1319	XP_016775976.1
pleckstrin homology domain-containing family A member 7 isoform X2 [Bos taurus]	Bos taurus	2289	2289	1	0	91.07	1294	XP_024831554.1
pleckstrin homology domain-containing family A member 7 isoform X14 [Pan troglodytes]	Pan troglodytes	2286	2286	0.88	0	99.55	1122	XP_016775983.1
pleckstrin homology domain-containing family A member 7 isoform X1 [Bos taurus]	Bos taurus	2279	2279	0.99	0	90.82	1320	XP_024831551.1
pleckstrin homology domain-containing family A member 7 isoform X6 [Gorilla gorilla gorilla]	Gorilla gorilla gorilla	2278	2278	0.88	0	99.38	1121	XP_030872071.1
pleckstrin homology domain-containing family A member 7 isoform X4 [Bos taurus]	Bos taurus	2275	2275	0.99	0	90.95	1290	XP_024831556.1
pleckstrin homology domain-containing family A member 7 isoform X17 [Macaca mulatta]	Macaca mulatta	2274	2274	0.88	0	98.66	1122	XP_014970264.1
pleckstrin homology domain-containing family A member 7 isoform 1 [Mus musculus]	Mus musculus	2273	2273	0.99	0	90.07	1266	NP_001292114.1
pleckstrin homology domain-containing family A member 7 isoform X10 [Mus musculus]	Mus musculus	2261	2261	0.99	0	89.97	1293	XP_030098363.1
pleckstrin homology domain-containing family A member 7 isoform X11 [Mus musculus]	Mus musculus	2259	2259	0.99	0	89.82	1292	XP_036008894.1
pleckstrin homology domain-containing family A member 7 isoform X6 [Mus musculus]	Mus musculus	2247	2247	0.99	0	87.94	1319	XP_030098362.1
pleckstrin homology domain-containing family A member 7 isoform X7 [Peromyscus maniculatus bairdii]	Peromyscus maniculatus bairdii	2247	2247	0.99	0	89.99	1294	XP_015852853.1
pleckstrin homology domain-containing family A member 7 isoform X4 [Rattus rattus]	Rattus rattus	2246	2246	0.99	0	89.99	1264	XP_032748728.1
pleckstrin homology domain-containing family A member 7 isoform X5 [Microcebus murinus]	Microcebus murinus	2244	2244	0.94	0	95.23	1252	XP_012636133.1
pleckstrin homology domain-containing family A member 7 isoform X13 [Rattus norvegicus]	Rattus norvegicus	2243	2243	0.99	0	89.91	1264	XP_038957080.1
pleckstrin homology domain-containing family A member 7 isoform X15 [Callithrix jacchus]	Callithrix jacchus	2239	2239	0.88	0	97.41	1164	XP_035120106.1
pleckstrin homology domain-containing family A member 7 isoform X4 [Peromyscus maniculatus bairdii]	Peromyscus maniculatus bairdii	2232	2232	0.99	0	88.12	1321	XP_015852850.1
pleckstrin homology domain-containing family A member 7 isoform X12 [Pan troglodytes]	Pan troglodytes	2229	2229	0.91	0	94.07	1259	XP_016775981.1
pleckstrin homology domain-containing family A member 7 isoform X12 [Rattus norvegicus]	Rattus norvegicus	2229	2229	0.99	0	89.79	1296	XP_038957079.1
pleckstrin homology domain-containing family A member 7 isoform X3 [Peromyscus maniculatus bairdii]	Peromyscus maniculatus bairdii	2226	2226	0.99	0	87.24	1334	XP_015852849.1
pleckstrin homology domain-containing family A member 7 isoform X2 [Peromyscus maniculatus bairdii]	Peromyscus maniculatus bairdii	2224	2224	0.99	0	85.72	1335	XP_015852847.1
pleckstrin homology domain-containing family A member 7 isoform X2 [Mus musculus]	Mus musculus	2223	2223	0.99	0	85.31	1359	XP_017177675.1
pleckstrin homology domain-containing family A member 7 isoform X13 [Callithrix jacchus]	Callithrix jacchus	2222	2222	0.88	0	95.12	1191	XP_035120102.1
pleckstrin homology domain-containing family A member 7 isoform X7 [Rattus norvegicus]	Rattus norvegicus	2216	2216	0.99	0	87.91	1323	XP_038957074.1
PREDICTED: pleckstrin homology domain-containing family A member 7 isoform X5 [Panthera pardus]	Panthera pardus	2212	2212	0.94	0	94.82	1225	XP_019311984.1
pleckstrin homology domain-containing family A member 7 isoform X1 [Peromyscus maniculatus bairdii]	Peromyscus maniculatus bairdii	2211	2211	0.99	0	85.48	1361	XP_015852846.1
pleckstrin homology domain-containing family A member 7 isoform X5 [Rattus norvegicus]	Rattus norvegicus	2209	2209	0.99	0	85.4	1331	XP_038957070.1
pleckstrin homology domain-containing family A member 7 isoform X4 [Rattus norvegicus]	Rattus norvegicus	2208	2208	0.99	0	87.03	1336	XP_038957069.1
PREDICTED: pleckstrin homology domain-containing family A member 7 isoform X3 [Panthera pardus]	Panthera pardus	2202	2202	0.94	0	94.56	1251	XP_019311981.1
PREDICTED: pleckstrin homology domain-containing family A member 7 isoform X2 [Panthera pardus]	Panthera pardus	2199	2199	0.94	0	92.73	1252	XP_019311980.1
pleckstrin homology domain-containing family A member 7 isoform X2 [Rattus norvegicus]	Rattus norvegicus	2195	2195	0.99	0	85.27	1357	XP_038957067.1
pleckstrin homology domain-containing family A member 7 isoform X1 [Rattus norvegicus]	Rattus norvegicus	2194	2194	0.99	0	85.26	1363	XP_038957065.1
pleckstrin homology domain-containing family A member 7 [Loxodonta africana]	Loxodonta africana	2191	2191	0.94	0	92.4	1244	XP_023406693.1
PREDICTED: pleckstrin homology domain-containing family A member 7 isoform X1 [Panthera pardus]	Panthera pardus	2188	2188	0.94	0	92.47	1278	XP_019311979.1
PREDICTED: pleckstrin homology domain-containing family A member 7 isoform X4 [Panthera pardus]	Panthera pardus	2187	2187	0.93	0	92.61	1248	XP_019311983.1
pleckstrin homology domain-containing family A member 7 isoform X11 [Sus scrofa]	Sus scrofa	2184	2184	0.94	0	94.49	1225	XP_020938948.1
pleckstrin homology domain-containing family A member 7 isoform X7 [Microcebus murinus]	Microcebus murinus	2181	2181	0.91	0	95.19	1192	XP_012636136.1
pleckstrin homology domain-containing family A member 7 isoform X2 [Tursiops truncatus]	Tursiops truncatus	2181	2181	0.94	0	91.4	1247	XP_033718479.1
pleckstrin homology domain-containing family A member 7 isoform X10 [Sus scrofa]	Sus scrofa	2179	2179	0.95	0	93.25	1233	XP_020938947.1
pleckstrin homology domain-containing family A member 7 isoform X9 [Rattus norvegicus]	Rattus norvegicus	2170	2170	0.99	0	84.36	1316	XP_038957076.1
pleckstrin homology domain-containing family A member 7 isoform X16 [Macaca mulatta]	Macaca mulatta	2163	2163	0.88	0	95.51	1159	XP_028689450.1
pleckstrin homology domain-containing family A member 7 isoform X13 [Pan troglodytes]	Pan troglodytes	2162	2162	0.88	0	93.93	1189	XP_016775982.1
pleckstrin homology domain-containing family A member 7 isoform X8 [Canis lupus familiaris]	Canis lupus familiaris	2161	2161	0.94	0	88.84	1294	XP_013978191.1
pleckstrin homology domain-containing family A member 7 isoform X3 [Rattus norvegicus]	Rattus norvegicus	2155	2155	0.99	0	84.21	1348	XP_038957068.1
pleckstrin homology domain-containing family A member 7 isoform X15 [Macaca mulatta]	Macaca mulatta	2149	2149	0.88	0	93.33	1186	XP_028689449.1
TPA: pleckstrin homology domain containing, family A member 5-like [Bos taurus]	Bos taurus	2142	2142	0.94	0	92.65	1232	DAA22324.1
pleckstrin homology domain-containing family A member 7 isoform X8 [Bos taurus]	Bos taurus	2132	2132	0.94	0	92.24	1247	XP_024831560.1
pleckstrin homology domain-containing family A member 7 isoform X12 [Canis lupus familiaris]	Canis lupus familiaris	2130	2130	0.92	0	88.84	1241	XP_038286545.1
PREDICTED: pleckstrin homology domain-containing family A member 7 isoform X6 [Panthera pardus]	Panthera pardus	2125	2125	0.91	0	92.44	1218	XP_019311985.1
pleckstrin homology domain-containing family A member 7 isoform X12 [Sus scrofa]	Sus scrofa	2121	2121	0.91	0	94.42	1165	XP_020938949.1
pleckstrin homology domain-containing family A member 7 isoform X6 [Bos taurus]	Bos taurus	2120	2120	0.94	0	90.21	1274	XP_024831558.1
pleckstrin homology domain-containing family A member 7 isoform X3 [Tursiops truncatus]	Tursiops truncatus	2115	2115	0.91	0	91.4	1190	XP_033718480.1
pleckstrin homology domain-containing family A member 7 isoform X5 [Bos taurus]	Bos taurus	2112	2112	0.94	0	90.35	1274	XP_024831557.1
PLEKHA7 isoform 7 [Pan troglodytes]	Pan troglodytes	2111	2111	0.91	0	90.77	1191	PNI79152.1
pleckstrin homology domain-containing family A member 7 isoform X13 [Sus scrofa]	Sus scrofa	2111	2111	0.91	0	94.33	1161	XP_020938950.1
pleckstrin homology domain-containing family A member 7 isoform X6 [Rattus norvegicus]	Rattus norvegicus	2110	2110	0.95	0	84.93	1326	XP_038957071.1
pleckstrin homology domain-containing family A member 7 isoform 2 [Mus musculus]	Mus musculus	2109	2109	0.94	0	89.42	1220	NP_001292115.1
pleckstrin homology domain-containing family A member 7 isoform X6 [Peromyscus maniculatus bairdii]	Peromyscus maniculatus bairdii	2104	2104	0.95	0	85.02	1312	XP_015852852.1
pleckstrin homology domain-containing family A member 7 isoform X14 [Mus musculus]	Mus musculus	2100	2100	0.94	0	89.31	1247	XP_030098364.1
pleckstrin homology domain-containing family A member 7 isoform X10 [Canis lupus familiaris]	Canis lupus familiaris	2099	2099	0.91	0	88.82	1270	XP_022263598.1
pleckstrin homology domain-containing family A member 7 isoform X15 [Mus musculus]	Mus musculus	2099	2099	0.94	0	89.15	1246	XP_036008897.1
pleckstrin homology domain-containing family A member 7 isoform X11 [Canis lupus familiaris]	Canis lupus familiaris	2095	2095	0.91	0	88.86	1258	XP_022263600.1
PREDICTED: pleckstrin homology domain-containing family A member 7 isoform X7 [Panthera pardus]	Panthera pardus	2094	2094	0.89	0	92.56	1202	XP_019311986.1
pleckstrin homology domain-containing family A member 7 isoform X9 [Peromyscus maniculatus bairdii]	Peromyscus maniculatus bairdii	2085	2085	0.94	0	89.56	1248	XP_015852857.1
pleckstrin homology domain-containing family A member 7 isoform X17 [Callithrix jacchus]	Callithrix jacchus	2083	2083	0.82	0	97.33	1076	XP_035120108.1
pleckstrin homology domain-containing family A member 7 isoform X13 [Mus musculus]	Mus musculus	2082	2082	0.94	0	87.18	1273	XP_036008895.1
pleckstrin homology domain-containing family A member 7 isoform X18 [Rattus norvegicus]	Rattus norvegicus	2082	2082	0.94	0	89.47	1218	XP_038957085.1
pleckstrin homology domain-containing family A member 7 isoform X11 [Bos taurus]	Bos taurus	2081	2081	0.91	0	92.62	1160	XP_024831563.1
pleckstrin homology domain-containing family A member 7 isoform X11 [Rattus norvegicus]	Rattus norvegicus	2080	2080	0.94	0	85.14	1297	XP_038957078.1
pleckstrin homology domain-containing family A member 7 isoform X10 [Bos taurus]	Bos taurus	2069	2069	0.91	0	92.35	1186	XP_024831562.1
pleckstrin homology domain-containing family A member 7 isoform X9 [Mus musculus]	Mus musculus	2067	2067	0.94	0	84.49	1297	XP_017177681.1
pleckstrin homology domain-containing family A member 7 isoform X7 [Mus musculus]	Mus musculus	2062	2062	0.94	0	84.43	1313	XP_017177679.1
pleckstrin homology domain-containing family A member 7 isoform X12 [Mus musculus]	Mus musculus	2056	2056	0.91	0	89.87	1161	XP_017177682.1
pleckstrin homology domain-containing family A member 7 isoform X9 [Bos taurus]	Bos taurus	2052	2052	0.91	0	90.25	1213	XP_024831561.1
pleckstrin homology domain-containing family A member 7 isoform X5 [Peromyscus maniculatus bairdii]	Peromyscus maniculatus bairdii	2050	2050	0.94	0	84.68	1315	XP_015852851.1
pleckstrin homology domain-containing family A member 7 isoform X8 [Mus musculus]	Mus musculus	2045	2045	0.91	0	89.76	1188	XP_017177680.1
pleckstrin homology domain-containing family A member 7 isoform X14 [Sus scrofa]	Sus scrofa	2042	2042	0.88	0	92.41	1148	XP_020938952.1
pleckstrin homology domain-containing family A member 7 isoform X2 [Phascolarctos cinereus]	Phascolarctos cinereus	2036	2036	0.99	0	81.42	1281	XP_020861022.1
pleckstrin homology domain-containing family A member 7 isoform X10 [Rattus norvegicus]	Rattus norvegicus	2036	2036	0.93	0	84.58	1312	XP_038957077.1
pleckstrin homology domain-containing family A member 7 isoform X8 [Rattus norvegicus]	Rattus norvegicus	2033	2033	0.93	0	84.44	1317	XP_038957075.1
pleckstrin homology domain-containing family A member 7 isoform X16 [Callithrix jacchus]	Callithrix jacchus	2026	2026	0.81	0	94.62	1088	XP_035120107.1
pleckstrin homology domain-containing family A member 7 isoform X5 [Mus musculus]	Mus musculus	2026	2026	0.91	0	87.56	1214	XP_017177678.1
pleckstrin homology domain-containing family A member 7 isoform X13 [Canis lupus familiaris]	Canis lupus familiaris	2025	2025	0.87	0	88.68	1187	XP_038286546.1
pleckstrin homology domain-containing family A member 7 isoform X1 [Phascolarctos cinereus]	Phascolarctos cinereus	2023	2023	0.99	0	81.28	1304	XP_020861021.1
pleckstrin homology domain-containing family A member 7 isoform X10 [Sarcophilus harrisii]	Sarcophilus harrisii	2023	2023	0.99	0	80.51	1280	XP_031797949.1
pleckstrin homology domain-containing family A member 7 isoform X4 [Mus musculus]	Mus musculus	2021	2021	0.91	0	86.62	1227	XP_017177677.1
pleckstrin homology domain-containing family A member 7 isoform X3 [Mus musculus]	Mus musculus	2020	2020	0.91	0	84.98	1228	XP_017177676.1
pleckstrin homology domain-containing family A member 7 isoform X6 [Sarcophilus harrisii]	Sarcophilus harrisii	2014	2014	0.99	0	80.44	1303	XP_031797944.1
hypothetical protein EGK_06458 [Macaca mulatta]	Macaca mulatta	2013	2013	0.91	0	85.93	1254	EHH23074.1
PREDICTED: pleckstrin homology domain-containing family A member 7 isoform X8 [Panthera pardus]	Panthera pardus	2008	2008	0.86	0	92.27	1158	XP_019311987.1
PREDICTED: pleckstrin homology domain-containing family A member 7 isoform X9 [Panthera pardus]	Panthera pardus	2008	2008	0.86	0	92.1	1156	XP_019311988.1
pleckstrin homology domain-containing family A member 7 isoform X1 [Mus musculus]	Mus musculus	2007	2007	0.91	0	84.72	1254	XP_017177674.1
RecName: Full=Pleckstrin homology domain-containing family A member 7; Short=PH domain-containing family A member 7; AltName: Full=Heart adapter protein 1 [Mus musculus]	Mus musculus	2006	2006	0.87	0	90.15	1118	Q3UIL6.2
pleckstrin homology domain-containing family A member 7 isoform X12 [Bos taurus]	Bos taurus	2000	2000	0.88	0	90.67	1144	XP_024831564.1
pleckstrin homology domain-containing family A member 7 isoform X8 [Peromyscus maniculatus bairdii]	Peromyscus maniculatus bairdii	1999	1999	0.91	0	84.81	1255	XP_015852855.1
pleckstrin homology domain-containing family A member 7 isoform X2 [Sarcophilus harrisii]	Sarcophilus harrisii	1993	1993	0.99	0	78	1343	XP_031797939.1
pleckstrin homology domain-containing family A member 7 isoform X14 [Rattus norvegicus]	Rattus norvegicus	1976	1976	0.91	0	84.67	1258	XP_038957081.1
pleckstrin homology domain-containing family A member 7 isoform X10 [Peromyscus maniculatus bairdii]	Peromyscus maniculatus bairdii	1959	1959	0.87	0	85.5	1187	XP_042138236.1
pleckstrin homology domain-containing family A member 7 isoform X15 [Rattus norvegicus]	Rattus norvegicus	1944	1944	0.87	0	85.05	1183	XP_038957082.1
pleckstrin homology domain-containing family A member 7 isoform X15 [Sus scrofa]	Sus scrofa	1883	1883	0.82	0	94.17	1071	XP_020938953.1
pleckstrin homology domain-containing family A member 7 isoform X3 [Phascolarctos cinereus]	Phascolarctos cinereus	1870	1870	0.93	0	80.56	1256	XP_020861023.1
pleckstrin homology domain-containing family A member 7 isoform X5 [Sarcophilus harrisii]	Sarcophilus harrisii	1858	1858	0.93	0	79.69	1311	XP_031797943.1
pleckstrin homology domain-containing family A member 7 isoform X3 [Ornithorhynchus anatinus]	Ornithorhynchus anatinus	1853	1853	0.99	0	75.78	1262	XP_028915580.1
pleckstrin homology domain-containing family A member 7 isoform X3 [Sarcophilus harrisii]	Sarcophilus harrisii	1850	1850	0.94	0	77.23	1328	XP_031797941.1
pleckstrin homology domain-containing family A member 7 isoform X1 [Ornithorhynchus anatinus]	Ornithorhynchus anatinus	1848	1848	0.99	0	75.72	1263	XP_028915579.1
pleckstrin homology domain-containing family A member 7 isoform 5 [Mus musculus]	Mus musculus	1845	1845	0.82	0	89.49	1056	NP_001292119.1
pleckstrin homology domain-containing family A member 7 isoform X2 [Ornithorhynchus anatinus]	Ornithorhynchus anatinus	1842	1842	0.99	0	75.64	1262	XP_028915581.1
pleckstrin homology domain-containing family A member 7 isoform X7 [Sarcophilus harrisii]	Sarcophilus harrisii	1840	1840	0.93	0	77.12	1288	XP_031797945.1
pleckstrin homology domain-containing family A member 7 isoform X1 [Sarcophilus harrisii]	Sarcophilus harrisii	1839	1839	0.93	0	77.14	1351	XP_031797938.1
pleckstrin homology domain-containing family A member 7 isoform X4 [Sarcophilus harrisii]	Sarcophilus harrisii	1839	1839	0.94	0	77.02	1314	XP_031797942.1
pleckstrin homology domain-containing family A member 7 isoform X4 [Ornithorhynchus anatinus]	Ornithorhynchus anatinus	1813	1813	0.99	0	74.63	1244	XP_028915584.1
pleckstrin homology domain-containing family A member 7 isoform X5 [Phascolarctos cinereus]	Phascolarctos cinereus	1808	1808	0.91	0	80.29	1197	XP_020861025.1
pleckstrin homology domain-containing family A member 7 isoform 3 [Mus musculus]	Mus musculus	1793	1793	0.81	0	89.07	1030	NP_766331.1
pleckstrin homology domain-containing family A member 7 isoform 4 [Mus musculus]	Mus musculus	1788	1788	0.79	0	89.93	1013	NP_001292118.1
pleckstrin homology domain-containing family A member 7 isoform X8 [Sarcophilus harrisii]	Sarcophilus harrisii	1776	1776	0.91	0	76.68	1236	XP_031797946.1
pleckstrin homology domain-containing family A member 7 isoform X4 [Phascolarctos cinereus]	Phascolarctos cinereus	1776	1776	0.99	0	73.63	1237	XP_020861024.1
pleckstrin homology domain-containing family A member 7 isoform X3 [Rattus rattus]	Rattus rattus	1748	1748	0.8	0	88.62	1060	XP_032748727.1
pleckstrin homology domain-containing family A member 7 isoform X1 [Rattus rattus]	Rattus rattus	1748	1748	0.81	0	88.37	1054	XP_032748724.1
pleckstrin homology domain-containing family A member 7 isoform X6 [Phascolarctos cinereus]	Phascolarctos cinereus	1732	1847	0.9	0	81.6	1186	XP_020861026.1
pleckstrin homology domain-containing family A member 7 isoform X5 [Ornithorhynchus anatinus]	Ornithorhynchus anatinus	1718	1718	0.94	0	75.18	1230	XP_028915585.1
pleckstrin homology domain-containing family A member 7 isoform X16 [Rattus norvegicus]	Rattus norvegicus	1711	1711	0.8	0	83.11	1127	XP_038957083.1
pleckstrin homology domain-containing family A member 7 isoform X2 [Rattus rattus]	Rattus rattus	1710	1710	0.8	0	87.26	1045	XP_032748726.1
pleckstrin homology domain-containing family A member 7 isoform X6 [Ornithorhynchus anatinus]	Ornithorhynchus anatinus	1661	1661	0.91	0	74.85	1159	XP_028915586.1
unnamed protein product [Mus musculus]	Mus musculus	1653	1653	0.74	0	89.69	941	BAE36027.1
pleckstrin homology domain-containing family A member 7 isoform X14 [Macaca mulatta]	Macaca mulatta	1620	2214	0.88	0	93.78	1205	XP_028689448.1
PLEKHA7 isoform 8 [Pan troglodytes]	Pan troglodytes	1513	1513	0.58	0	99.73	752	PNI79153.1
pleckstrin homology domain-containing family A member 7 isoform X7 [Ornithorhynchus anatinus]	Ornithorhynchus anatinus	1410	1410	0.81	0	72.93	1027	XP_028915590.1
pleckstrin homology domain-containing family A member 7 isoform X7 [Phascolarctos cinereus]	Phascolarctos cinereus	1281	1825	0.91	0	78.78	1142	XP_020861027.1
pleckstrin homology domain-containing family A member 7 isoform X9 [Sarcophilus harrisii]	Sarcophilus harrisii	1271	1651	0.8	0	79.44	1191	XP_031797948.1
mCG141495, isoform CRA_a [Mus musculus]	Mus musculus	1093	1093	0.47	0	91.03	600	EDL17094.1
rCG40488, isoform CRA_a [Rattus norvegicus]	Rattus norvegicus	1089	1089	0.47	0	90.53	600	EDM17744.1
pleckstrin homology domain-containing family A member 7 isoform X16 [Mus musculus]	Mus musculus	1081	1081	0.47	0	90.08	666	XP_017177687.1
pleckstrin homology domain-containing family A member 7 isoform X17 [Rattus norvegicus]	Rattus norvegicus	1074	1074	0.46	0	90.27	632	XP_038957084.1
PLEKHA7 isoform 10 [Pan troglodytes]	Pan troglodytes	981	981	0.39	0	94.67	527	PNI79154.1
PLEKHA7 isoform 14 [Pan troglodytes]	Pan troglodytes	965	965	0.38	0	99.18	518	PNI79156.1
mCG142690 [Mus musculus]	Mus musculus	670	670	0.34	0	83.6	421	EDL01330.1
pleckstrin homology domain-containing family A member 6 isoform X3 [Mus musculus]	Mus musculus	531	531	0.99	4e-165	31.85	1276	XP_017175990.1
PREDICTED: pleckstrin homology domain-containing family A member 6 isoform X7 [Panthera pardus]	Panthera pardus	514	514	0.98	7e-159	32.52	1299	XP_019288191.1
rCG40488, isoform CRA_b [Rattus norvegicus]	Rattus norvegicus	478	478	0.2	1e-157	91.51	296	EDM17745.1
PREDICTED: pleckstrin homology domain-containing family A member 6 isoform X6 [Panthera pardus]	Panthera pardus	509	509	0.99	8e-157	32.12	1301	XP_019288182.1
PREDICTED: pleckstrin homology domain-containing family A member 6 isoform X9 [Panthera pardus]	Panthera pardus	508	508	0.98	1e-156	32.32	1279	XP_019288207.1
PREDICTED: pleckstrin homology domain-containing family A member 6 isoform X1 [Panthera pardus]	Panthera pardus	506	506	0.98	1e-155	32.11	1322	XP_019288146.1
PREDICTED: pleckstrin homology domain-containing family A member 6 isoform X3 [Panthera pardus]	Panthera pardus	506	506	0.98	1e-155	32.11	1321	XP_019288159.1
mCG141495, isoform CRA_b [Mus musculus]	Mus musculus	464	464	0.19	1e-152	91.6	266	EDL17095.1
PREDICTED: pleckstrin homology domain-containing family A member 6 isoform X13 [Panthera pardus]	Panthera pardus	497	497	0.98	2e-152	32.21	1272	XP_019288247.1
PREDICTED: pleckstrin homology domain-containing family A member 6 isoform X11 [Panthera pardus]	Panthera pardus	491	491	0.98	2e-150	32.09	1275	XP_019288226.1
pleckstrin homology domain-containing family A member 5 isoform X21 [Rattus norvegicus]	Rattus norvegicus	468	532	0.73	3e-143	36.48	1133	XP_038962969.1
pleckstrin homology domain-containing family A member 5 isoform X9 [Sarcophilus harrisii]	Sarcophilus harrisii	469	568	0.99	1e-142	33.85	1215	XP_031794251.1
pleckstrin homology domain-containing family A member 5 isoform X16 [Rattus norvegicus]	Rattus norvegicus	468	544	0.77	2e-142	36.48	1196	XP_038962966.1
pleckstrin homology domain-containing family A member 5 isoform X5 [Tursiops truncatus]	Tursiops truncatus	459	459	0.64	2e-142	35.89	898	XP_019792275.1
pleckstrin homology domain-containing family A member 5 isoform X4 [Tursiops truncatus]	Tursiops truncatus	460	460	0.64	2e-142	36.01	913	XP_019792264.1
pleckstrin homology domain-containing family A member 5 isoform X7 [Phascolarctos cinereus]	Phascolarctos cinereus	467	566	0.98	5e-142	34.36	1214	XP_020849840.1
pleckstrin homology domain-containing family A member 5 isoform X14 [Rattus norvegicus]	Rattus norvegicus	466	542	0.77	1e-141	36.08	1202	XP_008761581.1
pleckstrin homology domain-containing family A member 5 isoform X6 [Sarcophilus harrisii]	Sarcophilus harrisii	467	567	0.99	1e-141	33.24	1242	XP_031794247.1
pleckstrin homology domain-containing family A member 5 isoform X5 [Phascolarctos cinereus]	Phascolarctos cinereus	464	562	0.98	1e-140	33.74	1241	XP_020849837.1
pleckstrin homology domain-containing family A member 5 isoform X3 [Tursiops truncatus]	Tursiops truncatus	461	528	0.86	2e-140	36.13	1116	XP_019792256.1
pleckstrin homology domain-containing family A member 5 isoform X1 [Tursiops truncatus]	Tursiops truncatus	460	528	0.86	3e-140	36.13	1136	XP_019792239.1
PREDICTED: pleckstrin homology domain-containing family A member 5 isoform X11 [Panthera pardus]	Panthera pardus	460	524	0.8	5e-140	35.82	1142	XP_019307674.1
pleckstrin homology domain-containing family A member 6 isoform X7 [Rattus norvegicus]	Rattus norvegicus	461	461	0.93	3e-139	31.95	1275	XP_038947225.1
pleckstrin homology domain-containing family A member 5 isoform X10 [Sarcophilus harrisii]	Sarcophilus harrisii	458	558	0.99	1e-138	34.05	1197	XP_031794252.1
pleckstrin homology domain-containing family A member 5 isoform X7 [Rattus norvegicus]	Rattus norvegicus	459	535	0.77	1e-138	35.02	1241	XP_017447942.1
rCG39731, isoform CRA_a [Rattus norvegicus]	Rattus norvegicus	427	427	0.17	2e-138	92.27	270	EDM17741.1
pleckstrin homology domain-containing family A member 5 isoform X23 [Rattus norvegicus]	Rattus norvegicus	455	518	0.73	2e-138	36.36	1115	XP_008761584.1
pleckstrin homology domain-containing family A member 5 isoform X22 [Rattus norvegicus]	Rattus norvegicus	454	518	0.73	5e-138	35.96	1121	XP_038962970.1
pleckstrin homology domain-containing family A member 5 isoform X18 [Rattus norvegicus]	Rattus norvegicus	454	531	0.77	1e-137	36.36	1178	XP_038962967.1
pleckstrin homology domain-containing family A member 5 isoform X10 [Callithrix jacchus]	Callithrix jacchus	456	554	0.98	1e-137	33.78	1228	XP_035111099.1
pleckstrin homology domain-containing family A member 5 isoform X9 [Phascolarctos cinereus]	Phascolarctos cinereus	455	553	0.98	1e-137	34.55	1196	XP_020849842.1
PREDICTED: pleckstrin homology domain-containing family A member 5 isoform X4 [Panthera pardus]	Panthera pardus	455	531	0.84	2e-137	35.03	1232	XP_019307666.1
pleckstrin homology domain-containing family A member 5 isoform X19 [Rattus norvegicus]	Rattus norvegicus	453	517	0.73	3e-137	34.95	1173	XP_017447948.1
pleckstrin homology domain-containing family A member 5 isoform X12 [Callithrix jacchus]	Callithrix jacchus	454	553	0.98	3e-137	34.05	1188	XP_035111101.1
pleckstrin homology domain-containing family A member 6 isoform X5 [Rattus norvegicus]	Rattus norvegicus	456	456	0.94	3e-137	31.44	1281	XP_038947223.1
pleckstrin homology domain-containing family A member 5 isoform X13 [Mus musculus]	Mus musculus	454	526	0.77	4e-137	35.17	1230	XP_006506931.1
pleckstrin homology domain-containing family A member 5 isoform X17 [Rattus norvegicus]	Rattus norvegicus	452	529	0.77	6e-137	35.96	1184	XP_008761582.1
pleckstrin homology domain-containing family A member 5 isoform X33 [Mus musculus]	Mus musculus	450	511	0.73	8e-137	36.04	1103	XP_006506945.1
pleckstrin homology domain-containing family A member 5 isoform X34 [Mus musculus]	Mus musculus	450	511	0.73	9e-137	36.11	1089	XP_006506946.1
pleckstrin homology domain-containing family A member 5 isoform X32 [Mus musculus]	Mus musculus	450	511	0.73	1e-136	36.04	1104	XP_006506944.1
pleckstrin homology domain-containing family A member 5 isoform X13 [Callithrix jacchus]	Callithrix jacchus	451	551	0.98	1e-136	34.28	1182	XP_035111102.1
pleckstrin homology domain-containing family A member 5 isoform X29 [Mus musculus]	Mus musculus	451	522	0.77	2e-136	36.04	1146	XP_036021634.1
pleckstrin homology domain-containing family A member 5 isoform X19 [Phascolarctos cinereus]	Phascolarctos cinereus	447	503	0.81	2e-136	32.61	1035	XP_020849852.1
pleckstrin homology domain-containing family A member 5 isoform X30 [Mus musculus]	Mus musculus	449	510	0.73	2e-136	36.11	1110	XP_006506943.1
pleckstrin homology domain-containing family A member 5 isoform X31 [Mus musculus]	Mus musculus	449	510	0.73	2e-136	36.11	1109	XP_030110940.1
pleckstrin homology domain-containing family A member 5 isoform X24 [Mus musculus]	Mus musculus	450	521	0.77	5e-136	36.04	1166	XP_030110938.1
pleckstrin homology domain-containing family A member 5 isoform X28 [Mus musculus]	Mus musculus	449	521	0.77	5e-136	36.11	1152	XP_006506941.1

## Sheet: Sauropsida
Description	Scientific Name	Max Score	Total Score	Query Cover	E value	Per. Ident	Acc. Len	Accession
pleckstrin homology domain-containing family A member 7 isoform X10 [Empidonax traillii]	Empidonax traillii	1850	1850	0.99	0	0.7312	1271	XP_027749706.1
pleckstrin homology domain-containing family A member 7 isoform X3 [Corvus cornix cornix]	Corvus cornix cornix	1848	1848	0.99	0	0.7334	1291	XP_039408413.1
pleckstrin homology domain-containing family A member 7 isoform X4 [Passer montanus]	Passer montanus	1846	1846	0.99	0	0.7313	1268	XP_039563100.1
pleckstrin homology domain-containing family A member 7 isoform X14 [Empidonax traillii]	Empidonax traillii	1845	1845	0.99	0	0.7314	1296	XP_027749710.1
pleckstrin homology domain-containing family A member 7 isoform X6 [Corvus moneduloides]	Corvus moneduloides	1845	1845	0.99	0	0.7327	1291	XP_031967592.1
pleckstrin homology domain-containing family A member 7 isoform X4 [Taeniopygia guttata]	Taeniopygia guttata	1845	1845	0.99	0	0.7313	1268	XP_030131305.3
pleckstrin homology domain-containing family A member 7 isoform X4 [Motacilla alba alba]	Motacilla alba alba	1845	1845	0.99	0	0.7298	1268	XP_037995823.1
pleckstrin homology domain-containing family A member 7 isoform X9 [Chiroxiphia lanceolata]	Chiroxiphia lanceolata	1844	1844	0.99	0	0.7288	1271	XP_032545815.1
pleckstrin homology domain-containing family A member 7 isoform X1 [Passer montanus]	Passer montanus	1843	1843	0.99	0	0.7315	1293	XP_039563096.1
pleckstrin homology domain-containing family A member 7 isoform X5 [Serinus canaria]	Serinus canaria	1843	1843	0.99	0	0.7315	1292	XP_030095873.1
pleckstrin homology domain-containing family A member 7 isoform X13 [Catharus ustulatus]	Catharus ustulatus	1843	1843	0.99	0	0.7298	1268	XP_032919258.1
pleckstrin homology domain-containing family A member 7 isoform X3 [Camarhynchus parvulus]	Camarhynchus parvulus	1843	1843	0.99	0	0.7313	1268	XP_030804776.1
pleckstrin homology domain-containing family A member 7 isoform X9 [Corapipo altera]	Corapipo altera	1842	1842	0.99	0	0.728	1271	XP_027506900.1
PREDICTED: pleckstrin homology domain-containing family A member 7-like isoform X1 [Lepidothrix coronata]	Lepidothrix coronata	1842	1842	0.99	0	0.7288	1271	XP_017666684.1
pleckstrin homology domain-containing family A member 7 isoform X1 [Motacilla alba alba]	Motacilla alba alba	1841	1841	0.99	0	0.73	1293	XP_037995820.1
pleckstrin homology domain-containing family A member 7 isoform X13 [Chiroxiphia lanceolata]	Chiroxiphia lanceolata	1841	1841	0.99	0	0.7283	1296	XP_032545819.1
pleckstrin homology domain-containing family A member 7 isoform X3 [Taeniopygia guttata]	Taeniopygia guttata	1841	1841	0.99	0	0.7319	1293	XP_041572710.1
pleckstrin homology domain-containing family A member 7 isoform X5 [Parus major]	Parus major	1839	1839	0.99	0	0.7327	1293	XP_018862512.1
pleckstrin homology domain-containing family A member 7 isoform X9 [Lonchura striata domestica]	Lonchura striata domestica	1839	1839	0.99	0	0.73	1293	XP_021381265.1
pleckstrin homology domain-containing family A member 7 isoform X10 [Pipra filicauda]	Pipra filicauda	1838	1838	0.99	0	0.728	1271	XP_027592969.2
pleckstrin homology domain-containing family A member 7 isoform X1 [Camarhynchus parvulus]	Camarhynchus parvulus	1838	1838	0.99	0	0.7315	1293	XP_030804774.1
pleckstrin homology domain-containing family A member 7 isoform X14 [Catharus ustulatus]	Catharus ustulatus	1838	1838	0.99	0	0.73	1293	XP_032919259.1
PREDICTED: pleckstrin homology domain-containing family A member 7-like isoform X8 [Lepidothrix coronata]	Lepidothrix coronata	1837	1837	0.99	0	0.7283	1296	XP_017666755.1
pleckstrin homology domain-containing family A member 7 isoform X2 [Passer montanus]	Passer montanus	1837	1837	0.99	0	0.7307	1292	XP_039563098.1
pleckstrin homology domain-containing family A member 7 isoform X2 [Chelonoidis abingdonii]	Chelonoidis abingdonii	1837	1837	0.99	0	0.7237	1298	XP_032655096.1
pleckstrin homology domain-containing family A member 7 isoform X4 [Molothrus ater]	Molothrus ater	1837	1837	0.99	0	0.7282	1268	XP_036240011.1
pleckstrin homology domain-containing family A member 7 isoform X14 [Corapipo altera]	Corapipo altera	1837	1837	0.99	0	0.7275	1296	XP_027506905.1
pleckstrin homology domain-containing family A member 7 isoform X13 [Pipra filicauda]	Pipra filicauda	1836	1836	0.99	0	0.7283	1296	XP_027592974.2
pleckstrin homology domain-containing family A member 7 isoform X2 [Motacilla alba alba]	Motacilla alba alba	1835	1835	0.99	0	0.7292	1292	XP_037995821.1
PREDICTED: pleckstrin homology domain-containing family A member 7-like isoform X2 [Lepidothrix coronata]	Lepidothrix coronata	1835	1835	0.99	0	0.728	1270	XP_017666692.1
pleckstrin homology domain-containing family A member 7 isoform X5 [Molothrus ater]	Molothrus ater	1833	1833	0.99	0	0.7284	1293	XP_036240012.1
pleckstrin homology domain-containing family A member 7 isoform X2 [Camarhynchus parvulus]	Camarhynchus parvulus	1831	1831	0.99	0	0.7307	1292	XP_030804775.1
pleckstrin homology domain-containing family A member 7 isoform X4 [Hirundo rustica]	Hirundo rustica	1830	1830	0.99	0	0.7268	1269	XP_039921948.1
pleckstrin homology domain-containing family A member 7 isoform X4 [Parus major]	Parus major	1830	1830	0.99	0	0.7173	1295	XP_033371264.1
pleckstrin homology domain-containing family A member 7 isoform X6 [Chiroxiphia lanceolata]	Chiroxiphia lanceolata	1830	1830	0.99	0	0.7139	1298	XP_032545811.1
pleckstrin homology domain-containing family A member 7 isoform X10 [Catharus ustulatus]	Catharus ustulatus	1829	1829	0.99	0	0.7147	1295	XP_042635349.1
pleckstrin homology domain-containing family A member 7 isoform X6 [Corapipo altera]	Corapipo altera	1828	1828	0.99	0	0.7131	1298	XP_027506896.1
pleckstrin homology domain-containing family A member 7 isoform X7 [Lonchura striata domestica]	Lonchura striata domestica	1827	1827	0.99	0	0.7149	1320	XP_021381263.1
PREDICTED: pleckstrin homology domain-containing family A member 7 isoform X3 [Sturnus vulgaris]	Sturnus vulgaris	1826	1826	0.99	0	0.7254	1260	XP_014731766.1
pleckstrin homology domain-containing family A member 7 isoform X6 [Dermochelys coriacea]	Dermochelys coriacea	1826	1826	1	0	0.7253	1297	XP_038262192.1
pleckstrin homology domain-containing family A member 7 isoform X1 [Parus major]	Parus major	1825	1825	0.99	0	0.7176	1320	XP_033371260.1
PREDICTED: pleckstrin homology domain-containing family A member 7 isoform X1 [Sturnus vulgaris]	Sturnus vulgaris	1825	1825	0.99	0	0.7268	1285	XP_014731764.1
pleckstrin homology domain-containing family A member 7 isoform X7 [Pipra filicauda]	Pipra filicauda	1825	1825	0.99	0	0.7131	1298	XP_027592966.2
pleckstrin homology domain-containing family A member 7 isoform X2 [Molothrus ater]	Molothrus ater	1824	1824	0.99	0	0.7132	1295	XP_036240009.1
pleckstrin homology domain-containing family A member 7 isoform X5 [Aquila chrysaetos chrysaetos]	Aquila chrysaetos chrysaetos	1823	1823	0.99	0	0.7319	1269	XP_029894648.1
pleckstrin homology domain-containing family A member 7 isoform X1 [Hirundo rustica]	Hirundo rustica	1823	1823	0.99	0	0.7263	1294	XP_039921944.1
pleckstrin homology domain-containing family A member 7 isoform X9 [Zonotrichia albicollis]	Zonotrichia albicollis	1823	1823	0.99	0	0.7323	1291	XP_026648909.1
pleckstrin homology domain-containing family A member 7 isoform X2 [Tyto alba]	Tyto alba	1822	1822	0.99	0	0.735	1269	XP_042641147.1
pleckstrin homology domain-containing family A member 7 isoform X5 [Dermochelys coriacea]	Dermochelys coriacea	1821	1821	1	0	0.723	1301	XP_043372425.1
PREDICTED: pleckstrin homology domain-containing family A member 7 isoform X2 [Pseudopodoces humilis]	Pseudopodoces humilis	1821	1821	0.99	0	0.7303	1267	XP_014107602.1
pleckstrin homology domain-containing family A member 7 isoform X1 [Aquila chrysaetos chrysaetos]	Aquila chrysaetos chrysaetos	1821	1821	0.99	0	0.7321	1294	XP_029894650.1
pleckstrin homology domain-containing family A member 7 isoform X1 [Chelonia mydas]	Chelonia mydas	1820	1820	0.99	0	0.7266	1272	XP_043404812.1
pleckstrin homology domain-containing family A member 7 isoform X2 [Parus major]	Parus major	1820	1820	0.99	0	0.7168	1319	XP_033371261.1
pleckstrin homology domain-containing family A member 7 isoform X1 [Tyto alba]	Tyto alba	1820	1820	0.99	0	0.7352	1294	XP_042641146.1
pleckstrin homology domain-containing family A member 7 isoform X4 [Dermochelys coriacea]	Dermochelys coriacea	1818	1818	1	0	0.7208	1305	XP_038262191.1
pleckstrin homology domain-containing family A member 7 isoform X6 [Chrysemys picta bellii]	Chrysemys picta bellii	1818	1818	1	0	0.7255	1298	XP_005308760.1
pleckstrin homology domain-containing family A member 7 isoform X1 [Aythya fuligula]	Aythya fuligula	1818	1818	0.99	0	0.73	1271	XP_032044882.1
PREDICTED: pleckstrin homology domain-containing family A member 7 isoform X1 [Pseudopodoces humilis]	Pseudopodoces humilis	1817	1817	0.99	0	0.7305	1292	XP_014107601.1
PREDICTED: pleckstrin homology domain-containing family A member 7 isoform X2 [Sturnus vulgaris]	Sturnus vulgaris	1817	1817	0.99	0	0.726	1284	XP_014731765.1
pleckstrin homology domain-containing family A member 7 isoform X2 [Hirundo rustica]	Hirundo rustica	1817	1817	0.99	0	0.7255	1293	XP_039921945.1
pleckstrin homology domain-containing family A member 7 isoform X10 [Trachemys scripta elegans]	Trachemys scripta elegans	1816	1816	1	0	0.7247	1298	XP_034626045.1
pleckstrin homology domain-containing family A member 7 isoform X3 [Dermochelys coriacea]	Dermochelys coriacea	1815	1815	1	0	0.7186	1309	XP_043372424.1
pleckstrin homology domain-containing family A member 7 isoform X3 [Mauremys reevesii]	Mauremys reevesii	1815	1815	0.99	0	0.7249	1295	XP_039389552.1
pleckstrin homology domain-containing family A member 7 isoform X2 [Aquila chrysaetos chrysaetos]	Aquila chrysaetos chrysaetos	1814	1814	0.99	0	0.7313	1293	XP_029894645.1
pleckstrin homology domain-containing family A member 7 isoform X6 [Chelonia mydas]	Chelonia mydas	1814	1814	0.99	0	0.7221	1280	XP_043404816.1
pleckstrin homology domain-containing family A member 7 isoform X6 [Mauremys reevesii]	Mauremys reevesii	1813	1813	0.99	0	0.7217	1278	XP_039389555.1
pleckstrin homology domain-containing family A member 7 isoform X3 [Centrocercus urophasianus]	Centrocercus urophasianus	1811	1811	0.99	0	0.7196	1270	XP_042670623.1
pleckstrin homology domain-containing family A member 7-like isoform X4 [Numida meleagris]	Numida meleagris	1810	1810	0.99	0	0.7224	1271	XP_021257271.1
pleckstrin homology domain-containing family A member 7 isoform X3 [Chrysemys picta bellii]	Chrysemys picta bellii	1810	1810	1	0	0.721	1306	XP_005308759.1
pleckstrin homology domain-containing family A member 7 isoform X2 [Mauremys reevesii]	Mauremys reevesii	1809	1809	0.99	0	0.7209	1302	XP_039389551.1
pleckstrin homology domain-containing family A member 7 isoform X3 [Chelonia mydas]	Chelonia mydas	1809	1809	1	0	0.7216	1305	XP_037755642.1
pleckstrin homology domain-containing family A member 7 isoform X9 [Trachemys scripta elegans]	Trachemys scripta elegans	1808	1808	1	0	0.7202	1306	XP_034626043.1
pleckstrin homology domain-containing family A member 7 isoform X3 [Falco rusticolus]	Falco rusticolus	1808	1808	0.99	0	0.7243	1270	XP_037258404.1
pleckstrin homology domain-containing family A member 7 isoform X3 [Falco naumanni]	Falco naumanni	1808	1808	0.99	0	0.7243	1270	XP_040464549.1
pleckstrin homology domain-containing family A member 7 isoform X1 [Centrocercus urophasianus]	Centrocercus urophasianus	1808	1808	0.99	0	0.7198	1295	XP_042670621.1
pleckstrin homology domain-containing family A member 7 isoform X7 [Zonotrichia albicollis]	Zonotrichia albicollis	1808	1808	0.99	0	0.7172	1318	XP_026648907.1
pleckstrin homology domain-containing family A member 7 isoform X1 [Mauremys reevesii]	Mauremys reevesii	1808	1808	0.99	0	0.7204	1303	XP_039389550.1
pleckstrin homology domain-containing family A member 7 isoform X6 [Oxyura jamaicensis]	Oxyura jamaicensis	1806	1806	0.99	0	0.7333	1296	XP_035182873.1
pleckstrin homology domain-containing family A member 7-like isoform X1 [Numida meleagris]	Numida meleagris	1806	1806	0.99	0	0.7226	1296	XP_021257268.1
pleckstrin homology domain-containing family A member 7 isoform X3 [Passer montanus]	Passer montanus	1806	1806	0.99	0	0.7212	1273	XP_039563099.1
pleckstrin homology domain-containing family A member 7 isoform X5 [Mauremys reevesii]	Mauremys reevesii	1805	1805	0.99	0	0.7214	1285	XP_039389554.1
pleckstrin homology domain-containing family A member 7 isoform X1 [Onychostruthus taczanowskii]	Onychostruthus taczanowskii	1804	1804	0.99	0	0.7212	1273	XP_041271058.1
pleckstrin homology domain-containing family A member 7 isoform X3 [Motacilla alba alba]	Motacilla alba alba	1804	1804	0.99	0	0.7196	1273	XP_037995822.1
pleckstrin homology domain-containing family A member 7 isoform X1 [Melopsittacus undulatus]	Melopsittacus undulatus	1803	1803	0.99	0	0.7252	1296	XP_005153328.2
pleckstrin homology domain-containing family A member 7 isoform X1 [Falco naumanni]	Falco naumanni	1803	1803	0.99	0	0.7245	1295	XP_040464547.1
pleckstrin homology domain-containing family A member 7 isoform X1 [Falco rusticolus]	Falco rusticolus	1802	1802	0.99	0	0.7245	1295	XP_037258402.1
pleckstrin homology domain-containing family A member 7 isoform X3 [Gopherus evgoodei]	Gopherus evgoodei	1802	1802	0.99	0	0.7253	1298	XP_030416343.1
pleckstrin homology domain-containing family A member 7 [Phasianus colchicus]	Phasianus colchicus	1801	1801	0.99	0	0.7228	1272	XP_031469775.1
pleckstrin homology domain-containing family A member 7 isoform X4 [Anas platyrhynchos]	Anas platyrhynchos	1801	1801	0.99	0	0.7325	1296	XP_038035229.1
pleckstrin homology domain-containing family A member 7 isoform X2 [Centrocercus urophasianus]	Centrocercus urophasianus	1801	1801	0.99	0	0.7191	1294	XP_042670622.1
PREDICTED: pleckstrin homology domain-containing family A member 7-like isoform X3 [Lepidothrix coronata]	Lepidothrix coronata	1801	1801	0.99	0	0.7177	1251	XP_017666701.1
pleckstrin homology domain-containing family A member 7 isoform X9 [Coturnix japonica]	Coturnix japonica	1799	1799	0.99	0	0.7189	1296	XP_032300638.1
pleckstrin homology domain-containing family A member 7 isoform X3 [Lagopus leucura]	Lagopus leucura	1799	1799	0.99	0	0.7206	1271	XP_042737772.1
pleckstrin homology domain-containing family A member 7-like isoform X2 [Numida meleagris]	Numida meleagris	1799	1799	0.99	0	0.7218	1295	XP_021257269.1
pleckstrin homology domain-containing family A member 7 [Nothoprocta perdicaria]	Nothoprocta perdicaria	1798	1798	0.99	0	0.7276	1297	XP_025896907.1
pleckstrin homology domain-containing family A member 7 isoform X5 [Cygnus atratus]	Cygnus atratus	1798	1798	0.99	0	0.7284	1271	XP_035405968.1
pleckstrin homology domain-containing family A member 7 isoform X4 [Gallus gallus]	Gallus gallus	1796	1796	0.99	0	0.7232	1296	XP_015142122.1
pleckstrin homology domain-containing family A member 7 isoform X2 [Cygnus atratus]	Cygnus atratus	1795	1795	0.99	0	0.7286	1296	XP_035405965.1
pleckstrin homology domain-containing family A member 7 isoform X1 [Lagopus leucura]	Lagopus leucura	1794	1794	0.99	0	0.7208	1296	XP_042737770.1
pleckstrin homology domain-containing family A member 7 isoform X11 [Cygnus olor]	Cygnus olor	1793	1793	0.99	0	0.7284	1271	XP_040414474.1

## Sheet: Birds (select species)
Description	Scientific Name	Max Score	Total Score	Query Cover	E value	Per. ident	Acc. Len	Accession
pleckstrin homology domain-containing family A member 7 isoform X5 [Aquila chrysaetos chrysaetos]	Aquila chrysaetos chrysaetos	1823	1823	0.99	0	73.19	1269	XP_029894648.1
pleckstrin homology domain-containing family A member 7 isoform X9 [Zonotrichia albicollis]	Zonotrichia albicollis	1823	1823	0.99	0	73.23	1291	XP_026648909.1
pleckstrin homology domain-containing family A member 7 isoform X1 [Aquila chrysaetos chrysaetos]	Aquila chrysaetos chrysaetos	1821	1821	0.99	0	73.21	1294	XP_029894650.1
pleckstrin homology domain-containing family A member 7 isoform X2 [Aquila chrysaetos chrysaetos]	Aquila chrysaetos chrysaetos	1814	1814	0.99	0	73.13	1293	XP_029894645.1
pleckstrin homology domain-containing family A member 7 isoform X7 [Zonotrichia albicollis]	Zonotrichia albicollis	1808	1808	0.99	0	71.72	1318	XP_026648907.1
pleckstrin homology domain-containing family A member 7 isoform X5 [Zonotrichia albicollis]	Zonotrichia albicollis	1804	1804	0.99	0	71.02	1331	XP_026648905.1
pleckstrin homology domain-containing family A member 7 isoform X1 [Melopsittacus undulatus]	Melopsittacus undulatus	1803	1803	0.99	0	72.52	1296	XP_005153328.2
pleckstrin homology domain-containing family A member 7 isoform X4 [Anas platyrhynchos]	Anas platyrhynchos	1801	1801	0.99	0	73.25	1296	XP_038035229.1
pleckstrin homology domain-containing family A member 7 isoform X5 [Cygnus atratus]	Cygnus atratus	1798	1798	0.99	0	72.84	1271	XP_035405968.1
pleckstrin homology domain-containing family A member 7 isoform X4 [Gallus gallus]	Gallus gallus	1796	1796	0.99	0	72.32	1296	XP_015142122.1
pleckstrin homology domain-containing family A member 7 isoform X2 [Cygnus atratus]	Cygnus atratus	1795	1795	0.99	0	72.86	1296	XP_035405965.1
pleckstrin homology domain-containing family A member 7 isoform X4 [Gallus gallus]	Gallus gallus	1793	1793	0.99	0	72.24	1296	XP_040529349.1
pleckstrin homology domain-containing family A member 7 isoform X4 [Zonotrichia albicollis]	Zonotrichia albicollis	1793	1793	0.99	0	69.58	1333	XP_014122217.1
pleckstrin homology domain-containing family A member 7 isoform X1 [Zonotrichia albicollis]	Zonotrichia albicollis	1791	1791	0.99	0	69.6	1358	XP_026648902.1
pleckstrin homology domain-containing family A member 7 isoform X11 [Zonotrichia albicollis]	Zonotrichia albicollis	1787	1787	0.99	0	72.2	1271	XP_026648913.1
pleckstrin homology domain-containing family A member 7 isoform X3 [Gallus gallus]	Gallus gallus	1784	1784	0.99	0	70.43	1298	XP_040557293.1
pleckstrin homology domain-containing family A member 7 isoform X2 [Zonotrichia albicollis]	Zonotrichia albicollis	1784	1784	0.99	0	69.53	1357	XP_026648903.1
pleckstrin homology domain-containing family A member 7 isoform X3 [Gallus gallus]	Gallus gallus	1783	1783	0.99	0	70.35	1298	XP_040529348.1
pleckstrin homology domain-containing family A member 7 isoform X4 [Aquila chrysaetos chrysaetos]	Aquila chrysaetos chrysaetos	1781	1781	0.99	0	72.1	1274	XP_029894646.1
pleckstrin homology domain-containing family A member 7 isoform X1 [Gallus gallus]	Gallus gallus	1781	1781	0.99	0	70.45	1323	XP_015142118.1
pleckstrin homology domain-containing family A member 7 isoform X1 [Gallus gallus]	Gallus gallus	1779	1779	0.99	0	70.37	1323	XP_040529346.1
pleckstrin homology domain-containing family A member 7 isoform X3 [Aquila chrysaetos chrysaetos]	Aquila chrysaetos chrysaetos	1770	1770	0.99	0	71.88	1276	XP_040985090.1
pleckstrin homology domain-containing family A member 7 isoform X13 [Anas platyrhynchos]	Anas platyrhynchos	1763	1763	0.99	0	72.14	1276	XP_038035240.1
pleckstrin homology domain-containing family A member 7 isoform X6 [Aquila chrysaetos chrysaetos]	Aquila chrysaetos chrysaetos	1754	1754	0.99	0	71.34	1266	XP_029894649.1
pleckstrin homology domain-containing family A member 7 isoform X3 [Zonotrichia albicollis]	Zonotrichia albicollis	1752	1752	0.99	0	68.62	1338	XP_026648904.1
pleckstrin homology domain-containing family A member 7 isoform X4 [Cygnus atratus]	Cygnus atratus	1743	1743	0.99	0	71.31	1290	XP_035405967.1
pleckstrin homology domain-containing family A member 7 isoform X1 [Cygnus atratus]	Cygnus atratus	1742	1742	0.99	0	71.33	1315	XP_035405963.1
pleckstrin homology domain-containing family A member 7 isoform X2 [Gallus gallus]	Gallus gallus	1742	1742	0.99	0	69.36	1303	XP_040557292.1
pleckstrin homology domain-containing family A member 7 isoform X2 [Gallus gallus]	Gallus gallus	1740	1740	0.99	0	69.28	1303	XP_040529347.1
pleckstrin homology domain-containing family A member 7 isoform X6 [Anas platyrhynchos]	Anas platyrhynchos	1735	1735	0.99	0	71.46	1268	XP_038035231.1
pleckstrin homology domain-containing family A member 7 isoform X6 [Zonotrichia albicollis]	Zonotrichia albicollis	1722	1722	0.99	0	67.83	1330	XP_026648906.1
pleckstrin homology domain-containing family A member 7 isoform X5 [Gallus gallus]	Gallus gallus	1714	1714	0.99	0	68.62	1295	XP_015142123.1
pleckstrin homology domain-containing family A member 7 isoform X5 [Gallus gallus]	Gallus gallus	1712	1712	0.99	0	68.55	1295	XP_040529350.1
pleckstrin homology domain-containing family A member 7 isoform X3 [Cygnus atratus]	Cygnus atratus	1701	1701	0.99	0	70.22	1295	XP_035405966.1
pleckstrin homology domain-containing family A member 7 isoform X2 [Athene cunicularia]	Athene cunicularia	1683	1683	0.94	0	72.83	1210	XP_026706181.1
pleckstrin homology domain-containing family A member 7 isoform X1 [Athene cunicularia]	Athene cunicularia	1682	1682	0.94	0	72.83	1226	XP_026706180.1
pleckstrin homology domain-containing family A member 7 isoform X6 [Athene cunicularia]	Athene cunicularia	1679	1679	0.94	0	72.85	1251	XP_026706185.1
pleckstrin homology domain-containing family A member 7 isoform X12 [Zonotrichia albicollis]	Zonotrichia albicollis	1675	1675	0.94	0	72.22	1242	XP_026648914.1
pleckstrin homology domain-containing family A member 7 isoform X9 [Aquila chrysaetos chrysaetos]	Aquila chrysaetos chrysaetos	1672	1672	0.94	0	72.04	1237	XP_029894653.1
pleckstrin homology domain-containing family A member 7 isoform X8 [Aquila chrysaetos chrysaetos]	Aquila chrysaetos chrysaetos	1672	1672	0.94	0	72.19	1245	XP_029894651.1
pleckstrin homology domain-containing family A member 7 isoform X10 [Aquila chrysaetos chrysaetos]	Aquila chrysaetos chrysaetos	1671	1671	0.94	0	72.19	1230	XP_029894654.1
pleckstrin homology domain-containing family A member 7 isoform X7 [Aquila chrysaetos chrysaetos]	Aquila chrysaetos chrysaetos	1669	1669	0.94	0	72.19	1245	XP_029894652.1
pleckstrin homology domain-containing family A member 7 isoform X4 [Falco peregrinus]	Falco peregrinus	1658	1658	0.94	0	71.45	1211	XP_027640851.1
PREDICTED: pleckstrin homology domain-containing family A member 7 isoform X3 [Struthio camelus australis]	Struthio camelus australis	1657	1657	0.94	0	72.01	1222	XP_009683026.1
PREDICTED: pleckstrin homology domain-containing family A member 7 isoform X3 [Calidris pugnax]	Calidris pugnax	1657	1657	0.94	0	71.96	1228	XP_014817747.1
pleckstrin homology domain-containing family A member 7 isoform X5 [Anas platyrhynchos]	Anas platyrhynchos	1657	1657	0.94	0	72.38	1257	XP_038035230.1
pleckstrin homology domain-containing family A member 7 isoform X2 [Falco peregrinus]	Falco peregrinus	1657	1657	0.94	0	71.48	1235	XP_027640849.1
pleckstrin homology domain-containing family A member 7 isoform X1 [Falco peregrinus]	Falco peregrinus	1656	1656	0.94	0	71.48	1236	XP_027640848.1
PREDICTED: pleckstrin homology domain-containing family A member 7 isoform X4 [Calidris pugnax]	Calidris pugnax	1656	1656	0.94	0	72.09	1222	XP_014817748.1
pleckstrin homology domain-containing family A member 7 isoform X8 [Anas platyrhynchos]	Anas platyrhynchos	1655	1655	0.94	0	72.41	1235	XP_038035233.1
pleckstrin homology domain-containing family A member 7 isoform X3 [Dromaius novaehollandiae]	Dromaius novaehollandiae	1655	1655	0.94	0	72.09	1222	XP_025960292.1
pleckstrin homology domain-containing family A member 7 isoform X2 [Dromaius novaehollandiae]	Dromaius novaehollandiae	1654	1654	0.94	0	72.11	1244	XP_025960291.1
pleckstrin homology domain-containing family A member 7 isoform X1 [Anas platyrhynchos]	Anas platyrhynchos	1654	1654	0.94	0	72.41	1282	XP_038035226.1
pleckstrin homology domain-containing family A member 7 isoform X7 [Anas platyrhynchos]	Anas platyrhynchos	1654	1654	0.94	0	72.41	1247	XP_038035232.1
PREDICTED: pleckstrin homology domain-containing family A member 7 isoform X2 [Struthio camelus australis]	Struthio camelus australis	1653	1653	0.94	0	71.86	1247	XP_009683025.1
pleckstrin homology domain-containing family A member 7 isoform X2 [Melopsittacus undulatus]	Melopsittacus undulatus	1652	1652	0.94	0	71.46	1247	XP_030908541.1
pleckstrin homology domain-containing family A member 7 isoform X1 [Dromaius novaehollandiae]	Dromaius novaehollandiae	1652	1652	0.94	0	72.11	1247	XP_025960290.1
PREDICTED: pleckstrin homology domain-containing family A member 7 isoform X1 [Calidris pugnax]	Calidris pugnax	1652	1652	0.94	0	72.11	1247	XP_014817745.1
PREDICTED: pleckstrin homology domain-containing family A member 7 isoform X2 [Calidris pugnax]	Calidris pugnax	1650	1650	0.94	0	72.11	1245	XP_014817746.1
pleckstrin homology domain-containing family A member 7 isoform X10 [Cygnus atratus]	Cygnus atratus	1649	1649	0.94	0	71.81	1210	XP_035405973.1
pleckstrin homology domain-containing family A member 7 isoform X2 [Anas platyrhynchos]	Anas platyrhynchos	1647	1647	0.94	0	72.32	1281	XP_038035227.1
pleckstrin homology domain-containing family A member 7 isoform X9 [Cygnus atratus]	Cygnus atratus	1647	1647	0.94	0	71.81	1246	XP_035405972.1
pleckstrin homology domain-containing family A member 7 isoform X8 [Cygnus atratus]	Cygnus atratus	1647	1647	0.94	0	71.83	1235	XP_035405971.1
hypothetical protein Anapl_08751 [Anas platyrhynchos]	Anas platyrhynchos	1646	1646	0.93	0	72.23	1196	EOB00265.1
pleckstrin homology domain-containing family A member 7 isoform X3 [Athene cunicularia]	Athene cunicularia	1645	1645	0.94	0	71.65	1206	XP_026706182.1
PREDICTED: pleckstrin homology domain-containing family A member 7 isoform X1 [Struthio camelus australis]	Struthio camelus australis	1644	1644	0.94	0	70.44	1249	XP_009683024.1
pleckstrin homology domain-containing family A member 7 isoform X6 [Cygnus atratus]	Cygnus atratus	1643	1643	0.94	0	71.83	1271	XP_035405969.1
pleckstrin homology domain-containing family A member 7 isoform X8 [Zonotrichia albicollis]	Zonotrichia albicollis	1642	1642	0.94	0	68.44	1309	XP_026648908.1
pleckstrin homology domain-containing family A member 7 isoform X3 [Melopsittacus undulatus]	Melopsittacus undulatus	1639	1639	0.96	0	70	1219	XP_033917913.1
pleckstrin homology domain-containing family A member 7 isoform X13 [Zonotrichia albicollis]	Zonotrichia albicollis	1638	1638	0.94	0	71.12	1222	XP_026648915.1
pleckstrin homology domain-containing family A member 7 isoform X7 [Gallus gallus]	Gallus gallus	1636	1636	0.94	0	69.56	1263	XP_040557294.1
pleckstrin homology domain-containing family A member 7 isoform X7 [Gallus gallus]	Gallus gallus	1635	1635	0.94	0	69.48	1263	XP_040529352.1
pleckstrin homology domain-containing family A member 7 isoform X6 [Gallus gallus]	Gallus gallus	1630	1630	0.94	0	69.7	1274	XP_015142124.3
pleckstrin homology domain-containing family A member 7 isoform X6 [Gallus gallus]	Gallus gallus	1628	1628	0.94	0	69.62	1274	XP_040529351.1
pleckstrin homology domain-containing family A member 7 isoform X11 [Aquila chrysaetos chrysaetos]	Aquila chrysaetos chrysaetos	1620	1620	0.91	0	72.03	1189	XP_029894656.1
pleckstrin homology domain-containing family A member 7 isoform X3 [Anas platyrhynchos]	Anas platyrhynchos	1615	1615	0.94	0	71.23	1262	XP_038035228.1
pleckstrin homology domain-containing family A member 7 isoform X3 [Falco peregrinus]	Falco peregrinus	1614	1614	0.94	0	70.3	1216	XP_027640850.1
pleckstrin homology domain-containing family A member 7 isoform X13 [Cygnus atratus]	Cygnus atratus	1609	1609	0.94	0	70.63	1190	XP_035405976.1
pleckstrin homology domain-containing family A member 7 isoform X5 [Falco peregrinus]	Falco peregrinus	1607	1607	0.92	0	71.1	1207	XP_027640852.1
pleckstrin homology domain-containing family A member 7 isoform X11 [Anas platyrhynchos]	Anas platyrhynchos	1606	1606	0.91	0	72.25	1191	XP_038035237.1
pleckstrin homology domain-containing family A member 7 isoform X10 [Anas platyrhynchos]	Anas platyrhynchos	1604	1604	0.91	0	72.15	1207	XP_038035235.1
pleckstrin homology domain-containing family A member 7 isoform X5 [Dromaius novaehollandiae]	Dromaius novaehollandiae	1604	1604	0.91	0	72.03	1191	XP_025960294.1
pleckstrin homology domain-containing family A member 7 isoform X4 [Dromaius novaehollandiae]	Dromaius novaehollandiae	1603	1603	0.91	0	71.94	1219	XP_025960293.1
pleckstrin homology domain-containing family A member 7 isoform X6 [Falco peregrinus]	Falco peregrinus	1603	1603	0.91	0	71.3	1190	XP_027640853.1
pleckstrin homology domain-containing family A member 7 isoform X9 [Anas platyrhynchos]	Anas platyrhynchos	1603	1603	0.91	0	72.15	1219	XP_038035234.1
pleckstrin homology domain-containing family A member 7 isoform X4 [Melopsittacus undulatus]	Melopsittacus undulatus	1602	1602	0.91	0	71.28	1191	XP_030908542.1
pleckstrin homology domain-containing family A member 7 isoform X14 [Cygnus atratus]	Cygnus atratus	1600	1600	0.91	0	71.54	1182	XP_035405977.1
pleckstrin homology domain-containing family A member 7 isoform X10 [Gallus gallus]	Gallus gallus	1597	1597	0.94	0	68.41	1243	XP_040557297.1
pleckstrin homology domain-containing family A member 7 isoform X11 [Cygnus atratus]	Cygnus atratus	1595	1595	0.91	0	71.56	1207	XP_035405974.1
pleckstrin homology domain-containing family A member 7 isoform X12 [Cygnus atratus]	Cygnus atratus	1595	1595	0.91	0	71.66	1191	XP_035405975.1
pleckstrin homology domain-containing family A member 7 isoform X10 [Gallus gallus]	Gallus gallus	1595	1595	0.94	0	68.33	1243	XP_040529355.1
pleckstrin homology domain-containing family A member 7 isoform X7 [Cygnus atratus]	Cygnus atratus	1593	1593	0.91	0	71.56	1243	XP_035405970.1
pleckstrin homology domain-containing family A member 7 isoform X8 [Gallus gallus]	Gallus gallus	1593	1593	0.94	0	68.55	1254	XP_040557295.1
pleckstrin homology domain-containing family A member 7 isoform X10 [Zonotrichia albicollis]	Zonotrichia albicollis	1592	1592	0.91	0	68.11	1281	XP_026648912.1
pleckstrin homology domain-containing family A member 7 isoform X8 [Gallus gallus]	Gallus gallus	1591	1591	0.94	0	68.47	1254	XP_040529353.1
pleckstrin homology domain-containing family A member 7 isoform X11 [Gallus gallus]	Gallus gallus	1580	1580	0.91	0	69.4	1218	XP_015142125.1
pleckstrin homology domain-containing family A member 7 isoform X11 [Gallus gallus]	Gallus gallus	1579	1579	0.91	0	69.31	1218	XP_040529356.1
pleckstrin homology domain-containing family A member 7 isoform X9 [Gallus gallus]	Gallus gallus	1578	1578	0.91	0	69.31	1246	XP_040557296.1
pleckstrin homology domain-containing family A member 7 isoform X9 [Gallus gallus]	Gallus gallus	1576	1576	0.91	0	69.22	1246	XP_040529354.1
pleckstrin homology domain-containing family A member 7 isoform X14 [Zonotrichia albicollis]	Zonotrichia albicollis	1566	1566	0.87	0	68.67	1186	XP_026648916.1
pleckstrin homology domain-containing family A member 7 isoform X12 [Gallus gallus]	Gallus gallus	1538	1538	0.88	0	69.53	1184	XP_040557298.1
pleckstrin homology domain-containing family A member 7 isoform X12 [Gallus gallus]	Gallus gallus	1536	1536	0.88	0	69.45	1184	XP_040529357.1
PREDICTED: pleckstrin homology domain-containing family A member 7 isoform X5 [Calidris pugnax]	Calidris pugnax	1427	1427	0.82	0	71.51	1074	XP_014817749.1
pleckstrin homology domain-containing family A member 7 isoform X4 [Athene cunicularia]	Athene cunicularia	1393	1393	0.81	0	71.18	1033	XP_026706183.1
pleckstrin homology domain-containing family A member 7 isoform X12 [Aquila chrysaetos chrysaetos]	Aquila chrysaetos chrysaetos	1377	1377	0.81	0	70.45	1058	XP_029894657.1
pleckstrin homology domain-containing family A member 7 isoform X5 [Athene cunicularia]	Athene cunicularia	1368	1368	0.79	0	71.21	1013	XP_026706184.1
pleckstrin homology domain-containing family A member 7 isoform X12 [Anas platyrhynchos]	Anas platyrhynchos	1339	1339	0.79	0	70.71	1040	XP_038035239.1
pleckstrin homology domain-containing family A member 7 isoform X15 [Cygnus atratus]	Cygnus atratus	1335	1335	0.79	0	69.61	1048	XP_035405978.1
pleckstrin homology domain-containing family A member 5 isoform X10 [Gallus gallus]	Gallus gallus	479	539	0.69	1e-147	37.37	1147	XP_040511779.1
pleckstrin homology domain-containing family A member 5 isoform X3 [Dromaius novaehollandiae]	Dromaius novaehollandiae	479	542	0.83	2e-147	37.37	1145	XP_025968048.1
pleckstrin homology domain-containing family A member 5 isoform X33 [Anas platyrhynchos]	Anas platyrhynchos	474	533	0.69	1e-145	37.13	1145	XP_038028891.1
pleckstrin homology domain-containing family A member 5 isoform X14 [Anas platyrhynchos]	Anas platyrhynchos	473	532	0.69	2e-145	37.13	1148	XP_038028883.1
pleckstrin homology domain-containing family A member 5 isoform X6 [Gallus gallus]	Gallus gallus	474	533	0.69	3e-145	36.41	1174	XP_040511769.1
pleckstrin homology domain-containing family A member 5 isoform X8 [Anas platyrhynchos]	Anas platyrhynchos	473	542	0.77	1e-144	37.13	1211	XP_027314926.1
pleckstrin homology domain-containing family A member 5 isoform X31 [Anas platyrhynchos]	Anas platyrhynchos	473	541	0.77	2e-144	37.13	1208	XP_038028889.1
pleckstrin homology domain-containing family A member 5 isoform X2 [Dromaius novaehollandiae]	Dromaius novaehollandiae	470	533	0.83	6e-144	36.73	1167	XP_025968047.1
pleckstrin homology domain-containing family A member 5 isoform X7 [Gallus gallus]	Gallus gallus	470	529	0.69	7e-144	36.85	1169	XP_040511771.1
pleckstrin homology domain-containing family A member 5 isoform X3 [Melopsittacus undulatus]	Melopsittacus undulatus	468	528	0.69	4e-143	36.12	1160	XP_033918940.1
pleckstrin homology domain-containing family A member 5 isoform X9 [Gallus gallus]	Gallus gallus	466	525	0.69	2e-142	36.51	1156	XP_040511777.1
pleckstrin homology domain-containing family A member 5 isoform X12 [Gallus gallus]	Gallus gallus	465	524	0.69	2e-142	37.13	1129	XP_015147448.1
pleckstrin homology domain-containing family A member 5 isoform X5 [Anas platyrhynchos]	Anas platyrhynchos	467	536	0.77	3e-142	36.18	1238	XP_027314753.1
pleckstrin homology domain-containing family A member 5 isoform X24 [Gallus gallus]	Gallus gallus	464	523	0.69	4e-142	37.13	1126	XP_040518303.1
pleckstrin homology domain-containing family A member 5 isoform X10 [Dromaius novaehollandiae]	Dromaius novaehollandiae	464	528	0.83	4e-142	37.01	1124	XP_025968056.1
pleckstrin homology domain-containing family A member 5 isoform X4 [Dromaius novaehollandiae]	Dromaius novaehollandiae	464	528	0.83	5e-142	37.01	1127	XP_025968049.1
pleckstrin homology domain-containing family A member 5 isoform X9 [Dromaius novaehollandiae]	Dromaius novaehollandiae	464	528	0.83	1e-141	35.79	1182	XP_025968054.1
pleckstrin homology domain-containing family A member 5 isoform X8 [Melopsittacus undulatus]	Melopsittacus undulatus	462	523	0.69	1e-141	36.39	1117	XP_033918945.1
pleckstrin homology domain-containing family A member 5 isoform X1 [Dromaius novaehollandiae]	Dromaius novaehollandiae	464	527	0.83	2e-141	35.79	1185	XP_025968046.1
pleckstrin homology domain-containing family A member 5 isoform X4 [Melopsittacus undulatus]	Melopsittacus undulatus	462	522	0.69	2e-141	36.39	1120	XP_033918941.1
pleckstrin homology domain-containing family A member 5 isoform X12 [Anas platyrhynchos]	Anas platyrhynchos	463	522	0.69	2e-141	36.5	1170	XP_038028882.1
pleckstrin homology domain-containing family A member 5 isoform X32 [Anas platyrhynchos]	Anas platyrhynchos	463	522	0.69	2e-141	36.5	1167	XP_038028890.1
pleckstrin homology domain-containing family A member 5 isoform X2 [Cygnus atratus]	Cygnus atratus	464	523	0.69	2e-141	36.35	1228	XP_035406687.1
pleckstrin homology domain-containing family A member 5 isoform X5 [Gallus gallus]	Gallus gallus	464	523	0.69	2e-141	35.79	1187	XP_015147432.1
pleckstrin homology domain-containing family A member 5 isoform X2 [Melopsittacus undulatus]	Melopsittacus undulatus	462	523	0.69	3e-141	35.19	1175	XP_033918939.1
pleckstrin homology domain-containing family A member 5 isoform X1 [Melopsittacus undulatus]	Melopsittacus undulatus	462	523	0.69	5e-141	35.19	1178	XP_033918938.1
pleckstrin homology domain-containing family A member 5 isoform X6 [Anas platyrhynchos]	Anas platyrhynchos	462	531	0.77	1e-140	36.5	1233	XP_027314807.1
pleckstrin homology domain-containing family A member 5 isoform X3 [Gallus gallus]	Gallus gallus	461	520	0.69	2e-140	35.62	1196	XP_040511759.1
pleckstrin homology domain-containing family A member 5 isoform X7 [Melopsittacus undulatus]	Melopsittacus undulatus	462	531	0.77	3e-140	35.19	1241	XP_033918944.1
pleckstrin homology domain-containing family A member 5 isoform X4 [Cygnus atratus]	Cygnus atratus	459	518	0.69	9e-140	36.62	1188	XP_035406689.1
pleckstrin homology domain-containing family A member 5 isoform X15 [Anas platyrhynchos]	Anas platyrhynchos	457	516	0.69	2e-139	36.54	1130	XP_027315371.1
pleckstrin homology domain-containing family A member 5 isoform X30 [Anas platyrhynchos]	Anas platyrhynchos	457	516	0.69	2e-139	36.54	1127	XP_027316097.1
pleckstrin homology domain-containing family A member 5 isoform X8 [Gallus gallus]	Gallus gallus	457	516	0.69	2e-139	34.91	1161	XP_040511774.1
pleckstrin homology domain-containing family A member 5 isoform X29 [Anas platyrhynchos]	Anas platyrhynchos	458	517	0.69	2e-139	35.56	1185	XP_027316036.1
pleckstrin homology domain-containing family A member 5 isoform X3 [Cygnus atratus]	Cygnus atratus	458	527	0.77	2e-139	36.62	1195	XP_035406688.1
pleckstrin homology domain-containing family A member 5 isoform X4 [Gallus gallus]	Gallus gallus	458	517	0.69	3e-139	34.91	1191	XP_040511762.1
pleckstrin homology domain-containing family A member 5 isoform X11 [Anas platyrhynchos]	Anas platyrhynchos	458	517	0.69	3e-139	35.56	1188	XP_027315158.1
pleckstrin homology domain-containing family A member 5 isoform X1 [Cygnus atratus]	Cygnus atratus	458	527	0.77	7e-139	36.62	1251	XP_035406686.1
pleckstrin homology domain-containing family A member 5 isoform X2 [Gallus gallus]	Gallus gallus	457	516	0.69	8e-139	34.91	1211	XP_024997642.1
pleckstrin homology domain-containing family A member 5 isoform X8 [Zonotrichia albicollis]	Zonotrichia albicollis	456	524	0.83	8e-139	35.77	1157	XP_014131391.1
pleckstrin homology domain-containing family A member 5 isoform X1 [Gallus gallus]	Gallus gallus	457	516	0.69	8e-139	34.91	1214	XP_015147402.1
pleckstrin homology domain-containing family A member 5 isoform X28 [Anas platyrhynchos]	Anas platyrhynchos	456	525	0.77	1e-138	36.54	1190	XP_038028888.1
pleckstrin homology domain-containing family A member 5 isoform X10 [Anas platyrhynchos]	Anas platyrhynchos	456	525	0.77	1e-138	36.54	1193	XP_027315087.1
pleckstrin homology domain-containing family A member 5 isoform X8 [Dromaius novaehollandiae]	Dromaius novaehollandiae	458	530	0.9	2e-138	34.91	1275	XP_025968053.1
pleckstrin homology domain-containing family A member 5 isoform X17 [Anas platyrhynchos]	Anas platyrhynchos	451	451	0.64	2e-138	34.69	990	XP_027315489.1
pleckstrin homology domain-containing family A member 5 isoform X4 [Anas platyrhynchos]	Anas platyrhynchos	457	526	0.77	3e-138	35.56	1251	XP_027314715.1
pleckstrin homology domain-containing family A member 5 isoform X5 [Melopsittacus undulatus]	Melopsittacus undulatus	452	513	0.69	4e-138	35.79	1099	XP_033918942.1
pleckstrin homology domain-containing family A member 5 isoform X22 [Gallus gallus]	Gallus gallus	457	526	0.77	4e-138	34.91	1274	XP_040511846.1
pleckstrin homology domain-containing family A member 5 isoform X4 [Zonotrichia albicollis]	Zonotrichia albicollis	456	534	0.9	4e-138	35.77	1220	XP_014131388.1
pleckstrin homology domain-containing family A member 5 isoform X16 [Anas platyrhynchos]	Anas platyrhynchos	449	449	0.64	2e-137	34.69	1053	XP_027315420.1
pleckstrin homology domain-containing family A member 5 isoform X6 [Cygnus atratus]	Cygnus atratus	454	523	0.77	3e-137	34.55	1270	XP_035406691.1
pleckstrin homology domain-containing family A member 5 isoform X27 [Anas platyrhynchos]	Anas platyrhynchos	452	511	0.69	4e-137	34.69	1212	XP_038028887.1
pleckstrin homology domain-containing family A member 5 isoform X11 [Zonotrichia albicollis]	Zonotrichia albicollis	450	519	0.83	4e-137	36.03	1114	XP_014131393.1
pleckstrin homology domain-containing family A member 5 isoform X7 [Anas platyrhynchos]	Anas platyrhynchos	452	511	0.69	6e-137	34.69	1215	XP_027314864.1
pleckstrin homology domain-containing family A member 5 isoform X9 [Zonotrichia albicollis]	Zonotrichia albicollis	450	519	0.83	6e-137	36.03	1117	XP_014131392.1
pleckstrin homology domain-containing family A member 5 isoform X13 [Anas platyrhynchos]	Anas platyrhynchos	450	519	0.77	8e-137	34.69	1154	XP_027315316.1
pleckstrin homology domain-containing family A member 5 isoform X7 [Zonotrichia albicollis]	Zonotrichia albicollis	451	519	0.83	1e-136	34.85	1175	XP_026646161.1
pleckstrin homology domain-containing family A member 5 isoform X10 [Zonotrichia albicollis]	Zonotrichia albicollis	451	519	0.83	1e-136	34.85	1172	XP_026646162.1
pleckstrin homology domain-containing family A member 5 isoform X3 [Anas platyrhynchos]	Anas platyrhynchos	451	520	0.77	3e-136	34.69	1255	XP_027314675.1
pleckstrin homology domain-containing family A member 5 isoform X6 [Zonotrichia albicollis]	Zonotrichia albicollis	449	528	0.9	3e-136	36.03	1180	XP_014131390.1
pleckstrin homology domain-containing family A member 5 isoform X3 [Zonotrichia albicollis]	Zonotrichia albicollis	451	529	0.9	4e-136	34.85	1238	XP_026646160.1
pleckstrin homology domain-containing family A member 5 isoform X2 [Anas platyrhynchos]	Anas platyrhynchos	451	520	0.77	4e-136	34.69	1275	XP_027314613.1
pleckstrin homology domain-containing family A member 5 isoform X1 [Anas platyrhynchos]	Anas platyrhynchos	451	520	0.77	5e-136	34.69	1278	XP_027314549.1
pleckstrin homology domain-containing family A member 5 isoform X5 [Zonotrichia albicollis]	Zonotrichia albicollis	445	513	0.83	3e-134	34	1202	XP_014131389.1
pleckstrin homology domain-containing family A member 5 isoform X2 [Zonotrichia albicollis]	Zonotrichia albicollis	445	523	0.9	6e-134	34	1262	XP_014131387.1
pleckstrin homology domain-containing family A member 5 isoform X1 [Zonotrichia albicollis]	Zonotrichia albicollis	445	523	0.9	8e-134	34	1265	XP_005481907.2
pleckstrin homology domain-containing family A member 6 isoform X9 [Anas platyrhynchos]	Anas platyrhynchos	442	569	0.81	7e-133	35.01	1237	XP_027300902.2
pleckstrin homology domain-containing family A member 6 isoform X5 [Anas platyrhynchos]	Anas platyrhynchos	441	564	0.8	2e-132	35.01	1266	XP_027300908.2
pleckstrin homology domain-containing family A member 6 isoform X2 [Anas platyrhynchos]	Anas platyrhynchos	441	568	0.81	3e-132	35.01	1287	XP_038024280.1
pleckstrin homology domain-containing family A member 6 isoform X13 [Anas platyrhynchos]	Anas platyrhynchos	434	561	0.81	3e-130	34.82	1217	XP_027300911.2
pleckstrin homology domain-containing family A member 6 isoform X4 [Anas platyrhynchos]	Anas platyrhynchos	434	561	0.81	8e-130	34.82	1267	XP_038024282.1
pleckstrin homology domain-containing family A member 6 isoform X1 [Anas platyrhynchos]	Anas platyrhynchos	431	558	0.81	4e-128	34	1319	XP_038024279.1
pleckstrin homology domain-containing family A member 6 isoform X19 [Gallus gallus]	Gallus gallus	424	555	0.81	3e-126	34.59	1268	XP_040508834.1
pleckstrin homology domain-containing family A member 6 isoform X13 [Gallus gallus]	Gallus gallus	419	549	0.81	8e-124	33.74	1321	XP_024999680.2
pleckstrin homology domain-containing family A member 6 isoform X13 [Gallus gallus]	Gallus gallus	418	549	0.81	1e-123	33.74	1321	XP_040547426.1
pleckstrin homology domain-containing family A member 6 isoform X4 [Melopsittacus undulatus]	Melopsittacus undulatus	404	537	0.81	3e-119	33.88	1235	XP_033925873.1
pleckstrin homology domain-containing family A member 6 isoform X6 [Melopsittacus undulatus]	Melopsittacus undulatus	397	530	0.81	1e-116	33.69	1215	XP_033925875.1
pleckstrin homology domain-containing family A member 6 isoform X5 [Melopsittacus undulatus]	Melopsittacus undulatus	394	527	0.81	2e-115	33.11	1217	XP_033925874.1
pleckstrin homology domain-containing family A member 6 isoform X2 [Melopsittacus undulatus]	Melopsittacus undulatus	393	528	0.81	3e-115	33.11	1247	XP_033925871.1
pleckstrin homology domain-containing family A member 6 isoform X1 [Melopsittacus undulatus]	Melopsittacus undulatus	393	525	0.81	7e-115	33.11	1267	XP_033925870.1
pleckstrin homology domain-containing family A member 5 isoform X20 [Gallus gallus]	Gallus gallus	377	377	0.51	7e-115	37.37	645	XP_040511839.1
pleckstrin homology domain-containing family A member 5 isoform X19 [Gallus gallus]	Gallus gallus	376	376	0.51	1e-114	37.48	648	XP_040511831.1
pleckstrin homology domain-containing family A member 5 isoform X18 [Gallus gallus]	Gallus gallus	375	375	0.51	3e-114	37.82	667	XP_040511825.1
pleckstrin homology domain-containing family A member 5 isoform X17 [Gallus gallus]	Gallus gallus	376	376	0.51	4e-114	37.82	685	XP_015147459.1
pleckstrin homology domain-containing family A member 5 isoform X15 [Gallus gallus]	Gallus gallus	376	376	0.51	6e-114	37.82	701	XP_040511806.1
pleckstrin homology domain-containing family A member 5 isoform X16 [Gallus gallus]	Gallus gallus	375	375	0.51	7e-114	37.82	688	XP_040511813.1
pleckstrin homology domain-containing family A member 5 isoform X14 [Gallus gallus]	Gallus gallus	376	376	0.51	9e-114	37.82	719	XP_040511798.1
pleckstrin homology domain-containing family A member 5 isoform X5 [Dromaius novaehollandiae]	Dromaius novaehollandiae	374	374	0.51	1e-113	37.18	688	XP_025968050.1
pleckstrin homology domain-containing family A member 5 isoform X19 [Anas platyrhynchos]	Anas platyrhynchos	372	372	0.51	3e-113	37.08	645	XP_027315709.1
pleckstrin homology domain-containing family A member 5 isoform X21 [Gallus gallus]	Gallus gallus	371	371	0.51	5e-113	37.52	627	XP_040511844.1
pleckstrin homology domain-containing family A member 6 isoform X3 [Melopsittacus undulatus]	Melopsittacus undulatus	385	518	0.81	3e-112	32.92	1247	XP_033925872.1
pleckstrin homology domain-containing family A member 5 isoform X18 [Anas platyrhynchos]	Anas platyrhynchos	369	369	0.51	8e-112	37.37	685	XP_027315634.1
pleckstrin homology domain-containing family A member 5 isoform X3 [Aquila chrysaetos chrysaetos]	Aquila chrysaetos chrysaetos	375	436	0.68	8e-110	35.04	1096	XP_040985520.1
PREDICTED: pleckstrin homology domain-containing family A member 5 isoform X3 [Struthio camelus australis]	Struthio camelus australis	372	431	0.65	4e-109	34.56	1057	XP_009670224.1
Pleckstrin homology domain-containing family A member 5 [Struthio camelus australis]	Struthio camelus australis	370	429	0.64	2e-108	34.79	1039	KFV79670.1
pleckstrin homology domain-containing family A member 5 isoform X5 [Aquila chrysaetos chrysaetos]	Aquila chrysaetos chrysaetos	370	431	0.68	3e-108	35.3	1056	XP_040985521.1
pleckstrin homology domain-containing family A member 5 isoform X5 [Athene cunicularia]	Athene cunicularia	370	437	0.72	1e-107	33.91	1157	XP_026718514.1
pleckstrin homology domain-containing family A member 5 isoform X2 [Aquila chrysaetos chrysaetos]	Aquila chrysaetos chrysaetos	369	429	0.68	1e-107	34.07	1114	XP_040985519.1
pleckstrin homology domain-containing family A member 5 isoform X11 [Gallus gallus]	Gallus gallus	367	427	0.64	1e-106	33.18	1143	XP_040511783.1
pleckstrin homology domain-containing family A member 5 isoform X8 [Athene cunicularia]	Athene cunicularia	365	424	0.64	1e-106	34.13	1054	XP_026718541.1
pleckstrin homology domain-containing family A member 5 isoform X7 [Athene cunicularia]	Athene cunicularia	365	432	0.72	6e-106	34.13	1117	XP_026718530.1
pleckstrin homology domain-containing family A member 5 isoform X3 [Athene cunicularia]	Athene cunicularia	364	431	0.72	2e-105	32.97	1175	XP_026718498.1
pleckstrin homology domain-containing family A member 5 isoform X1 [Aquila chrysaetos chrysaetos]	Aquila chrysaetos chrysaetos	363	433	0.72	1e-104	33.18	1203	XP_029896521.1
pleckstrin homology domain-containing family A member 5 isoform X6 [Athene cunicularia]	Athene cunicularia	359	418	0.64	8e-104	32.13	1139	XP_026718520.1
pleckstrin homology domain-containing family A member 5 isoform X2 [Athene cunicularia]	Athene cunicularia	359	426	0.72	2e-103	32.13	1182	XP_026718489.1
pleckstrin homology domain-containing family A member 5 isoform X1 [Athene cunicularia]	Athene cunicularia	358	425	0.72	4e-103	32.13	1202	XP_026718481.1
pleckstrin homology domain-containing family A member 6 isoform X10 [Anas platyrhynchos]	Anas platyrhynchos	357	485	0.76	1e-102	33.25	1225	XP_038024286.1
pleckstrin homology domain-containing family A member 6 isoform X8 [Anas platyrhynchos]	Anas platyrhynchos	356	484	0.76	5e-102	33.33	1242	XP_038024285.1
pleckstrin homology domain-containing family A member 6 isoform X6 [Anas platyrhynchos]	Anas platyrhynchos	354	481	0.77	2e-101	32.43	1260	XP_038024283.1
PREDICTED: pleckstrin homology domain-containing family A member 5 isoform X3 [Calidris pugnax]	Calidris pugnax	348	407	0.62	8e-101	33.81	1019	XP_014792869.1
PREDICTED: pleckstrin homology domain-containing family A member 5 isoform X5 [Calidris pugnax]	Calidris pugnax	348	407	0.62	2e-100	32.63	1077	XP_014792872.1
pleckstrin homology domain-containing family A member 5 isoform X6 [Melopsittacus undulatus]	Melopsittacus undulatus	348	409	0.62	2e-100	33.25	1068	XP_033918943.1
PREDICTED: pleckstrin homology domain-containing family A member 5 isoform X2 [Struthio camelus australis]	Struthio camelus australis	350	418	0.73	2e-100	32.04	1176	XP_009670220.1
pleckstrin homology domain-containing family A member 5 isoform X4 [Falco peregrinus]	Falco peregrinus	348	418	0.83	4e-100	34.46	1122	XP_027632957.1
PREDICTED: pleckstrin homology domain-containing family A member 5 isoform X5 [Struthio camelus australis]	Struthio camelus australis	345	405	0.62	7e-100	34.67	1012	XP_009670227.1
PREDICTED: pleckstrin homology domain-containing family A member 5 isoform X4 [Struthio camelus australis]	Struthio camelus australis	345	404	0.62	2e-99	33.42	1070	XP_009670226.1
pleckstrin homology domain-containing family A member 6 isoform X10 [Aquila chrysaetos chrysaetos]	Aquila chrysaetos chrysaetos	348	479	0.85	3e-99	32.15	1269	XP_029856248.1
pleckstrin homology domain-containing family A member 5 isoform X12 [Falco peregrinus]	Falco peregrinus	343	404	0.75	5e-99	34.71	1016	XP_027632969.1
pleckstrin homology domain-containing family A member 5 isoform X10 [Falco peregrinus]	Falco peregrinus	343	404	0.75	6e-99	34.71	1019	XP_027632965.1
pleckstrin homology domain-containing family A member 5 isoform X11 [Falco peregrinus]	Falco peregrinus	343	404	0.75	1e-98	33.59	1074	XP_027632968.1
pleckstrin homology domain-containing family A member 5 isoform X9 [Falco peregrinus]	Falco peregrinus	343	404	0.75	1e-98	33.46	1077	XP_013160786.1
pleckstrin homology domain-containing family A member 5 isoform X7 [Falco peregrinus]	Falco peregrinus	343	413	0.83	2e-98	34.71	1082	XP_027632960.1
pleckstrin homology domain-containing family A member 5 isoform X3 [Falco peregrinus]	Falco peregrinus	343	413	0.83	3e-98	33.46	1140	XP_027632956.1
pleckstrin homology domain-containing family A member 5 isoform X13 [Gallus gallus]	Gallus gallus	342	402	0.62	4e-98	33	1104	XP_040511791.1
pleckstrin homology domain-containing family A member 5 isoform X10 [Athene cunicularia]	Athene cunicularia	340	399	0.62	7e-98	33.99	1015	XP_026718566.1
PREDICTED: pleckstrin homology domain-containing family A member 5 isoform X1 [Calidris pugnax]	Calidris pugnax	342	411	0.69	9e-98	31.97	1164	XP_014792867.1
PREDICTED: pleckstrin homology domain-containing family A member 5 isoform X2 [Calidris pugnax]	Calidris pugnax	342	411	0.69	9e-98	31.97	1167	XP_014792868.1
pleckstrin homology domain-containing family A member 5 isoform X9 [Athene cunicularia]	Athene cunicularia	340	399	0.62	1e-97	32.79	1073	XP_026718557.1
pleckstrin homology domain-containing family A member 6 isoform X11 [Aquila chrysaetos chrysaetos]	Aquila chrysaetos chrysaetos	342	473	0.83	3e-97	32.99	1184	XP_029856247.1
pleckstrin homology domain-containing family A member 6 isoform X1 [Falco peregrinus]	Falco peregrinus	342	475	0.85	3e-97	32.51	1228	XP_027638375.1
PREDICTED: pleckstrin homology domain-containing family A member 5 isoform X1 [Struthio camelus australis]	Struthio camelus australis	339	407	0.69	1e-96	32.51	1160	XP_009670219.1
pleckstrin homology domain-containing family A member 6 isoform X5 [Athene cunicularia]	Athene cunicularia	339	472	0.83	1e-96	32.99	1185	XP_026719927.1
pleckstrin homology domain-containing family A member 5 isoform X5 [Falco peregrinus]	Falco peregrinus	338	399	0.75	2e-96	32.68	1120	XP_027632958.1
pleckstrin homology domain-containing family A member 5 isoform X6 [Falco peregrinus]	Falco peregrinus	337	397	0.75	2e-96	32.68	1104	XP_027632959.1
pleckstrin homology domain-containing family A member 5 isoform X2 [Falco peregrinus]	Falco peregrinus	338	407	0.83	5e-96	32.56	1164	XP_027632955.1
pleckstrin homology domain-containing family A member 5 isoform X1 [Falco peregrinus]	Falco peregrinus	337	407	0.83	7e-96	32.56	1167	XP_027632953.1
pleckstrin homology domain-containing family A member 5 isoform X9 [Anas platyrhynchos]	Anas platyrhynchos	337	406	0.69	8e-96	32.76	1168	XP_027315026.1
pleckstrin homology domain-containing family A member 6 isoform X7 [Aquila chrysaetos chrysaetos]	Aquila chrysaetos chrysaetos	334	465	0.83	9e-95	32.78	1164	XP_029856251.1
pleckstrin homology domain-containing family A member 5 isoform X4 [Athene cunicularia]	Athene cunicularia	333	400	0.69	1e-94	31.92	1163	XP_026718506.1
pleckstrin homology domain-containing family A member 6 isoform X15 [Gallus gallus]	Gallus gallus	335	466	0.76	1e-94	32.07	1259	XP_015154585.2
pleckstrin homology domain-containing family A member 6 isoform X15 [Gallus gallus]	Gallus gallus	335	465	0.76	2e-94	32.07	1259	XP_040547428.1
pleckstrin homology domain-containing family A member 6 isoform X3 [Anas platyrhynchos]	Anas platyrhynchos	335	462	0.77	2e-94	31.51	1269	XP_038024281.1

## Sheet: Reptilia
Description	Scientific Name	Max Score	Total Score	Query Cover	E value	Per. ident	Acc. Len	Accession
pleckstrin homology domain-containing family A member 7 isoform X4 [Podarcis muralis]	Podarcis muralis	1738	1738	0.99	0	71.46	1291	XP_028588288.1
PREDICTED: pleckstrin homology domain-containing family A member 7 isoform X3 [Anolis carolinensis]	Anolis carolinensis	1736	1736	0.99	0	71.44	1272	XP_008105596.1
pleckstrin homology domain-containing family A member 7 isoform X6 [Podarcis muralis]	Podarcis muralis	1732	1732	0.99	0	70.64	1284	XP_028588309.1
pleckstrin homology domain-containing family A member 7 isoform X5 [Podarcis muralis]	Podarcis muralis	1732	1732	0.99	0	71.38	1290	XP_028588298.1
pleckstrin homology domain-containing family A member 7 isoform X5 [Pogona vitticeps]	Pogona vitticeps	1730	1730	0.99	0	71.35	1267	XP_020658599.1
pleckstrin homology domain-containing family A member 7 isoform X10 [Lacerta agilis]	Lacerta agilis	1729	1729	0.99	0	71.14	1294	XP_033009540.1
PREDICTED: pleckstrin homology domain-containing family A member 7 isoform X1 [Anolis carolinensis]	Anolis carolinensis	1729	1729	0.99	0	71.31	1295	XP_008105584.1
pleckstrin homology domain-containing family A member 7 isoform X4 [Sceloporus undulatus]	Sceloporus undulatus	1729	1729	0.99	0	71.76	1272	XP_042301919.1
pleckstrin homology domain-containing family A member 7 isoform X1 [Podarcis muralis]	Podarcis muralis	1728	1728	0.99	0	70.58	1307	XP_028588261.1
pleckstrin homology domain-containing family A member 7 isoform X3 [Zootoca vivipara]	Zootoca vivipara	1726	1726	0.99	0	71.19	1270	XP_034976039.1
pleckstrin homology domain-containing family A member 7 isoform X4 [Pantherophis guttatus]	Pantherophis guttatus	1724	1724	0.99	0	69.28	1265	XP_034272865.1
pleckstrin homology domain-containing family A member 7 isoform X1 [Pogona vitticeps]	Pogona vitticeps	1722	1722	0.99	0	71.22	1290	XP_020658594.1
pleckstrin homology domain-containing family A member 7 isoform X1 [Zootoca vivipara]	Zootoca vivipara	1722	1722	0.99	0	71.14	1293	XP_034976021.1
pleckstrin homology domain-containing family A member 7 isoform X11 [Lacerta agilis]	Lacerta agilis	1722	1722	0.99	0	71.06	1293	XP_033009548.1
PREDICTED: pleckstrin homology domain-containing family A member 7 isoform X2 [Anolis carolinensis]	Anolis carolinensis	1722	1722	0.99	0	71.23	1294	XP_008105590.1
pleckstrin homology domain-containing family A member 7 isoform X2 [Podarcis muralis]	Podarcis muralis	1722	1722	0.99	0	70.51	1306	XP_028588270.1
pleckstrin homology domain-containing family A member 7 isoform X3 [Podarcis muralis]	Podarcis muralis	1721	1721	0.99	0	70.43	1305	XP_028588279.1
pleckstrin homology domain-containing family A member 7 isoform X1 [Sceloporus undulatus]	Sceloporus undulatus	1721	1721	0.99	0	71.63	1295	XP_042301916.1
pleckstrin homology domain-containing family A member 7 isoform X8 [Lacerta agilis]	Lacerta agilis	1720	1720	0.99	0	69.72	1298	XP_033009523.1
pleckstrin homology domain-containing family A member 7 isoform X3 [Pantherophis guttatus]	Pantherophis guttatus	1718	1718	0.99	0	69.31	1283	XP_034272864.1
pleckstrin homology domain-containing family A member 7 isoform X6 [Lacerta agilis]	Lacerta agilis	1716	1716	0.99	0	69.67	1321	XP_033009505.1
pleckstrin homology domain-containing family A member 7 isoform X2 [Zootoca vivipara]	Zootoca vivipara	1714	1714	0.99	0	70.98	1291	XP_034976030.1
pleckstrin homology domain-containing family A member 7 isoform X2 [Sceloporus undulatus]	Sceloporus undulatus	1714	1714	0.99	0	71.55	1294	XP_042301917.1
pleckstrin homology domain-containing family A member 7 isoform X1 [Pantherophis guttatus]	Pantherophis guttatus	1714	1714	0.99	0	69.07	1288	XP_034272861.1
pleckstrin homology domain-containing family A member 7 isoform X2 [Pogona vitticeps]	Pogona vitticeps	1712	1712	0.99	0	71.06	1287	XP_020658596.1
pleckstrin homology domain-containing family A member 7 isoform X6 [Pantherophis guttatus]	Pantherophis guttatus	1711	1711	0.99	0	69.19	1257	XP_034272867.1
pleckstrin homology domain-containing family A member 7 isoform X5 [Pseudonaja textilis]	Pseudonaja textilis	1711	1711	0.99	0	68.59	1265	XP_026562289.1
pleckstrin homology domain-containing family A member 7 isoform X5 [Pantherophis guttatus]	Pantherophis guttatus	1710	1710	0.99	0	69.24	1259	XP_034272866.1
pleckstrin homology domain-containing family A member 7 isoform X7 [Lacerta agilis]	Lacerta agilis	1707	1707	0.99	0	69.52	1319	XP_033009514.1
pleckstrin homology domain-containing family A member 7 isoform X2 [Pantherophis guttatus]	Pantherophis guttatus	1707	1707	0.99	0	68.99	1287	XP_034272863.1
pleckstrin homology domain-containing family A member 7 isoform X3 [Pogona vitticeps]	Pogona vitticeps	1706	1706	0.99	0	70.62	1276	XP_020658597.1
pleckstrin homology domain-containing family A member 7 isoform X4 [Pseudonaja textilis]	Pseudonaja textilis	1705	1705	0.99	0	68.48	1267	XP_026562287.1
pleckstrin homology domain-containing family A member 7 [Protobothrops mucrosquamatus]	Protobothrops mucrosquamatus	1704	1704	0.99	0	69.12	1266	XP_015674750.1
pleckstrin homology domain-containing family A member 7 isoform X5 [Notechis scutatus]	Notechis scutatus	1703	1703	0.99	0	68.51	1265	XP_026524115.1
pleckstrin homology domain-containing family A member 7 isoform X2 [Pseudonaja textilis]	Pseudonaja textilis	1701	1701	0.99	0	68.38	1288	XP_026562285.1
pleckstrin homology domain-containing family A member 7 isoform X4 [Notechis scutatus]	Notechis scutatus	1698	1698	0.99	0	68.4	1267	XP_026524114.1
pleckstrin homology domain-containing family A member 7 isoform X3 [Sceloporus undulatus]	Sceloporus undulatus	1697	1697	0.99	0	71.01	1280	XP_042301918.1
pleckstrin homology domain-containing family A member 7 isoform X3 [Crotalus tigris]	Crotalus tigris	1697	1697	0.99	0	69.04	1266	XP_039200543.1
pleckstrin homology domain-containing family A member 7 isoform X1 [Thamnophis elegans]	Thamnophis elegans	1696	1696	0.99	0	68.72	1348	XP_032078519.1
pleckstrin homology domain-containing family A member 7 isoform X1 [Pseudonaja textilis]	Pseudonaja textilis	1695	1695	0.99	0	68.27	1290	XP_026562284.1
pleckstrin homology domain-containing family A member 7 isoform X3 [Pseudonaja textilis]	Pseudonaja textilis	1695	1695	0.99	0	68.3	1287	XP_026562286.1
pleckstrin homology domain-containing family A member 7 isoform X2 [Notechis scutatus]	Notechis scutatus	1694	1694	0.99	0	68.3	1288	XP_026524112.1
pleckstrin homology domain-containing family A member 7 isoform X2 [Crotalus tigris]	Crotalus tigris	1690	1690	0.99	0	68.91	1269	XP_039200542.1
pleckstrin homology domain-containing family A member 7 isoform X1 [Crotalus tigris]	Crotalus tigris	1688	1688	0.99	0	68.83	1289	XP_039200540.1
pleckstrin homology domain-containing family A member 7 isoform X2 [Thamnophis elegans]	Thamnophis elegans	1688	1688	0.99	0	68.64	1347	XP_032078528.1
pleckstrin homology domain-containing family A member 7 isoform X1 [Notechis scutatus]	Notechis scutatus	1688	1688	0.99	0	68.2	1290	XP_026524111.1
pleckstrin homology domain-containing family A member 7 isoform X4 [Pogona vitticeps]	Pogona vitticeps	1687	1687	0.99	0	70.18	1270	XP_020658598.1
pleckstrin homology domain-containing family A member 7 isoform X4 [Crotalus tigris]	Crotalus tigris	1687	1687	0.98	0	68.95	1260	XP_039200544.1
pleckstrin homology domain-containing family A member 7 isoform X3 [Notechis scutatus]	Notechis scutatus	1686	1686	0.99	0	68.22	1287	XP_026524113.1
pleckstrin homology domain-containing family A member 7 isoform X5 [Crotalus tigris]	Crotalus tigris	1686	1686	0.98	0	69	1260	XP_039200545.1
pleckstrin homology domain-containing family A member 7 isoform X3 [Thamnophis elegans]	Thamnophis elegans	1682	1682	0.98	0	68.68	1342	XP_032078538.1
pleckstrin homology domain-containing family A member 7 isoform X8 [Podarcis muralis]	Podarcis muralis	1665	1665	0.99	0	69.44	1263	XP_028588326.1
pleckstrin homology domain-containing family A member 7 isoform X11 [Podarcis muralis]	Podarcis muralis	1658	1658	0.95	0	70.49	1233	XP_028588349.1
pleckstrin homology domain-containing family A member 7 isoform X8 [Sceloporus undulatus]	Sceloporus undulatus	1657	1657	0.95	0	71.6	1232	XP_042301923.1
pleckstrin homology domain-containing family A member 7 isoform X3 [Lacerta agilis]	Lacerta agilis	1655	1655	0.95	0	71.07	1345	XP_033009477.1
pleckstrin homology domain-containing family A member 7 isoform X8 [Pogona vitticeps]	Pogona vitticeps	1654	1654	0.95	0	71.17	1218	XP_020658602.1
pleckstrin homology domain-containing family A member 7 isoform X4 [Zootoca vivipara]	Zootoca vivipara	1651	1651	0.99	0	69.11	1265	XP_034976049.1
pleckstrin homology domain-containing family A member 7 isoform X5 [Sceloporus undulatus]	Sceloporus undulatus	1651	1651	0.99	0	69.68	1267	XP_042301920.1
pleckstrin homology domain-containing family A member 7 isoform X1 [Lacerta agilis]	Lacerta agilis	1642	1642	0.95	0	69.54	1372	XP_033009461.1
pleckstrin homology domain-containing family A member 7 isoform X2 [Lacerta agilis]	Lacerta agilis	1635	1635	0.95	0	69.46	1371	XP_033009469.1
pleckstrin homology domain-containing family A member 7 isoform X9 [Crotalus tigris]	Crotalus tigris	1634	1634	0.95	0	69	1217	XP_039200550.1
pleckstrin homology domain-containing family A member 7 isoform X7 [Podarcis muralis]	Podarcis muralis	1627	1627	0.95	0	69.84	1264	XP_028588318.1
pleckstrin homology domain-containing family A member 7 isoform X6 [Sceloporus undulatus]	Sceloporus undulatus	1625	1625	0.99	0	68.82	1244	XP_042301921.1
pleckstrin homology domain-containing family A member 7 isoform X6 [Pogona vitticeps]	Pogona vitticeps	1624	1624	0.95	0	70.4	1243	XP_020658600.1
pleckstrin homology domain-containing family A member 7 isoform X7 [Pantherophis guttatus]	Pantherophis guttatus	1609	1609	0.95	0	68.17	1245	XP_034272868.1
pleckstrin homology domain-containing family A member 7 isoform X10 [Podarcis muralis]	Podarcis muralis	1592	1592	0.94	0	70.4	1240	XP_028588341.1
pleckstrin homology domain-containing family A member 7 isoform X7 [Crotalus tigris]	Crotalus tigris	1587	1587	0.95	0	67.91	1244	XP_039200547.1
pleckstrin homology domain-containing family A member 7 isoform X9 [Podarcis muralis]	Podarcis muralis	1582	1582	0.94	0	69.49	1256	XP_028588332.1
PREDICTED: pleckstrin homology domain-containing family A member 7 isoform X4 [Anolis carolinensis]	Anolis carolinensis	1581	1581	0.94	0	70.08	1241	XP_008105604.1
hypothetical protein parPi_0007337 [Paroedura picta]	Paroedura picta	1579	1579	0.94	0	69.47	1237	GCF47369.1
pleckstrin homology domain-containing family A member 7 isoform X7 [Pogona vitticeps]	Pogona vitticeps	1579	1579	0.94	0	70.05	1235	XP_020658601.1
pleckstrin homology domain-containing family A member 7 isoform X5 [Zootoca vivipara]	Zootoca vivipara	1578	1578	0.94	0	69.99	1240	XP_034976058.1
pleckstrin homology domain-containing family A member 7 isoform X7 [Sceloporus undulatus]	Sceloporus undulatus	1577	1577	0.94	0	70.74	1241	XP_042301922.1
pleckstrin homology domain-containing family A member 7 isoform X4 [Lacerta agilis]	Lacerta agilis	1570	1570	0.95	0	67.46	1344	XP_033009487.1
pleckstrin homology domain-containing family A member 7 isoform X12 [Podarcis muralis]	Podarcis muralis	1567	1567	0.95	0	68.64	1220	XP_028588358.1
pleckstrin homology domain-containing family A member 7 isoform X6 [Pseudonaja textilis]	Pseudonaja textilis	1566	1566	0.95	0	66.48	1245	XP_026562290.1
pleckstrin homology domain-containing family A member 7 isoform X8 [Pantherophis guttatus]	Pantherophis guttatus	1565	1565	0.94	0	67.57	1237	XP_034272869.1
pleckstrin homology domain-containing family A member 7 isoform X6 [Notechis scutatus]	Notechis scutatus	1559	1559	0.95	0	66.4	1245	XP_026524117.1
pleckstrin homology domain-containing family A member 7 isoform X4 [Thamnophis elegans]	Thamnophis elegans	1558	1558	0.94	0	67.33	1199	XP_032078546.1
pleckstrin homology domain-containing family A member 7 isoform X8 [Crotalus tigris]	Crotalus tigris	1546	1546	0.94	0	67.55	1236	XP_039200549.1
pleckstrin homology domain-containing family A member 7 isoform X5 [Lacerta agilis]	Lacerta agilis	1545	1545	0.91	0	68.66	1326	XP_033009496.1
pleckstrin homology domain-containing family A member 7 isoform X6 [Crotalus tigris]	Crotalus tigris	1543	1543	0.95	0	66.61	1246	XP_039200546.1
pleckstrin homology domain-containing family A member 7 isoform X13 [Podarcis muralis]	Podarcis muralis	1536	1536	0.87	0	70	1137	XP_028588366.1
pleckstrin homology domain-containing family A member 7 isoform X12 [Lacerta agilis]	Lacerta agilis	1529	1529	0.87	0	69.32	1151	XP_033009556.1
pleckstrin homology domain-containing family A member 7 isoform X7 [Pseudonaja textilis]	Pseudonaja textilis	1511	1511	0.87	0	68.87	1120	XP_026562291.1
PREDICTED: pleckstrin homology domain-containing family A member 7 [Thamnophis sirtalis]	Thamnophis sirtalis	1510	1510	0.87	0	69.08	1117	XP_013930318.1
pleckstrin homology domain-containing family A member 7 isoform X7 [Notechis scutatus]	Notechis scutatus	1507	1507	0.87	0	68.78	1120	XP_026524118.1
pleckstrin homology domain-containing family A member 7 isoform X9 [Lacerta agilis]	Lacerta agilis	1474	1474	0.91	0	66.5	1298	XP_033009532.1
PREDICTED: pleckstrin homology domain-containing family A member 7-like [Gekko japonicus]	Gekko japonicus	1372	1372	0.84	0	68.26	1097	XP_015280641.1
Pleckstrin-likey domain-containing family A member 7 [Ophiophagus hannah]	Ophiophagus hannah	1320	1320	0.86	0	61.91	1090	ETE73927.1
pleckstrin homology domain-containing family A member 7 isoform X14 [Podarcis muralis]	Podarcis muralis	1311	1311	0.81	0	68.1	1053	XP_028588375.1
pleckstrin homology domain-containing family A member 7 isoform X3 [Python bivittatus]	Python bivittatus	1299	1299	0.81	0	66.51	1027	XP_015745737.1
pleckstrin homology domain-containing family A member 7 isoform X1 [Python bivittatus]	Python bivittatus	1291	1291	0.81	0	66.35	1050	XP_025030202.1
pleckstrin homology domain-containing family A member 7 isoform X2 [Python bivittatus]	Python bivittatus	1285	1285	0.81	0	66.25	1049	XP_025030203.1
pleckstrin homology domain-containing family A member 7 isoform X13 [Lacerta agilis]	Lacerta agilis	1221	1221	0.77	0	65.56	1131	XP_033009568.1
hypothetical protein E2320_020868 [Naja naja]	Naja naja	1158	1158	0.76	0	62.74	953	KAG8125753.1
pleckstrin homology domain-containing family A member 7 isoform X4 [Python bivittatus]	Python bivittatus	1098	1098	0.69	0	66	880	XP_025030204.1
PREDICTED: pleckstrin homology domain-containing family A member 6 isoform X1 [Anolis carolinensis]	Anolis carolinensis	566	566	0.99	4e-178	32.92	1316	XP_008107860.1
pleckstrin homology domain-containing family A member 6 isoform X7 [Lacerta agilis]	Lacerta agilis	561	561	0.99	5e-177	33.38	1265	XP_033008643.1
pleckstrin homology domain-containing family A member 6 isoform X8 [Podarcis muralis]	Podarcis muralis	560	560	0.99	1e-176	33.46	1265	XP_028590064.1

## Sheet: Amphibia
Description	Scientific Name	Max Score	Total Score	Query Cover	E value	Per. Ident	Acc. Len	Accession
LOW QUALITY PROTEIN: pleckstrin homology domain-containing family A member 7 [Microcaecilia unicolor]	Microcaecilia unicolor	1659	1659	0.99	0	0.6672	1304	XP_030056914.1
pleckstrin homology domain-containing family A member 7 isoform X3 [Geotrypetes seraphini]	Geotrypetes seraphini	1657	1657	1	0	0.6762	1344	XP_033784219.1
pleckstrin homology domain-containing family A member 7 isoform X2 [Geotrypetes seraphini]	Geotrypetes seraphini	1641	1641	0.99	0	0.6564	1359	XP_033784218.1
pleckstrin homology domain-containing family A member 7 isoform X1 [Geotrypetes seraphini]	Geotrypetes seraphini	1637	1637	1	0	0.6559	1384	XP_033784217.1
pleckstrin homology domain-containing family A member 7 isoform X4 [Geotrypetes seraphini]	Geotrypetes seraphini	1498	1498	0.94	0	0.643	1295	XP_033784220.1
pleckstrin homology domain-containing family A member 7 isoform X5 [Geotrypetes seraphini]	Geotrypetes seraphini	1496	1496	0.94	0	0.6437	1282	XP_033784221.1
pleckstrin homology domain-containing family A member 7 [Rhinatrema bivittatum]	Rhinatrema bivittatum	1474	2325	1	0	0.6788	1892	XP_029438951.1
pleckstrin homology domain-containing family A member 7 isoform X3 [Xenopus laevis]	Xenopus laevis	1472	1472	0.99	0	0.6093	1354	XP_018115864.1
pleckstrin homology domain-containing family A member 7 isoform X3 [Xenopus tropicalis]	Xenopus tropicalis	1458	1458	0.99	0	0.6122	1274	XP_031756213.1
pleckstrin homology domain-containing family A member 7 isoform X1 [Xenopus laevis]	Xenopus laevis	1457	1457	0.99	0	0.5968	1381	XP_041416981.1
pleckstrin homology domain-containing family A member 7 isoform X4 [Bufo bufo]	Bufo bufo	1457	1457	0.99	0	0.5999	1307	XP_040266118.1
pleckstrin homology domain-containing family A member 7 isoform X6 [Geotrypetes seraphini]	Geotrypetes seraphini	1454	1454	0.91	0	0.6434	1243	XP_033784222.1
pleckstrin homology domain-containing family A member 7 isoform X3 [Bufo gargarizans]	Bufo gargarizans	1449	1449	0.99	0	0.5975	1303	XP_044126934.1
pleckstrin homology domain-containing family A member 7 isoform X3 [Xenopus laevis]	Xenopus laevis	1449	1449	0.99	0	0.6137	1265	XP_018112705.1
pleckstrin homology domain-containing family A member 7 isoform X4 [Xenopus laevis]	Xenopus laevis	1445	1445	0.99	0	0.6023	1344	XP_041416983.1
pleckstrin homology domain-containing family A member 7 isoform X1 [Xenopus tropicalis]	Xenopus tropicalis	1444	1444	0.99	0	0.5997	1301	XP_031756211.1
pleckstrin homology domain-containing family A member 7 isoform X1 [Bufo bufo]	Bufo bufo	1443	1443	0.99	0	0.588	1334	XP_040266114.1
pleckstrin homology domain-containing family A member 7 isoform X1 [Bufo gargarizans]	Bufo gargarizans	1435	1435	0.99	0	0.5856	1330	XP_044126932.1
pleckstrin homology domain-containing family A member 7 isoform X1 [Xenopus laevis]	Xenopus laevis	1434	1434	0.99	0	0.6011	1292	XP_041445591.1
pleckstrin homology domain-containing family A member 7 isoform X5 [Bufo bufo]	Bufo bufo	1432	1432	0.99	0	0.5931	1297	XP_040266119.1
pleckstrin homology domain-containing family A member 7 isoform X2 [Xenopus laevis]	Xenopus laevis	1431	1431	0.99	0	0.5899	1371	XP_041416982.1
pleckstrin homology domain-containing family A member 7 isoform X4 [Xenopus tropicalis]	Xenopus tropicalis	1430	1430	0.99	0	0.6045	1264	XP_031756214.1
pleckstrin homology domain-containing family A member 7 isoform X4 [Bufo gargarizans]	Bufo gargarizans	1424	1424	0.99	0	0.5907	1293	XP_044126935.1
pleckstrin homology domain-containing family A member 7 isoform X4 [Xenopus laevis]	Xenopus laevis	1422	1422	0.99	0	0.6059	1255	XP_018112707.1
pleckstrin homology domain-containing family A member 7 isoform X2 [Bufo bufo]	Bufo bufo	1417	1417	0.99	0	0.5814	1324	XP_040266115.1
pleckstrin homology domain-containing family A member 7 isoform X2 [Xenopus tropicalis]	Xenopus tropicalis	1417	1417	0.99	0	0.5921	1291	XP_031756212.1
pleckstrin homology domain-containing family A member 7 isoform X6 [Xenopus tropicalis]	Xenopus tropicalis	1409	1409	0.99	0	0.5983	1256	XP_031756216.1
pleckstrin homology domain-containing family A member 7 isoform X2 [Bufo gargarizans]	Bufo gargarizans	1408	1408	0.99	0	0.579	1320	XP_044126933.1
pleckstrin homology domain-containing family A member 7 isoform X2 [Xenopus laevis]	Xenopus laevis	1408	1408	0.99	0	0.5935	1282	XP_041445592.1
pleckstrin homology domain-containing family A member 7 isoform X3 [Bufo bufo]	Bufo bufo	1394	1394	0.97	0	0.5846	1322	XP_040266116.1
pleckstrin homology domain-containing family A member 7 isoform X8 [Xenopus tropicalis]	Xenopus tropicalis	1389	1389	0.99	0	0.5921	1246	XP_031756218.1
pleckstrin homology domain-containing family A member 7 isoform X6 [Xenopus laevis]	Xenopus laevis	1337	1337	0.95	0	0.5804	1245	XP_041416985.1
pleckstrin homology domain-containing family A member 7 isoform X7 [Xenopus laevis]	Xenopus laevis	1337	1337	0.95	0	0.5804	1241	XP_041416986.1
pleckstrin homology domain-containing family A member 7 isoform X9 [Xenopus laevis]	Xenopus laevis	1337	1337	0.94	0	0.5863	1228	XP_041416988.1
pleckstrin homology domain-containing family A member 7 isoform X8 [Xenopus laevis]	Xenopus laevis	1335	1335	0.94	0	0.5853	1239	XP_041416987.1
pleckstrin homology domain-containing family A member 7 isoform X5 [Xenopus laevis]	Xenopus laevis	1335	1335	0.94	0	0.5863	1227	XP_041416984.1
pleckstrin homology domain-containing family A member 7 isoform X6 [Bufo bufo]	Bufo bufo	1311	1311	0.94	0	0.5751	1290	XP_040266120.1
pleckstrin homology domain-containing family A member 7 isoform X5 [Xenopus laevis]	Xenopus laevis	1310	1310	0.95	0	0.5839	1241	XP_041445594.1
pleckstrin homology domain-containing family A member 7 isoform X9 [Xenopus tropicalis]	Xenopus tropicalis	1310	1310	0.94	0	0.5856	1241	XP_031756219.1
pleckstrin homology domain-containing family A member 7 isoform X6 [Xenopus laevis]	Xenopus laevis	1309	1309	0.94	0	0.5889	1239	XP_041445595.1
pleckstrin homology domain-containing family A member 7 isoform X7 [Bufo bufo]	Bufo bufo	1309	1309	0.95	0	0.5725	1283	XP_040266121.1
pleckstrin homology domain-containing family A member 7 isoform X7 [Xenopus laevis]	Xenopus laevis	1309	1309	0.94	0	0.5898	1230	XP_041445596.1
pleckstrin homology domain-containing family A member 7 isoform X5 [Xenopus tropicalis]	Xenopus tropicalis	1308	1308	0.94	0	0.5853	1259	XP_031756215.1
pleckstrin homology domain-containing family A member 7 isoform X7 [Xenopus tropicalis]	Xenopus tropicalis	1307	1307	0.94	0	0.5856	1250	XP_031756217.1
pleckstrin homology domain-containing family A member 7 isoform X5 [Bufo gargarizans]	Bufo gargarizans	1301	1301	0.95	0	0.5695	1286	XP_044126936.1
pleckstrin homology domain-containing family A member 7 isoform X6 [Bufo gargarizans]	Bufo gargarizans	1300	1300	0.95	0	0.57	1279	XP_044126937.1
pleckstrin homology domain-containing family A member 7 isoform X10 [Xenopus tropicalis]	Xenopus tropicalis	1276	1276	0.91	0	0.5893	1196	XP_031756220.1
pleckstrin homology domain-containing family A member 7 isoform X8 [Bufo bufo]	Bufo bufo	1266	1266	0.91	0	0.5739	1242	XP_040266122.1
pleckstrin homology domain-containing family A member 7 isoform X7 [Bufo gargarizans]	Bufo gargarizans	1257	1257	0.91	0	0.5713	1238	XP_044126938.1
pleckstrin homology domain-containing family A member 7 isoform X9 [Bufo bufo]	Bufo bufo	1203	1203	0.87	0	0.5724	1172	XP_040266125.1
pleckstrin homology domain-containing family A member 7 isoform X8 [Bufo gargarizans]	Bufo gargarizans	1194	1194	0.87	0	0.5705	1168	XP_044126941.1
pleckstrin homology domain-containing family A member 7 isoform X11 [Xenopus tropicalis]	Xenopus tropicalis	1075	1075	0.8	0	0.573	1065	XP_031756221.1
pleckstrin homology domain-containing family A member 7 isoform X3 [Rana temporaria]	Rana temporaria	1004	1330	0.9	0	0.6163	1524	XP_040190424.1
pleckstrin homology domain-containing family A member 7 isoform X5 [Rana temporaria]	Rana temporaria	992	1318	0.92	0	0.5971	1459	XP_040190427.1
pleckstrin homology domain-containing family A member 7 isoform X1 [Rana temporaria]	Rana temporaria	990	1315	0.9	0	0.599	1551	XP_040190422.1
pleckstrin homology domain-containing family A member 7 isoform X4 [Rana temporaria]	Rana temporaria	976	1301	0.9	0	0.6056	1514	XP_040190426.1
pleckstrin homology domain-containing family A member 7 isoform X2 [Rana temporaria]	Rana temporaria	962	1287	0.9	0	0.5885	1541	XP_040190423.1
PREDICTED: LOW QUALITY PROTEIN: pleckstrin homology domain-containing family A member 7 [Nanorana parkeri]	Nanorana parkeri	565	1242	0.94	8e-177	0.5621	1429	XP_018428303.1
pleckstrin homology domain-containing family A member 5 isoform X1 [Microcaecilia unicolor]	Microcaecilia unicolor	458	523	0.73	3e-139	0.3728	1189	XP_030069908.1
pleckstrin homology domain-containing family A member 5 isoform X14 [Xenopus laevis]	Xenopus laevis	456	535	0.81	8e-139	0.347	1164	XP_041441679.1
pleckstrin homology domain-containing family A member 5 isoform X13 [Xenopus laevis]	Xenopus laevis	453	532	0.81	1e-137	0.3466	1165	XP_041441678.1
pleckstrin homology domain-containing family A member 5 isoform X2 [Geotrypetes seraphini]	Geotrypetes seraphini	452	517	0.74	2e-137	0.3572	1180	XP_033807809.1
pleckstrin homology domain-containing family A member 5 isoform X10 [Xenopus laevis]	Xenopus laevis	452	540	0.81	3e-137	0.3418	1165	XP_041443760.1
pleckstrin homology domain-containing family A member 5 isoform X6 [Xenopus laevis]	Xenopus laevis	451	530	0.81	1e-136	0.3394	1192	XP_041441671.1
pleckstrin homology domain-containing family A member 5 isoform X8 [Xenopus laevis]	Xenopus laevis	451	530	0.81	1e-136	0.3442	1185	XP_041441673.1
pleckstrin homology domain-containing family A member 5 isoform X9 [Xenopus laevis]	Xenopus laevis	449	538	0.81	2e-136	0.3426	1166	XP_041443759.1
pleckstrin homology domain-containing family A member 5 isoform X7 [Xenopus laevis]	Xenopus laevis	447	526	0.81	2e-135	0.3438	1186	XP_041441672.1
pleckstrin homology domain-containing family A member 5 isoform X10 [Xenopus laevis]	Xenopus laevis	445	524	0.81	1e-134	0.3395	1173	XP_041441675.1
pleckstrin homology domain-containing family A member 5 isoform X6 [Xenopus laevis]	Xenopus laevis	445	533	0.81	2e-134	0.3344	1193	XP_041443756.1
pleckstrin homology domain-containing family A member 5 isoform X16 [Xenopus laevis]	Xenopus laevis	442	521	0.81	7e-134	0.347	1146	XP_041441681.1
pleckstrin homology domain-containing family A member 5 isoform X9 [Xenopus laevis]	Xenopus laevis	442	521	0.81	1e-133	0.338	1174	XP_041441674.1
pleckstrin homology domain-containing family A member 5 isoform X5 [Xenopus laevis]	Xenopus laevis	442	521	0.81	2e-133	0.3337	1203	XP_041441670.1
pleckstrin homology domain-containing family A member 5 isoform X2 [Microcaecilia unicolor]	Microcaecilia unicolor	441	506	0.73	2e-133	0.3669	1171	XP_030069909.1
pleckstrin homology domain-containing family A member 5 isoform X4 [Microcaecilia unicolor]	Microcaecilia unicolor	441	506	0.73	4e-133	0.3669	1168	XP_030069911.1
pleckstrin homology domain-containing family A member 5 isoform X3 [Microcaecilia unicolor]	Microcaecilia unicolor	443	514	0.79	4e-133	0.3572	1290	XP_030069910.1
pleckstrin homology domain-containing family A member 5 isoform X15 [Xenopus laevis]	Xenopus laevis	439	519	0.81	6e-133	0.3466	1147	XP_041441680.1
pleckstrin homology domain-containing family A member 5 isoform X4 [Xenopus laevis]	Xenopus laevis	439	518	0.81	3e-132	0.3344	1204	XP_041441669.1
pleckstrin homology domain-containing family A member 5 isoform X2 [Xenopus laevis]	Xenopus laevis	439	518	0.81	5e-132	0.3261	1230	XP_041441667.1
pleckstrin homology domain-containing family A member 5 isoform X12 [Xenopus laevis]	Xenopus laevis	436	525	0.81	1e-131	0.3374	1147	XP_041443762.1
pleckstrin homology domain-containing family A member 5 isoform X5 [Xenopus laevis]	Xenopus laevis	437	525	0.81	2e-131	0.3287	1204	XP_041443755.1
pleckstrin homology domain-containing family A member 5 isoform X1 [Xenopus laevis]	Xenopus laevis	437	516	0.81	3e-131	0.3268	1231	XP_041441666.1
pleckstrin homology domain-containing family A member 5 isoform X13 [Xenopus laevis]	Xenopus laevis	433	498	0.73	4e-131	0.3415	1086	XP_041443763.1
pleckstrin homology domain-containing family A member 5 isoform X3 [Xenopus laevis]	Xenopus laevis	436	515	0.81	4e-131	0.3257	1230	XP_041441668.1
pleckstrin homology domain-containing family A member 5 isoform X4 [Geotrypetes seraphini]	Geotrypetes seraphini	434	499	0.74	6e-131	0.3515	1162	XP_033807811.1
pleckstrin homology domain-containing family A member 5 isoform X16 [Xenopus tropicalis]	Xenopus tropicalis	433	494	0.73	6e-131	0.3481	1111	XP_031754282.1
pleckstrin homology domain-containing family A member 5 isoform X12 [Xenopus tropicalis]	Xenopus tropicalis	434	522	0.81	7e-131	0.347	1169	XP_031754278.1
pleckstrin homology domain-containing family A member 5 isoform X12 [Xenopus laevis]	Xenopus laevis	434	493	0.73	7e-131	0.3279	1168	XP_041441677.1
pleckstrin homology domain-containing family A member 5 isoform X11 [Xenopus laevis]	Xenopus laevis	434	493	0.73	9e-131	0.3279	1169	XP_041441676.1
pleckstrin homology domain-containing family A member 5 isoform X11 [Xenopus laevis]	Xenopus laevis	433	521	0.81	2e-130	0.337	1148	XP_041443761.1
pleckstrin homology domain-containing family A member 5 isoform X4 [Xenopus laevis]	Xenopus laevis	434	522	0.81	3e-130	0.3294	1205	XP_041443754.1
pleckstrin homology domain-containing family A member 5 isoform X2 [Xenopus laevis]	Xenopus laevis	433	521	0.81	8e-130	0.3212	1231	XP_041443752.1
pleckstrin homology domain-containing family A member 5 isoform X8 [Xenopus tropicalis]	Xenopus tropicalis	430	518	0.81	4e-129	0.3369	1196	XP_031754274.1
pleckstrin homology domain-containing family A member 5 isoform X7 [Xenopus laevis]	Xenopus laevis	429	494	0.73	5e-129	0.3253	1170	XP_041443757.1
pleckstrin homology domain-containing family A member 5 isoform X8 [Xenopus laevis]	Xenopus laevis	429	494	0.73	6e-129	0.3253	1169	XP_041443758.1
pleckstrin homology domain-containing family A member 5 isoform X9 [Rana temporaria]	Rana temporaria	429	495	0.77	1e-128	0.3488	1186	XP_040201408.1
pleckstrin homology domain-containing family A member 5 isoform X1 [Xenopus laevis]	Xenopus laevis	430	518	0.81	1e-128	0.3219	1232	XP_041443751.1
pleckstrin homology domain-containing family A member 5 isoform X3 [Xenopus laevis]	Xenopus laevis	430	518	0.81	1e-128	0.3209	1231	XP_041443753.1
pleckstrin homology domain-containing family A member 5 isoform X4 [Rana temporaria]	Rana temporaria	425	491	0.77	4e-127	0.3387	1213	XP_040201402.1
pleckstrin homology domain-containing family A member 5 isoform X11 [Xenopus tropicalis]	Xenopus tropicalis	423	510	0.81	1e-126	0.3366	1171	XP_031754277.1
pleckstrin homology domain-containing family A member 5 isoform X15 [Xenopus tropicalis]	Xenopus tropicalis	422	510	0.81	1e-126	0.344	1144	XP_031754281.1

## Sheet: Dipnomorpha
Description	Scientific Name	Max Score	Total Score	Query Cover	E value	Per. Ident	Acc. Len	Accession
pleckstrin homology domain-containing family A member 6 isoform X5 [Protopterus annectens]	Protopterus annectens	431	431	0.91	5e-131	0.3127	1148	XP_043932909.1
pleckstrin homology domain-containing family A member 6 isoform X4 [Protopterus annectens]	Protopterus annectens	431	431	0.91	8e-131	0.3067	1155	XP_043932907.1
pleckstrin homology domain-containing family A member 6 isoform X1 [Protopterus annectens]	Protopterus annectens	426	426	0.91	4e-129	0.3061	1175	XP_043932899.1
pleckstrin homology domain-containing family A member 6 isoform X7 [Protopterus annectens]	Protopterus annectens	425	425	0.91	5e-129	0.3042	1146	XP_043932911.1
pleckstrin homology domain-containing family A member 6 isoform X3 [Protopterus annectens]	Protopterus annectens	415	415	0.91	3e-125	0.303	1155	XP_043932906.1
pleckstrin homology domain-containing family A member 6 isoform X8 [Protopterus annectens]	Protopterus annectens	413	413	0.91	1e-124	0.3079	1130	XP_043932912.1
pleckstrin homology domain-containing family A member 6 isoform X2 [Protopterus annectens]	Protopterus annectens	414	414	0.91	1e-124	0.3062	1157	XP_043932905.1
pleckstrin homology domain-containing family A member 6 isoform X11 [Protopterus annectens]	Protopterus annectens	409	409	0.91	3e-123	0.3083	1119	XP_043932915.1
pleckstrin homology domain-containing family A member 6 isoform X6 [Protopterus annectens]	Protopterus annectens	405	405	0.91	1e-121	0.3017	1146	XP_043932910.1
pleckstrin homology domain-containing family A member 6 isoform X9 [Protopterus annectens]	Protopterus annectens	401	401	0.91	3e-120	0.3054	1128	XP_043932913.1
pleckstrin homology domain-containing family A member 6 isoform X12 [Protopterus annectens]	Protopterus annectens	393	393	0.91	1e-117	0.3029	1101	XP_043932916.1
pleckstrin homology domain-containing family A member 6 isoform X10 [Protopterus annectens]	Protopterus annectens	304	435	0.74	5e-86	0.3053	1125	XP_043932914.1
pleckstrin homology domain-containing family A member 6 isoform X13 [Protopterus annectens]	Protopterus annectens	271	402	0.74	3e-75	0.3003	1051	XP_043932917.1
pleckstrin homology domain-containing family A member 6 isoform X14 [Protopterus annectens]	Protopterus annectens	260	391	0.74	1e-71	0.2953	1031	XP_043932918.1
E3 ubiquitin-protein ligase Itchy homolog isoform X3 [Protopterus annectens]	Protopterus annectens	71	116	0.07	5e-12	0.4118	884	XP_043946212.1
E3 ubiquitin-protein ligase Itchy homolog isoform X4 [Protopterus annectens]	Protopterus annectens	71	116	0.07	5e-12	0.4118	883	XP_043946213.1
E3 ubiquitin-protein ligase Itchy homolog isoform X2 [Protopterus annectens]	Protopterus annectens	71	116	0.07	5e-12	0.4118	884	XP_043946211.1
E3 ubiquitin-protein ligase Itchy homolog isoform X1 [Protopterus annectens]	Protopterus annectens	71	116	0.07	5e-12	0.4118	885	XP_043946210.1
connector enhancer of kinase suppressor of ras 2 isoform X5 [Protopterus annectens]	Protopterus annectens	66	66	0.09	1e-10	0.3058	984	XP_043928215.1
connector enhancer of kinase suppressor of ras 2 isoform X4 [Protopterus annectens]	Protopterus annectens	66	66	0.09	1e-10	0.3058	1004	XP_043928214.1
connector enhancer of kinase suppressor of ras 2 isoform X3 [Protopterus annectens]	Protopterus annectens	66	66	0.09	1e-10	0.3058	1033	XP_043928213.1
connector enhancer of kinase suppressor of ras 2 isoform X2 [Protopterus annectens]	Protopterus annectens	66	66	0.09	2e-10	0.3058	1033	XP_043928212.1
connector enhancer of kinase suppressor of ras 2 isoform X1 [Protopterus annectens]	Protopterus annectens	66	66	0.09	2e-10	0.3058	1053	XP_043928211.1
NEDD4-like E3 ubiquitin-protein ligase WWP2 isoform X1 [Protopterus annectens]	Protopterus annectens	62	104	0.06	2e-09	0.4286	958	XP_043937714.1
NEDD4-like E3 ubiquitin-protein ligase WWP2 isoform X3 [Protopterus annectens]	Protopterus annectens	62	103	0.06	2e-09	0.425	887	XP_043937717.1
E3 ubiquitin-protein ligase NEDD4-like isoform X5 [Protopterus annectens]	Protopterus annectens	61	61	0.07	6e-09	0.375	990	XP_043922102.1
E3 ubiquitin-protein ligase NEDD4-like isoform X6 [Protopterus annectens]	Protopterus annectens	61	61	0.07	6e-09	0.375	957	XP_043922104.1
E3 ubiquitin-protein ligase NEDD4-like isoform X1 [Protopterus annectens]	Protopterus annectens	60	60	0.07	7e-09	0.375	1272	XP_043922098.1
E3 ubiquitin-protein ligase NEDD4-like isoform X2 [Protopterus annectens]	Protopterus annectens	60	60	0.07	7e-09	0.375	1271	XP_043922099.1
E3 ubiquitin-protein ligase NEDD4-like isoform X3 [Protopterus annectens]	Protopterus annectens	60	60	0.07	8e-09	0.375	1252	XP_043922100.1
E3 ubiquitin-protein ligase NEDD4-like isoform X4 [Protopterus annectens]	Protopterus annectens	60	60	0.07	8e-09	0.375	1232	XP_043922101.1
FERM, ARHGEF and pleckstrin domain-containing protein 2-like [Protopterus annectens]	Protopterus annectens	60	60	0.08	1e-08	0.2593	661	XP_043926726.1
protein WWC2 [Protopterus annectens]	Protopterus annectens	59	59	0.05	2e-08	0.3247	1190	XP_043918479.1
WW domain-containing oxidoreductase-like [Protopterus annectens]	Protopterus annectens	55	94	0.06	4e-08	0.3377	187	XP_043937740.1
cytohesin-1 isoform X4 [Protopterus annectens]	Protopterus annectens	55	55	0.08	2e-07	0.2589	339	XP_043913753.1
FERM, ARHGEF and pleckstrin domain-containing protein 1 isoform X1 [Protopterus annectens]	Protopterus annectens	56	56	0.1	2e-07	0.2374	1032	XP_043927242.1
membrane-associated guanylate kinase, WW and PDZ domain-containing protein 3 isoform X1 [Protopterus annectens]	Protopterus annectens	56	56	0.05	2e-07	0.3377	1478	XP_043932921.1
FERM, ARHGEF and pleckstrin domain-containing protein 1 isoform X2 [Protopterus annectens]	Protopterus annectens	55	55	0.1	3e-07	0.2374	941	XP_043927243.1
membrane-associated guanylate kinase, WW and PDZ domain-containing protein 3 isoform X2 [Protopterus annectens]	Protopterus annectens	55	55	0.05	4e-07	0.3377	1110	XP_043932922.1
cytohesin-1 isoform X3 [Protopterus annectens]	Protopterus annectens	54	54	0.08	4e-07	0.2589	396	XP_043913744.1
cytohesin-1 isoform X2 [Protopterus annectens]	Protopterus annectens	54	54	0.08	4e-07	0.2589	400	XP_043913735.1
cytohesin-1 isoform X1 [Protopterus annectens]	Protopterus annectens	53	53	0.08	6e-07	0.287	433	XP_043913729.1
cytohesin-2 [Protopterus annectens]	Protopterus annectens	52	52	0.09	1e-06	0.2845	400	XP_043935644.1
protein WWC3 isoform X2 [Protopterus annectens]	Protopterus annectens	53	53	0.05	1e-06	0.3333	1169	XP_043928509.1
protein WWC3 isoform X1 [Protopterus annectens]	Protopterus annectens	53	53	0.05	1e-06	0.3333	1170	XP_043928508.1
connector enhancer of kinase suppressor of ras 1-like [Protopterus annectens]	Protopterus annectens	52	52	0.09	2e-06	0.2689	519	XP_043940752.1
WW domain-containing transcription regulator protein 1 isoform X1 [Protopterus annectens]	Protopterus annectens	52	52	0.05	2e-06	0.3061	466	XP_043926540.1
WW domain-containing transcription regulator protein 1 isoform X2 [Protopterus annectens]	Protopterus annectens	52	52	0.05	2e-06	0.3061	447	XP_043926541.1
WW domain-containing transcription regulator protein 1 isoform X3 [Protopterus annectens]	Protopterus annectens	52	52	0.05	2e-06	0.3061	446	XP_043926542.1
cytohesin-3 [Protopterus annectens]	Protopterus annectens	51	51	0.09	3e-06	0.2742	389	XP_043945602.1
membrane-associated guanylate kinase, WW and PDZ domain-containing protein 1 isoform X13 [Protopterus annectens]	Protopterus annectens	50	50	0.05	7e-06	0.3125	1295	XP_043933892.1
membrane-associated guanylate kinase, WW and PDZ domain-containing protein 1 isoform X6 [Protopterus annectens]	Protopterus annectens	50	50	0.05	7e-06	0.3125	1306	XP_043933884.1
membrane-associated guanylate kinase, WW and PDZ domain-containing protein 1 isoform X12 [Protopterus annectens]	Protopterus annectens	50	50	0.05	9e-06	0.3125	1104	XP_043933891.1
E3 ubiquitin-protein ligase NEDD4 [Protopterus annectens]	Protopterus annectens	49	91	0.05	2e-05	0.3647	1289	XP_043934900.1
E3 ubiquitin-protein ligase SMURF1 [Protopterus annectens]	Protopterus annectens	48	48	0.05	3e-05	0.3553	515	XP_043945298.1
membrane-associated guanylate kinase, WW and PDZ domain-containing protein 1 isoform X9 [Protopterus annectens]	Protopterus annectens	48	48	0.05	3e-05	0.2889	1307	XP_043933887.1
membrane-associated guanylate kinase, WW and PDZ domain-containing protein 1 isoform X2 [Protopterus annectens]	Protopterus annectens	48	48	0.05	3e-05	0.2889	1318	XP_043933880.1
membrane-associated guanylate kinase, WW and PDZ domain-containing protein 1 isoform X4 [Protopterus annectens]	Protopterus annectens	48	48	0.05	3e-05	0.2889	1317	XP_043933882.1
E3 ubiquitin-protein ligase SMURF2 [Protopterus annectens]	Protopterus annectens	48	48	0.05	4e-05	0.3718	753	XP_043936815.1
arf-GAP with coiled-coil, ANK repeat and PH domain-containing protein 2-like [Protopterus annectens]	Protopterus annectens	47	47	0.09	5e-05	0.2542	609	XP_043917950.1
membrane-associated guanylate kinase, WW and PDZ domain-containing protein 1 isoform X11 [Protopterus annectens]	Protopterus annectens	47	47	0.05	5e-05	0.2889	1115	XP_043933890.1
membrane-associated guanylate kinase, WW and PDZ domain-containing protein 1 isoform X10 [Protopterus annectens]	Protopterus annectens	47	47	0.05	5e-05	0.2889	1116	XP_043933889.1
membrane-associated guanylate kinase, WW and PDZ domain-containing protein 1 isoform X7 [Protopterus annectens]	Protopterus annectens	47	47	0.05	6e-05	0.2857	1221	XP_043933885.1
membrane-associated guanylate kinase, WW and PDZ domain-containing protein 1 isoform X5 [Protopterus annectens]	Protopterus annectens	47	47	0.05	6e-05	0.2857	1308	XP_043933883.1
membrane-associated guanylate kinase, WW and PDZ domain-containing protein 1 isoform X3 [Protopterus annectens]	Protopterus annectens	47	47	0.05	6e-05	0.2857	1318	XP_043933881.1
membrane-associated guanylate kinase, WW and PDZ domain-containing protein 1 isoform X1 [Protopterus annectens]	Protopterus annectens	47	47	0.05	6e-05	0.2857	1319	XP_043933879.1
TRIO and F-actin-binding protein isoform X2 [Protopterus annectens]	Protopterus annectens	47	47	0.07	7e-05	0.3469	1393	XP_043924580.1
TRIO and F-actin-binding protein isoform X1 [Protopterus annectens]	Protopterus annectens	47	47	0.07	7e-05	0.3469	1406	XP_043924571.1
membrane-associated guanylate kinase, WW and PDZ domain-containing protein 1 isoform X8 [Protopterus annectens]	Protopterus annectens	47	47	0.05	0.0001	0.2857	1117	XP_043933886.1
pleckstrin [Protopterus annectens]	Protopterus annectens	45	45	0.09	0.0002	0.2845	353	XP_043911926.1
FYVE, RhoGEF and PH domain-containing protein 5 isoform X2 [Protopterus annectens]	Protopterus annectens	46	46	0.09	0.0002	0.2435	1794	XP_043934547.1
syntaxin-binding protein 4 [Protopterus annectens]	Protopterus annectens	45	45	0.04	0.0002	0.3966	561	XP_043946403.1
FYVE, RhoGEF and PH domain-containing protein 5 isoform X1 [Protopterus annectens]	Protopterus annectens	46	46	0.09	0.0002	0.2435	1840	XP_043934546.1
NEDD4-like E3 ubiquitin-protein ligase WWP2 isoform X4 [Protopterus annectens]	Protopterus annectens	44	44	0.02	0.0005	0.5667	432	XP_043937718.1
dedicator of cytokinesis protein 10 isoform X5 [Protopterus annectens]	Protopterus annectens	43	43	0.09	0.002	0.2647	2168	XP_043926202.1
dedicator of cytokinesis protein 10 isoform X7 [Protopterus annectens]	Protopterus annectens	43	43	0.09	0.002	0.2647	2166	XP_043926204.1
dedicator of cytokinesis protein 10 isoform X2 [Protopterus annectens]	Protopterus annectens	43	43	0.09	0.002	0.2647	2199	XP_043926199.1
dedicator of cytokinesis protein 10 isoform X4 [Protopterus annectens]	Protopterus annectens	43	43	0.09	0.002	0.2647	2183	XP_043926201.1
dedicator of cytokinesis protein 10 isoform X3 [Protopterus annectens]	Protopterus annectens	43	43	0.09	0.002	0.2647	2188	XP_043926200.1
dedicator of cytokinesis protein 10 isoform X1 [Protopterus annectens]	Protopterus annectens	43	43	0.09	0.002	0.2647	2201	XP_043926198.1
dedicator of cytokinesis protein 10 isoform X6 [Protopterus annectens]	Protopterus annectens	42	42	0.09	0.002	0.2647	2167	XP_043926203.1
NEDD4-like E3 ubiquitin-protein ligase WWP2 isoform X2 [Protopterus annectens]	Protopterus annectens	42	42	0.05	0.002	0.3026	915	XP_043937716.1
membrane-associated guanylate kinase, WW and PDZ domain-containing protein 3-like isoform X1 [Protopterus annectens]	Protopterus annectens	41	79	0.06	0.004	0.3898	1393	XP_043936126.1
membrane-associated guanylate kinase, WW and PDZ domain-containing protein 3-like isoform X2 [Protopterus annectens]	Protopterus annectens	41	79	0.06	0.005	0.3898	1392	XP_043936127.1
membrane-associated guanylate kinase, WW and PDZ domain-containing protein 3-like isoform X4 [Protopterus annectens]	Protopterus annectens	41	41	0.04	0.005	0.3898	1139	XP_043936129.1
membrane-associated guanylate kinase, WW and PDZ domain-containing protein 3-like isoform X3 [Protopterus annectens]	Protopterus annectens	41	41	0.04	0.005	0.3898	1141	XP_043936128.1
E3 ubiquitin-protein ligase HECW2 isoform X2 [Protopterus annectens]	Protopterus annectens	41	41	0.02	0.005	0.4839	1452	XP_043916557.1
rho GTPase-activating protein 22-like [Protopterus annectens]	Protopterus annectens	39	39	0.02	0.005	0.5	139	XP_043911580.1
E3 ubiquitin-protein ligase HECW2 isoform X1 [Protopterus annectens]	Protopterus annectens	41	41	0.02	0.006	0.4839	1625	XP_043916556.1
GRB2-associated-binding protein 1 isoform X1 [Protopterus annectens]	Protopterus annectens	41	41	0.09	0.006	0.2598	759	XP_043918195.1
GRB2-associated-binding protein 1 isoform X2 [Protopterus annectens]	Protopterus annectens	40	40	0.09	0.006	0.2598	758	XP_043918196.1
GRB2-associated-binding protein 1 isoform X4 [Protopterus annectens]	Protopterus annectens	40	40	0.09	0.007	0.2677	728	XP_043918198.1
GRB2-associated-binding protein 1 isoform X3 [Protopterus annectens]	Protopterus annectens	40	40	0.09	0.007	0.2598	730	XP_043918197.1
GRB2-associated-binding protein 1 isoform X5 [Protopterus annectens]	Protopterus annectens	40	40	0.09	0.007	0.2598	699	XP_043918199.1
WW domain-containing transcription regulator protein 1 isoform X6 [Protopterus annectens]	Protopterus annectens	39	39	0.02	0.019	0.4667	290	XP_043926545.1
pleckstrin homology domain-containing family B member 1 [Protopterus annectens]	Protopterus annectens	37	37	0.05	0.035	0.3571	189	XP_043928146.1

## Sheet: Coelacanths
Description	Scientific Name	Max Score	Total Score	Query Cover	E value	Per. Ident	Acc. Len	Accession
PREDICTED: pleckstrin homology domain-containing family A member 7 [Latimeria chalumnae]	Latimeria chalumnae	1313	1313	0.89	0	0.5964	1211	XP_014340759.1
PREDICTED: pleckstrin homology domain-containing family A member 5 isoform X17 [Latimeria chalumnae]	Latimeria chalumnae	481	617	0.88	2e-149	0.373	1150	XP_006002298.1
PREDICTED: pleckstrin homology domain-containing family A member 5 isoform X11 [Latimeria chalumnae]	Latimeria chalumnae	481	620	0.88	2e-149	0.373	1152	XP_014347644.1
PREDICTED: pleckstrin homology domain-containing family A member 5 isoform X16 [Latimeria chalumnae]	Latimeria chalumnae	483	618	0.88	2e-149	0.3642	1208	XP_006002297.1
PREDICTED: pleckstrin homology domain-containing family A member 5 isoform X4 [Latimeria chalumnae]	Latimeria chalumnae	483	618	0.88	6e-149	0.3642	1277	XP_006002292.1
PREDICTED: pleckstrin homology domain-containing family A member 5 isoform X3 [Latimeria chalumnae]	Latimeria chalumnae	483	621	0.88	7e-149	0.3642	1279	XP_014347637.1
PREDICTED: pleckstrin homology domain-containing family A member 5 isoform X9 [Latimeria chalumnae]	Latimeria chalumnae	481	617	0.88	8e-149	0.373	1219	XP_006002293.1
PREDICTED: pleckstrin homology domain-containing family A member 5 isoform X8 [Latimeria chalumnae]	Latimeria chalumnae	481	619	0.88	1e-148	0.373	1221	XP_014347642.1
PREDICTED: pleckstrin homology domain-containing family A member 5 isoform X6 [Latimeria chalumnae]	Latimeria chalumnae	476	615	0.88	9e-147	0.3556	1237	XP_014347639.1
PREDICTED: pleckstrin homology domain-containing family A member 5 isoform X5 [Latimeria chalumnae]	Latimeria chalumnae	476	614	0.88	1e-146	0.3556	1238	XP_014347638.1
PREDICTED: pleckstrin homology domain-containing family A member 5 isoform X2 [Latimeria chalumnae]	Latimeria chalumnae	476	611	0.88	6e-146	0.3556	1304	XP_014347636.1
PREDICTED: pleckstrin homology domain-containing family A member 5 isoform X1 [Latimeria chalumnae]	Latimeria chalumnae	476	614	0.88	7e-146	0.3556	1306	XP_006002290.1
PREDICTED: pleckstrin homology domain-containing family A member 5 isoform X7 [Latimeria chalumnae]	Latimeria chalumnae	384	521	0.82	4e-113	0.3357	1222	XP_014347641.1
PREDICTED: pleckstrin homology domain-containing family A member 5 isoform X10 [Latimeria chalumnae]	Latimeria chalumnae	357	495	0.8	6e-104	0.3325	1179	XP_014347643.1
PREDICTED: pleckstrin homology domain-containing family A member 6 isoform X1 [Latimeria chalumnae]	Latimeria chalumnae	281	387	0.72	3e-78	0.3221	1091	XP_005989283.1
PREDICTED: pleckstrin homology domain-containing family A member 6 isoform X2 [Latimeria chalumnae]	Latimeria chalumnae	271	377	0.72	4e-75	0.3153	1071	XP_014340109.1
PREDICTED: pleckstrin homology domain-containing family A member 7-like [Latimeria chalumnae]	Latimeria chalumnae	185	185	0.07	1e-54	0.84	101	XP_014340775.1
PREDICTED: pleckstrin homology domain-containing family A member 7-like isoform X2 [Latimeria chalumnae]	Latimeria chalumnae	206	432	0.55	2e-53	0.5706	1587	XP_014354109.1
PREDICTED: pleckstrin homology domain-containing family A member 7-like isoform X1 [Latimeria chalumnae]	Latimeria chalumnae	206	433	0.57	2e-53	0.5706	1588	XP_014354108.1
PREDICTED: pleckstrin homology domain-containing family A member 5 isoform X12 [Latimeria chalumnae]	Latimeria chalumnae	199	336	0.68	9e-52	0.2934	1045	XP_014347645.1
PREDICTED: pleckstrin homology domain-containing family A member 5 isoform X13 [Latimeria chalumnae]	Latimeria chalumnae	92.4	92.4	0.05	4e-22	0.5867	102	XP_014347646.1
PREDICTED: pleckstrin homology domain-containing family A member 5 isoform X14 [Latimeria chalumnae]	Latimeria chalumnae	90.1	90.1	0.05	3e-21	0.5946	97	XP_014347647.1
PREDICTED: pleckstrin homology domain-containing family A member 5 isoform X15 [Latimeria chalumnae]	Latimeria chalumnae	89.4	89.4	0.05	4e-21	0.5867	96	XP_006002296.1
PREDICTED: E3 ubiquitin-protein ligase Itchy homolog isoform X1 [Latimeria chalumnae]	Latimeria chalumnae	67.4	107	0.07	6e-11	0.4	880	XP_005986816.1
PREDICTED: E3 ubiquitin-protein ligase Itchy homolog isoform X2 [Latimeria chalumnae]	Latimeria chalumnae	66.6	106	0.07	9e-11	0.4	715	XP_014342679.1
PREDICTED: connector enhancer of kinase suppressor of ras 2 [Latimeria chalumnae]	Latimeria chalumnae	64.7	64.7	0.09	4e-10	0.3058	793	XP_014352892.1
PREDICTED: NEDD4-like E3 ubiquitin-protein ligase WWP1 isoform X1 [Latimeria chalumnae]	Latimeria chalumnae	64.7	106	0.06	4e-10	0.4198	938	XP_014347380.1
PREDICTED: NEDD4-like E3 ubiquitin-protein ligase WWP1 isoform X2 [Latimeria chalumnae]	Latimeria chalumnae	64.7	106	0.06	5e-10	0.4198	922	XP_006001857.1
PREDICTED: connector enhancer of kinase suppressor of ras 2-like [Latimeria chalumnae]	Latimeria chalumnae	63.5	63.5	0.08	9e-10	0.3276	1040	XP_014346754.1
PREDICTED: NEDD4-like E3 ubiquitin-protein ligase WWP2 isoform X1 [Latimeria chalumnae]	Latimeria chalumnae	62	109	0.06	3e-09	0.4531	883	XP_006006815.1
PREDICTED: protein WWC3 isoform X1 [Latimeria chalumnae]	Latimeria chalumnae	61.2	61.2	0.05	5e-09	0.3636	1172	XP_005998281.1
PREDICTED: protein WWC3 isoform X3 [Latimeria chalumnae]	Latimeria chalumnae	60.8	60.8	0.05	6e-09	0.3636	1012	XP_005998283.1
PREDICTED: protein KIBRA [Latimeria chalumnae]	Latimeria chalumnae	60.8	60.8	0.05	6e-09	0.3506	1059	XP_014341499.1
PREDICTED: NEDD4-like E3 ubiquitin-protein ligase WWP2 isoform X3 [Latimeria chalumnae]	Latimeria chalumnae	60.1	60.1	0.05	8e-09	0.4531	472	XP_014350506.1
PREDICTED: rho GTPase-activating protein 24 isoform X1 [Latimeria chalumnae]	Latimeria chalumnae	58.2	58.2	0.08	4e-08	0.3478	748	XP_006000399.1
PREDICTED: connector enhancer of kinase suppressor of ras 1 [Latimeria chalumnae]	Latimeria chalumnae	58.2	58.2	0.08	4e-08	0.3043	739	XP_005994001.1
PREDICTED: protein WWC2 [Latimeria chalumnae]	Latimeria chalumnae	58.2	58.2	0.05	4e-08	0.3247	1138	XP_005989542.1
PREDICTED: E3 ubiquitin-protein ligase NEDD4-like isoform X3 [Latimeria chalumnae]	Latimeria chalumnae	58.2	58.2	0.07	5e-08	0.3462	1252	XP_006006410.1
PREDICTED: E3 ubiquitin-protein ligase NEDD4-like isoform X9 [Latimeria chalumnae]	Latimeria chalumnae	58.2	58.2	0.07	5e-08	0.3462	979	XP_006006417.1
PREDICTED: E3 ubiquitin-protein ligase NEDD4-like isoform X6 [Latimeria chalumnae]	Latimeria chalumnae	58.2	58.2	0.07	5e-08	0.3462	1188	XP_014350266.1
PREDICTED: E3 ubiquitin-protein ligase NEDD4-like isoform X2 [Latimeria chalumnae]	Latimeria chalumnae	58.2	58.2	0.07	5e-08	0.3462	1271	XP_006006408.1
PREDICTED: E3 ubiquitin-protein ligase NEDD4-like isoform X7 [Latimeria chalumnae]	Latimeria chalumnae	58.2	58.2	0.07	5e-08	0.3462	1187	XP_006006413.1
PREDICTED: E3 ubiquitin-protein ligase NEDD4-like isoform X1 [Latimeria chalumnae]	Latimeria chalumnae	58.2	58.2	0.07	5e-08	0.3462	1272	XP_006006409.1
PREDICTED: E3 ubiquitin-protein ligase NEDD4-like isoform X8 [Latimeria chalumnae]	Latimeria chalumnae	58.2	58.2	0.07	5e-08	0.3462	1168	XP_006006414.1
PREDICTED: E3 ubiquitin-protein ligase NEDD4-like isoform X5 [Latimeria chalumnae]	Latimeria chalumnae	58.2	58.2	0.07	5e-08	0.3462	1232	XP_014350265.1
PREDICTED: E3 ubiquitin-protein ligase NEDD4-like isoform X10 [Latimeria chalumnae]	Latimeria chalumnae	57.8	57.8	0.07	5e-08	0.3462	859	XP_014350267.1
PREDICTED: interactor protein for cytohesin exchange factors 1 isoform X2 [Latimeria chalumnae]	Latimeria chalumnae	57	57	0.12	6e-08	0.2531	403	XP_014346458.1
PREDICTED: interactor protein for cytohesin exchange factors 1 isoform X1 [Latimeria chalumnae]	Latimeria chalumnae	57	57	0.12	7e-08	0.2531	428	XP_006000368.1
PREDICTED: protein WWC3 isoform X2 [Latimeria chalumnae]	Latimeria chalumnae	57.4	57.4	0.05	9e-08	0.3731	1104	XP_005998282.1
PREDICTED: membrane-associated guanylate kinase, WW and PDZ domain-containing protein 2-like [Latimeria chalumnae]	Latimeria chalumnae	56.6	56.6	0.06	1e-07	0.3333	868	XP_014346077.1
PREDICTED: WW domain-containing oxidoreductase isoform X3 [Latimeria chalumnae]	Latimeria chalumnae	53.1	90.5	0.06	2e-07	0.3506	173	XP_014344901.1
PREDICTED: WW domain-containing oxidoreductase isoform X2 [Latimeria chalumnae]	Latimeria chalumnae	52.8	90.1	0.06	2e-07	0.3506	175	XP_014344900.1
PREDICTED: membrane-associated guanylate kinase, WW and PDZ domain-containing protein 3 isoform X2 [Latimeria chalumnae]	Latimeria chalumnae	55.8	55.8	0.05	2e-07	0.3377	1439	XP_005987683.1
PREDICTED: membrane-associated guanylate kinase, WW and PDZ domain-containing protein 3 isoform X1 [Latimeria chalumnae]	Latimeria chalumnae	55.8	55.8	0.05	3e-07	0.3377	1514	XP_005987682.1
PREDICTED: membrane-associated guanylate kinase, WW and PDZ domain-containing protein 3 isoform X4 [Latimeria chalumnae]	Latimeria chalumnae	54.3	54.3	0.05	7e-07	0.3377	1072	XP_005987685.1
PREDICTED: membrane-associated guanylate kinase, WW and PDZ domain-containing protein 3 isoform X3 [Latimeria chalumnae]	Latimeria chalumnae	54.3	54.3	0.05	8e-07	0.3377	1129	XP_005987684.1
PREDICTED: cytohesin-1 [Latimeria chalumnae]	Latimeria chalumnae	53.1	53.1	0.08	8e-07	0.2679	396	XP_014340005.1
PREDICTED: transcriptional coactivator YAP1 isoform X2 [Latimeria chalumnae]	Latimeria chalumnae	53.1	53.1	0.05	1e-06	0.3371	451	XP_014352181.1
PREDICTED: transcriptional coactivator YAP1 isoform X4 [Latimeria chalumnae]	Latimeria chalumnae	52.8	52.8	0.05	1e-06	0.3371	447	XP_006009477.1
PREDICTED: WW domain-containing oxidoreductase isoform X1 [Latimeria chalumnae]	Latimeria chalumnae	52	52	0.06	2e-06	0.3506	414	XP_005997682.1
PREDICTED: rho GTPase-activating protein 25 [Latimeria chalumnae]	Latimeria chalumnae	52.4	52.4	0.08	2e-06	0.3243	680	XP_006009714.1
PREDICTED: E3 ubiquitin-protein ligase NEDD4 isoform X2 [Latimeria chalumnae]	Latimeria chalumnae	52.4	52.4	0.05	3e-06	0.381	1289	XP_005996230.1
PREDICTED: E3 ubiquitin-protein ligase NEDD4 isoform X1 [Latimeria chalumnae]	Latimeria chalumnae	52.4	52.4	0.05	3e-06	0.381	1329	XP_005996229.1
PREDICTED: E3 ubiquitin-protein ligase SMURF1 [Latimeria chalumnae]	Latimeria chalumnae	52	52	0.07	3e-06	0.3333	740	XP_014341801.1
PREDICTED: E3 ubiquitin-protein ligase NEDD4 isoform X3 [Latimeria chalumnae]	Latimeria chalumnae	52	52	0.05	3e-06	0.381	900	XP_005996231.1
PREDICTED: transcriptional coactivator YAP1 isoform X1 [Latimeria chalumnae]	Latimeria chalumnae	51.6	51.6	0.05	3e-06	0.3226	455	XP_014352180.1
PREDICTED: transcriptional coactivator YAP1 isoform X3 [Latimeria chalumnae]	Latimeria chalumnae	51.2	51.2	0.05	4e-06	0.3226	451	XP_014352182.1
PREDICTED: sesquipedalian-1-like [Latimeria chalumnae]	Latimeria chalumnae	48.9	48.9	0.12	1e-05	0.2562	283	XP_006009082.1
PREDICTED: myosin phosphatase Rho-interacting protein [Latimeria chalumnae]	Latimeria chalumnae	50.1	50.1	0.1	1e-05	0.303	1052	XP_014350055.1
PREDICTED: syntaxin-binding protein 4 isoform X1 [Latimeria chalumnae]	Latimeria chalumnae	49.7	49.7	0.02	2e-05	0.5278	746	XP_014346215.1
PREDICTED: syntaxin-binding protein 4 isoform X2 [Latimeria chalumnae]	Latimeria chalumnae	49.7	49.7	0.02	2e-05	0.5278	734	XP_006000000.1
PREDICTED: unconventional myosin-X [Latimeria chalumnae]	Latimeria chalumnae	49.7	90.5	0.09	2e-05	0.3426	1660	XP_014342427.1
PREDICTED: FYVE, RhoGEF and PH domain-containing protein 5 [Latimeria chalumnae]	Latimeria chalumnae	49.7	49.7	0.06	2e-05	0.2842	1754	XP_014345023.1
PREDICTED: membrane-associated guanylate kinase, WW and PDZ domain-containing protein 1 [Latimeria chalumnae]	Latimeria chalumnae	48.9	48.9	0.05	3e-05	0.2889	1355	XP_014349018.1
PREDICTED: cytohesin-3 [Latimeria chalumnae]	Latimeria chalumnae	48.1	48.1	0.08	3e-05	0.2719	394	XP_005998432.1
PREDICTED: E3 ubiquitin-protein ligase SMURF2 [Latimeria chalumnae]	Latimeria chalumnae	47.8	47.8	0.05	6e-05	0.3718	754	XP_005993787.1
PREDICTED: arf-GAP with coiled-coil, ANK repeat and PH domain-containing protein 2-like [Latimeria chalumnae]	Latimeria chalumnae	47.4	47.4	0.07	6e-05	0.2952	529	XP_014352622.1
PREDICTED: NEDD4-like E3 ubiquitin-protein ligase WWP2 isoform X2 [Latimeria chalumnae]	Latimeria chalumnae	47.8	47.8	0.06	7e-05	0.2857	840	XP_006006818.1
PREDICTED: protein salvador homolog 1 isoform X1 [Latimeria chalumnae]	Latimeria chalumnae	47	85.5	0.06	7e-05	0.3117	393	XP_005996031.1
PREDICTED: myosin phosphatase Rho-interacting protein-like [Latimeria chalumnae]	Latimeria chalumnae	46.6	46.6	0.04	0.0001	0.3871	419	XP_006012646.2
PREDICTED: pleckstrin homology domain-containing family H member 1 [Latimeria chalumnae]	Latimeria chalumnae	47.4	47.4	0.09	0.0001	0.3016	1486	XP_014347011.1
PREDICTED: protein salvador homolog 1 isoform X2 [Latimeria chalumnae]	Latimeria chalumnae	46.2	84.3	0.06	0.0001	0.3117	382	XP_005996032.1
PREDICTED: unconventional myosin-X-like [Latimeria chalumnae]	Latimeria chalumnae	47	90.1	0.06	0.0001	0.378	2039	XP_014341456.1
PREDICTED: cytohesin-3-like [Latimeria chalumnae]	Latimeria chalumnae	46.2	46.2	0.08	0.0001	0.2477	376	XP_014350586.1
PREDICTED: cytohesin-2 [Latimeria chalumnae]	Latimeria chalumnae	45.4	45.4	0.04	0.0002	0.4118	274	XP_014346663.1
PREDICTED: actin-binding protein anillin-like [Latimeria chalumnae]	Latimeria chalumnae	46.2	46.2	0.09	0.0002	0.2868	924	XP_005988024.1
PREDICTED: FERM, RhoGEF and pleckstrin domain-containing protein 1 [Latimeria chalumnae]	Latimeria chalumnae	46.2	46.2	0.07	0.0002	0.2396	1031	XP_005992351.1
PREDICTED: pleckstrin homology domain-containing family H member 2 isoform X2 [Latimeria chalumnae]	Latimeria chalumnae	46.2	46.2	0.13	0.0002	0.2889	1324	XP_014345312.1
PREDICTED: E3 ubiquitin-protein ligase NEDD4-like isoform X4 [Latimeria chalumnae]	Latimeria chalumnae	46.2	46.2	0.07	0.0002	0.2959	1246	XP_014350264.1
PREDICTED: pleckstrin homology domain-containing family H member 2 isoform X1 [Latimeria chalumnae]	Latimeria chalumnae	45.4	45.4	0.13	0.0003	0.2889	1506	XP_005998342.1
PREDICTED: E3 ubiquitin-protein ligase HECW1 [Latimeria chalumnae]	Latimeria chalumnae	45.1	45.1	0.09	0.0005	0.2946	1462	XP_006009117.1
PREDICTED: arf-GAP with Rho-GAP domain, ANK repeat and PH domain-containing protein 2 isoform X2 [Latimeria chalumnae]	Latimeria chalumnae	44.7	44.7	0.09	0.0006	0.2677	1691	XP_006003528.1
PREDICTED: arf-GAP with Rho-GAP domain, ANK repeat and PH domain-containing protein 2 isoform X1 [Latimeria chalumnae]	Latimeria chalumnae	44.7	44.7	0.09	0.0006	0.2677	1692	XP_014348470.1
PREDICTED: rho GTPase-activating protein 22 isoform X2 [Latimeria chalumnae]	Latimeria chalumnae	43.5	43.5	0.07	0.001	0.2727	652	XP_005988327.2
PREDICTED: sesquipedalian-1 [Latimeria chalumnae]	Latimeria chalumnae	42.7	42.7	0.12	0.001	0.2147	282	XP_005996465.1
PREDICTED: arf-GAP with coiled-coil, ANK repeat and PH domain-containing protein 2 [Latimeria chalumnae]	Latimeria chalumnae	40.8	40.8	0.08	0.007	0.2035	593	XP_014340186.1
PREDICTED: membrane-associated guanylate kinase, WW and PDZ domain-containing protein 1-like [Latimeria chalumnae]	Latimeria chalumnae	39.7	39.7	0.02	0.015	0.5	518	XP_014339385.1
PREDICTED: E3 ubiquitin-protein ligase HECW2 isoform X5 [Latimeria chalumnae]	Latimeria chalumnae	40	40	0.02	0.017	0.4516	1277	XP_014340254.1
PREDICTED: E3 ubiquitin-protein ligase HECW2 isoform X1 [Latimeria chalumnae]	Latimeria chalumnae	39.7	39.7	0.02	0.023	0.4516	1586	XP_005989554.1
PREDICTED: E3 ubiquitin-protein ligase HECW2 isoform X3 [Latimeria chalumnae]	Latimeria chalumnae	39.7	39.7	0.02	0.023	0.4516	1416	XP_014340250.1

## Sheet: Actinopterygii
Description	Scientific Name	Max Score	Total Score	Query Cover	E value	Per. Ident	Acc. Len	Accession
pleckstrin homology domain-containing family A member 7-like isoform X8 [Polyodon spathula]	Polyodon spathula	1590	1590	0.99	0	0.6488	1291	XP_041131455.1
pleckstrin homology domain-containing family A member 7-like isoform X7 [Polyodon spathula]	Polyodon spathula	1585	1585	0.99	0	0.6483	1292	XP_041131454.1
pleckstrin homology domain-containing family A member 7-like isoform X2 [Polyodon spathula]	Polyodon spathula	1574	1574	0.99	0	0.6355	1318	XP_041131449.1
pleckstrin homology domain-containing family A member 7-like isoform X6 [Polyodon spathula]	Polyodon spathula	1573	1573	0.99	0	0.6345	1294	XP_041131453.1
pleckstrin homology domain-containing family A member 7-like isoform X1 [Polyodon spathula]	Polyodon spathula	1569	1569	0.99	0	0.6351	1319	XP_041131448.1
pleckstrin homology domain-containing family A member 7-like [Acipenser ruthenus]	Acipenser ruthenus	1557	1557	0.99	0	0.6481	1291	XP_033914000.2
pleckstrin homology domain-containing family A member 7-like isoform X15 [Polyodon spathula]	Polyodon spathula	1553	1553	0.99	0	0.6393	1271	XP_041131466.1
pleckstrin homology domain-containing family A member 7-like isoform X5 [Polyodon spathula]	Polyodon spathula	1548	1548	0.99	0	0.6439	1259	XP_041075077.1
pleckstrin homology domain-containing family A member 7-like isoform X2 [Polyodon spathula]	Polyodon spathula	1547	1547	0.99	0	0.6441	1275	XP_041075074.1
pleckstrin homology domain-containing family A member 7-like isoform X1 [Polyodon spathula]	Polyodon spathula	1543	1543	0.99	0	0.6436	1276	XP_041075073.1
pleckstrin homology domain-containing family A member 7-like isoform X4 [Polyodon spathula]	Polyodon spathula	1542	1542	0.99	0	0.642	1266	XP_041075076.1
pleckstrin homology domain-containing family A member 7-like isoform X4 [Polyodon spathula]	Polyodon spathula	1538	1538	0.99	0	0.6331	1301	XP_041131451.1
PREDICTED: pleckstrin homology domain-containing family A member 7 isoform X12 [Lepisosteus oculatus]	Lepisosteus oculatus	1537	1537	0.99	0	0.6344	1273	XP_015193618.1
pleckstrin homology domain-containing family A member 7-like isoform X10 [Polyodon spathula]	Polyodon spathula	1536	1536	0.99	0	0.6352	1274	XP_041131457.1
pleckstrin homology domain-containing family A member 7-like isoform X6 [Acipenser ruthenus]	Acipenser ruthenus	1535	1535	0.99	0	0.632	1291	XP_033909351.2
pleckstrin homology domain-containing family A member 7-like isoform X5 [Polyodon spathula]	Polyodon spathula	1533	1533	0.99	0	0.6257	1299	XP_041131452.1
PREDICTED: pleckstrin homology domain-containing family A member 7 isoform X10 [Lepisosteus oculatus]	Lepisosteus oculatus	1532	1532	0.99	0	0.6339	1274	XP_015193616.1
pleckstrin homology domain-containing family A member 7-like isoform X4 [Acipenser ruthenus]	Acipenser ruthenus	1530	1530	0.99	0	0.6315	1292	XP_034760694.1
pleckstrin homology domain-containing family A member 7-like isoform X9 [Acipenser ruthenus]	Acipenser ruthenus	1529	1529	0.99	0	0.6283	1274	XP_034760697.1
pleckstrin homology domain-containing family A member 7-like isoform X2 [Acipenser ruthenus]	Acipenser ruthenus	1528	1528	0.99	0	0.6332	1298	XP_033909350.2
pleckstrin homology domain-containing family A member 7-like isoform X3 [Acipenser ruthenus]	Acipenser ruthenus	1525	1525	0.99	0	0.631	1293	XP_034760693.1
pleckstrin homology domain-containing family A member 7-like isoform X1 [Acipenser ruthenus]	Acipenser ruthenus	1523	1523	0.99	0	0.6327	1299	XP_033909349.2
PREDICTED: pleckstrin homology domain-containing family A member 7 isoform X6 [Lepisosteus oculatus]	Lepisosteus oculatus	1519	1519	0.99	0	0.6211	1301	XP_015193611.1
PREDICTED: pleckstrin homology domain-containing family A member 7 isoform X5 [Lepisosteus oculatus]	Lepisosteus oculatus	1514	1514	0.99	0	0.6146	1315	XP_015193610.1
pleckstrin homology domain-containing family A member 7-like isoform X10 [Polyodon spathula]	Polyodon spathula	1511	1511	0.99	0	0.6345	1255	XP_041075083.1
pleckstrin homology domain-containing family A member 7-like isoform X7 [Polyodon spathula]	Polyodon spathula	1506	1506	0.99	0	0.634	1256	XP_041075079.1
PREDICTED: pleckstrin homology domain-containing family A member 7 isoform X16 [Lepisosteus oculatus]	Lepisosteus oculatus	1501	1501	0.99	0	0.6241	1253	XP_015193623.1
pleckstrin homology domain-containing family A member 7-like isoform X14 [Acipenser ruthenus]	Acipenser ruthenus	1499	1499	0.99	0	0.6278	1271	XP_033909355.2
pleckstrin homology domain-containing family A member 7-like isoform X6 [Polyodon spathula]	Polyodon spathula	1494	1494	0.99	0	0.6304	1258	XP_041075078.1
pleckstrin homology domain-containing family A member 7-like isoform X8 [Acipenser ruthenus]	Acipenser ruthenus	1490	1490	0.99	0	0.6239	1279	XP_034760696.1
PREDICTED: pleckstrin homology domain-containing family A member 7 isoform X7 [Lepisosteus oculatus]	Lepisosteus oculatus	1486	1486	0.99	0	0.6139	1297	XP_015193612.1
PREDICTED: pleckstrin homology domain-containing family A member 7 isoform X13 [Lepisosteus oculatus]	Lepisosteus oculatus	1485	1485	0.99	0	0.6209	1256	XP_015193619.1
pleckstrin homology domain-containing family A member 7-like isoform X7 [Acipenser ruthenus]	Acipenser ruthenus	1481	1481	0.99	0	0.6201	1280	XP_033909352.2
pleckstrin homology domain-containing family A member 7-like isoform X3 [Megalops cyprinoides]	Megalops cyprinoides	1443	1443	0.99	0	0.61	1289	XP_036399109.1
pleckstrin homology domain-containing family A member 7-like isoform X9 [Polyodon spathula]	Polyodon spathula	1427	1427	0.94	0	0.6201	1283	XP_041131456.1
pleckstrin homology domain-containing family A member 7-like isoform X3 [Polyodon spathula]	Polyodon spathula	1427	1427	0.94	0	0.6218	1310	XP_041131450.1
pleckstrin homology domain-containing family A member 7-like isoform X11 [Polyodon spathula]	Polyodon spathula	1427	1427	0.95	0	0.615	1270	XP_041131458.1
pleckstrin homology domain-containing family A member 7-like isoform X2 [Chanos chanos]	Chanos chanos	1420	1420	0.99	0	0.594	1278	XP_030621530.1
pleckstrin homology domain-containing family A member 7 isoform X11 [Danio rerio]	Danio rerio	1417	1417	0.99	0	0.5994	1306	XP_021333497.1
pleckstrin homology domain-containing family A member 7 isoform X10 [Danio rerio]	Danio rerio	1414	1414	0.99	0	0.5997	1307	XP_021333496.1
pleckstrin homology domain-containing family A member 7 isoform X11 [Danio rerio]	Danio rerio	1412	1412	0.99	0	0.5979	1306	XP_017212522.2
pleckstrin homology domain-containing family A member 7 isoform X10 [Danio rerio]	Danio rerio	1409	1409	0.99	0	0.5982	1307	XP_017212521.2
pleckstrin homology domain-containing family A member 7 isoform X9 [Pygocentrus nattereri]	Pygocentrus nattereri	1407	1407	0.99	0	0.616	1279	XP_017556158.1
pleckstrin homology domain-containing family A member 7 isoform X8 [Danio rerio]	Danio rerio	1407	1407	0.99	0	0.5959	1317	XP_021333494.1
pleckstrin homology domain-containing family A member 7 isoform X8 [Danio rerio]	Danio rerio	1403	1403	0.99	0	0.5944	1317	XP_017212519.2
pleckstrin homology domain-containing family A member 7 isoform X11 [Alosa sapidissima]	Alosa sapidissima	1401	1401	0.99	0	0.5971	1294	XP_041917511.1
pleckstrin homology domain-containing family A member 7 isoform X11 [Pimephales promelas]	Pimephales promelas	1401	1401	0.99	0	0.596	1284	XP_039512704.1
pleckstrin homology domain-containing family A member 7-like isoform X8 [Polyodon spathula]	Polyodon spathula	1400	1400	0.95	0	0.6243	1227	XP_041075081.1
pleckstrin homology domain-containing family A member 7-like isoform X3 [Polyodon spathula]	Polyodon spathula	1399	1399	0.94	0	0.6305	1268	XP_041075075.1
PREDICTED: pleckstrin homology domain-containing family A member 7 isoform X6 [Ictalurus punctatus]	Ictalurus punctatus	1399	1399	0.99	0	0.5814	1257	XP_017334353.1
pleckstrin homology domain-containing family A member 7 isoform X6 [Pygocentrus nattereri]	Pygocentrus nattereri	1397	1397	0.99	0	0.6075	1297	XP_017556155.1
PREDICTED: pleckstrin homology domain-containing family A member 7 isoform X3 [Ictalurus punctatus]	Ictalurus punctatus	1393	1393	0.99	0	0.574	1274	XP_017334350.1
pleckstrin homology domain-containing family A member 7 isoform X5 [Alosa sapidissima]	Alosa sapidissima	1389	1389	0.99	0	0.5858	1321	XP_041917504.1
pleckstrin homology domain-containing family A member 7 isoform X10 [Pimephales promelas]	Pimephales promelas	1389	1389	0.99	0	0.5878	1302	XP_039512696.1
pleckstrin homology domain-containing family A member 7 isoform X3 [Pygocentrus nattereri]	Pygocentrus nattereri	1388	1388	0.99	0	0.5965	1321	XP_017556152.1
pleckstrin homology domain-containing family A member 7 [Colossoma macropomum]	Colossoma macropomum	1384	1384	0.99	0	0.5874	1352	XP_036442912.1
pleckstrin homology domain-containing family A member 7 isoform X14 [Danio rerio]	Danio rerio	1383	1383	0.99	0	0.5899	1286	XP_021333502.1
pleckstrin homology domain-containing family A member 7-like isoform X7 [Mastacembelus armatus]	Mastacembelus armatus	1381	1381	0.99	0	0.5763	1310	XP_026176174.1
pleckstrin homology domain-containing family A member 7-like isoform X5 [Acipenser ruthenus]	Acipenser ruthenus	1381	1381	0.94	0	0.6191	1292	XP_034760695.1
pleckstrin homology domain-containing family A member 7-like isoform X10 [Acipenser ruthenus]	Acipenser ruthenus	1380	1380	0.94	0	0.6201	1250	XP_034760698.1
PREDICTED: pleckstrin homology domain-containing family A member 7 isoform X1 [Ictalurus punctatus]	Ictalurus punctatus	1380	1380	0.99	0	0.566	1293	XP_017334348.1
pleckstrin homology domain-containing family A member 7 isoform X12 [Puntigrus tetrazona]	Puntigrus tetrazona	1379	1379	0.99	0	0.5902	1303	XP_043099757.1
pleckstrin homology domain-containing family A member 7 isoform X14 [Danio rerio]	Danio rerio	1378	1378	0.99	0	0.5884	1286	XP_017212526.2
pleckstrin homology domain-containing family A member 7 isoform X8 [Pimephales promelas]	Pimephales promelas	1377	1377	0.99	0	0.5785	1323	XP_039512681.1
pleckstrin homology domain-containing family A member 7-like isoform X13 [Polyodon spathula]	Polyodon spathula	1375	1375	0.91	0	0.6194	1214	XP_041131460.1
pleckstrin homology domain-containing family A member 7 isoform X2 [Xiphias gladius]	Xiphias gladius	1374	1374	0.99	0	0.5781	1327	XP_039984649.1
pleckstrin homology domain-containing family A member 7 isoform X5 [Clupea harengus]	Clupea harengus	1373	1373	0.99	0	0.5859	1257	XP_031425364.1
pleckstrin homology domain-containing family A member 7 isoform X9 [Puntigrus tetrazona]	Puntigrus tetrazona	1370	1370	0.99	0	0.5809	1324	XP_043099754.1
pleckstrin homology domain-containing family A member 7 isoform X1 [Clupea harengus]	Clupea harengus	1369	1369	0.99	0	0.5862	1304	XP_031425360.1
PREDICTED: pleckstrin homology domain-containing family A member 7-like [Stegastes partitus]	Stegastes partitus	1367	1367	0.99	0	0.5738	1289	XP_008288465.1
pleckstrin homology domain-containing family A member 7 isoform X5 [Periophthalmus magnuspinnatus]	Periophthalmus magnuspinnatus	1367	1367	0.99	0	0.5711	1264	XP_033841429.1
pleckstrin homology domain-containing family A member 7-like isoform X6 [Mastacembelus armatus]	Mastacembelus armatus	1367	1367	0.99	0	0.5604	1337	XP_026176173.1
pleckstrin homology domain-containing family A member 7 isoform X15 [Pimephales promelas]	Pimephales promelas	1367	1367	0.99	0	0.5864	1264	XP_039512735.1
pleckstrin homology domain-containing family A member 7-like isoform X4 [Myripristis murdjan]	Myripristis murdjan	1366	1366	0.99	0	0.5647	1334	XP_029904261.1
pleckstrin homology domain-containing family A member 7 isoform X4 [Xiphias gladius]	Xiphias gladius	1365	1365	0.99	0	0.5671	1320	XP_039984668.1
pleckstrin homology domain-containing family A member 7 isoform X2 [Clupea harengus]	Clupea harengus	1365	1365	0.99	0	0.5868	1297	XP_031425361.1
pleckstrin homology domain-containing family A member 7 isoform X16 [Alosa sapidissima]	Alosa sapidissima	1365	1365	0.99	0	0.5877	1274	XP_041917517.1
pleckstrin homology domain-containing family A member 7-like isoform X11 [Anguilla anguilla]	Anguilla anguilla	1363	1363	0.99	0	0.5997	1280	XP_035275805.1
pleckstrin homology domain-containing family A member 7 isoform X1 [Xiphias gladius]	Xiphias gladius	1358	1358	0.99	0	0.5666	1354	XP_039984642.1
pleckstrin homology domain-containing family A member 7 isoform X6 [Tachysurus fulvidraco]	Tachysurus fulvidraco	1357	1357	0.99	0	0.5661	1313	XP_027034254.1
pleckstrin homology domain-containing family A member 7 isoform X6 [Anabas testudineus]	Anabas testudineus	1357	1357	0.99	0	0.5697	1319	XP_026234200.1
pleckstrin homology domain-containing family A member 7 isoform X7 [Sphaeramia orbicularis]	Sphaeramia orbicularis	1357	1357	0.99	0	0.5662	1290	XP_029986832.1
pleckstrin homology domain-containing family A member 7-like isoform X6 [Parambassis ranga]	Parambassis ranga	1355	1355	0.99	0	0.5692	1282	XP_028258310.1
pleckstrin homology domain-containing family A member 7 isoform X12 [Alosa sapidissima]	Alosa sapidissima	1355	1355	0.99	0	0.5849	1271	XP_041917512.1
pleckstrin homology domain-containing family A member 7 isoform X6 [Fundulus heteroclitus]	Fundulus heteroclitus	1355	1355	0.99	0	0.5633	1312	XP_012706145.2
PREDICTED: pleckstrin homology domain-containing family A member 7 isoform X5 [Lates calcarifer]	Lates calcarifer	1355	1355	0.99	0	0.5696	1322	XP_018540501.1
pleckstrin homology domain-containing family A member 7 isoform X6 [Alosa sapidissima]	Alosa sapidissima	1354	1354	0.99	0	0.5758	1320	XP_041917505.1
pleckstrin homology domain-containing family A member 7-like isoform X2 [Parambassis ranga]	Parambassis ranga	1352	1352	0.99	0	0.5708	1318	XP_028258306.1
pleckstrin homology domain-containing family A member 7 isoform X4 [Tachysurus fulvidraco]	Tachysurus fulvidraco	1352	1352	0.99	0	0.5594	1329	XP_027034252.1
pleckstrin homology domain-containing family A member 7 isoform X4 [Anabas testudineus]	Anabas testudineus	1350	1350	0.99	0	0.5675	1324	XP_026234198.1
pleckstrin homology domain-containing family A member 7 isoform X2 [Scleropages formosus]	Scleropages formosus	1350	1350	0.99	0	0.5887	1244	XP_018617628.2
pleckstrin homology domain-containing family A member 7 isoform X3 [Scleropages formosus]	Scleropages formosus	1349	1349	0.99	0	0.5871	1238	XP_018617637.2
PREDICTED: pleckstrin homology domain-containing family A member 7 isoform X3 [Lates calcarifer]	Lates calcarifer	1348	1348	0.99	0	0.5675	1327	XP_018540499.1
pleckstrin homology domain-containing family A member 7 isoform X8 [Pygocentrus nattereri]	Pygocentrus nattereri	1348	1348	0.99	0	0.5937	1279	XP_017556157.1
PREDICTED: pleckstrin homology domain-containing family A member 7 isoform X6 [Cyprinodon variegatus]	Cyprinodon variegatus	1348	1348	0.99	0	0.5647	1278	XP_015231503.1
pleckstrin homology domain-containing family A member 7 [Oreochromis niloticus]	Oreochromis niloticus	1348	1348	0.99	0	0.5806	1276	XP_025761874.1
pleckstrin homology domain-containing family A member 7-like isoform X3 [Perca flavescens]	Perca flavescens	1348	1348	0.99	0	0.5644	1290	XP_028431980.1
pleckstrin homology domain-containing family A member 7-like isoform X1 [Parambassis ranga]	Parambassis ranga	1347	1347	0.99	0	0.5686	1323	XP_028258305.1
pleckstrin homology domain-containing family A member 7-like isoform X9 [Polyodon spathula]	Polyodon spathula	1346	1346	0.91	0	0.6368	1171	XP_041075082.1
pleckstrin homology domain-containing family A member 7 isoform X16 [Puntigrus tetrazona]	Puntigrus tetrazona	1346	1346	0.99	0	0.5823	1283	XP_043099761.1

[truncated: 21 more sheets: Actinopterygii (select species), Chondrichthyes, Cyclostomata, Lampreys, Hagfish, Cephalochordata, Tunicata, non-Chordates, non-Chordates exclud. PH domain, Echinodermata, Arthropoda, Insecta, Diptera, Drosophila melanogaster, Nematoda, Annelida, Mollusca, Cnidaria, Ctenophora, Placozoa …]
