# Supplementary material for: Origin and Evolution of the Multifaceted Adherens Junction Component Plekha7
Source: Front Cell Dev Biol. 2022 Mar 23;10:856975. doi: 10.3389/fcell.2022.856975 (PMC8983885; doi:10.3389/fcell.2022.856975)
Supplement: Supplementary file 4 [file Table6.xlsx]

## Sheet: Table Legend
Supplementary Table S6. Results of the BLAST searches using human PLEKHA4 isoform 1 (NP_065955.2) as query against the genomes of the taxa detailed in Supplementary Table S1. Results are included in separate tabs for each taxon. Graphic summary of BLAST aligments is inlcuded in respected searches to visualize sequence aligments.

## Sheet: Mammals
Description	Scientific Name	Max Score	Total Score	Query Cover	E value	Per. Ident	Acc. Len	Accession
pleckstrin homology domain-containing family A member 4 isoform 1 [Homo sapiens]	Homo sapiens	1508	1508	1	0	1	779	NP_065955.2
pleckstrin homology domain-containing family A member 4 isoform X1 [Homo sapiens]	Homo sapiens	1502	1502	1	0	0.9949	783	XP_011525459.1
pleckstrin homology domain-containing family A member 4 isoform X1 [Pan troglodytes]	Pan troglodytes	1498	1498	1	0	0.9923	779	XP_016791954.1
pleckstrin homology domain-containing family A member 4 isoform X2 [Pan paniscus]	Pan paniscus	1492	1492	1	0	0.9897	779	XP_003814349.1
pleckstrin homology domain-containing family A member 4 isoform X1 [Gorilla gorilla gorilla]	Gorilla gorilla gorilla	1489	1489	1	0	0.9884	779	XP_030860475.1
pleckstrin homology domain-containing family A member 4 isoform X1 [Pan paniscus]	Pan paniscus	1486	1486	1	0	0.9847	783	XP_034800854.1
pleckstrin homology domain-containing family A member 4 isoform X1 [Nomascus leucogenys]	Nomascus leucogenys	1482	1482	1	0	0.982	779	XP_030676873.1
LOW QUALITY PROTEIN: pleckstrin homology domain-containing family A member 4 [Pongo abelii]	Pongo abelii	1474	1474	1	0	0.9782	779	XP_024092567.1
pleckstrin homology domain-containing family A member 4 isoform X1 [Hylobates moloch]	Hylobates moloch	1472	1472	1	0	0.9769	779	XP_032025134.1
pleckstrin homology domain-containing family A member 4 isoform X1 [Rhinopithecus roxellana]	Rhinopithecus roxellana	1466	1466	1	0	0.973	779	XP_010366927.1
pleckstrin homology domain-containing family A member 4 [Piliocolobus tephrosceles]	Piliocolobus tephrosceles	1462	1462	1	0	0.973	779	XP_026313137.1
PREDICTED: pleckstrin homology domain-containing family A member 4 isoform X1 [Mandrillus leucophaeus]	Mandrillus leucophaeus	1461	1461	1	0	0.9718	779	XP_011834736.1
pleckstrin homology domain-containing family A member 4 isoform X3 [Macaca nemestrina]	Macaca nemestrina	1461	1461	1	0	0.9705	779	XP_011734514.1
PREDICTED: pleckstrin homology domain-containing family A member 4 isoform X1 [Cercocebus atys]	Cercocebus atys	1460	1460	1	0	0.9718	779	XP_011936175.1
pleckstrin homology domain-containing family A member 4 isoform X3 [Macaca mulatta]	Macaca mulatta	1459	1459	1	0	0.9705	779	XP_028695740.1
LOW QUALITY PROTEIN: pleckstrin homology domain-containing family A member 4 [Trachypithecus francoisi]	Trachypithecus francoisi	1456	1456	1	0	0.9666	779	XP_033079828.1
pleckstrin homology domain-containing family A member 4 isoform X2 [Homo sapiens]	Homo sapiens	1448	1448	1	0	0.9679	754	XP_005259164.1
pleckstrin homology domain-containing family A member 4 isoform X1 [Sapajus apella]	Sapajus apella	1447	1447	1	0	0.9628	776	XP_032126820.1
pleckstrin homology domain-containing family A member 4 isoform X1 [Macaca nemestrina]	Macaca nemestrina	1444	1444	1	0	0.9345	809	XP_011734510.1
pleckstrin homology domain-containing family A member 4 isoform X1 [Macaca mulatta]	Macaca mulatta	1443	1443	1	0	0.9345	809	XP_028695737.1
pleckstrin homology domain-containing family A member 4 isoform X2 [Pan troglodytes]	Pan troglodytes	1442	1442	1	0	0.9641	754	XP_016791955.1
pleckstrin homology domain-containing family A member 4 isoform X3 [Pan paniscus]	Pan paniscus	1439	1439	1	0	0.9615	754	XP_008965161.1
pleckstrin homology domain-containing family A member 4 isoform X2 [Gorilla gorilla gorilla]	Gorilla gorilla gorilla	1437	1437	1	0	0.9602	754	XP_030860476.1
pleckstrin homology domain-containing family A member 4 isoform X2 [Sapajus apella]	Sapajus apella	1415	1415	1	0	0.9461	763	XP_032126823.1
pleckstrin homology domain-containing family A member 4 isoform X3 [Homo sapiens]	Homo sapiens	1409	1409	1	0	0.9489	747	XP_011525460.1
pleckstrin homology domain-containing family A member 4 isoform X5 [Macaca nemestrina]	Macaca nemestrina	1403	1403	1	0	0.9409	754	XP_011734516.1
pleckstrin homology domain-containing family A member 4 isoform X6 [Macaca mulatta]	Macaca mulatta	1403	1403	1	0	0.9409	754	XP_028695743.1
pleckstrin homology domain-containing family A member 4 isoform X3 [Pan troglodytes]	Pan troglodytes	1403	1403	1	0	0.9474	743	XP_016791956.1
pleckstrin homology domain-containing family A member 4 isoform X3 [Sapajus apella]	Sapajus apella	1394	1394	1	0	0.9345	751	XP_032126824.1
pleckstrin homology domain-containing family A member 4 isoform X4 [Pan paniscus]	Pan paniscus	1392	1392	1	0	0.94	747	XP_034800855.1
PREDICTED: pleckstrin homology domain-containing family A member 4 isoform X2 [Cercocebus atys]	Cercocebus atys	1377	1377	1	0	0.9294	746	XP_011936176.1
pleckstrin homology domain-containing family A member 4 isoform X2 [Rhinopithecus roxellana]	Rhinopithecus roxellana	1370	1370	1	0	0.9281	743	XP_030769717.1
PREDICTED: pleckstrin homology domain-containing family A member 4 isoform X3 [Cercocebus atys]	Cercocebus atys	1364	1364	1	0	0.9268	743	XP_011936177.1
pleckstrin homology domain-containing family A member 4 isoform X6 [Macaca nemestrina]	Macaca nemestrina	1363	1363	1	0	0.9255	743	XP_011734517.1
pleckstrin homology domain-containing family A member 4 isoform X7 [Macaca mulatta]	Macaca mulatta	1362	1362	1	0	0.9255	743	XP_028695744.1
pleckstrin homology domain-containing family A member 4 isoform X4 [Sapajus apella]	Sapajus apella	1355	1355	1	0	0.9191	740	XP_032126825.1
pleckstrin homology domain-containing family A member 4 isoform X4 [Homo sapiens]	Homo sapiens	1329	1329	0.89	0	0.99	743	XP_011525461.1
pleckstrin homology domain-containing family A member 4 isoform X3 [Gorilla gorilla gorilla]	Gorilla gorilla gorilla	1313	1313	0.89	0	0.9841	739	XP_030860477.1
pleckstrin homology domain-containing family A member 4 isoform X1 [Aotus nancymaae]	Aotus nancymaae	1310	1310	1	0	0.9512	776	XP_012315697.1
pleckstrin homology domain-containing family A member 4 isoform X2 [Nomascus leucogenys]	Nomascus leucogenys	1306	1306	0.89	0	0.9769	739	XP_030676874.1
pleckstrin homology domain-containing family A member 4 isoform X2 [Hylobates moloch]	Hylobates moloch	1296	1296	0.89	0	0.9712	739	XP_032025135.1
pleckstrin homology domain-containing family A member 4 isoform X6 [Sapajus apella]	Sapajus apella	1289	1289	0.88	0	0.9639	700	XP_032126827.1
pleckstrin homology domain-containing family A member 4 [Theropithecus gelada]	Theropithecus gelada	1279	1279	0.99	0	0.9485	956	XP_025221655.1
pleckstrin homology domain-containing family A member 4 isoform X2 [Aotus nancymaae]	Aotus nancymaae	1277	1277	1	0	0.9358	763	XP_012315704.1
pleckstrin homology domain-containing family A member 4 isoform X2 [Callithrix jacchus]	Callithrix jacchus	1268	1268	1	0	0.932	763	XP_035139942.1
pleckstrin homology domain-containing family A member 4 isoform X1 [Callithrix jacchus]	Callithrix jacchus	1265	1265	1	0	0.9487	776	XP_035139940.1
pleckstrin homology domain-containing family A member 4 isoform X2 [Saimiri boliviensis boliviensis]	Saimiri boliviensis boliviensis	1264	1264	1	0	0.9281	763	XP_039321613.1
pleckstrin homology domain-containing family A member 4 isoform X1 [Saimiri boliviensis boliviensis]	Saimiri boliviensis boliviensis	1264	1264	1	0	0.9448	776	XP_039321612.1
pleckstrin homology domain-containing family A member 4 isoform X5 [Sapajus apella]	Sapajus apella	1264	1264	0.88	0	0.9608	704	XP_032126826.1
pleckstrin homology domain-containing family A member 4 isoform X3 [Aotus nancymaae]	Aotus nancymaae	1257	1257	1	0	0.9243	751	XP_012315714.1
pleckstrin homology domain-containing family A member 4 isoform X6 [Homo sapiens]	Homo sapiens	1245	1245	0.83	0	0.9939	656	XP_016882526.1
pleckstrin homology domain-containing family A member 4 isoform X2 [Balaenoptera acutorostrata scammoni]	Balaenoptera acutorostrata scammoni	1232	1232	1	0	0.8812	781	XP_007168318.1
pleckstrin homology domain-containing family A member 4 isoform X1 [Balaenoptera acutorostrata scammoni]	Balaenoptera acutorostrata scammoni	1232	1232	1	0	0.8812	788	XP_007168317.1
pleckstrin homology domain-containing family A member 4 isoform X2 [Macaca mulatta]	Macaca mulatta	1231	1231	1	0	0.9061	784	XP_028695738.1
pleckstrin homology domain-containing family A member 4 isoform X2 [Balaenoptera musculus]	Balaenoptera musculus	1230	1230	1	0	0.8799	781	XP_036690985.1
pleckstrin homology domain-containing family A member 4 isoform X1 [Balaenoptera musculus]	Balaenoptera musculus	1230	1230	1	0	0.8799	788	XP_036690984.1
pleckstrin homology domain-containing family A member 4 [Equus caballus]	Equus caballus	1218	1218	1	0	0.8889	783	XP_005596443.1
pleckstrin homology domain-containing family A member 4 [Equus asinus]	Equus asinus	1216	1216	1	0	0.8889	783	XP_014707731.1
pleckstrin homology domain-containing family A member 4 isoform X1 [Monodon monoceros]	Monodon monoceros	1214	1214	1	0	0.8761	781	XP_029069300.1
pleckstrin homology domain-containing family A member 4 isoform X2 [Manis pentadactyla]	Manis pentadactyla	1214	1214	1	0	0.8744	778	XP_036741450.1
pleckstrin homology domain-containing family A member 4 isoform X3 [Callithrix jacchus]	Callithrix jacchus	1213	1213	1	0	0.9204	751	XP_035139943.1
LOW QUALITY PROTEIN: pleckstrin homology domain-containing family A member 4 [Carlito syrichta]	Carlito syrichta	1212	1212	1	0	0.8896	770	XP_021563439.1
pleckstrin homology domain-containing family A member 4 isoform X2 [Vicugna pacos]	Vicugna pacos	1212	1212	1	0	0.8639	766	XP_031537842.1
pleckstrin homology domain-containing family A member 4 isoform X2 [Delphinapterus leucas]	Delphinapterus leucas	1212	1212	1	0	0.878	784	XP_022440844.1
pleckstrin homology domain-containing family A member 4 isoform X1 [Rhinolophus ferrumequinum]	Rhinolophus ferrumequinum	1212	1212	1	0	0.8787	781	XP_032985232.1
pleckstrin homology domain-containing family A member 4 isoform X3 [Delphinapterus leucas]	Delphinapterus leucas	1211	1211	1	0	0.8748	781	XP_022440845.1
pleckstrin homology domain-containing family A member 4 isoform X1 [Vicugna pacos]	Vicugna pacos	1211	1211	1	0	0.8806	779	XP_006208550.1
pleckstrin homology domain-containing family A member 4 isoform X1 [Delphinapterus leucas]	Delphinapterus leucas	1210	1210	1	0	0.8748	788	XP_022440843.1
pleckstrin homology domain-containing family A member 4 isoform X2 [Macaca nemestrina]	Macaca nemestrina	1210	1210	1	0	0.9061	784	XP_011734511.1
pleckstrin homology domain-containing family A member 4 isoform X1 [Manis pentadactyla]	Manis pentadactyla	1209	1209	1	0	0.871	781	XP_036741448.1
pleckstrin homology domain-containing family A member 4 isoform X2 [Lagenorhynchus obliquidens]	Lagenorhynchus obliquidens	1209	1209	1	0	0.8851	781	XP_026935923.1
pleckstrin homology domain-containing family A member 4 isoform X1 [Lagenorhynchus obliquidens]	Lagenorhynchus obliquidens	1207	1207	1	0	0.8851	788	XP_026935922.1
pleckstrin homology domain-containing family A member 4 isoform X2 [Orcinus orca]	Orcinus orca	1206	1206	1	0	0.8825	781	XP_033286412.1
pleckstrin homology domain-containing family A member 4 isoform X2 [Tursiops truncatus]	Tursiops truncatus	1206	1206	1	0	0.8838	781	XP_033702247.1
pleckstrin homology domain-containing family A member 4 isoform X2 [Camelus ferus]	Camelus ferus	1206	1206	1	0	0.8718	767	XP_032341487.1
pleckstrin homology domain-containing family A member 4 isoform X1 [Tursiops truncatus]	Tursiops truncatus	1206	1206	1	0	0.8838	788	XP_033702246.1
pleckstrin homology domain-containing family A member 4 isoform X1 [Orcinus orca]	Orcinus orca	1205	1205	1	0	0.8825	788	XP_033286411.1
pleckstrin homology domain-containing family A member 4 isoform X1 [Camelus ferus]	Camelus ferus	1204	1204	1	0	0.8885	780	XP_006173887.2
pleckstrin homology domain-containing family A member 4 isoform X2 [Camelus dromedarius]	Camelus dromedarius	1203	1203	1	0	0.8705	767	XP_031314886.1
pleckstrin homology domain-containing family A member 4 isoform X1 [Camelus dromedarius]	Camelus dromedarius	1201	1201	1	0	0.8872	780	XP_031314882.1
PREDICTED: pleckstrin homology domain-containing family A member 4 isoform X1 [Lipotes vexillifer]	Lipotes vexillifer	1199	1199	1	0	0.878	777	XP_007463388.1
pleckstrin homology domain-containing family A member 4 isoform X1 [Neophocaena asiaeorientalis asiaeorientalis]	Neophocaena asiaeorientalis asiaeorientalis	1199	1199	1	0	0.8787	781	XP_024623898.1
pleckstrin homology domain-containing family A member 4 isoform X6 [Physeter catodon]	Physeter catodon	1196	1196	1	0	0.8787	788	XP_028339497.1
pleckstrin homology domain-containing family A member 4 isoform X1 [Phocoena sinus]	Phocoena sinus	1193	1193	1	0	0.8774	781	XP_032468038.1
pleckstrin homology domain-containing family A member 4 isoform X2 [Manis javanica]	Manis javanica	1193	1193	1	0	0.8731	778	XP_036861780.1
pleckstrin homology domain-containing family A member 4 isoform X1 [Cervus canadensis]	Cervus canadensis	1192	1192	1	0	0.8782	780	XP_043291295.1
pleckstrin homology domain-containing family A member 4 [Molossus molossus]	Molossus molossus	1191	1191	1	0	0.8716	778	XP_036131173.1
LOW QUALITY PROTEIN: pleckstrin homology domain-containing family A member 4 [Sus scrofa]	Sus scrofa	1190	1190	1	0	0.8667	780	XP_013854060.2
PREDICTED: pleckstrin homology domain-containing family A member 4 [Ceratotherium simum simum]	Ceratotherium simum simum	1188	1188	1	0	0.894	783	XP_014650671.1
pleckstrin homology domain-containing family A member 4 isoform X1 [Manis javanica]	Manis javanica	1187	1187	1	0	0.8697	781	XP_017521115.2
pleckstrin homology domain-containing family A member 4 isoform X2 [Physeter catodon]	Physeter catodon	1186	1186	1	0	0.8579	800	XP_028339491.1
pleckstrin homology domain-containing family A member 4 isoform X1 [Microcebus murinus]	Microcebus murinus	1185	1185	1	0	0.905	777	XP_012609698.1
pleckstrin homology domain-containing family A member 4 [Callorhinus ursinus]	Callorhinus ursinus	1181	1181	1	0	0.8806	778	XP_025705591.1
pleckstrin homology domain-containing family A member 4 isoform X4 [Physeter catodon]	Physeter catodon	1181	1181	1	0	0.8557	802	XP_028339493.1
pleckstrin homology domain-containing family A member 4 isoform X2 [Prionailurus bengalensis]	Prionailurus bengalensis	1181	1181	1	0	0.8707	780	XP_043456285.1
pleckstrin homology domain-containing family A member 4 isoform X3 [Physeter catodon]	Physeter catodon	1180	1180	1	0	0.8557	809	XP_028339492.1
pleckstrin homology domain-containing family A member 4 isoform X1 [Physeter catodon]	Physeter catodon	1179	1179	1	0	0.8557	822	XP_028339490.1
pleckstrin homology domain-containing family A member 4 isoform X1 [Zalophus californianus]	Zalophus californianus	1179	1179	1	0	0.8761	782	XP_027475124.1
pleckstrin homology domain-containing family A member 4 isoform X2 [Phocoena sinus]	Phocoena sinus	1177	1177	0.97	0	0.8727	760	XP_032468040.1
pleckstrin homology domain-containing family A member 4 [Eumetopias jubatus]	Eumetopias jubatus	1177	1177	1	0	0.878	778	XP_027947406.1

## Sheet: Mammals (select species)
Description	Scientific Name	Max Score	Total Score	Query Cover	E value	Per. ident	Acc. Len	Accession
pleckstrin homology domain-containing family A member 4 isoform X1 [Pan troglodytes]	Pan troglodytes	1498	1498	1	0	99.23	779	XP_016791954.1
pleckstrin homology domain-containing family A member 4 isoform X1 [Gorilla gorilla gorilla]	Gorilla gorilla gorilla	1489	1489	1	0	98.84	779	XP_030860475.1
pleckstrin homology domain-containing family A member 4 isoform X3 [Macaca mulatta]	Macaca mulatta	1459	1459	1	0	97.05	779	XP_028695740.1
hypothetical protein EGK_10858 [Macaca mulatta]	Macaca mulatta	1456	1456	1	0	96.79	779	EHH30238.1
pleckstrin homology domain-containing family A member 4 isoform X1 [Macaca mulatta]	Macaca mulatta	1443	1443	1	0	93.45	809	XP_028695737.1
pleckstrin homology domain-containing family A member 4 isoform X2 [Pan troglodytes]	Pan troglodytes	1442	1442	1	0	96.41	754	XP_016791955.1
pleckstrin homology domain-containing family A member 4 isoform X2 [Gorilla gorilla gorilla]	Gorilla gorilla gorilla	1437	1437	1	0	96.02	754	XP_030860476.1
pleckstrin homology domain-containing family A member 4 isoform X6 [Macaca mulatta]	Macaca mulatta	1403	1403	1	0	94.09	754	XP_028695743.1
pleckstrin homology domain-containing family A member 4 isoform X3 [Pan troglodytes]	Pan troglodytes	1403	1403	1	0	94.74	743	XP_016791956.1
pleckstrin homology domain-containing family A member 4 isoform X7 [Macaca mulatta]	Macaca mulatta	1362	1362	1	0	92.55	743	XP_028695744.1
pleckstrin homology domain-containing family A member 4 isoform X5 [Macaca mulatta]	Macaca mulatta	1347	1347	1	0	89.12	773	XP_028695742.1
pleckstrin homology domain-containing family A member 4 isoform X3 [Gorilla gorilla gorilla]	Gorilla gorilla gorilla	1313	1313	0.89	0	98.41	739	XP_030860477.1
pleckstrin homology domain-containing family A member 4 isoform X2 [Callithrix jacchus]	Callithrix jacchus	1268	1268	1	0	93.2	763	XP_035139942.1
pleckstrin homology domain-containing family A member 4 isoform X1 [Callithrix jacchus]	Callithrix jacchus	1265	1265	1	0	94.87	776	XP_035139940.1
pleckstrin homology domain-containing family A member 4 isoform X2 [Macaca mulatta]	Macaca mulatta	1231	1231	1	0	90.61	784	XP_028695738.1
pleckstrin homology domain-containing family A member 4 isoform X3 [Callithrix jacchus]	Callithrix jacchus	1213	1213	1	0	92.04	751	XP_035139943.1
pleckstrin homology domain-containing family A member 4 isoform X2 [Tursiops truncatus]	Tursiops truncatus	1206	1206	1	0	88.38	781	XP_033702247.1
pleckstrin homology domain-containing family A member 4 isoform X1 [Tursiops truncatus]	Tursiops truncatus	1206	1206	1	0	88.38	788	XP_033702246.1
pleckstrin homology domain-containing family A member 4 isoform X4 [Macaca mulatta]	Macaca mulatta	1204	1204	1	0	89.37	776	XP_028695741.1
pleckstrin homology domain-containing family A member 4 isoform X10 [Macaca mulatta]	Macaca mulatta	1199	1199	0.83	0	96.63	652	XP_028695747.1
LOW QUALITY PROTEIN: pleckstrin homology domain-containing family A member 4 [Sus scrofa]	Sus scrofa	1190	1190	1	0	86.67	780	XP_013854060.2
pleckstrin homology domain-containing family A member 4 isoform X1 [Microcebus murinus]	Microcebus murinus	1185	1185	1	0	90.5	777	XP_012609698.1
pleckstrin homology domain-containing family A member 4 isoform X9 [Macaca mulatta]	Macaca mulatta	1184	1184	0.83	0	92.38	682	XP_028695746.1
pleckstrin homology domain-containing family A member 4 isoform X4 [Callithrix jacchus]	Callithrix jacchus	1174	1174	0.91	0	94.66	740	XP_035139944.1
pleckstrin homology domain-containing family A member 4 [Bos taurus]	Bos taurus	1168	1168	1	0	87.05	780	NP_001192612.1
pleckstrin homology domain-containing family A member 4 isoform X1 [Canis lupus familiaris]	Canis lupus familiaris	1162	1162	1	0	87.16	778	XP_038512327.1
PREDICTED: pleckstrin homology domain-containing family A member 4 isoform X2 [Panthera pardus]	Panthera pardus	1155	1155	1	0	87.32	780	XP_019281310.1
pleckstrin homology domain-containing family A member 4 isoform X4 [Tursiops truncatus]	Tursiops truncatus	1154	1154	1	0	85.75	759	XP_033702252.1
PREDICTED: pleckstrin homology domain-containing family A member 4 isoform X1 [Panthera pardus]	Panthera pardus	1150	1150	1	0	86.61	784	XP_019281308.1
pleckstrin homology domain-containing family A member 4 isoform X2 [Canis lupus familiaris]	Canis lupus familiaris	1140	1140	1	0	84.08	754	XP_038512328.1
pleckstrin homology domain-containing family A member 4 isoform X3 [Canis lupus familiaris]	Canis lupus familiaris	1123	1123	1	0	82.93	741	XP_038512329.1
pleckstrin homology domain-containing family A member 4 isoform X5 [Tursiops truncatus]	Tursiops truncatus	1123	1123	1	0	84.67	757	XP_033702253.1
pleckstrin homology domain-containing family A member 4 isoform X7 [Tursiops truncatus]	Tursiops truncatus	1116	1116	0.92	0	87.86	745	XP_033702256.1
PREDICTED: pleckstrin homology domain-containing family A member 4 isoform X4 [Panthera pardus]	Panthera pardus	1116	1116	1	0	85.53	764	XP_019281312.1
pleckstrin homology domain-containing family A member 4 isoform X6 [Tursiops truncatus]	Tursiops truncatus	1114	1114	0.92	0	87.86	752	XP_033702255.1
pleckstrin homology domain-containing family A member 4 isoform X2 [Loxodonta africana]	Loxodonta africana	1112	1112	1	0	85.62	786	XP_010584823.1
PREDICTED: pleckstrin homology domain-containing family A member 4 isoform X3 [Panthera pardus]	Panthera pardus	1112	1112	1	0	84.82	768	XP_019281311.1
pleckstrin homology domain-containing family A member 4 isoform X8 [Tursiops truncatus]	Tursiops truncatus	1112	1112	0.91	0	88.19	722	XP_033702258.1
pleckstrin homology domain-containing family A member 4 isoform X4 [Pan troglodytes]	Pan troglodytes	1094	1094	0.84	0	96.95	662	XP_016791958.1
pleckstrin homology domain-containing family A member 4 isoform X4 [Gorilla gorilla gorilla]	Gorilla gorilla gorilla	1088	1088	0.84	0	96.49	662	XP_018870066.1
PREDICTED: pleckstrin homology domain-containing family A member 4 isoform X5 [Panthera pardus]	Panthera pardus	1071	1071	1	0	82.78	751	XP_019281313.1
pleckstrin homology domain-containing family A member 4 isoform X5 [Peromyscus maniculatus bairdii]	Peromyscus maniculatus bairdii	1066	1066	1	0	81.33	776	XP_042132292.1
pleckstrin homology domain-containing family A member 4 isoform X4 [Peromyscus maniculatus bairdii]	Peromyscus maniculatus bairdii	1061	1061	1	0	81.02	779	XP_042132289.1
pleckstrin homology domain-containing family A member 4 isoform X2 [Peromyscus maniculatus bairdii]	Peromyscus maniculatus bairdii	1056	1056	1	0	79.4	795	XP_042132274.1
pleckstrin homology domain-containing family A member 4 isoform X3 [Tursiops truncatus]	Tursiops truncatus	1053	1053	0.88	0	87.88	776	XP_033702251.1
pleckstrin homology domain-containing family A member 4 isoform X1 [Peromyscus maniculatus bairdii]	Peromyscus maniculatus bairdii	1050	1050	1	0	79.1	798	XP_042132270.1
pleckstrin homology domain-containing family A member 4 isoform X1 [Loxodonta africana]	Loxodonta africana	1048	1048	0.91	0	85.48	811	XP_023399031.1
pleckstrin homology domain-containing family A member 4 isoform X8 [Macaca mulatta]	Macaca mulatta	1040	1040	0.84	0	90.96	692	XP_028695745.1
pleckstrin homology domain-containing family A member 4 isoform X5 [Pan troglodytes]	Pan troglodytes	1040	1040	0.84	0	93.6	637	XP_016791959.1
pleckstrin homology domain-containing family A member 4 isoform X5 [Gorilla gorilla gorilla]	Gorilla gorilla gorilla	1035	1035	0.84	0	93.14	637	XP_018870067.1
pleckstrin homology domain-containing family A member 4 isoform X1 [Mus musculus]	Mus musculus	1034	1034	1	0	79.87	831	XP_006541221.1
pleckstrin homology domain-containing family A member 4 [Mus musculus]	Mus musculus	1033	1033	1	0	79.87	779	NP_001368778.1
pleckstrin homology domain-containing family A member 4 isoform X3 [Peromyscus maniculatus bairdii]	Peromyscus maniculatus bairdii	1033	1033	1	0	78.48	788	XP_042132282.1
pleckstrin homology domain-containing family A member 4 isoform X3 [Mus musculus]	Mus musculus	1033	1033	1	0	79.87	794	XP_036009309.1
pleckstrin homology domain-containing family A member 4 [Rattus norvegicus]	Rattus norvegicus	1033	1033	1	0	79.75	779	NP_954532.1
pleckstrin homology domain-containing family A member 4 isoform X5 [Callithrix jacchus]	Callithrix jacchus	1032	1032	0.84	0	93.29	659	XP_035139945.1
pleckstrin homology domain-containing family A member 4 [Rattus rattus]	Rattus rattus	1028	1028	1	0	79.49	777	XP_032749523.1
pleckstrin homology domain-containing family A member 4 isoform X11 [Macaca mulatta]	Macaca mulatta	1002	1002	0.84	0	91.62	637	XP_028695748.1
pleckstrin homology domain-containing family A member 4 isoform X2 [Mus musculus]	Mus musculus	1000	1000	1	0	78.34	815	XP_006541223.1
pleckstrin homology domain-containing family A member 4 isoform X1 [Rattus norvegicus]	Rattus norvegicus	986	986	1	0	77.49	751	XP_038968075.1
pleckstrin homology domain-containing family A member 4 isoform X6 [Callithrix jacchus]	Callithrix jacchus	980	980	0.84	0	89.94	634	XP_035139946.1
pleckstrin homology domain-containing family A member 4 isoform X3 [Loxodonta africana]	Loxodonta africana	971	971	0.82	0	87.08	740	XP_023399033.1
pleckstrin homology domain-containing family A member 4 isoform X3 [Microcebus murinus]	Microcebus murinus	970	970	0.83	0	89.42	650	XP_012609701.1
pleckstrin homology domain-containing family A member 4 isoform X4 [Loxodonta africana]	Loxodonta africana	968	968	0.8	0	87.91	727	XP_023399034.1
pleckstrin homology domain-containing family A member 4 isoform X8 [Peromyscus maniculatus bairdii]	Peromyscus maniculatus bairdii	944	944	0.83	0	84.93	676	XP_042132310.1
pleckstrin homology domain-containing family A member 4 isoform X4 [Canis lupus familiaris]	Canis lupus familiaris	936	936	0.83	0	85.74	651	XP_038512330.1
PLEKHA4 isoform 2 [Pan troglodytes]	Pan troglodytes	934	934	0.75	0	94.07	583	PNI29153.1
pleckstrin homology domain-containing family A member 4 isoform X7 [Peromyscus maniculatus bairdii]	Peromyscus maniculatus bairdii	934	934	0.83	0	82.54	695	XP_042132304.1
pleckstrin homology domain-containing family A member 4 isoform X6 [Peromyscus maniculatus bairdii]	Peromyscus maniculatus bairdii	920	920	0.82	0	84.47	697	XP_042132298.1
pleckstrin homology domain-containing family A member 4 isoform X7 [Mus musculus]	Mus musculus	898	898	0.82	0	84.11	728	XP_006541229.1
pleckstrin homology domain-containing family A member 4 isoform X5 [Mus musculus]	Mus musculus	891	891	0.83	0	83.08	758	XP_006541227.1
pleckstrin homology domain-containing family A member 4 isoform X6 [Mus musculus]	Mus musculus	891	891	0.81	0	84.17	749	XP_006541228.1
pleckstrin homology domain-containing family A member 4 isoform X3 [Rattus norvegicus]	Rattus norvegicus	883	883	0.82	0	82.87	676	XP_006229134.1
pleckstrin homology domain-containing family A member 4 isoform X4 [Rattus norvegicus]	Rattus norvegicus	827	827	0.83	0	77.51	652	XP_038968089.1
pleckstrin homology domain-containing family A member 4 isoform X5 [Loxodonta africana]	Loxodonta africana	800	800	0.74	0	85.2	583	XP_023399035.1
RecName: Full=Pleckstrin homology domain-containing family A member 4; Short=PH domain-containing family A member 4; AltName: Full=Phosphoinositol 3-phosphate-binding protein 1; Short=PEPP-1 [Mus musculus]	Mus musculus	798	798	0.74	0	83.42	588	Q8VC98.1
pleckstrin homology domain-containing family A member 4 isoform X8 [Mus musculus]	Mus musculus	767	767	0.8	0	75.87	647	XP_017167773.1
pleckstrin homology domain-containing family A member 4 isoform X2 [Rattus norvegicus]	Rattus norvegicus	733	1005	0.88	0	77.94	707	XP_006229133.1
pleckstrin homology domain containing, family A (phosphoinositide binding specific) member 4, isoform CRA_d [Mus musculus]	Mus musculus	723	723	0.77	0	73.13	572	EDL22869.1
pleckstrin homology domain-containing family A member 4 isoform X2 [Phascolarctos cinereus]	Phascolarctos cinereus	691	691	0.96	0	60.53	736	XP_020858910.1
pleckstrin homology domain-containing family A member 4 isoform X1 [Phascolarctos cinereus]	Phascolarctos cinereus	689	689	0.96	0	60.33	737	XP_020858906.1
pleckstrin homology domain-containing family A member 4 isoform X3 [Phascolarctos cinereus]	Phascolarctos cinereus	688	688	0.96	0	61.84	721	XP_020858911.1
pleckstrin homology domain-containing family A member 4 [Ornithorhynchus anatinus]	Ornithorhynchus anatinus	645	645	1	0	56.2	796	XP_028928835.1
Plekha4 protein [Mus musculus]	Mus musculus	571	571	0.53	0	79.67	473	AAH24961.1
PLEKHA4 isoform 1 [Pan troglodytes]	Pan troglodytes	564	564	0.37	0	99.66	294	PNI29152.1
PREDICTED: pleckstrin homology domain-containing family A member 4 isoform X7 [Panthera pardus]	Panthera pardus	511	988	0.91	1e-170	87.67	687	XP_019281315.1
PREDICTED: pleckstrin homology domain-containing family A member 4 isoform X6 [Panthera pardus]	Panthera pardus	506	983	0.91	1e-168	86.14	691	XP_019281314.1
pleckstrin homology domain containing, family A (phosphoinositide binding specific) member 4, isoform CRA_c [Mus musculus]	Mus musculus	459	459	0.52	4e-154	71.36	403	EDL22868.1
pleckstrin homology domain containing, family A (phosphoinositide binding specific) member 4, isoform CRA_a [Mus musculus]	Mus musculus	451	451	0.44	4e-152	75.36	344	EDL22866.1
pleckstrin homology domain-containing family A member 4 [Sarcophilus harrisii]	Sarcophilus harrisii	448	448	0.6	5e-146	62.97	681	XP_031817607.1
pleckstrin homology domain containing, family A (phosphoinositide binding specific) member 4, isoform CRA_b [Mus musculus]	Mus musculus	422	422	0.45	1e-140	70.95	366	EDL22867.1
PLEKHA4 isoform 10 [Pan troglodytes]	Pan troglodytes	369	369	0.3	3e-122	84.32	200	PNI29157.1
pleckstrin homology domain-containing family A member 4 isoform X2 [Microcebus murinus]	Microcebus murinus	278	278	0.2	6e-81	96.84	705	XP_012609700.1
PLEKHA4 isoform 8 [Pan troglodytes]	Pan troglodytes	253	253	0.16	6e-79	100	127	PNI29156.1
pleckstrin homology domain-containing family A member 7 isoform X7 [Phascolarctos cinereus]	Phascolarctos cinereus	264	264	0.62	3e-73	34.27	1142	XP_020861027.1
pleckstrin homology domain-containing family A member 7 isoform X14 [Macaca mulatta]	Macaca mulatta	238	238	0.63	5e-64	32.09	1205	XP_028689448.1
pleckstrin homology domain-containing family A member 7 isoform X9 [Sarcophilus harrisii]	Sarcophilus harrisii	232	232	0.62	4e-62	31.53	1191	XP_031797948.1
PLEKHA4 isoform 4 [Pan troglodytes]	Pan troglodytes	182	182	0.14	2e-52	86.61	118	PNI29155.1
rCG39731, isoform CRA_b [Rattus norvegicus]	Rattus norvegicus	176	176	0.19	4e-49	50.3	211	EDM17742.1
rCG39731, isoform CRA_a [Rattus norvegicus]	Rattus norvegicus	176	176	0.19	4e-48	50.3	270	EDM17741.1
pleckstrin homology domain-containing family A member 7 [Loxodonta africana]	Loxodonta africana	186	280	0.48	7e-47	50.29	1244	XP_023406693.1
pleckstrin homology domain-containing family A member 7 isoform X4 [Ornithorhynchus anatinus]	Ornithorhynchus anatinus	185	285	0.48	1e-46	56.29	1244	XP_028915584.1
pleckstrin homology domain-containing family A member 7 isoform X5 [Phascolarctos cinereus]	Phascolarctos cinereus	185	293	0.58	1e-46	52.41	1197	XP_020861025.1
pleckstrin homology domain-containing family A member 7 isoform X3 [Phascolarctos cinereus]	Phascolarctos cinereus	184	292	0.58	2e-46	52.41	1256	XP_020861023.1
pleckstrin homology domain-containing family A member 7 isoform X2 [Phascolarctos cinereus]	Phascolarctos cinereus	184	292	0.58	2e-46	52.41	1281	XP_020861022.1
pleckstrin homology domain-containing family A member 7 isoform X4 [Phascolarctos cinereus]	Phascolarctos cinereus	184	292	0.58	2e-46	52.41	1237	XP_020861024.1
pleckstrin homology domain-containing family A member 7 isoform X1 [Phascolarctos cinereus]	Phascolarctos cinereus	184	292	0.58	2e-46	52.41	1304	XP_020861021.1
pleckstrin homology domain-containing family A member 7 isoform X6 [Phascolarctos cinereus]	Phascolarctos cinereus	184	291	0.58	3e-46	52.41	1186	XP_020861026.1
pleckstrin homology domain-containing family A member 7 isoform X12 [Macaca mulatta]	Macaca mulatta	180	266	0.48	4e-45	50.29	1268	XP_028689446.1
pleckstrin homology domain-containing family A member 7 isoform X12 [Mus musculus]	Mus musculus	180	281	0.48	5e-45	49.71	1161	XP_017177682.1
hypothetical protein EGK_06458 [Macaca mulatta]	Macaca mulatta	180	253	0.39	5e-45	50.29	1254	EHH23074.1
pleckstrin homology domain-containing family A member 7 isoform X13 [Macaca mulatta]	Macaca mulatta	180	266	0.48	5e-45	50.29	1231	XP_028689447.1
pleckstrin homology domain-containing family A member 7 isoform X10 [Macaca mulatta]	Macaca mulatta	180	266	0.48	5e-45	50.29	1279	XP_028689445.1
pleckstrin homology domain-containing family A member 7 isoform X11 [Macaca mulatta]	Macaca mulatta	180	274	0.48	6e-45	50.29	1271	XP_001086202.4
pleckstrin homology domain-containing family A member 7 isoform X14 [Callithrix jacchus]	Callithrix jacchus	180	276	0.48	6e-45	49.71	1166	XP_035120104.1
pleckstrin homology domain-containing family A member 7 isoform X4 [Macaca mulatta]	Macaca mulatta	180	266	0.49	6e-45	50.29	1336	XP_028689439.1
pleckstrin homology domain-containing family A member 7 isoform X5 [Gorilla gorilla gorilla]	Gorilla gorilla gorilla	179	271	0.48	7e-45	49.71	1229	XP_018891929.1
pleckstrin homology domain-containing family A member 7 isoform X5 [Mus musculus]	Mus musculus	179	272	0.48	7e-45	49.71	1214	XP_017177678.1
pleckstrin homology domain-containing family A member 7 isoform X7 [Macaca mulatta]	Macaca mulatta	179	265	0.48	7e-45	50.29	1325	XP_028689442.1
pleckstrin homology domain-containing family A member 7 isoform X8 [Macaca mulatta]	Macaca mulatta	179	274	0.49	7e-45	50.29	1308	XP_028689443.1
PLEKHA7 isoform 7 [Pan troglodytes]	Pan troglodytes	179	256	0.39	7e-45	49.71	1191	PNI79152.1
pleckstrin homology domain-containing family A member 7 isoform X6 [Macaca mulatta]	Macaca mulatta	179	265	0.48	7e-45	50.29	1329	XP_028689441.1
pleckstrin homology domain-containing family A member 7 isoform 4 [Mus musculus]	Mus musculus	179	280	0.48	7e-45	49.71	1013	NP_001292118.1
pleckstrin homology domain-containing family A member 7 isoform X3 [Macaca mulatta]	Macaca mulatta	179	266	0.49	7e-45	50.29	1338	XP_028689438.1
pleckstrin homology domain-containing family A member 7 isoform X8 [Sarcophilus harrisii]	Sarcophilus harrisii	179	277	0.41	7e-45	50.9	1236	XP_031797946.1
pleckstrin homology domain-containing family A member 7 isoform X4 [Mus musculus]	Mus musculus	179	273	0.42	7e-45	49.71	1227	XP_017177677.1
pleckstrin homology domain-containing family A member 7 isoform X8 [Mus musculus]	Mus musculus	179	280	0.48	7e-45	49.71	1188	XP_017177680.1
pleckstrin homology domain-containing family A member 7 isoform X5 [Macaca mulatta]	Macaca mulatta	179	274	0.48	7e-45	50.29	1335	XP_028689440.1
pleckstrin homology domain-containing family A member 7 isoform X12 [Pan troglodytes]	Pan troglodytes	179	266	0.36	7e-45	49.71	1259	XP_016775981.1
pleckstrin homology domain-containing family A member 7 isoform 2 [Mus musculus]	Mus musculus	179	280	0.48	8e-45	49.71	1220	NP_001292115.1
pleckstrin homology domain-containing family A member 7 isoform X1 [Macaca mulatta]	Macaca mulatta	179	266	0.48	8e-45	50.29	1362	XP_028689436.1
pleckstrin homology domain-containing family A member 7 isoform X3 [Mus musculus]	Mus musculus	179	271	0.36	8e-45	49.71	1228	XP_017177676.1
pleckstrin homology domain-containing family A member 7 isoform X8 [Pan troglodytes]	Pan troglodytes	179	266	0.36	8e-45	49.71	1315	XP_016775977.1
pleckstrin homology domain-containing family A member 7 isoform X17 [Macaca mulatta]	Macaca mulatta	179	274	0.49	8e-45	50.29	1122	XP_014970264.1
pleckstrin homology domain-containing family A member 7 isoform X2 [Macaca mulatta]	Macaca mulatta	179	266	0.49	8e-45	50.29	1361	XP_028689437.1
pleckstrin homology domain-containing family A member 7 isoform X1 [Mus musculus]	Mus musculus	179	271	0.36	8e-45	49.71	1254	XP_017177674.1
pleckstrin homology domain-containing family A member 7 isoform 5 [Mus musculus]	Mus musculus	179	280	0.48	8e-45	49.71	1056	NP_001292119.1
pleckstrin homology domain-containing family A member 7 isoform X14 [Mus musculus]	Mus musculus	179	280	0.48	8e-45	49.71	1247	XP_030098364.1
pleckstrin homology domain-containing family A member 7 isoform X9 [Mus musculus]	Mus musculus	179	271	0.36	8e-45	49.71	1297	XP_017177681.1
pleckstrin homology domain-containing family A member 7 isoform X3 [Gorilla gorilla gorilla]	Gorilla gorilla gorilla	179	271	0.48	8e-45	49.71	1271	XP_030872069.1
pleckstrin homology domain-containing family A member 7 isoform X4 [Gorilla gorilla gorilla]	Gorilla gorilla gorilla	179	271	0.48	8e-45	49.71	1270	XP_030872070.1
pleckstrin homology domain-containing family A member 7 isoform X9 [Peromyscus maniculatus bairdii]	Peromyscus maniculatus bairdii	179	279	0.48	9e-45	49.71	1248	XP_015852857.1
pleckstrin homology domain-containing family A member 7 isoform X8 [Peromyscus maniculatus bairdii]	Peromyscus maniculatus bairdii	179	271	0.36	9e-45	49.71	1255	XP_015852855.1
pleckstrin homology domain-containing family A member 7 isoform X15 [Mus musculus]	Mus musculus	179	280	0.48	9e-45	49.71	1246	XP_036008897.1
pleckstrin homology domain-containing family A member 7 isoform X12 [Callithrix jacchus]	Callithrix jacchus	179	267	0.48	9e-45	49.71	1219	XP_035120100.1
pleckstrin homology domain-containing family A member 7 isoform X11 [Pan troglodytes]	Pan troglodytes	179	274	0.48	9e-45	49.71	1271	XP_016775980.1
pleckstrin homology domain-containing family A member 7 isoform X18 [Rattus norvegicus]	Rattus norvegicus	179	280	0.48	9e-45	49.71	1218	XP_038957085.1
pleckstrin homology domain-containing family A member 7 isoform 1 [Mus musculus]	Mus musculus	179	280	0.48	9e-45	49.71	1266	NP_001292114.1
pleckstrin homology domain-containing family A member 7 isoform X7 [Pan troglodytes]	Pan troglodytes	179	266	0.36	9e-45	49.71	1319	XP_016775976.1
pleckstrin homology domain-containing family A member 7 isoform X7 [Sarcophilus harrisii]	Sarcophilus harrisii	179	276	0.41	1e-44	50.9	1288	XP_031797945.1
pleckstrin homology domain-containing family A member 7 isoform X17 [Callithrix jacchus]	Callithrix jacchus	179	275	0.48	1e-44	49.71	1076	XP_035120108.1
pleckstrin homology domain-containing family A member 7 isoform X7 [Mus musculus]	Mus musculus	179	271	0.36	1e-44	49.71	1313	XP_017177679.1
pleckstrin homology domain-containing family A member 7 isoform X4 [Pan troglodytes]	Pan troglodytes	179	265	0.36	1e-44	49.71	1339	XP_016775973.1
pleckstrin homology domain-containing family A member 7 isoform X16 [Macaca mulatta]	Macaca mulatta	179	274	0.49	1e-44	50.29	1159	XP_028689450.1
pleckstrin homology domain-containing family A member 7 isoform X9 [Macaca mulatta]	Macaca mulatta	179	265	0.49	1e-44	50.29	1286	XP_028689444.1
pleckstrin homology domain-containing family A member 7 isoform X3 [Sarcophilus harrisii]	Sarcophilus harrisii	179	276	0.41	1e-44	51.2	1328	XP_031797941.1
pleckstrin homology domain-containing family A member 7 isoform X5 [Peromyscus maniculatus bairdii]	Peromyscus maniculatus bairdii	179	271	0.36	1e-44	49.71	1315	XP_015852851.1
pleckstrin homology domain-containing family A member 7 isoform X9 [Callithrix jacchus]	Callithrix jacchus	179	275	0.48	1e-44	49.71	1314	XP_035120097.1
pleckstrin homology domain-containing family A member 7 isoform X13 [Mus musculus]	Mus musculus	179	271	0.48	1e-44	49.71	1273	XP_036008895.1
pleckstrin homology domain-containing family A member 7 isoform X6 [Peromyscus maniculatus bairdii]	Peromyscus maniculatus bairdii	179	271	0.36	1e-44	49.71	1312	XP_015852852.1
pleckstrin homology domain-containing family A member 7 isoform X1 [Gorilla gorilla gorilla]	Gorilla gorilla gorilla	179	271	0.48	1e-44	49.71	1297	XP_030872067.1
pleckstrin homology domain-containing family A member 7 isoform X11 [Callithrix jacchus]	Callithrix jacchus	179	267	0.48	1e-44	49.71	1279	XP_035120099.1
pleckstrin homology domain-containing family A member 7 isoform X5 [Pan troglodytes]	Pan troglodytes	179	267	0.42	1e-44	49.71	1338	XP_016775974.1
pleckstrin homology domain-containing family A member 7 isoform X10 [Rattus norvegicus]	Rattus norvegicus	179	271	0.36	1e-44	49.71	1312	XP_038957077.1
pleckstrin homology domain-containing family A member 7 isoform X10 [Pan troglodytes]	Pan troglodytes	179	274	0.48	1e-44	49.71	1298	XP_016775979.1
pleckstrin homology domain-containing family A member 7 isoform X7 [Callithrix jacchus]	Callithrix jacchus	179	275	0.48	1e-44	49.71	1330	XP_035120095.1
pleckstrin homology domain-containing family A member 7 isoform X11 [Mus musculus]	Mus musculus	179	280	0.48	1e-44	49.71	1292	XP_036008894.1
pleckstrin homology domain-containing family A member 7 isoform X1 [Sarcophilus harrisii]	Sarcophilus harrisii	179	277	0.41	1e-44	51.2	1351	XP_031797938.1
pleckstrin homology domain-containing family A member 7 isoform X10 [Callithrix jacchus]	Callithrix jacchus	179	275	0.48	1e-44	49.71	1313	XP_035120098.1
pleckstrin homology domain-containing family A member 7 isoform X8 [Rattus norvegicus]	Rattus norvegicus	179	272	0.36	1e-44	49.71	1317	XP_038957075.1
pleckstrin homology domain-containing family A member 7 isoform X15 [Macaca mulatta]	Macaca mulatta	179	265	0.49	1e-44	50.29	1186	XP_028689449.1
pleckstrin homology domain-containing family A member 7 isoform X5 [Callithrix jacchus]	Callithrix jacchus	179	267	0.48	1e-44	49.71	1341	XP_035120093.1
pleckstrin homology domain-containing family A member 7 isoform X2 [Gorilla gorilla gorilla]	Gorilla gorilla gorilla	179	271	0.48	1e-44	49.71	1296	XP_030872068.1
pleckstrin homology domain-containing family A member 7 isoform X14 [Rattus norvegicus]	Rattus norvegicus	179	271	0.36	1e-44	49.71	1258	XP_038957081.1
pleckstrin homology domain-containing family A member 7 isoform X4 [Rattus rattus]	Rattus rattus	179	280	0.48	1e-44	49.71	1264	XP_032748728.1
pleckstrin homology domain-containing family A member 7 isoform X13 [Rattus norvegicus]	Rattus norvegicus	179	280	0.48	1e-44	49.71	1264	XP_038957080.1
pleckstrin homology domain-containing family A member 7 isoform X3 [Callithrix jacchus]	Callithrix jacchus	179	267	0.48	1e-44	49.71	1357	XP_035120090.1
pleckstrin homology domain-containing family A member 7 isoform X10 [Mus musculus]	Mus musculus	179	280	0.48	1e-44	49.71	1293	XP_030098363.1
pleckstrin homology domain-containing family A member 7 isoform X3 [Pan troglodytes]	Pan troglodytes	179	265	0.36	1e-44	49.71	1357	XP_016775972.1
pleckstrin homology domain-containing family A member 7 isoform X8 [Canis lupus familiaris]	Canis lupus familiaris	179	301	0.46	1e-44	48.84	1294	XP_013978191.1
pleckstrin homology domain-containing family A member 7 isoform X6 [Mus musculus]	Mus musculus	179	272	0.48	1e-44	49.71	1319	XP_030098362.1
pleckstrin homology domain-containing family A member 7 isoform X5 [Sarcophilus harrisii]	Sarcophilus harrisii	179	288	0.58	1e-44	51.2	1311	XP_031797943.1
pleckstrin homology domain-containing family A member 7 isoform X4 [Callithrix jacchus]	Callithrix jacchus	179	267	0.48	1e-44	49.71	1342	XP_035120091.1
pleckstrin homology domain-containing family A member 7 isoform X8 [Callithrix jacchus]	Callithrix jacchus	179	266	0.48	1e-44	49.71	1329	XP_035120096.1
pleckstrin homology domain-containing family A member 7 isoform X2 [Peromyscus maniculatus bairdii]	Peromyscus maniculatus bairdii	179	270	0.36	1e-44	49.71	1335	XP_015852847.1
pleckstrin homology domain-containing family A member 7 isoform X6 [Pan troglodytes]	Pan troglodytes	179	265	0.48	1e-44	49.71	1325	XP_016775975.1
pleckstrin homology domain-containing family A member 7 isoform X1 [Pan troglodytes]	Pan troglodytes	179	265	0.36	1e-44	49.71	1365	XP_016775970.1
pleckstrin homology domain-containing family A member 7 isoform X6 [Callithrix jacchus]	Callithrix jacchus	179	275	0.48	1e-44	49.71	1340	XP_035120094.1
pleckstrin homology domain-containing family A member 7 isoform X11 [Canis lupus familiaris]	Canis lupus familiaris	179	301	0.46	1e-44	48.84	1258	XP_022263600.1
pleckstrin homology domain-containing family A member 7 isoform X2 [Pan troglodytes]	Pan troglodytes	179	265	0.36	1e-44	49.71	1364	XP_016775971.1
pleckstrin homology domain-containing family A member 7 isoform X7 [Peromyscus maniculatus bairdii]	Peromyscus maniculatus bairdii	179	278	0.48	1e-44	49.71	1294	XP_015852853.1
pleckstrin homology domain-containing family A member 7 isoform X4 [Sarcophilus harrisii]	Sarcophilus harrisii	179	276	0.41	1e-44	50.9	1314	XP_031797942.1
pleckstrin homology domain-containing family A member 7 isoform X6 [Gorilla gorilla gorilla]	Gorilla gorilla gorilla	179	271	0.49	1e-44	49.71	1121	XP_030872071.1
pleckstrin homology domain-containing family A member 7 isoform X9 [Pan troglodytes]	Pan troglodytes	179	266	0.36	1e-44	49.71	1312	XP_016775978.1
RecName: Full=Pleckstrin homology domain-containing family A member 7; Short=PH domain-containing family A member 7; AltName: Full=Heart adapter protein 1 [Mus musculus]	Mus musculus	178	279	0.48	1e-44	49.71	1118	Q3UIL6.2
pleckstrin homology domain-containing family A member 7 isoform X9 [Rattus norvegicus]	Rattus norvegicus	179	271	0.36	1e-44	49.71	1316	XP_038957076.1
pleckstrin homology domain-containing family A member 7 isoform X5 [Rattus norvegicus]	Rattus norvegicus	179	271	0.36	1e-44	49.71	1331	XP_038957070.1
pleckstrin homology domain-containing family A member 7 isoform X2 [Mus musculus]	Mus musculus	179	270	0.36	1e-44	49.71	1359	XP_017177675.1
pleckstrin homology domain-containing family A member 7 isoform X2 [Sarcophilus harrisii]	Sarcophilus harrisii	179	276	0.41	1e-44	51.2	1343	XP_031797939.1
pleckstrin homology domain-containing family A member 7 isoform X10 [Sarcophilus harrisii]	Sarcophilus harrisii	179	289	0.58	1e-44	51.2	1280	XP_031797949.1
PLEKHA7 isoform 2 [Pan troglodytes]	Pan troglodytes	178	273	0.49	1e-44	49.71	1121	PNI79149.1
pleckstrin homology domain-containing family A member 7 isoform X14 [Pan troglodytes]	Pan troglodytes	178	273	0.49	1e-44	49.71	1122	XP_016775983.1
pleckstrin homology domain-containing family A member 7 isoform X3 [Peromyscus maniculatus bairdii]	Peromyscus maniculatus bairdii	179	272	0.42	1e-44	49.71	1334	XP_015852849.1
pleckstrin homology domain-containing family A member 7 isoform X7 [Rattus norvegicus]	Rattus norvegicus	179	272	0.48	1e-44	49.71	1323	XP_038957074.1
pleckstrin homology domain-containing family A member 7 isoform X2 [Callithrix jacchus]	Callithrix jacchus	179	266	0.48	1e-44	49.71	1366	XP_035120089.1
pleckstrin homology domain-containing family A member 7 isoform X4 [Peromyscus maniculatus bairdii]	Peromyscus maniculatus bairdii	179	271	0.48	1e-44	49.71	1321	XP_015852850.1
pleckstrin homology domain-containing family A member 7 isoform X12 [Rattus norvegicus]	Rattus norvegicus	179	280	0.48	1e-44	49.71	1296	XP_038957079.1
pleckstrin homology domain-containing family A member 7 isoform X1 [Callithrix jacchus]	Callithrix jacchus	179	266	0.48	1e-44	49.71	1367	XP_035120088.1
pleckstrin homology domain-containing family A member 7 isoform X10 [Canis lupus familiaris]	Canis lupus familiaris	179	301	0.46	1e-44	48.84	1270	XP_022263598.1
pleckstrin homology domain-containing family A member 7 isoform X9 [Canis lupus familiaris]	Canis lupus familiaris	179	275	0.49	2e-44	48.84	1270	XP_038286542.1
pleckstrin homology domain-containing family A member 7 isoform X6 [Sarcophilus harrisii]	Sarcophilus harrisii	179	289	0.58	2e-44	51.2	1303	XP_031797944.1
pleckstrin homology domain-containing family A member 7 isoform X1 [Peromyscus maniculatus bairdii]	Peromyscus maniculatus bairdii	179	270	0.36	2e-44	49.71	1361	XP_015852846.1
pleckstrin homology domain-containing family A member 7 isoform X4 [Rattus norvegicus]	Rattus norvegicus	179	273	0.42	2e-44	49.71	1336	XP_038957069.1
pleckstrin homology domain-containing family A member 7 isoform X2 [Rattus norvegicus]	Rattus norvegicus	179	271	0.36	2e-44	49.71	1357	XP_038957067.1
pleckstrin homology domain-containing family A member 7 isoform X1 [Rattus norvegicus]	Rattus norvegicus	178	271	0.36	2e-44	49.71	1363	XP_038957065.1
pleckstrin homology domain-containing family A member 7 isoform X15 [Callithrix jacchus]	Callithrix jacchus	178	275	0.48	2e-44	49.71	1164	XP_035120106.1
pleckstrin homology domain-containing family A member 7 isoform X13 [Callithrix jacchus]	Callithrix jacchus	178	266	0.48	2e-44	49.71	1191	XP_035120102.1
pleckstrin homology domain-containing family A member 7 isoform X13 [Pan troglodytes]	Pan troglodytes	178	265	0.36	2e-44	49.71	1189	XP_016775982.1
pleckstrin homology domain-containing family A member 7 isoform X7 [Canis lupus familiaris]	Canis lupus familiaris	178	275	0.48	2e-44	48.84	1296	XP_038286540.1
pleckstrin homology domain-containing family A member 7 isoform X3 [Rattus norvegicus]	Rattus norvegicus	178	271	0.36	2e-44	49.71	1348	XP_038957068.1
pleckstrin homology domain-containing family A member 7 isoform X4 [Canis lupus familiaris]	Canis lupus familiaris	178	301	0.53	2e-44	48.84	1336	XP_038286537.1
pleckstrin homology domain-containing family A member 7 isoform X3 [Canis lupus familiaris]	Canis lupus familiaris	178	265	0.37	2e-44	48.84	1337	XP_038286536.1
pleckstrin homology domain-containing family A member 7 isoform X6 [Rattus norvegicus]	Rattus norvegicus	178	271	0.36	2e-44	49.71	1326	XP_038957071.1
pleckstrin homology domain-containing family A member 7 isoform X10 [Peromyscus maniculatus bairdii]	Peromyscus maniculatus bairdii	178	270	0.37	2e-44	49.71	1187	XP_042138236.1
pleckstrin homology domain-containing family A member 7 isoform X1 [Canis lupus familiaris]	Canis lupus familiaris	178	301	0.46	2e-44	48.84	1363	XP_038286534.1
pleckstrin homology domain-containing family A member 7 isoform X11 [Rattus norvegicus]	Rattus norvegicus	178	271	0.36	2e-44	49.71	1297	XP_038957078.1
pleckstrin homology domain-containing family A member 7 isoform X12 [Canis lupus familiaris]	Canis lupus familiaris	178	265	0.37	2e-44	48.84	1241	XP_038286545.1
pleckstrin homology domain-containing family A member 7 isoform X2 [Canis lupus familiaris]	Canis lupus familiaris	178	301	0.46	2e-44	48.84	1359	XP_038286535.1
pleckstrin homology domain-containing family A member 7 isoform X5 [Canis lupus familiaris]	Canis lupus familiaris	178	264	0.37	2e-44	48.84	1333	XP_038286538.1
pleckstrin homology domain-containing family A member 7 isoform X6 [Canis lupus familiaris]	Canis lupus familiaris	178	267	0.48	2e-44	48.84	1323	XP_038286539.1
pleckstrin homology domain-containing family A member 7 isoform X15 [Rattus norvegicus]	Rattus norvegicus	177	270	0.36	3e-44	49.71	1183	XP_038957082.1
pleckstrin homology domain-containing family A member 7 isoform X13 [Canis lupus familiaris]	Canis lupus familiaris	177	265	0.37	3e-44	48.84	1187	XP_038286546.1
pleckstrin homology domain-containing family A member 7 isoform X11 [Bos taurus]	Bos taurus	177	274	0.48	3e-44	49.7	1160	XP_024831563.1
TPA: pleckstrin homology domain containing, family A member 5-like [Bos taurus]	Bos taurus	177	274	0.48	3e-44	49.7	1232	DAA22324.1
pleckstrin homology domain-containing family A member 7 isoform X10 [Bos taurus]	Bos taurus	177	310	0.59	3e-44	49.7	1186	XP_024831562.1
pleckstrin homology domain-containing family A member 7 isoform X8 [Bos taurus]	Bos taurus	177	310	0.59	4e-44	49.7	1247	XP_024831560.1
pleckstrin homology domain-containing family A member 7 isoform X9 [Bos taurus]	Bos taurus	177	301	0.59	4e-44	49.7	1213	XP_024831561.1
pleckstrin homology domain-containing family A member 7 isoform X6 [Bos taurus]	Bos taurus	177	301	0.59	4e-44	49.7	1274	XP_024831558.1
pleckstrin homology domain-containing family A member 7 isoform X5 [Bos taurus]	Bos taurus	177	301	0.59	4e-44	49.7	1274	XP_024831557.1
pleckstrin homology domain-containing family A member 7 isoform X7 [Bos taurus]	Bos taurus	177	274	0.49	5e-44	49.7	1267	XP_024831559.1
PREDICTED: pleckstrin homology domain-containing family A member 7 isoform X5 [Panthera pardus]	Panthera pardus	177	273	0.48	5e-44	48.54	1225	XP_019311984.1
pleckstrin homology domain-containing family A member 7 isoform X3 [Bos taurus]	Bos taurus	177	309	0.59	5e-44	49.7	1293	XP_024831555.1
PREDICTED: pleckstrin homology domain-containing family A member 7 isoform X6 [Panthera pardus]	Panthera pardus	177	301	0.58	6e-44	48.54	1218	XP_019311985.1
PREDICTED: pleckstrin homology domain-containing family A member 7 isoform X4 [Panthera pardus]	Panthera pardus	177	266	0.48	6e-44	48.54	1248	XP_019311983.1
PREDICTED: pleckstrin homology domain-containing family A member 7 isoform X2 [Panthera pardus]	Panthera pardus	177	266	0.48	6e-44	48.54	1252	XP_019311980.1
PREDICTED: pleckstrin homology domain-containing family A member 7 isoform X3 [Panthera pardus]	Panthera pardus	177	273	0.48	6e-44	48.54	1251	XP_019311981.1
pleckstrin homology domain-containing family A member 7 isoform X2 [Bos taurus]	Bos taurus	177	265	0.49	6e-44	49.7	1294	XP_024831554.1
pleckstrin homology domain-containing family A member 7 isoform X1 [Bos taurus]	Bos taurus	177	301	0.59	7e-44	49.7	1320	XP_024831551.1
pleckstrin homology domain-containing family A member 7 isoform X4 [Bos taurus]	Bos taurus	176	264	0.49	7e-44	49.7	1290	XP_024831556.1
pleckstrin homology domain-containing family A member 7 isoform X7 [Microcebus murinus]	Microcebus murinus	176	273	0.48	7e-44	49.12	1192	XP_012636136.1

## Sheet: Sauropsida
Description	Scientific Name	Max Score	Total Score	Query Cover	E value	Per. Ident	Acc. Len	Accession
PREDICTED: pleckstrin homology domain-containing family A member 4 [Crocodylus porosus]	Crocodylus porosus	207	207	0.2	5e-59	0.641	262	XP_019406644.1
pleckstrin homology domain-containing family A member 4 [Alligator sinensis]	Alligator sinensis	211	400	0.58	8e-55	0.6154	1277	XP_025048097.1
PREDICTED: pleckstrin homology domain-containing family A member 4 [Alligator mississippiensis]	Alligator mississippiensis	211	355	0.39	8e-55	0.6154	1263	XP_019344390.1
pleckstrin homology domain-containing family A member 4 [Chrysemys picta bellii]	Chrysemys picta bellii	210	296	0.3	9e-55	0.6474	983	XP_042701537.1
pleckstrin homology domain-containing family A member 4 [Chelonia mydas]	Chelonia mydas	207	207	0.2	1e-54	0.6474	725	XP_043390826.1
pleckstrin homology domain-containing family A member 4 isoform X2 [Gopherus evgoodei]	Gopherus evgoodei	209	362	0.56	1e-54	0.6474	919	XP_030400624.1
pleckstrin homology domain-containing family A member 4 [Trachemys scripta elegans]	Trachemys scripta elegans	211	381	0.62	1e-54	0.6474	1086	XP_034648635.1
pleckstrin homology domain-containing family A member 4 [Mauremys reevesii]	Mauremys reevesii	210	388	0.62	1e-54	0.6474	1066	XP_039366233.1
pleckstrin homology domain-containing family A member 4 isoform X1 [Gopherus evgoodei]	Gopherus evgoodei	210	377	0.67	2e-54	0.6474	1108	XP_030400616.1
pleckstrin homology domain-containing family A member 4 [Protobothrops mucrosquamatus]	Protobothrops mucrosquamatus	210	352	0.67	2e-54	0.6154	1106	XP_029138854.1
pleckstrin homology domain-containing family A member 4 isoform X3 [Thamnophis elegans]	Thamnophis elegans	209	338	0.36	2e-54	0.609	1114	XP_032092693.1
pleckstrin homology domain-containing family A member 4 isoform X1 [Thamnophis elegans]	Thamnophis elegans	210	338	0.36	2e-54	0.609	1128	XP_032092691.1
pleckstrin homology domain-containing family A member 4 [Mauremys mutica]	Mauremys mutica	209	383	0.62	3e-54	0.6474	1104	XP_044844291.1
pleckstrin homology domain-containing family A member 4 [Python bivittatus]	Python bivittatus	207	335	0.37	3e-54	0.5926	774	XP_007441643.1
pleckstrin homology domain-containing family A member 4 isoform X2 [Thamnophis elegans]	Thamnophis elegans	209	338	0.36	3e-54	0.609	1118	XP_032092692.1
PREDICTED: pleckstrin homology domain-containing family A member 4 [Thamnophis sirtalis]	Thamnophis sirtalis	209	338	0.36	3e-54	0.609	1124	XP_013908761.1
pleckstrin homology domain-containing family A member 4 [Notechis scutatus]	Notechis scutatus	209	333	0.36	4e-54	0.609	1111	XP_026533240.1
pleckstrin homology domain-containing family A member 4 [Pseudonaja textilis]	Pseudonaja textilis	209	334	0.36	5e-54	0.609	1111	XP_026567599.1
pleckstrin homology domain-containing family A member 4 isoform X3 [Pantherophis guttatus]	Pantherophis guttatus	208	334	0.37	6e-54	0.6026	1091	XP_034279140.1
pleckstrin homology domain-containing family A member 4 isoform X4 [Pantherophis guttatus]	Pantherophis guttatus	208	338	0.36	6e-54	0.6026	1080	XP_034279141.1
pleckstrin homology domain-containing family A member 4 isoform X1 [Pantherophis guttatus]	Pantherophis guttatus	208	338	0.36	7e-54	0.6026	1114	XP_034279136.1
pleckstrin homology domain-containing family A member 4 isoform X2 [Pantherophis guttatus]	Pantherophis guttatus	208	337	0.36	8e-54	0.6026	1104	XP_034279139.1
PREDICTED: pleckstrin homology domain-containing family A member 4 isoform X3 [Anolis carolinensis]	Anolis carolinensis	207	344	0.39	2e-53	0.5962	1127	XP_008117118.1
PREDICTED: pleckstrin homology domain-containing family A member 4 isoform X4 [Anolis carolinensis]	Anolis carolinensis	207	342	0.36	2e-53	0.5962	1115	XP_016852192.1
PREDICTED: pleckstrin homology domain-containing family A member 4 isoform X2 [Anolis carolinensis]	Anolis carolinensis	207	343	0.39	2e-53	0.5962	1134	XP_016852191.1
PREDICTED: pleckstrin homology domain-containing family A member 4 isoform X1 [Anolis carolinensis]	Anolis carolinensis	207	343	0.39	2e-53	0.5962	1149	XP_016852189.1
pleckstrin homology domain-containing family A member 4 isoform X5 [Pogona vitticeps]	Pogona vitticeps	206	342	0.45	3e-53	0.5123	1096	XP_020648377.1
pleckstrin homology domain-containing family A member 4 isoform X4 [Pogona vitticeps]	Pogona vitticeps	206	342	0.45	4e-53	0.5123	1132	XP_020648376.1
pleckstrin homology domain-containing family A member 4 isoform X2 [Pogona vitticeps]	Pogona vitticeps	206	342	0.39	4e-53	0.5897	1146	XP_020648374.1
pleckstrin homology domain-containing family A member 4 isoform X3 [Pogona vitticeps]	Pogona vitticeps	206	342	0.39	5e-53	0.5897	1139	XP_020648375.1
pleckstrin homology domain-containing family A member 4 isoform X1 [Pogona vitticeps]	Pogona vitticeps	206	342	0.39	5e-53	0.5897	1148	XP_020648365.1
PREDICTED: pleckstrin homology domain-containing family A member 4 [Gekko japonicus]	Gekko japonicus	204	347	0.38	5e-53	0.5875	855	XP_015274011.1
LOW QUALITY PROTEIN: pleckstrin homology domain-containing family A member 4 [Dermochelys coriacea]	Dermochelys coriacea	205	377	0.79	7e-53	0.6346	1117	XP_038237504.1
PREDICTED: pleckstrin homology domain-containing family A member 7 [Pygoscelis adeliae]	Pygoscelis adeliae	205	301	0.48	1e-52	0.6067	1228	XP_009326889.1
pleckstrin homology domain-containing family A member 7 [Egretta garzetta]	Egretta garzetta	205	205	0.19	1e-52	0.6067	1311	XP_035746925.1
pleckstrin homology domain-containing family A member 7 isoform X3 [Athene cunicularia]	Athene cunicularia	204	300	0.48	2e-52	0.6	1206	XP_026706182.1
PREDICTED: LOW QUALITY PROTEIN: pleckstrin homology domain-containing family A member 7 [Aptenodytes forsteri]	Aptenodytes forsteri	204	297	0.48	2e-52	0.6	1168	XP_019330045.1
pleckstrin homology domain-containing family A member 7 isoform X1 [Columba livia]	Columba livia	204	204	0.19	2e-52	0.6	1271	XP_021155812.1
pleckstrin homology domain-containing family A member 4 isoform X3 [Podarcis muralis]	Podarcis muralis	202	332	0.48	3e-52	0.4542	873	XP_028557734.1
pleckstrin homology domain-containing family A member 7 isoform X13 [Cygnus atratus]	Cygnus atratus	203	297	0.48	3e-52	0.5933	1190	XP_035405976.1
pleckstrin homology domain-containing family A member 7 isoform X15 [Cygnus olor]	Cygnus olor	203	296	0.48	4e-52	0.5933	1190	XP_040414478.1
pleckstrin homology domain-containing family A member 7 isoform X4 [Aquila chrysaetos chrysaetos]	Aquila chrysaetos chrysaetos	203	297	0.48	5e-52	0.6	1274	XP_029894646.1
pleckstrin homology domain-containing family A member 7 isoform X3 [Aythya fuligula]	Aythya fuligula	203	294	0.48	5e-52	0.5933	1237	XP_032044884.1
pleckstrin homology domain-containing family A member 4 [Lacerta agilis]	Lacerta agilis	202	333	0.5	5e-52	0.4511	1110	XP_033025141.1
pleckstrin homology domain-containing family A member 7 isoform X3 [Cygnus atratus]	Cygnus atratus	202	296	0.48	7e-52	0.5933	1295	XP_035405966.1
pleckstrin homology domain-containing family A member 7 isoform X18 [Cygnus olor]	Cygnus olor	202	296	0.48	7e-52	0.5933	1048	XP_040414481.1
pleckstrin homology domain-containing family A member 7 isoform X15 [Cygnus atratus]	Cygnus atratus	202	296	0.48	7e-52	0.5933	1048	XP_035405978.1
pleckstrin homology domain-containing family A member 7 isoform X3 [Oxyura jamaicensis]	Oxyura jamaicensis	202	202	0.19	7e-52	0.5933	1316	XP_035182870.1
pleckstrin homology domain-containing family A member 4 isoform X2 [Podarcis muralis]	Podarcis muralis	202	333	0.48	8e-52	0.4542	1091	XP_028557731.1
pleckstrin homology domain-containing family A member 7 isoform X10 [Gallus gallus]	Gallus gallus	202	293	0.48	9e-52	0.5933	1243	XP_040557297.1
pleckstrin homology domain-containing family A member 7 isoform X8 [Gallus gallus]	Gallus gallus	202	294	0.48	9e-52	0.5933	1254	XP_040557295.1
pleckstrin homology domain-containing family A member 7 isoform X8 [Gallus gallus]	Gallus gallus	202	293	0.48	9e-52	0.5933	1254	XP_040529353.1
pleckstrin homology domain-containing family A member 7 isoform X10 [Gallus gallus]	Gallus gallus	202	293	0.48	9e-52	0.5933	1243	XP_040529355.1
pleckstrin homology domain-containing family A member 7 isoform X2 [Cygnus olor]	Cygnus olor	202	202	0.19	9e-52	0.5933	1343	XP_040414464.1
pleckstrin homology domain-containing family A member 4 isoform X1 [Podarcis muralis]	Podarcis muralis	202	332	0.48	9e-52	0.4542	1109	XP_028557730.1
PREDICTED: pleckstrin homology domain-containing family A member 7-like [Chlamydotis macqueenii]	Chlamydotis macqueenii	190	190	0.18	1e-51	0.5298	351	XP_010119893.1
pleckstrin homology domain-containing family A member 4 [Zootoca vivipara]	Zootoca vivipara	202	332	0.48	1e-51	0.4511	1092	XP_034991354.1
pleckstrin homology domain-containing family A member 7 isoform X3 [Falco cherrug]	Falco cherrug	202	300	0.48	1e-51	0.5933	1216	XP_027666332.1
pleckstrin homology domain-containing family A member 7 isoform X3 [Falco peregrinus]	Falco peregrinus	202	300	0.48	1e-51	0.5933	1216	XP_027640850.1
pleckstrin homology domain-containing family A member 7-like isoform X3 [Numida meleagris]	Numida meleagris	202	296	0.48	1e-51	0.5933	1276	XP_021257270.1
pleckstrin homology domain-containing family A member 7 isoform X2 [Falco rusticolus]	Falco rusticolus	201	299	0.48	2e-51	0.5933	1275	XP_037258403.1
pleckstrin homology domain-containing family A member 7 isoform X2 [Gallus gallus]	Gallus gallus	201	293	0.48	2e-51	0.5933	1303	XP_040557292.1
pleckstrin homology domain-containing family A member 7 isoform X2 [Falco naumanni]	Falco naumanni	201	299	0.48	2e-51	0.5933	1275	XP_040464548.1
pleckstrin homology domain-containing family A member 7 isoform X2 [Gallus gallus]	Gallus gallus	201	292	0.48	2e-51	0.5933	1303	XP_040529347.1
PREDICTED: pleckstrin homology domain-containing family A member 7 isoform X2 [Anser cygnoides domesticus]	Anser cygnoides domesticus	201	201	0.19	2e-51	0.5867	1294	XP_013033239.1
PREDICTED: pleckstrin homology domain-containing family A member 7-like [Cariama cristata]	Cariama cristata	191	191	0.18	2e-51	0.5357	403	XP_009696071.1
pleckstrin homology domain-containing family A member 7 isoform X3 [Neopelma chrysocephalum]	Neopelma chrysocephalum	201	201	0.19	3e-51	0.5933	1269	XP_027556917.1
pleckstrin homology domain-containing family A member 7 isoform X3 [Cyanistes caeruleus]	Cyanistes caeruleus	201	201	0.19	3e-51	0.5867	1291	XP_023784853.1
PREDICTED: pleckstrin homology domain-containing family A member 7 isoform X3 [Corvus brachyrhynchos]	Corvus brachyrhynchos	200	200	0.19	4e-51	0.5867	1262	XP_017582076.1
PREDICTED: pleckstrin homology domain-containing family A member 7 isoform X4 [Ficedula albicollis]	Ficedula albicollis	200	296	0.48	4e-51	0.5867	1224	XP_005046681.1
pleckstrin homology domain-containing family A member 7 isoform X3 [Coturnix japonica]	Coturnix japonica	200	200	0.19	4e-51	0.5867	1343	XP_032300636.1
pleckstrin homology domain-containing family A member 7 isoform X3 [Parus major]	Parus major	200	295	0.59	4e-51	0.5867	1300	XP_033371262.1
pleckstrin homology domain-containing family A member 7 isoform X13 [Anas platyrhynchos]	Anas platyrhynchos	200	293	0.48	5e-51	0.5867	1276	XP_038035240.1
pleckstrin homology domain-containing family A member 7 isoform X3 [Anas platyrhynchos]	Anas platyrhynchos	200	293	0.48	6e-51	0.5867	1262	XP_038035228.1
LOW QUALITY PROTEIN: pleckstrin homology domain-containing family A member 4-like [Protobothrops mucrosquamatus]	Protobothrops mucrosquamatus	199	330	0.36	6e-51	0.6013	1012	XP_029142280.1
pleckstrin homology domain-containing family A member 7 isoform X3 [Corvus moneduloides]	Corvus moneduloides	199	199	0.19	8e-51	0.5867	1311	XP_031967589.1
PREDICTED: pleckstrin homology domain-containing family A member 7-like [Pelecanus crispus]	Pelecanus crispus	189	189	0.18	1e-50	0.5357	412	XP_009484046.1
pleckstrin homology domain-containing family A member 7 isoform X3 [Motacilla alba alba]	Motacilla alba alba	199	294	0.59	1e-50	0.5933	1273	XP_037995822.1
pleckstrin homology domain-containing family A member 7 isoform X2 [Onychostruthus taczanowskii]	Onychostruthus taczanowskii	199	296	0.48	1e-50	0.5867	1168	XP_041271059.1
PREDICTED: pleckstrin homology domain-containing family A member 7-like isoform X3 [Lepidothrix coronata]	Lepidothrix coronata	199	295	0.48	1e-50	0.5867	1251	XP_017666701.1
pleckstrin homology domain-containing family A member 7 isoform X4 [Pipra filicauda]	Pipra filicauda	199	199	0.19	1e-50	0.5867	1318	XP_027592962.2
pleckstrin homology domain-containing family A member 7 isoform X3 [Chiroxiphia lanceolata]	Chiroxiphia lanceolata	199	199	0.19	1e-50	0.5867	1318	XP_032545808.1
pleckstrin homology domain-containing family A member 7 isoform X13 [Zonotrichia albicollis]	Zonotrichia albicollis	198	292	0.59	1e-50	0.5867	1222	XP_026648915.1
pleckstrin homology domain-containing family A member 7 isoform X3 [Catharus ustulatus]	Catharus ustulatus	199	199	0.19	2e-50	0.5867	1433	XP_032919248.1
pleckstrin homology domain-containing family A member 7 isoform X4 [Empidonax traillii]	Empidonax traillii	198	198	0.19	2e-50	0.5867	1322	XP_027749699.1
pleckstrin homology domain-containing family A member 7 [Pyrgilauda ruficollis]	Pyrgilauda ruficollis	198	295	0.48	2e-50	0.5867	1151	XP_041337043.1
pleckstrin homology domain-containing family A member 7 isoform X3 [Zonotrichia albicollis]	Zonotrichia albicollis	198	198	0.19	2e-50	0.5867	1338	XP_026648904.1
pleckstrin homology domain-containing family A member 7 isoform X1 [Onychostruthus taczanowskii]	Onychostruthus taczanowskii	198	295	0.48	2e-50	0.5867	1273	XP_041271058.1
pleckstrin homology domain-containing family A member 7 isoform X11 [Zonotrichia albicollis]	Zonotrichia albicollis	198	292	0.59	2e-50	0.5867	1271	XP_026648913.1
pleckstrin homology domain-containing family A member 7 isoform X3 [Passer montanus]	Passer montanus	198	296	0.48	2e-50	0.5867	1273	XP_039563099.1
pleckstrin homology domain-containing family A member 7 isoform X3 [Lonchura striata domestica]	Lonchura striata domestica	198	198	0.19	3e-50	0.5867	1340	XP_021381259.1
PREDICTED: pleckstrin homology domain-containing family A member 7-like [Balearica regulorum gibbericeps]	Balearica regulorum gibbericeps	190	190	0.19	3e-50	0.5294	521	XP_010304938.1
pleckstrin homology domain-containing family A member 7 isoform X3 [Corapipo altera]	Corapipo altera	196	196	0.19	8e-50	0.58	1318	XP_027506893.1
pleckstrin homology domain-containing family A member 7 isoform X3 [Hirundo rustica]	Hirundo rustica	196	288	0.48	1e-49	0.58	1274	XP_039921947.1
PREDICTED: pleckstrin homology domain-containing family A member 7-like [Mesitornis unicolor]	Mesitornis unicolor	192	259	0.51	2e-49	0.5294	723	XP_010186909.1
pleckstrin homology domain-containing family A member 4 isoform X6 [Crotalus tigris]	Crotalus tigris	193	322	0.36	3e-49	0.609	902	XP_039191154.1
PREDICTED: pleckstrin homology domain-containing family A member 7 [Eurypyga helias]	Eurypyga helias	194	290	0.48	3e-49	0.5353	1071	XP_010154391.1
pleckstrin homology domain-containing family A member 4 isoform X5 [Crotalus tigris]	Crotalus tigris	193	323	0.36	3e-49	0.609	911	XP_039191153.1
PREDICTED: pleckstrin homology domain-containing family A member 7 isoform X4 [Calidris pugnax]	Calidris pugnax	194	291	0.48	3e-49	0.5353	1222	XP_014817748.1
PREDICTED: pleckstrin homology domain-containing family A member 7 isoform X3 [Calidris pugnax]	Calidris pugnax	194	291	0.48	3e-49	0.5353	1228	XP_014817747.1

## Sheet: Birds
Description	Scientific Name	Max Score	Total Score	Query Cover	E value	Per. ident	Acc. Len	Accession
pleckstrin homology domain-containing family A member 7 isoform X3 [Athene cunicularia]	Athene cunicularia	204	300	0.48	3e-53	60	1206	XP_026706182.1
pleckstrin homology domain-containing family A member 7 isoform X13 [Cygnus atratus]	Cygnus atratus	203	297	0.48	4e-53	59.33	1190	XP_035405976.1
pleckstrin homology domain-containing family A member 7 isoform X4 [Aquila chrysaetos chrysaetos]	Aquila chrysaetos chrysaetos	203	297	0.48	6e-53	60	1274	XP_029894646.1
pleckstrin homology domain-containing family A member 7 isoform X3 [Cygnus atratus]	Cygnus atratus	202	296	0.48	8e-53	59.33	1295	XP_035405966.1
pleckstrin homology domain-containing family A member 7 isoform X15 [Cygnus atratus]	Cygnus atratus	202	296	0.48	8e-53	59.33	1048	XP_035405978.1
pleckstrin homology domain-containing family A member 7 isoform X10 [Gallus gallus]	Gallus gallus	202	293	0.48	1e-52	59.33	1243	XP_040557297.1
pleckstrin homology domain-containing family A member 7 isoform X8 [Gallus gallus]	Gallus gallus	202	294	0.48	1e-52	59.33	1254	XP_040557295.1
pleckstrin homology domain-containing family A member 7 isoform X8 [Gallus gallus]	Gallus gallus	202	293	0.48	1e-52	59.33	1254	XP_040529353.1
pleckstrin homology domain-containing family A member 7 isoform X10 [Gallus gallus]	Gallus gallus	202	293	0.48	1e-52	59.33	1243	XP_040529355.1
pleckstrin homology domain-containing family A member 7 isoform X3 [Falco peregrinus]	Falco peregrinus	202	300	0.48	1e-52	59.33	1216	XP_027640850.1
pleckstrin homology domain-containing family A member 7 isoform X2 [Gallus gallus]	Gallus gallus	201	293	0.48	2e-52	59.33	1303	XP_040557292.1
pleckstrin homology domain-containing family A member 7 isoform X2 [Gallus gallus]	Gallus gallus	201	292	0.48	2e-52	59.33	1303	XP_040529347.1
pleckstrin homology domain-containing family A member 7 isoform X13 [Anas platyrhynchos]	Anas platyrhynchos	200	293	0.48	7e-52	58.67	1276	XP_038035240.1
pleckstrin homology domain-containing family A member 7 isoform X3 [Anas platyrhynchos]	Anas platyrhynchos	200	293	0.48	7e-52	58.67	1262	XP_038035228.1
pleckstrin homology domain-containing family A member 7 isoform X13 [Zonotrichia albicollis]	Zonotrichia albicollis	198	292	0.59	2e-51	58.67	1222	XP_026648915.1
pleckstrin homology domain-containing family A member 7 isoform X3 [Zonotrichia albicollis]	Zonotrichia albicollis	198	288	0.36	3e-51	58.67	1338	XP_026648904.1
pleckstrin homology domain-containing family A member 7 isoform X11 [Zonotrichia albicollis]	Zonotrichia albicollis	198	292	0.59	3e-51	58.67	1271	XP_026648913.1
PREDICTED: pleckstrin homology domain-containing family A member 7 isoform X4 [Calidris pugnax]	Calidris pugnax	194	291	0.48	4e-50	53.53	1222	XP_014817748.1
PREDICTED: pleckstrin homology domain-containing family A member 7 isoform X3 [Calidris pugnax]	Calidris pugnax	194	291	0.48	4e-50	53.53	1228	XP_014817747.1
PREDICTED: pleckstrin homology domain-containing family A member 7 isoform X1 [Calidris pugnax]	Calidris pugnax	194	291	0.48	5e-50	53.53	1247	XP_014817745.1
PREDICTED: pleckstrin homology domain-containing family A member 7 isoform X2 [Calidris pugnax]	Calidris pugnax	194	291	0.48	5e-50	53.53	1245	XP_014817746.1
PREDICTED: pleckstrin homology domain-containing family A member 7 isoform X5 [Calidris pugnax]	Calidris pugnax	194	291	0.48	6e-50	53.53	1074	XP_014817749.1
pleckstrin homology domain-containing family A member 7 isoform X2 [Athene cunicularia]	Athene cunicularia	192	288	0.48	2e-49	52.94	1210	XP_026706181.1
pleckstrin homology domain-containing family A member 7 isoform X11 [Aquila chrysaetos chrysaetos]	Aquila chrysaetos chrysaetos	192	286	0.48	2e-49	52.94	1189	XP_029894656.1
pleckstrin homology domain-containing family A member 7 isoform X1 [Athene cunicularia]	Athene cunicularia	192	288	0.48	2e-49	52.94	1226	XP_026706180.1
pleckstrin homology domain-containing family A member 7 isoform X10 [Aquila chrysaetos chrysaetos]	Aquila chrysaetos chrysaetos	192	286	0.48	2e-49	52.94	1230	XP_029894654.1
pleckstrin homology domain-containing family A member 7 isoform X9 [Aquila chrysaetos chrysaetos]	Aquila chrysaetos chrysaetos	192	286	0.48	3e-49	52.94	1237	XP_029894653.1
pleckstrin homology domain-containing family A member 7 isoform X8 [Aquila chrysaetos chrysaetos]	Aquila chrysaetos chrysaetos	192	286	0.48	3e-49	52.94	1245	XP_029894651.1
pleckstrin homology domain-containing family A member 7 isoform X6 [Athene cunicularia]	Athene cunicularia	192	288	0.48	3e-49	52.94	1251	XP_026706185.1
pleckstrin homology domain-containing family A member 7 isoform X7 [Aquila chrysaetos chrysaetos]	Aquila chrysaetos chrysaetos	191	286	0.48	3e-49	52.94	1245	XP_029894652.1
pleckstrin homology domain-containing family A member 7 isoform X10 [Cygnus atratus]	Cygnus atratus	191	285	0.48	4e-49	52.35	1210	XP_035405973.1
pleckstrin homology domain-containing family A member 7 isoform X5 [Aquila chrysaetos chrysaetos]	Aquila chrysaetos chrysaetos	191	286	0.48	4e-49	52.94	1269	XP_029894648.1
pleckstrin homology domain-containing family A member 7 isoform X14 [Cygnus atratus]	Cygnus atratus	191	285	0.48	4e-49	52.35	1182	XP_035405977.1
pleckstrin homology domain-containing family A member 7 isoform X12 [Cygnus atratus]	Cygnus atratus	191	285	0.48	4e-49	52.35	1191	XP_035405975.1
pleckstrin homology domain-containing family A member 7 isoform X11 [Cygnus atratus]	Cygnus atratus	191	285	0.48	4e-49	52.35	1207	XP_035405974.1
pleckstrin homology domain-containing family A member 7 isoform X8 [Cygnus atratus]	Cygnus atratus	191	285	0.48	5e-49	52.35	1235	XP_035405971.1
pleckstrin homology domain-containing family A member 7 isoform X1 [Aquila chrysaetos chrysaetos]	Aquila chrysaetos chrysaetos	191	286	0.48	5e-49	52.94	1294	XP_029894650.1
pleckstrin homology domain-containing family A member 7 isoform X6 [Aquila chrysaetos chrysaetos]	Aquila chrysaetos chrysaetos	191	285	0.48	5e-49	52.94	1266	XP_029894649.1
pleckstrin homology domain-containing family A member 7 isoform X9 [Cygnus atratus]	Cygnus atratus	191	284	0.48	5e-49	52.35	1246	XP_035405972.1
pleckstrin homology domain-containing family A member 7 isoform X2 [Aquila chrysaetos chrysaetos]	Aquila chrysaetos chrysaetos	191	286	0.48	5e-49	52.94	1293	XP_029894645.1
pleckstrin homology domain-containing family A member 7 isoform X3 [Aquila chrysaetos chrysaetos]	Aquila chrysaetos chrysaetos	191	281	0.48	5e-49	52.94	1276	XP_040985090.1
pleckstrin homology domain-containing family A member 7 isoform X4 [Cygnus atratus]	Cygnus atratus	191	284	0.48	5e-49	52.35	1290	XP_035405967.1
pleckstrin homology domain-containing family A member 7 isoform X6 [Cygnus atratus]	Cygnus atratus	191	285	0.48	6e-49	52.35	1271	XP_035405969.1
pleckstrin homology domain-containing family A member 7 isoform X4 [Melopsittacus undulatus]	Melopsittacus undulatus	191	287	0.48	7e-49	53.57	1191	XP_030908542.1
pleckstrin homology domain-containing family A member 7 isoform X1 [Cygnus atratus]	Cygnus atratus	191	284	0.48	7e-49	52.35	1315	XP_035405963.1
pleckstrin homology domain-containing family A member 7 isoform X5 [Cygnus atratus]	Cygnus atratus	191	284	0.48	7e-49	52.35	1271	XP_035405968.1
pleckstrin homology domain-containing family A member 7 isoform X7 [Cygnus atratus]	Cygnus atratus	191	284	0.48	7e-49	52.35	1243	XP_035405970.1
pleckstrin homology domain-containing family A member 7 isoform X2 [Melopsittacus undulatus]	Melopsittacus undulatus	191	287	0.48	7e-49	53.57	1247	XP_030908541.1
pleckstrin homology domain-containing family A member 7 isoform X3 [Melopsittacus undulatus]	Melopsittacus undulatus	190	287	0.48	8e-49	53.57	1219	XP_033917913.1
PREDICTED: pleckstrin homology domain-containing family A member 7 isoform X3 [Struthio camelus australis]	Struthio camelus australis	190	284	0.49	8e-49	52.35	1222	XP_009683026.1
pleckstrin homology domain-containing family A member 7 isoform X2 [Cygnus atratus]	Cygnus atratus	190	284	0.48	8e-49	52.35	1296	XP_035405965.1
pleckstrin homology domain-containing family A member 7 isoform X7 [Gallus gallus]	Gallus gallus	190	281	0.48	8e-49	52.35	1263	XP_040557294.1
pleckstrin homology domain-containing family A member 7 isoform X7 [Gallus gallus]	Gallus gallus	190	281	0.48	8e-49	52.35	1263	XP_040529352.1
pleckstrin homology domain-containing family A member 7 isoform X4 [Falco peregrinus]	Falco peregrinus	190	288	0.48	9e-49	52.35	1211	XP_027640851.1
pleckstrin homology domain-containing family A member 7 isoform X11 [Gallus gallus]	Gallus gallus	190	282	0.48	9e-49	52.35	1218	XP_015142125.1
hypothetical protein Anapl_08751 [Anas platyrhynchos]	Anas platyrhynchos	190	284	0.54	9e-49	44.91	1196	EOB00265.1
pleckstrin homology domain-containing family A member 7 isoform X11 [Gallus gallus]	Gallus gallus	190	281	0.48	9e-49	52.35	1218	XP_040529356.1
pleckstrin homology domain-containing family A member 7 isoform X5 [Falco peregrinus]	Falco peregrinus	190	288	0.48	1e-48	52.35	1207	XP_027640852.1
pleckstrin homology domain-containing family A member 7 isoform X2 [Falco peregrinus]	Falco peregrinus	190	288	0.48	1e-48	52.35	1235	XP_027640849.1
pleckstrin homology domain-containing family A member 7 isoform X6 [Gallus gallus]	Gallus gallus	190	281	0.48	1e-48	52.35	1274	XP_015142124.3
pleckstrin homology domain-containing family A member 7 isoform X6 [Gallus gallus]	Gallus gallus	190	281	0.48	1e-48	52.35	1274	XP_040529351.1
PREDICTED: pleckstrin homology domain-containing family A member 7 isoform X1 [Struthio camelus australis]	Struthio camelus australis	190	280	0.49	1e-48	52.35	1249	XP_009683024.1
pleckstrin homology domain-containing family A member 7 isoform X1 [Falco peregrinus]	Falco peregrinus	190	288	0.48	1e-48	52.35	1236	XP_027640848.1
pleckstrin homology domain-containing family A member 7 isoform X9 [Gallus gallus]	Gallus gallus	190	281	0.48	1e-48	52.35	1246	XP_040557296.1
pleckstrin homology domain-containing family A member 7 isoform X9 [Gallus gallus]	Gallus gallus	190	281	0.48	1e-48	52.35	1246	XP_040529354.1
pleckstrin homology domain-containing family A member 7 isoform X6 [Falco peregrinus]	Falco peregrinus	190	288	0.48	1e-48	52.35	1190	XP_027640853.1
PREDICTED: pleckstrin homology domain-containing family A member 7 isoform X2 [Struthio camelus australis]	Struthio camelus australis	190	283	0.49	1e-48	52.35	1247	XP_009683025.1
pleckstrin homology domain-containing family A member 7 isoform X1 [Melopsittacus undulatus]	Melopsittacus undulatus	190	286	0.48	1e-48	53.57	1296	XP_005153328.2
pleckstrin homology domain-containing family A member 7 isoform X3 [Gallus gallus]	Gallus gallus	190	281	0.48	1e-48	52.35	1298	XP_040557293.1
pleckstrin homology domain-containing family A member 7 isoform X3 [Gallus gallus]	Gallus gallus	190	281	0.48	1e-48	52.35	1298	XP_040529348.1
pleckstrin homology domain-containing family A member 7 isoform X1 [Gallus gallus]	Gallus gallus	189	281	0.48	1e-48	52.35	1323	XP_015142118.1
pleckstrin homology domain-containing family A member 7 isoform X1 [Gallus gallus]	Gallus gallus	189	280	0.48	2e-48	52.35	1323	XP_040529346.1
pleckstrin homology domain-containing family A member 7 isoform X4 [Gallus gallus]	Gallus gallus	189	284	0.48	2e-48	52.35	1296	XP_015142122.1
pleckstrin homology domain-containing family A member 7 isoform X4 [Gallus gallus]	Gallus gallus	189	283	0.48	2e-48	52.35	1296	XP_040529349.1
pleckstrin homology domain-containing family A member 7 isoform X5 [Gallus gallus]	Gallus gallus	189	281	0.48	2e-48	52.35	1295	XP_015142123.1
pleckstrin homology domain-containing family A member 7 isoform X5 [Gallus gallus]	Gallus gallus	189	280	0.48	2e-48	52.35	1295	XP_040529350.1
pleckstrin homology domain-containing family A member 7 isoform X11 [Anas platyrhynchos]	Anas platyrhynchos	189	282	0.48	3e-48	51.76	1191	XP_038035237.1
pleckstrin homology domain-containing family A member 7 isoform X10 [Anas platyrhynchos]	Anas platyrhynchos	188	282	0.48	3e-48	51.76	1207	XP_038035235.1
pleckstrin homology domain-containing family A member 7 isoform X8 [Anas platyrhynchos]	Anas platyrhynchos	188	282	0.48	3e-48	51.76	1235	XP_038035233.1
pleckstrin homology domain-containing family A member 7 isoform X9 [Anas platyrhynchos]	Anas platyrhynchos	188	282	0.48	4e-48	51.76	1219	XP_038035234.1
pleckstrin homology domain-containing family A member 7 isoform X5 [Anas platyrhynchos]	Anas platyrhynchos	188	282	0.48	4e-48	51.76	1257	XP_038035230.1
pleckstrin homology domain-containing family A member 7 isoform X7 [Anas platyrhynchos]	Anas platyrhynchos	188	282	0.48	4e-48	51.76	1247	XP_038035232.1
pleckstrin homology domain-containing family A member 7 isoform X2 [Anas platyrhynchos]	Anas platyrhynchos	188	281	0.48	5e-48	51.76	1281	XP_038035227.1
pleckstrin homology domain-containing family A member 7 isoform X1 [Anas platyrhynchos]	Anas platyrhynchos	188	281	0.48	5e-48	51.76	1282	XP_038035226.1
pleckstrin homology domain-containing family A member 7 isoform X6 [Anas platyrhynchos]	Anas platyrhynchos	187	281	0.48	6e-48	51.76	1268	XP_038035231.1
pleckstrin homology domain-containing family A member 7 isoform X4 [Anas platyrhynchos]	Anas platyrhynchos	187	281	0.48	6e-48	51.76	1296	XP_038035229.1
pleckstrin homology domain-containing family A member 7 isoform X8 [Zonotrichia albicollis]	Zonotrichia albicollis	186	277	0.36	1e-47	51.76	1309	XP_026648908.1
pleckstrin homology domain-containing family A member 7 isoform X12 [Zonotrichia albicollis]	Zonotrichia albicollis	186	280	0.59	1e-47	51.76	1242	XP_026648914.1
pleckstrin homology domain-containing family A member 7 isoform X10 [Zonotrichia albicollis]	Zonotrichia albicollis	186	277	0.36	1e-47	51.76	1281	XP_026648912.1
pleckstrin homology domain-containing family A member 7 isoform X5 [Zonotrichia albicollis]	Zonotrichia albicollis	186	276	0.36	2e-47	51.76	1331	XP_026648905.1
pleckstrin homology domain-containing family A member 7 isoform X4 [Zonotrichia albicollis]	Zonotrichia albicollis	186	276	0.36	2e-47	51.76	1333	XP_014122217.1
pleckstrin homology domain-containing family A member 7 isoform X7 [Zonotrichia albicollis]	Zonotrichia albicollis	186	276	0.59	2e-47	51.76	1318	XP_026648907.1
pleckstrin homology domain-containing family A member 7 isoform X2 [Zonotrichia albicollis]	Zonotrichia albicollis	186	276	0.36	2e-47	51.76	1357	XP_026648903.1
pleckstrin homology domain-containing family A member 7 isoform X1 [Zonotrichia albicollis]	Zonotrichia albicollis	186	276	0.36	2e-47	51.76	1358	XP_026648902.1
pleckstrin homology domain-containing family A member 7 isoform X9 [Zonotrichia albicollis]	Zonotrichia albicollis	186	280	0.59	2e-47	51.76	1291	XP_026648909.1
pleckstrin homology domain-containing family A member 7 isoform X6 [Zonotrichia albicollis]	Zonotrichia albicollis	186	276	0.36	3e-47	51.76	1330	XP_026648906.1
pleckstrin homology domain-containing family A member 7 isoform X14 [Zonotrichia albicollis]	Zonotrichia albicollis	185	276	0.36	3e-47	51.76	1186	XP_026648916.1
pleckstrin homology domain-containing family A member 7 isoform X3 [Dromaius novaehollandiae]	Dromaius novaehollandiae	179	272	0.45	3e-45	55.56	1222	XP_025960292.1
pleckstrin homology domain-containing family A member 7 isoform X12 [Gallus gallus]	Gallus gallus	179	270	0.45	3e-45	56.74	1184	XP_040557298.1
pleckstrin homology domain-containing family A member 7 isoform X12 [Gallus gallus]	Gallus gallus	179	270	0.45	4e-45	56.74	1184	XP_040529357.1
pleckstrin homology domain-containing family A member 7 isoform X2 [Dromaius novaehollandiae]	Dromaius novaehollandiae	179	272	0.45	4e-45	55.56	1244	XP_025960291.1
pleckstrin homology domain-containing family A member 7 isoform X5 [Dromaius novaehollandiae]	Dromaius novaehollandiae	179	271	0.45	4e-45	55.56	1191	XP_025960294.1
pleckstrin homology domain-containing family A member 7 isoform X1 [Dromaius novaehollandiae]	Dromaius novaehollandiae	179	271	0.45	5e-45	55.56	1247	XP_025960290.1
pleckstrin homology domain-containing family A member 7 isoform X4 [Dromaius novaehollandiae]	Dromaius novaehollandiae	179	271	0.45	5e-45	55.56	1219	XP_025960293.1
LOW QUALITY PROTEIN: pleckstrin homology domain-containing family A member 4-like [Aquila chrysaetos chrysaetos]	Aquila chrysaetos chrysaetos	156	156	0.15	8e-42	62.1	251	XP_029879856.1
pleckstrin homology domain-containing family A member 5 isoform X6 [Dromaius novaehollandiae]	Dromaius novaehollandiae	156	156	0.18	6e-40	45.7	437	XP_025968051.1
Pleckstrin homology domain-containing family A member 5 [Struthio camelus australis]	Struthio camelus australis	159	224	0.36	7e-39	46.36	1039	KFV79670.1
PREDICTED: pleckstrin homology domain-containing family A member 5 isoform X3 [Struthio camelus australis]	Struthio camelus australis	159	224	0.36	7e-39	46.36	1057	XP_009670224.1
PREDICTED: pleckstrin homology domain-containing family A member 5 isoform X5 [Struthio camelus australis]	Struthio camelus australis	159	224	0.36	7e-39	46.36	1012	XP_009670227.1
pleckstrin homology domain-containing family A member 5 isoform X9 [Anas platyrhynchos]	Anas platyrhynchos	159	223	0.36	7e-39	46.36	1168	XP_027315026.1
pleckstrin homology domain-containing family A member 5 isoform X18 [Anas platyrhynchos]	Anas platyrhynchos	157	157	0.19	7e-39	44.87	685	XP_027315634.1
pleckstrin homology domain-containing family A member 5 isoform X11 [Gallus gallus]	Gallus gallus	159	222	0.36	8e-39	45.7	1143	XP_040511783.1
PREDICTED: pleckstrin homology domain-containing family A member 5 isoform X4 [Struthio camelus australis]	Struthio camelus australis	159	223	0.36	8e-39	46.36	1070	XP_009670226.1
pleckstrin homology domain-containing family A member 5 isoform X13 [Gallus gallus]	Gallus gallus	159	221	0.36	8e-39	45.7	1104	XP_040511791.1
pleckstrin homology domain-containing family A member 5 isoform X32 [Anas platyrhynchos]	Anas platyrhynchos	159	223	0.36	8e-39	46.36	1167	XP_038028890.1
PREDICTED: pleckstrin homology domain-containing family A member 5 isoform X1 [Struthio camelus australis]	Struthio camelus australis	159	224	0.36	8e-39	46.36	1160	XP_009670219.1
pleckstrin homology domain-containing family A member 5 isoform X19 [Anas platyrhynchos]	Anas platyrhynchos	157	157	0.19	9e-39	44.87	645	XP_027315709.1
PREDICTED: pleckstrin homology domain-containing family A member 5 isoform X2 [Struthio camelus australis]	Struthio camelus australis	159	224	0.36	9e-39	46.36	1176	XP_009670220.1
pleckstrin homology domain-containing family A member 5 isoform X7 [Anas platyrhynchos]	Anas platyrhynchos	159	223	0.36	9e-39	46.36	1215	XP_027314864.1
pleckstrin homology domain-containing family A member 5 isoform X12 [Anas platyrhynchos]	Anas platyrhynchos	159	223	0.36	9e-39	46.36	1170	XP_038028882.1
pleckstrin homology domain-containing family A member 5 isoform X3 [Anas platyrhynchos]	Anas platyrhynchos	159	223	0.36	9e-39	46.36	1255	XP_027314675.1
pleckstrin homology domain-containing family A member 5 isoform X15 [Anas platyrhynchos]	Anas platyrhynchos	159	223	0.36	9e-39	46.36	1130	XP_027315371.1
pleckstrin homology domain-containing family A member 5 isoform X2 [Anas platyrhynchos]	Anas platyrhynchos	159	223	0.36	9e-39	46.36	1275	XP_027314613.1
pleckstrin homology domain-containing family A member 5 isoform X27 [Anas platyrhynchos]	Anas platyrhynchos	159	223	0.36	9e-39	46.36	1212	XP_038028887.1
pleckstrin homology domain-containing family A member 5 isoform X29 [Anas platyrhynchos]	Anas platyrhynchos	159	223	0.36	1e-38	46.36	1185	XP_027316036.1
pleckstrin homology domain-containing family A member 5 isoform X2 [Gallus gallus]	Gallus gallus	159	221	0.36	1e-38	45.7	1211	XP_024997642.1
pleckstrin homology domain-containing family A member 5 isoform X33 [Anas platyrhynchos]	Anas platyrhynchos	159	223	0.36	1e-38	46.36	1145	XP_038028891.1
pleckstrin homology domain-containing family A member 5 isoform X10 [Anas platyrhynchos]	Anas platyrhynchos	159	223	0.36	1e-38	46.36	1193	XP_027315087.1
pleckstrin homology domain-containing family A member 5 isoform X4 [Gallus gallus]	Gallus gallus	159	221	0.36	1e-38	45.7	1191	XP_040511762.1
pleckstrin homology domain-containing family A member 5 isoform X1 [Anas platyrhynchos]	Anas platyrhynchos	159	223	0.36	1e-38	46.36	1278	XP_027314549.1
pleckstrin homology domain-containing family A member 5 isoform X11 [Anas platyrhynchos]	Anas platyrhynchos	159	223	0.36	1e-38	46.36	1188	XP_027315158.1
pleckstrin homology domain-containing family A member 5 isoform X30 [Anas platyrhynchos]	Anas platyrhynchos	159	223	0.36	1e-38	46.36	1127	XP_027316097.1
pleckstrin homology domain-containing family A member 5 isoform X3 [Gallus gallus]	Gallus gallus	159	221	0.36	1e-38	45.7	1196	XP_040511759.1
pleckstrin homology domain-containing family A member 5 isoform X6 [Anas platyrhynchos]	Anas platyrhynchos	159	223	0.36	1e-38	46.36	1233	XP_027314807.1
pleckstrin homology domain-containing family A member 5 isoform X1 [Gallus gallus]	Gallus gallus	159	221	0.36	1e-38	45.7	1214	XP_015147402.1
pleckstrin homology domain-containing family A member 5 isoform X5 [Anas platyrhynchos]	Anas platyrhynchos	159	223	0.36	1e-38	46.36	1238	XP_027314753.1
pleckstrin homology domain-containing family A member 5 isoform X28 [Anas platyrhynchos]	Anas platyrhynchos	159	223	0.36	1e-38	46.36	1190	XP_038028888.1
pleckstrin homology domain-containing family A member 5 isoform X9 [Gallus gallus]	Gallus gallus	159	222	0.36	1e-38	45.7	1156	XP_040511777.1
pleckstrin homology domain-containing family A member 5 isoform X21 [Gallus gallus]	Gallus gallus	156	156	0.19	1e-38	44.23	627	XP_040511844.1
pleckstrin homology domain-containing family A member 5 isoform X13 [Anas platyrhynchos]	Anas platyrhynchos	159	222	0.36	1e-38	46.36	1154	XP_027315316.1
pleckstrin homology domain-containing family A member 5 isoform X4 [Anas platyrhynchos]	Anas platyrhynchos	159	223	0.36	1e-38	46.36	1251	XP_027314715.1
pleckstrin homology domain-containing family A member 5 isoform X31 [Anas platyrhynchos]	Anas platyrhynchos	159	223	0.36	1e-38	46.36	1208	XP_038028889.1
pleckstrin homology domain-containing family A member 5 isoform X10 [Dromaius novaehollandiae]	Dromaius novaehollandiae	159	224	0.36	1e-38	45.7	1124	XP_025968056.1
pleckstrin homology domain-containing family A member 5 isoform X24 [Gallus gallus]	Gallus gallus	159	222	0.36	1e-38	45.7	1126	XP_040518303.1
pleckstrin homology domain-containing family A member 5 isoform X4 [Dromaius novaehollandiae]	Dromaius novaehollandiae	159	224	0.36	1e-38	45.7	1127	XP_025968049.1
pleckstrin homology domain-containing family A member 5 isoform X18 [Gallus gallus]	Gallus gallus	157	157	0.19	1e-38	44.23	667	XP_040511825.1
PREDICTED: pleckstrin homology domain-containing family A member 5 isoform X3 [Calidris pugnax]	Calidris pugnax	159	223	0.36	1e-38	45.7	1019	XP_014792869.1
pleckstrin homology domain-containing family A member 5 isoform X14 [Anas platyrhynchos]	Anas platyrhynchos	159	223	0.36	1e-38	46.36	1148	XP_038028883.1
pleckstrin homology domain-containing family A member 5 isoform X15 [Gallus gallus]	Gallus gallus	157	157	0.19	1e-38	44.23	701	XP_040511806.1
pleckstrin homology domain-containing family A member 5 isoform X10 [Gallus gallus]	Gallus gallus	159	221	0.36	1e-38	45.7	1147	XP_040511779.1
pleckstrin homology domain-containing family A member 5 isoform X5 [Gallus gallus]	Gallus gallus	159	221	0.36	1e-38	45.7	1187	XP_015147432.1
pleckstrin homology domain-containing family A member 5 isoform X12 [Gallus gallus]	Gallus gallus	159	222	0.36	1e-38	45.7	1129	XP_015147448.1
pleckstrin homology domain-containing family A member 5 isoform X17 [Anas platyrhynchos]	Anas platyrhynchos	159	221	0.36	1e-38	46.36	990	XP_027315489.1
pleckstrin homology domain-containing family A member 5 isoform X6 [Gallus gallus]	Gallus gallus	159	221	0.36	1e-38	45.7	1174	XP_040511769.1
pleckstrin homology domain-containing family A member 5 isoform X8 [Anas platyrhynchos]	Anas platyrhynchos	159	223	0.36	1e-38	46.36	1211	XP_027314926.1
pleckstrin homology domain-containing family A member 5 isoform X22 [Gallus gallus]	Gallus gallus	159	222	0.36	1e-38	45.7	1274	XP_040511846.1
pleckstrin homology domain-containing family A member 5 isoform X2 [Dromaius novaehollandiae]	Dromaius novaehollandiae	159	224	0.36	1e-38	45.7	1167	XP_025968047.1
pleckstrin homology domain-containing family A member 5 isoform X5 [Dromaius novaehollandiae]	Dromaius novaehollandiae	157	157	0.19	1e-38	44.23	688	XP_025968050.1
pleckstrin homology domain-containing family A member 5 isoform X7 [Gallus gallus]	Gallus gallus	159	221	0.36	1e-38	45.7	1169	XP_040511771.1
pleckstrin homology domain-containing family A member 5 isoform X9 [Dromaius novaehollandiae]	Dromaius novaehollandiae	159	223	0.36	1e-38	45.7	1182	XP_025968054.1
pleckstrin homology domain-containing family A member 5 isoform X20 [Gallus gallus]	Gallus gallus	156	156	0.19	1e-38	44.23	645	XP_040511839.1
pleckstrin homology domain-containing family A member 5 isoform X8 [Gallus gallus]	Gallus gallus	159	221	0.36	1e-38	45.7	1161	XP_040511774.1
pleckstrin homology domain-containing family A member 5 isoform X3 [Dromaius novaehollandiae]	Dromaius novaehollandiae	159	224	0.36	1e-38	45.7	1145	XP_025968048.1
pleckstrin homology domain-containing family A member 5 isoform X16 [Anas platyrhynchos]	Anas platyrhynchos	158	221	0.36	1e-38	44.87	1053	XP_027315420.1
pleckstrin homology domain-containing family A member 5 isoform X1 [Dromaius novaehollandiae]	Dromaius novaehollandiae	159	224	0.36	1e-38	45.7	1185	XP_025968046.1
PREDICTED: pleckstrin homology domain-containing family A member 5 isoform X5 [Calidris pugnax]	Calidris pugnax	158	223	0.36	1e-38	45.7	1077	XP_014792872.1
PREDICTED: pleckstrin homology domain-containing family A member 5 isoform X1 [Calidris pugnax]	Calidris pugnax	159	223	0.36	1e-38	45.7	1164	XP_014792867.1
pleckstrin homology domain-containing family A member 5 isoform X16 [Gallus gallus]	Gallus gallus	157	157	0.19	1e-38	44.23	688	XP_040511813.1
pleckstrin homology domain-containing family A member 5 isoform X8 [Dromaius novaehollandiae]	Dromaius novaehollandiae	159	224	0.37	1e-38	44.23	1275	XP_025968053.1
PREDICTED: pleckstrin homology domain-containing family A member 5 isoform X2 [Calidris pugnax]	Calidris pugnax	159	223	0.36	1e-38	45.7	1167	XP_014792868.1
pleckstrin homology domain-containing family A member 5 isoform X19 [Gallus gallus]	Gallus gallus	156	156	0.19	1e-38	44.23	648	XP_040511831.1
pleckstrin homology domain-containing family A member 5 isoform X14 [Gallus gallus]	Gallus gallus	157	157	0.19	1e-38	44.23	719	XP_040511798.1
pleckstrin homology domain-containing family A member 5 isoform X6 [Cygnus atratus]	Cygnus atratus	159	222	0.36	2e-38	46.36	1270	XP_035406691.1
pleckstrin homology domain-containing family A member 5 isoform X17 [Gallus gallus]	Gallus gallus	156	156	0.19	2e-38	44.23	685	XP_015147459.1
pleckstrin homology domain-containing family A member 5 isoform X3 [Cygnus atratus]	Cygnus atratus	158	221	0.36	2e-38	46.36	1195	XP_035406688.1
pleckstrin homology domain-containing family A member 5 isoform X2 [Cygnus atratus]	Cygnus atratus	158	221	0.36	2e-38	46.36	1228	XP_035406687.1
pleckstrin homology domain-containing family A member 5 isoform X4 [Cygnus atratus]	Cygnus atratus	158	221	0.36	2e-38	46.36	1188	XP_035406689.1
pleckstrin homology domain-containing family A member 5 isoform X1 [Cygnus atratus]	Cygnus atratus	158	221	0.36	3e-38	46.36	1251	XP_035406686.1
pleckstrin homology domain-containing family A member 5 isoform X10 [Athene cunicularia]	Athene cunicularia	157	223	0.36	3e-38	45.03	1015	XP_026718566.1
pleckstrin homology domain-containing family A member 5 isoform X6 [Athene cunicularia]	Athene cunicularia	157	222	0.37	3e-38	43.59	1139	XP_026718520.1
pleckstrin homology domain-containing family A member 5 isoform X8 [Athene cunicularia]	Athene cunicularia	157	222	0.36	3e-38	45.03	1054	XP_026718541.1
pleckstrin homology domain-containing family A member 5 isoform X9 [Athene cunicularia]	Athene cunicularia	157	221	0.36	3e-38	45.03	1073	XP_026718557.1
pleckstrin homology domain-containing family A member 5 isoform X5 [Athene cunicularia]	Athene cunicularia	157	222	0.37	3e-38	43.59	1157	XP_026718514.1
pleckstrin homology domain-containing family A member 5 isoform X4 [Athene cunicularia]	Athene cunicularia	157	222	0.37	4e-38	43.59	1163	XP_026718506.1
pleckstrin homology domain-containing family A member 5 isoform X7 [Athene cunicularia]	Athene cunicularia	157	223	0.36	4e-38	45.03	1117	XP_026718530.1
pleckstrin homology domain-containing family A member 5 isoform X2 [Athene cunicularia]	Athene cunicularia	157	222	0.37	4e-38	43.59	1182	XP_026718489.1
pleckstrin homology domain-containing family A member 5 isoform X1 [Athene cunicularia]	Athene cunicularia	157	222	0.37	4e-38	43.59	1202	XP_026718481.1
pleckstrin homology domain-containing family A member 5 isoform X3 [Athene cunicularia]	Athene cunicularia	157	222	0.37	4e-38	43.59	1175	XP_026718498.1
pleckstrin homology domain-containing family A member 5 isoform X3 [Aquila chrysaetos chrysaetos]	Aquila chrysaetos chrysaetos	157	221	0.36	5e-38	45.03	1096	XP_040985520.1
pleckstrin homology domain-containing family A member 5 isoform X12 [Falco peregrinus]	Falco peregrinus	157	220	0.36	5e-38	45.03	1016	XP_027632969.1
pleckstrin homology domain-containing family A member 5 isoform X5 [Aquila chrysaetos chrysaetos]	Aquila chrysaetos chrysaetos	157	222	0.36	5e-38	45.03	1056	XP_040985521.1
pleckstrin homology domain-containing family A member 4-like isoform X2 [Gallus gallus]	Gallus gallus	146	146	0.19	5e-38	51.33	264	XP_040504219.1
pleckstrin homology domain-containing family A member 5 isoform X11 [Falco peregrinus]	Falco peregrinus	157	220	0.36	5e-38	45.03	1074	XP_027632968.1
pleckstrin homology domain-containing family A member 5 isoform X10 [Falco peregrinus]	Falco peregrinus	156	220	0.36	5e-38	45.03	1019	XP_027632965.1
pleckstrin homology domain-containing family A member 5 isoform X6 [Falco peregrinus]	Falco peregrinus	157	220	0.36	5e-38	45.03	1104	XP_027632959.1
pleckstrin homology domain-containing family A member 5 isoform X9 [Falco peregrinus]	Falco peregrinus	157	220	0.36	5e-38	45.03	1077	XP_013160786.1
pleckstrin homology domain-containing family A member 5 isoform X1 [Aquila chrysaetos chrysaetos]	Aquila chrysaetos chrysaetos	157	222	0.37	6e-38	43.59	1203	XP_029896521.1
pleckstrin homology domain-containing family A member 5 isoform X5 [Zonotrichia albicollis]	Zonotrichia albicollis	157	221	0.5	6e-38	45.7	1202	XP_014131389.1
pleckstrin homology domain-containing family A member 5 isoform X10 [Zonotrichia albicollis]	Zonotrichia albicollis	157	221	0.5	6e-38	45.7	1172	XP_026646162.1
pleckstrin homology domain-containing family A member 5 isoform X8 [Falco peregrinus]	Falco peregrinus	156	220	0.36	6e-38	45.03	1054	XP_027632962.1
pleckstrin homology domain-containing family A member 5 isoform X2 [Falco peregrinus]	Falco peregrinus	157	220	0.37	6e-38	43.59	1164	XP_027632955.1
pleckstrin homology domain-containing family A member 5 isoform X2 [Aquila chrysaetos chrysaetos]	Aquila chrysaetos chrysaetos	156	221	0.36	6e-38	45.03	1114	XP_040985519.1
pleckstrin homology domain-containing family A member 5 isoform X5 [Falco peregrinus]	Falco peregrinus	156	219	0.37	6e-38	43.59	1120	XP_027632958.1
pleckstrin homology domain-containing family A member 5 isoform X11 [Zonotrichia albicollis]	Zonotrichia albicollis	156	221	0.5	6e-38	45.7	1114	XP_014131393.1
pleckstrin homology domain-containing family A member 5 isoform X7 [Zonotrichia albicollis]	Zonotrichia albicollis	156	221	0.5	6e-38	45.7	1175	XP_026646161.1
pleckstrin homology domain-containing family A member 5 isoform X8 [Zonotrichia albicollis]	Zonotrichia albicollis	156	221	0.5	6e-38	45.7	1157	XP_014131391.1
pleckstrin homology domain-containing family A member 5 isoform X4 [Falco peregrinus]	Falco peregrinus	156	220	0.36	6e-38	45.03	1122	XP_027632957.1
pleckstrin homology domain-containing family A member 5 isoform X9 [Zonotrichia albicollis]	Zonotrichia albicollis	156	221	0.5	6e-38	45.7	1117	XP_014131392.1
pleckstrin homology domain-containing family A member 5 isoform X1 [Falco peregrinus]	Falco peregrinus	156	220	0.37	7e-38	43.59	1167	XP_027632953.1
pleckstrin homology domain-containing family A member 5 isoform X7 [Falco peregrinus]	Falco peregrinus	156	221	0.36	7e-38	45.03	1082	XP_027632960.1
pleckstrin homology domain-containing family A member 5 isoform X6 [Melopsittacus undulatus]	Melopsittacus undulatus	156	219	0.36	7e-38	45.03	1068	XP_033918943.1
pleckstrin homology domain-containing family A member 5 isoform X2 [Zonotrichia albicollis]	Zonotrichia albicollis	156	220	0.36	7e-38	45.7	1262	XP_014131387.1
pleckstrin homology domain-containing family A member 5 isoform X1 [Zonotrichia albicollis]	Zonotrichia albicollis	156	220	0.36	7e-38	45.7	1265	XP_005481907.2
pleckstrin homology domain-containing family A member 5 isoform X4 [Zonotrichia albicollis]	Zonotrichia albicollis	156	220	0.36	7e-38	45.7	1220	XP_014131388.1
pleckstrin homology domain-containing family A member 5 isoform X3 [Falco peregrinus]	Falco peregrinus	156	220	0.36	7e-38	45.03	1140	XP_027632956.1
pleckstrin homology domain-containing family A member 5 isoform X6 [Zonotrichia albicollis]	Zonotrichia albicollis	156	221	0.36	7e-38	45.7	1180	XP_014131390.1
pleckstrin homology domain-containing family A member 5 isoform X3 [Zonotrichia albicollis]	Zonotrichia albicollis	156	220	0.36	7e-38	45.7	1238	XP_026646160.1
pleckstrin homology domain-containing family A member 4-like isoform X4 [Melopsittacus undulatus]	Melopsittacus undulatus	149	149	0.18	8e-38	57.82	376	XP_033924453.1
pleckstrin homology domain-containing family A member 5 isoform X3 [Melopsittacus undulatus]	Melopsittacus undulatus	156	219	0.36	8e-38	45.03	1160	XP_033918940.1
pleckstrin homology domain-containing family A member 5 isoform X8 [Melopsittacus undulatus]	Melopsittacus undulatus	156	219	0.36	9e-38	45.03	1117	XP_033918945.1
pleckstrin homology domain-containing family A member 5 isoform X2 [Melopsittacus undulatus]	Melopsittacus undulatus	156	219	0.36	9e-38	45.03	1175	XP_033918939.1
pleckstrin homology domain-containing family A member 5 isoform X4 [Melopsittacus undulatus]	Melopsittacus undulatus	156	219	0.36	9e-38	45.03	1120	XP_033918941.1
pleckstrin homology domain-containing family A member 5 isoform X1 [Melopsittacus undulatus]	Melopsittacus undulatus	156	219	0.36	9e-38	45.03	1178	XP_033918938.1
pleckstrin homology domain-containing family A member 5 isoform X5 [Melopsittacus undulatus]	Melopsittacus undulatus	156	216	0.36	9e-38	45.03	1099	XP_033918942.1
pleckstrin homology domain-containing family A member 5 isoform X7 [Melopsittacus undulatus]	Melopsittacus undulatus	156	219	0.36	1e-37	45.03	1241	XP_033918944.1
pleckstrin homology domain-containing family A member 4-like isoform X1 [Gallus gallus]	Gallus gallus	146	146	0.22	1e-37	45.98	291	XP_040541108.1
pleckstrin homology domain-containing family A member 6-like isoform X1 [Gallus gallus]	Gallus gallus	144	144	0.21	3e-37	46.99	291	XP_040504218.1
pleckstrin homology domain-containing family A member 6-like isoform X4 [Gallus gallus]	Gallus gallus	144	144	0.19	2e-36	51.33	374	XP_040541106.1
pleckstrin homology domain-containing family A member 6 isoform X3 [Gallus gallus]	Gallus gallus	143	216	0.39	1e-33	43.21	1197	XP_040547416.1
PREDICTED: pleckstrin homology domain-containing family A member 6 isoform X4 [Calidris pugnax]	Calidris pugnax	142	222	0.4	2e-33	42.68	1116	XP_014810958.1
pleckstrin homology domain-containing family A member 6 isoform X7 [Aquila chrysaetos chrysaetos]	Aquila chrysaetos chrysaetos	142	217	0.4	3e-33	42.68	1164	XP_029856251.1
pleckstrin homology domain-containing family A member 6 isoform X18 [Gallus gallus]	Gallus gallus	141	214	0.34	4e-33	43.36	1040	XP_040547436.1
pleckstrin homology domain-containing family A member 6 isoform X3 [Gallus gallus]	Gallus gallus	141	214	0.39	5e-33	42.59	1197	XP_024999672.2
pleckstrin homology domain-containing family A member 6 isoform X4 [Cygnus atratus]	Cygnus atratus	141	214	0.36	5e-33	43.95	1046	XP_035417308.1
pleckstrin homology domain-containing family A member 6 isoform X10 [Gallus gallus]	Gallus gallus	141	214	0.37	6e-33	43.36	1164	XP_040547423.1
pleckstrin homology domain-containing family A member 6 isoform X10 [Athene cunicularia]	Athene cunicularia	140	216	0.39	6e-33	42.95	1165	XP_026719934.1
pleckstrin homology domain-containing family A member 6 isoform X4 [Anas platyrhynchos]	Anas platyrhynchos	140	219	0.4	9e-33	43.95	1267	XP_038024282.1
pleckstrin homology domain-containing family A member 6 isoform X13 [Anas platyrhynchos]	Anas platyrhynchos	140	219	0.4	1e-32	43.95	1217	XP_027300911.2
pleckstrin homology domain-containing family A member 6 isoform X2 [Athene cunicularia]	Athene cunicularia	140	216	0.37	1e-32	46.51	1197	XP_026719924.1
pleckstrin homology domain-containing family A member 6 isoform X2 [Aquila chrysaetos chrysaetos]	Aquila chrysaetos chrysaetos	140	215	0.37	1e-32	46.51	1196	XP_029856243.1
pleckstrin homology domain-containing family A member 6 isoform X18 [Gallus gallus]	Gallus gallus	139	212	0.34	1e-32	42.66	1040	XP_024999683.2
pleckstrin homology domain-containing family A member 6 isoform X10 [Gallus gallus]	Gallus gallus	139	212	0.37	2e-32	42.66	1164	XP_024999678.2
pleckstrin homology domain-containing family A member 6 isoform X19 [Gallus gallus]	Gallus gallus	138	211	0.37	4e-32	42.66	1268	XP_040508834.1
pleckstrin homology domain-containing family A member 6 isoform X6 [Melopsittacus undulatus]	Melopsittacus undulatus	138	214	0.32	6e-32	47.2	1215	XP_033925875.1
pleckstrin homology domain-containing family A member 6 isoform X3 [Melopsittacus undulatus]	Melopsittacus undulatus	138	214	0.32	6e-32	47.2	1247	XP_033925872.1
pleckstrin homology domain-containing family A member 4-like isoform X1 [Melopsittacus undulatus]	Melopsittacus undulatus	131	131	0.18	2e-31	47.22	409	XP_033924450.1
pleckstrin homology domain-containing family A member 6 isoform X14 [Gallus gallus]	Gallus gallus	131	204	0.36	6e-30	38.46	1093	XP_040547427.1
pleckstrin homology domain-containing family A member 6 isoform X12 [Gallus gallus]	Gallus gallus	131	204	0.36	6e-30	38.46	1143	XP_040547425.1
pleckstrin homology domain-containing family A member 6 isoform X11 [Gallus gallus]	Gallus gallus	131	205	0.39	7e-30	38.46	1149	XP_040547424.1
pleckstrin homology domain-containing family A member 6 isoform X9 [Gallus gallus]	Gallus gallus	131	204	0.39	7e-30	38.46	1167	XP_040547422.1

## Sheet: Reptilia
Description	Scientific Name	Max Score	Total Score	Query Cover	E value	Per. ident	Acc. Len	Accession
Pleckstrin-likey domain-containing family A member 7 [Varanus komodoensis]	Varanus komodoensis	202	202	0.26	8e-57	48.87	361	KAF7238835.1
pleckstrin homology domain-containing family A member 4 [Protobothrops mucrosquamatus]	Protobothrops mucrosquamatus	210	352	0.67	4e-55	61.54	1106	XP_029138854.1
pleckstrin homology domain-containing family A member 4 isoform X3 [Thamnophis elegans]	Thamnophis elegans	209	338	0.36	4e-55	60.9	1114	XP_032092693.1
pleckstrin homology domain-containing family A member 4 isoform X1 [Thamnophis elegans]	Thamnophis elegans	210	338	0.36	4e-55	60.9	1128	XP_032092691.1
pleckstrin homology domain-containing family A member 4 [Python bivittatus]	Python bivittatus	207	335	0.37	5e-55	59.26	774	XP_007441643.1
pleckstrin homology domain-containing family A member 4 isoform X2 [Thamnophis elegans]	Thamnophis elegans	209	338	0.36	5e-55	60.9	1118	XP_032092692.1
PREDICTED: pleckstrin homology domain-containing family A member 4 [Thamnophis sirtalis]	Thamnophis sirtalis	209	338	0.36	5e-55	60.9	1124	XP_013908761.1
pleckstrin homology domain-containing family A member 4 [Notechis scutatus]	Notechis scutatus	209	333	0.36	8e-55	60.9	1111	XP_026533240.1
pleckstrin homology domain-containing family A member 4 [Pseudonaja textilis]	Pseudonaja textilis	209	334	0.36	9e-55	60.9	1111	XP_026567599.1
pleckstrin homology domain-containing family A member 4 isoform X3 [Pantherophis guttatus]	Pantherophis guttatus	208	334	0.37	1e-54	60.26	1091	XP_034279140.1
pleckstrin homology domain-containing family A member 4 isoform X4 [Pantherophis guttatus]	Pantherophis guttatus	208	338	0.36	1e-54	60.26	1080	XP_034279141.1
pleckstrin homology domain-containing family A member 4 isoform X1 [Pantherophis guttatus]	Pantherophis guttatus	208	338	0.36	1e-54	60.26	1114	XP_034279136.1
pleckstrin homology domain-containing family A member 4 isoform X2 [Pantherophis guttatus]	Pantherophis guttatus	208	337	0.36	1e-54	60.26	1104	XP_034279139.1
Branched-chain-amino-acid aminotransferase, mitochondrial [Ophiophagus hannah]	Ophiophagus hannah	208	330	0.37	2e-54	60.9	1616	ETE66692.1
PREDICTED: pleckstrin homology domain-containing family A member 4 isoform X3 [Anolis carolinensis]	Anolis carolinensis	207	379	0.54	3e-54	59.62	1127	XP_008117118.1
PREDICTED: pleckstrin homology domain-containing family A member 4 isoform X4 [Anolis carolinensis]	Anolis carolinensis	207	379	0.51	3e-54	59.62	1115	XP_016852192.1
PREDICTED: pleckstrin homology domain-containing family A member 4 isoform X2 [Anolis carolinensis]	Anolis carolinensis	207	380	0.54	4e-54	59.62	1134	XP_016852191.1
PREDICTED: pleckstrin homology domain-containing family A member 4 isoform X1 [Anolis carolinensis]	Anolis carolinensis	207	380	0.54	4e-54	59.62	1149	XP_016852189.1
pleckstrin homology domain-containing family A member 4 isoform X5 [Pogona vitticeps]	Pogona vitticeps	206	342	0.45	5e-54	51.23	1096	XP_020648377.1
pleckstrin homology domain-containing family A member 4 isoform X4 [Pogona vitticeps]	Pogona vitticeps	206	342	0.45	7e-54	51.23	1132	XP_020648376.1
pleckstrin homology domain-containing family A member 4 isoform X2 [Pogona vitticeps]	Pogona vitticeps	206	342	0.39	7e-54	58.97	1146	XP_020648374.1
pleckstrin homology domain-containing family A member 4 isoform X3 [Pogona vitticeps]	Pogona vitticeps	206	342	0.39	8e-54	58.97	1139	XP_020648375.1
pleckstrin homology domain-containing family A member 4 isoform X1 [Pogona vitticeps]	Pogona vitticeps	206	342	0.39	8e-54	58.97	1148	XP_020648365.1
PREDICTED: pleckstrin homology domain-containing family A member 4 [Gekko japonicus]	Gekko japonicus	204	392	0.52	9e-54	58.75	855	XP_015274011.1
pleckstrin homology domain-containing family A member 4 isoform X3 [Podarcis muralis]	Podarcis muralis	202	332	0.48	5e-53	45.42	873	XP_028557734.1
pleckstrin homology domain-containing family A member 4 [Lacerta agilis]	Lacerta agilis	202	376	0.66	1e-52	45.11	1110	XP_033025141.1
pleckstrin homology domain-containing family A member 4 isoform X2 [Podarcis muralis]	Podarcis muralis	202	333	0.48	1e-52	45.42	1091	XP_028557731.1
pleckstrin homology domain-containing family A member 4 isoform X1 [Podarcis muralis]	Podarcis muralis	202	332	0.48	2e-52	45.42	1109	XP_028557730.1
pleckstrin homology domain-containing family A member 4 [Zootoca vivipara]	Zootoca vivipara	202	332	0.48	2e-52	45.11	1092	XP_034991354.1
LOW QUALITY PROTEIN: pleckstrin homology domain-containing family A member 4-like [Protobothrops mucrosquamatus]	Protobothrops mucrosquamatus	199	369	0.5	1e-51	60.13	1012	XP_029142280.1
pleckstrin homology domain-containing family A member 4 isoform X6 [Crotalus tigris]	Crotalus tigris	193	322	0.36	5e-50	60.9	902	XP_039191154.1
pleckstrin homology domain-containing family A member 4 isoform X5 [Crotalus tigris]	Crotalus tigris	193	323	0.36	5e-50	60.9	911	XP_039191153.1
pleckstrin homology domain-containing family A member 4 isoform X1 [Crotalus tigris]	Crotalus tigris	193	323	0.36	1e-49	60.9	1157	XP_039191144.1
pleckstrin homology domain-containing family A member 4 isoform X2 [Crotalus tigris]	Crotalus tigris	193	323	0.36	1e-49	60.9	1106	XP_039191145.1
pleckstrin homology domain-containing family A member 7 isoform X4 [Pogona vitticeps]	Pogona vitticeps	193	290	0.55	2e-49	66.13	1270	XP_020658598.1
pleckstrin homology domain-containing family A member 4 isoform X3 [Crotalus tigris]	Crotalus tigris	184	314	0.33	7e-47	62.7	1079	XP_039191149.1
pleckstrin homology domain-containing family A member 7 isoform X7 [Pogona vitticeps]	Pogona vitticeps	182	279	0.55	6e-46	56.94	1235	XP_020658601.1
pleckstrin homology domain-containing family A member 7 isoform X6 [Pogona vitticeps]	Pogona vitticeps	182	279	0.55	7e-46	56.94	1243	XP_020658600.1
PREDICTED: pleckstrin homology domain-containing family A member 7 isoform X4 [Anolis carolinensis]	Anolis carolinensis	181	278	0.58	9e-46	40	1241	XP_008105604.1
PREDICTED: pleckstrin homology domain-containing family A member 7 isoform X3 [Anolis carolinensis]	Anolis carolinensis	181	278	0.58	9e-46	39.36	1272	XP_008105596.1
pleckstrin homology domain-containing family A member 7 isoform X5 [Pogona vitticeps]	Pogona vitticeps	181	279	0.55	1e-45	56.94	1267	XP_020658599.1
pleckstrin homology domain-containing family A member 7 isoform X7 [Sceloporus undulatus]	Sceloporus undulatus	181	279	0.57	1e-45	40.5	1241	XP_042301922.1
pleckstrin homology domain-containing family A member 7 isoform X8 [Pogona vitticeps]	Pogona vitticeps	181	278	0.55	1e-45	56.94	1218	XP_020658602.1
pleckstrin homology domain-containing family A member 7 isoform X3 [Pogona vitticeps]	Pogona vitticeps	181	278	0.55	1e-45	56.94	1276	XP_020658597.1
pleckstrin homology domain-containing family A member 7 isoform X2 [Pogona vitticeps]	Pogona vitticeps	181	278	0.55	1e-45	56.94	1287	XP_020658596.1
pleckstrin homology domain-containing family A member 7 isoform X1 [Pogona vitticeps]	Pogona vitticeps	181	278	0.55	1e-45	56.94	1290	XP_020658594.1
PREDICTED: pleckstrin homology domain-containing family A member 7 isoform X2 [Anolis carolinensis]	Anolis carolinensis	181	278	0.58	2e-45	39.36	1294	XP_008105590.1
PREDICTED: pleckstrin homology domain-containing family A member 7 isoform X1 [Anolis carolinensis]	Anolis carolinensis	181	277	0.58	2e-45	39.36	1295	XP_008105584.1
pleckstrin homology domain-containing family A member 7 isoform X4 [Sceloporus undulatus]	Sceloporus undulatus	181	278	0.6	2e-45	40.5	1272	XP_042301919.1
pleckstrin homology domain-containing family A member 7 isoform X3 [Sceloporus undulatus]	Sceloporus undulatus	180	278	0.6	2e-45	40.5	1280	XP_042301918.1
pleckstrin homology domain-containing family A member 7 isoform X2 [Sceloporus undulatus]	Sceloporus undulatus	180	278	0.57	2e-45	40.5	1294	XP_042301917.1
pleckstrin homology domain-containing family A member 7 isoform X8 [Sceloporus undulatus]	Sceloporus undulatus	180	278	0.6	2e-45	40.5	1232	XP_042301923.1
pleckstrin homology domain-containing family A member 7 isoform X1 [Sceloporus undulatus]	Sceloporus undulatus	180	278	0.57	3e-45	40.5	1295	XP_042301916.1
pleckstrin homology domain-containing family A member 7 isoform X6 [Sceloporus undulatus]	Sceloporus undulatus	180	319	0.61	3e-45	56.25	1244	XP_042301921.1
pleckstrin homology domain-containing family A member 7 isoform X5 [Sceloporus undulatus]	Sceloporus undulatus	180	278	0.57	3e-45	40.5	1267	XP_042301920.1
pleckstrin homology domain-containing family A member 7 isoform X5 [Zootoca vivipara]	Zootoca vivipara	180	269	0.39	3e-45	46.15	1240	XP_034976058.1
pleckstrin homology domain-containing family A member 7 isoform X8 [Lacerta agilis]	Lacerta agilis	179	269	0.39	7e-45	46.15	1298	XP_033009523.1
pleckstrin homology domain-containing family A member 7 isoform X3 [Zootoca vivipara]	Zootoca vivipara	179	267	0.39	7e-45	46.15	1270	XP_034976039.1
pleckstrin homology domain-containing family A member 7 isoform X2 [Zootoca vivipara]	Zootoca vivipara	179	268	0.39	7e-45	46.15	1291	XP_034976030.1
pleckstrin homology domain-containing family A member 7 isoform X9 [Podarcis muralis]	Podarcis muralis	179	271	0.54	7e-45	46.15	1256	XP_028588332.1
pleckstrin homology domain-containing family A member 7 isoform X1 [Zootoca vivipara]	Zootoca vivipara	179	268	0.39	7e-45	46.15	1293	XP_034976021.1
pleckstrin homology domain-containing family A member 7 isoform X9 [Lacerta agilis]	Lacerta agilis	179	269	0.39	7e-45	46.15	1298	XP_033009532.1
pleckstrin homology domain-containing family A member 7 isoform X5 [Lacerta agilis]	Lacerta agilis	179	269	0.39	8e-45	46.15	1326	XP_033009496.1
pleckstrin homology domain-containing family A member 7 isoform X4 [Zootoca vivipara]	Zootoca vivipara	179	268	0.39	8e-45	46.15	1265	XP_034976049.1
pleckstrin homology domain-containing family A member 7 isoform X7 [Lacerta agilis]	Lacerta agilis	179	269	0.39	8e-45	46.15	1319	XP_033009514.1
pleckstrin homology domain-containing family A member 7 isoform X6 [Lacerta agilis]	Lacerta agilis	179	269	0.39	8e-45	46.15	1321	XP_033009505.1
pleckstrin homology domain-containing family A member 7 isoform X7 [Podarcis muralis]	Podarcis muralis	179	270	0.49	8e-45	55.56	1264	XP_028588318.1
pleckstrin homology domain-containing family A member 7 isoform X10 [Podarcis muralis]	Podarcis muralis	178	270	0.54	9e-45	46.15	1240	XP_028588341.1
pleckstrin homology domain-containing family A member 7 isoform X11 [Lacerta agilis]	Lacerta agilis	178	268	0.39	9e-45	46.15	1293	XP_033009548.1
pleckstrin homology domain-containing family A member 7 isoform X10 [Lacerta agilis]	Lacerta agilis	178	268	0.39	9e-45	46.15	1294	XP_033009540.1
pleckstrin homology domain-containing family A member 7 isoform X12 [Podarcis muralis]	Podarcis muralis	178	270	0.54	9e-45	46.15	1220	XP_028588358.1
pleckstrin homology domain-containing family A member 7 isoform X12 [Lacerta agilis]	Lacerta agilis	178	269	0.39	1e-44	46.15	1151	XP_033009556.1
pleckstrin homology domain-containing family A member 7 isoform X6 [Pseudonaja textilis]	Pseudonaja textilis	178	276	0.59	1e-44	40.53	1245	XP_026562290.1
pleckstrin homology domain-containing family A member 7 isoform X1 [Lacerta agilis]	Lacerta agilis	178	268	0.39	1e-44	46.15	1372	XP_033009461.1
pleckstrin homology domain-containing family A member 7 isoform X2 [Lacerta agilis]	Lacerta agilis	178	268	0.39	1e-44	46.15	1371	XP_033009469.1
pleckstrin homology domain-containing family A member 7 isoform X6 [Podarcis muralis]	Podarcis muralis	178	269	0.59	1e-44	55.56	1284	XP_028588309.1
pleckstrin homology domain-containing family A member 7 isoform X4 [Lacerta agilis]	Lacerta agilis	178	268	0.39	1e-44	46.15	1344	XP_033009487.1
pleckstrin homology domain-containing family A member 7 isoform X5 [Pseudonaja textilis]	Pseudonaja textilis	177	275	0.59	1e-44	40.53	1265	XP_026562289.1
pleckstrin homology domain-containing family A member 7 isoform X4 [Pseudonaja textilis]	Pseudonaja textilis	177	275	0.59	2e-44	40.53	1267	XP_026562287.1
pleckstrin homology domain-containing family A member 7 isoform X1 [Pseudonaja textilis]	Pseudonaja textilis	177	276	0.59	2e-44	40.53	1290	XP_026562284.1
pleckstrin homology domain-containing family A member 7 isoform X3 [Podarcis muralis]	Podarcis muralis	177	269	0.63	2e-44	46.15	1305	XP_028588279.1
pleckstrin homology domain-containing family A member 7 isoform X2 [Pseudonaja textilis]	Pseudonaja textilis	177	276	0.59	2e-44	40.53	1288	XP_026562285.1
pleckstrin homology domain-containing family A member 7 isoform X3 [Pseudonaja textilis]	Pseudonaja textilis	177	276	0.59	2e-44	40.53	1287	XP_026562286.1
pleckstrin homology domain-containing family A member 7 isoform X3 [Lacerta agilis]	Lacerta agilis	177	268	0.39	2e-44	46.15	1345	XP_033009477.1
pleckstrin homology domain-containing family A member 7 isoform X2 [Podarcis muralis]	Podarcis muralis	177	269	0.63	2e-44	46.15	1306	XP_028588270.1
pleckstrin homology domain-containing family A member 7 isoform X1 [Podarcis muralis]	Podarcis muralis	177	269	0.63	2e-44	46.15	1307	XP_028588261.1
pleckstrin homology domain-containing family A member 7 isoform X5 [Podarcis muralis]	Podarcis muralis	177	269	0.54	2e-44	46.15	1290	XP_028588298.1
pleckstrin homology domain-containing family A member 7 isoform X4 [Podarcis muralis]	Podarcis muralis	177	269	0.54	2e-44	46.15	1291	XP_028588288.1
pleckstrin homology domain-containing family A member 7 isoform X8 [Podarcis muralis]	Podarcis muralis	177	269	0.54	2e-44	46.15	1263	XP_028588326.1
pleckstrin homology domain-containing family A member 7 isoform X13 [Podarcis muralis]	Podarcis muralis	177	269	0.59	2e-44	55.56	1137	XP_028588366.1
Pleckstrin-likey domain-containing family A member 7 [Varanus komodoensis]	Varanus komodoensis	163	163	0.15	2e-44	49.38	217	KAF7245643.1
pleckstrin homology domain-containing family A member 7 isoform X7 [Pseudonaja textilis]	Pseudonaja textilis	177	275	0.59	2e-44	40.53	1120	XP_026562291.1
pleckstrin homology domain-containing family A member 7 isoform X6 [Notechis scutatus]	Notechis scutatus	177	274	0.59	2e-44	40.53	1245	XP_026524117.1
pleckstrin homology domain-containing family A member 7 isoform X11 [Podarcis muralis]	Podarcis muralis	177	269	0.59	2e-44	55.56	1233	XP_028588349.1
pleckstrin homology domain-containing family A member 7 isoform X4 [Notechis scutatus]	Notechis scutatus	177	273	0.59	2e-44	40.53	1267	XP_026524114.1
pleckstrin homology domain-containing family A member 7 isoform X5 [Notechis scutatus]	Notechis scutatus	177	273	0.59	3e-44	40.53	1265	XP_026524115.1
hypothetical protein parPi_0007337 [Paroedura picta]	Paroedura picta	177	276	0.55	3e-44	54.86	1237	GCF47369.1
pleckstrin homology domain-containing family A member 7 isoform X3 [Notechis scutatus]	Notechis scutatus	176	273	0.59	4e-44	40.53	1287	XP_026524113.1
pleckstrin homology domain-containing family A member 7 isoform X1 [Notechis scutatus]	Notechis scutatus	176	273	0.59	4e-44	40.53	1290	XP_026524111.1
pleckstrin homology domain-containing family A member 7 isoform X2 [Notechis scutatus]	Notechis scutatus	176	273	0.59	4e-44	40.53	1288	XP_026524112.1
pleckstrin homology domain-containing family A member 7 isoform X8 [Pantherophis guttatus]	Pantherophis guttatus	176	272	0.49	4e-44	54.17	1237	XP_034272869.1
pleckstrin homology domain-containing family A member 7 isoform X7 [Pantherophis guttatus]	Pantherophis guttatus	176	272	0.49	4e-44	54.17	1245	XP_034272868.1
pleckstrin homology domain-containing family A member 7 isoform X7 [Notechis scutatus]	Notechis scutatus	176	273	0.59	4e-44	40.53	1120	XP_026524118.1
pleckstrin homology domain-containing family A member 7 isoform X4 [Pantherophis guttatus]	Pantherophis guttatus	176	272	0.49	6e-44	54.17	1265	XP_034272865.1
pleckstrin homology domain-containing family A member 7 isoform X6 [Pantherophis guttatus]	Pantherophis guttatus	176	272	0.49	6e-44	54.17	1257	XP_034272867.1
pleckstrin homology domain-containing family A member 7 isoform X5 [Pantherophis guttatus]	Pantherophis guttatus	176	271	0.49	6e-44	54.17	1259	XP_034272866.1
pleckstrin homology domain-containing family A member 7 isoform X3 [Pantherophis guttatus]	Pantherophis guttatus	176	271	0.49	7e-44	54.17	1283	XP_034272864.1
pleckstrin homology domain-containing family A member 7 isoform X2 [Pantherophis guttatus]	Pantherophis guttatus	176	271	0.49	7e-44	54.17	1287	XP_034272863.1
pleckstrin homology domain-containing family A member 7 isoform X1 [Pantherophis guttatus]	Pantherophis guttatus	176	271	0.49	7e-44	54.17	1288	XP_034272861.1
pleckstrin homology domain-containing family A member 7 isoform X4 [Thamnophis elegans]	Thamnophis elegans	174	268	0.5	2e-43	52.78	1199	XP_032078546.1
pleckstrin homology domain-containing family A member 7 [Protobothrops mucrosquamatus]	Protobothrops mucrosquamatus	173	268	0.45	6e-43	52.78	1266	XP_015674750.1
PREDICTED: pleckstrin homology domain-containing family A member 7 [Thamnophis sirtalis]	Thamnophis sirtalis	172	266	0.49	8e-43	52.78	1117	XP_013930318.1
pleckstrin homology domain-containing family A member 7 isoform X1 [Thamnophis elegans]	Thamnophis elegans	172	266	0.49	8e-43	52.78	1348	XP_032078519.1
pleckstrin homology domain-containing family A member 7 isoform X8 [Crotalus tigris]	Crotalus tigris	172	270	0.44	8e-43	53.19	1236	XP_039200549.1
pleckstrin homology domain-containing family A member 7 isoform X2 [Thamnophis elegans]	Thamnophis elegans	172	266	0.49	8e-43	52.78	1347	XP_032078528.1
pleckstrin homology domain-containing family A member 7 isoform X3 [Thamnophis elegans]	Thamnophis elegans	172	266	0.49	9e-43	52.78	1342	XP_032078538.1
pleckstrin homology domain-containing family A member 7 isoform X6 [Crotalus tigris]	Crotalus tigris	172	270	0.44	9e-43	53.19	1246	XP_039200546.1
pleckstrin homology domain-containing family A member 7 isoform X7 [Crotalus tigris]	Crotalus tigris	172	270	0.44	1e-42	53.19	1244	XP_039200547.1
pleckstrin homology domain-containing family A member 7 isoform X3 [Crotalus tigris]	Crotalus tigris	171	269	0.44	1e-42	53.19	1266	XP_039200543.1
pleckstrin homology domain-containing family A member 7 isoform X5 [Crotalus tigris]	Crotalus tigris	171	269	0.44	2e-42	53.19	1260	XP_039200545.1
pleckstrin homology domain-containing family A member 7 isoform X1 [Crotalus tigris]	Crotalus tigris	171	269	0.44	2e-42	53.19	1289	XP_039200540.1
pleckstrin homology domain-containing family A member 7 isoform X4 [Crotalus tigris]	Crotalus tigris	171	269	0.44	2e-42	53.19	1260	XP_039200544.1
pleckstrin homology domain-containing family A member 7 isoform X9 [Crotalus tigris]	Crotalus tigris	171	269	0.44	2e-42	53.19	1217	XP_039200550.1
pleckstrin homology domain-containing family A member 7 isoform X2 [Crotalus tigris]	Crotalus tigris	171	269	0.44	2e-42	53.19	1269	XP_039200542.1
LOW QUALITY PROTEIN: pleckstrin homology domain-containing family A member 4 [Sceloporus undulatus]	Sceloporus undulatus	171	321	0.78	3e-42	54.38	1171	XP_042329712.1
Pleckstrin-likey domain-containing family A member 5 [Varanus komodoensis]	Varanus komodoensis	154	154	0.26	7e-40	37.98	356	KAF7237635.1
pleckstrin homology domain-containing family A member 5-like [Python bivittatus]	Python bivittatus	149	149	0.24	9e-39	36.84	287	XP_007443992.1
PREDICTED: pleckstrin homology domain-containing family A member 5-like [Thamnophis sirtalis]	Thamnophis sirtalis	152	152	0.18	2e-38	45.03	410	XP_013913307.1
hypothetical protein parPi_0019641 [Paroedura picta]	Paroedura picta	158	306	0.57	3e-38	34.46	984	GCF56966.1
pleckstrin homology domain-containing family A member 5 isoform X6 [Pogona vitticeps]	Pogona vitticeps	157	228	0.4	4e-38	37.88	1126	XP_020659877.1
pleckstrin homology domain-containing family A member 5 isoform X9 [Pogona vitticeps]	Pogona vitticeps	157	227	0.4	5e-38	37.88	1045	XP_020659881.1
pleckstrin homology domain-containing family A member 5 isoform X8 [Pogona vitticeps]	Pogona vitticeps	157	228	0.4	5e-38	37.88	1040	XP_020659879.1
pleckstrin homology domain-containing family A member 5 isoform X5 [Pogona vitticeps]	Pogona vitticeps	157	228	0.4	5e-38	37.88	1136	XP_020659875.1
pleckstrin homology domain-containing family A member 5 isoform X11 [Pogona vitticeps]	Pogona vitticeps	157	228	0.4	5e-38	37.88	1135	XP_020659883.1
pleckstrin homology domain-containing family A member 5 isoform X4 [Pogona vitticeps]	Pogona vitticeps	157	228	0.4	5e-38	37.88	1144	XP_020659874.1
pleckstrin homology domain-containing family A member 5 isoform X10 [Pogona vitticeps]	Pogona vitticeps	157	228	0.4	5e-38	37.88	987	XP_020659882.1
pleckstrin homology domain-containing family A member 5 isoform X2 [Pogona vitticeps]	Pogona vitticeps	157	228	0.4	6e-38	37.88	1188	XP_020659872.1
pleckstrin homology domain-containing family A member 5 isoform X1 [Pogona vitticeps]	Pogona vitticeps	157	228	0.4	6e-38	37.88	1189	XP_020659871.1
pleckstrin homology domain-containing family A member 5 isoform X3 [Pogona vitticeps]	Pogona vitticeps	157	228	0.4	6e-38	37.88	1162	XP_020659873.1
pleckstrin homology domain-containing family A member 5 isoform X7 [Pogona vitticeps]	Pogona vitticeps	157	228	0.5	8e-38	37.88	1104	XP_020659878.1
PREDICTED: pleckstrin homology domain-containing family A member 5 [Gekko japonicus]	Gekko japonicus	155	226	0.53	2e-37	43.59	1167	XP_015276815.1
hypothetical protein parPi_0015847 [Paroedura picta]	Paroedura picta	152	152	0.18	2e-37	44.3	589	GCF53875.1
pleckstrin homology domain-containing family A member 5 isoform X3 [Notechis scutatus]	Notechis scutatus	155	219	0.59	2e-37	36.32	964	XP_026534009.1
pleckstrin homology domain-containing family A member 5 isoform X5 [Notechis scutatus]	Notechis scutatus	155	219	0.45	3e-37	36.32	1141	XP_026534011.1
pleckstrin homology domain-containing family A member 5 isoform X2 [Notechis scutatus]	Notechis scutatus	155	219	0.59	3e-37	36.32	992	XP_026534008.1
pleckstrin homology domain-containing family A member 5 isoform X4 [Notechis scutatus]	Notechis scutatus	154	219	0.59	3e-37	36.32	993	XP_026534010.1
pleckstrin homology domain-containing family A member 5 isoform X1 [Notechis scutatus]	Notechis scutatus	154	219	0.59	3e-37	36.32	992	XP_026534006.1
pleckstrin homology domain-containing family A member 5 isoform X5 [Pseudonaja textilis]	Pseudonaja textilis	154	219	0.59	3e-37	36.32	1001	XP_026568700.1
pleckstrin homology domain-containing family A member 5 isoform X2 [Sceloporus undulatus]	Sceloporus undulatus	155	223	0.35	3e-37	44.76	1244	XP_042322630.1
pleckstrin homology domain-containing family A member 5 isoform X8 [Pseudonaja textilis]	Pseudonaja textilis	155	219	0.45	4e-37	36.32	1249	XP_026568936.1
pleckstrin homology domain-containing family A member 5 isoform X4 [Pseudonaja textilis]	Pseudonaja textilis	154	219	0.59	4e-37	36.32	1072	XP_026568618.1
pleckstrin homology domain-containing family A member 5 isoform X1 [Pseudonaja textilis]	Pseudonaja textilis	154	219	0.59	5e-37	36.32	1101	XP_026568386.1
pleckstrin homology domain-containing family A member 5 isoform X14 [Pantherophis guttatus]	Pantherophis guttatus	154	219	0.51	5e-37	43.59	1047	XP_034298526.1
pleckstrin homology domain-containing family A member 5 isoform X11 [Pantherophis guttatus]	Pantherophis guttatus	154	219	0.5	5e-37	45.03	1029	XP_034298522.1
pleckstrin homology domain-containing family A member 5 isoform X15 [Pantherophis guttatus]	Pantherophis guttatus	154	220	0.5	5e-37	45.03	989	XP_034298527.1
pleckstrin homology domain-containing family A member 5 isoform X12 [Pantherophis guttatus]	Pantherophis guttatus	154	219	0.5	5e-37	45.03	1028	XP_034298523.1
pleckstrin homology domain-containing family A member 5 isoform X2 [Pseudonaja textilis]	Pseudonaja textilis	154	219	0.59	5e-37	36.32	1100	XP_026568456.1
pleckstrin homology domain-containing family A member 5 isoform X3 [Pseudonaja textilis]	Pseudonaja textilis	154	219	0.59	5e-37	36.32	1100	XP_026568533.1
pleckstrin homology domain-containing family A member 5 isoform X4 [Pantherophis guttatus]	Pantherophis guttatus	154	217	0.37	5e-37	43.59	1150	XP_034298514.1
pleckstrin homology domain-containing family A member 5 isoform X9 [Pantherophis guttatus]	Pantherophis guttatus	154	218	0.36	5e-37	45.03	1063	XP_034298519.1
pleckstrin homology domain-containing family A member 5 isoform X13 [Pantherophis guttatus]	Pantherophis guttatus	154	217	0.37	6e-37	43.59	1138	XP_034298524.1
pleckstrin homology domain-containing family A member 5 isoform X7 [Pantherophis guttatus]	Pantherophis guttatus	154	218	0.36	6e-37	45.03	1092	XP_034298517.1
pleckstrin homology domain-containing family A member 5 isoform X5 [Pantherophis guttatus]	Pantherophis guttatus	154	217	0.37	6e-37	43.59	1132	XP_034298515.1
pleckstrin homology domain-containing family A member 5 isoform X6 [Pantherophis guttatus]	Pantherophis guttatus	154	219	0.51	6e-37	43.59	1114	XP_034298516.1
pleckstrin homology domain-containing family A member 5 isoform X3 [Pantherophis guttatus]	Pantherophis guttatus	154	217	0.37	6e-37	43.59	1176	XP_034298513.1
pleckstrin homology domain-containing family A member 5 isoform X14 [Sceloporus undulatus]	Sceloporus undulatus	154	222	0.37	6e-37	43.59	1142	XP_042322643.1
pleckstrin homology domain-containing family A member 5 isoform X2 [Pantherophis guttatus]	Pantherophis guttatus	154	217	0.37	6e-37	43.59	1176	XP_034298512.1
pleckstrin homology domain-containing family A member 5 isoform X1 [Pantherophis guttatus]	Pantherophis guttatus	154	217	0.37	6e-37	43.59	1177	XP_034298511.1
pleckstrin homology domain-containing family A member 5 [Protobothrops mucrosquamatus]	Protobothrops mucrosquamatus	154	217	0.37	6e-37	43.59	1142	XP_029140590.1
pleckstrin homology domain-containing family A member 5 isoform X10 [Thamnophis elegans]	Thamnophis elegans	154	218	0.38	6e-37	43.59	1062	XP_032076456.1
pleckstrin homology domain-containing family A member 5 isoform X9 [Thamnophis elegans]	Thamnophis elegans	154	218	0.38	6e-37	43.59	1093	XP_032076455.1
pleckstrin homology domain-containing family A member 5 isoform X8 [Pantherophis guttatus]	Pantherophis guttatus	154	217	0.36	6e-37	45.03	1091	XP_034298518.1
pleckstrin homology domain-containing family A member 5 isoform X6 [Sceloporus undulatus]	Sceloporus undulatus	154	223	0.5	7e-37	45.03	1187	XP_042322634.1
pleckstrin homology domain-containing family A member 5 isoform X8 [Sceloporus undulatus]	Sceloporus undulatus	154	223	0.5	7e-37	45.03	1160	XP_042322636.1
pleckstrin homology domain-containing family A member 5 isoform X9 [Sceloporus undulatus]	Sceloporus undulatus	154	223	0.5	8e-37	45.03	1142	XP_042322637.1
pleckstrin homology domain-containing family A member 5 isoform X4 [Sceloporus undulatus]	Sceloporus undulatus	154	221	0.36	8e-37	45.03	1221	XP_042322632.1
PREDICTED: LOW QUALITY PROTEIN: pleckstrin homology domain-containing family A member 5 [Anolis carolinensis]	Anolis carolinensis	154	222	0.36	8e-37	45.03	1259	XP_008108580.1
pleckstrin homology domain-containing family A member 5 isoform X12 [Sceloporus undulatus]	Sceloporus undulatus	153	223	0.5	8e-37	45.03	1102	XP_042322640.1
pleckstrin homology domain-containing family A member 5 isoform X13 [Sceloporus undulatus]	Sceloporus undulatus	153	223	0.5	8e-37	45.03	1073	XP_042322642.1
pleckstrin homology domain-containing family A member 5 isoform X7 [Thamnophis elegans]	Thamnophis elegans	153	219	0.52	8e-37	43.59	1099	XP_032076453.1
pleckstrin homology domain-containing family A member 5 isoform X5 [Sceloporus undulatus]	Sceloporus undulatus	154	221	0.36	8e-37	45.03	1220	XP_042322633.1
pleckstrin homology domain-containing family A member 5 isoform X1 [Sceloporus undulatus]	Sceloporus undulatus	154	221	0.37	8e-37	43.59	1250	XP_042322629.1
pleckstrin homology domain-containing family A member 5 isoform X13 [Thamnophis elegans]	Thamnophis elegans	153	217	0.38	9e-37	43.59	1247	XP_032076459.1
pleckstrin homology domain-containing family A member 5 isoform X7 [Sceloporus undulatus]	Sceloporus undulatus	153	222	0.36	9e-37	45.03	1165	XP_042322635.1
pleckstrin homology domain-containing family A member 5 isoform X11 [Sceloporus undulatus]	Sceloporus undulatus	153	221	0.36	9e-37	45.03	1106	XP_042322639.1
pleckstrin homology domain-containing family A member 5 isoform X8 [Thamnophis elegans]	Thamnophis elegans	153	219	0.52	9e-37	43.59	1098	XP_032076454.1
pleckstrin homology domain-containing family A member 5 isoform X3 [Sceloporus undulatus]	Sceloporus undulatus	153	221	0.36	1e-36	45.03	1223	XP_042322631.1
pleckstrin homology domain-containing family A member 5 isoform X5 [Thamnophis elegans]	Thamnophis elegans	153	218	0.38	1e-36	43.59	1133	XP_032076451.1
pleckstrin homology domain-containing family A member 5 isoform X10 [Sceloporus undulatus]	Sceloporus undulatus	153	221	0.36	1e-36	45.03	1136	XP_042322638.1
pleckstrin homology domain-containing family A member 5 isoform X12 [Crotalus tigris]	Crotalus tigris	153	217	0.34	1e-36	47.29	1181	XP_039188847.1
pleckstrin homology domain-containing family A member 5 isoform X6 [Thamnophis elegans]	Thamnophis elegans	153	218	0.37	1e-36	45.03	1132	XP_032076452.1
pleckstrin homology domain-containing family A member 5 isoform X4 [Thamnophis elegans]	Thamnophis elegans	153	218	0.37	1e-36	45.03	1133	XP_032076450.1
pleckstrin homology domain-containing family A member 5 isoform X9 [Zootoca vivipara]	Zootoca vivipara	153	224	0.47	1e-36	49.19	1125	XP_034983518.1
pleckstrin homology domain-containing family A member 5 isoform X2 [Thamnophis elegans]	Thamnophis elegans	153	218	0.38	1e-36	43.59	1161	XP_032076448.1
pleckstrin homology domain-containing family A member 5 isoform X3 [Thamnophis elegans]	Thamnophis elegans	153	218	0.38	1e-36	43.59	1161	XP_032076449.1
pleckstrin homology domain-containing family A member 5 isoform X1 [Thamnophis elegans]	Thamnophis elegans	153	218	0.38	1e-36	43.59	1162	XP_032076447.1
pleckstrin homology domain-containing family A member 5 isoform X12 [Zootoca vivipara]	Zootoca vivipara	153	224	0.47	1e-36	49.19	1086	XP_034983521.1
pleckstrin homology domain-containing family A member 5 isoform X17 [Sceloporus undulatus]	Sceloporus undulatus	151	151	0.19	1e-36	43.59	686	XP_042322646.1
pleckstrin homology domain-containing family A member 5 isoform X9 [Lacerta agilis]	Lacerta agilis	153	221	0.33	1e-36	49.19	1188	XP_033017775.1
pleckstrin homology domain-containing family A member 5 isoform X15 [Crotalus tigris]	Crotalus tigris	153	216	0.47	1e-36	49.19	1160	XP_039188851.1
pleckstrin homology domain-containing family A member 5 isoform X17 [Crotalus tigris]	Crotalus tigris	153	217	0.47	1e-36	49.19	1141	XP_039188853.1
pleckstrin homology domain-containing family A member 5 isoform X14 [Lacerta agilis]	Lacerta agilis	153	221	0.33	1e-36	49.19	1149	XP_033017781.1
pleckstrin homology domain-containing family A member 5 isoform X16 [Crotalus tigris]	Crotalus tigris	153	216	0.47	1e-36	49.19	1159	XP_039188852.1
pleckstrin homology domain-containing family A member 5 isoform X11 [Crotalus tigris]	Crotalus tigris	152	216	0.48	1e-36	47.29	1186	XP_039188846.1
pleckstrin homology domain-containing family A member 5 isoform X7 [Zootoca vivipara]	Zootoca vivipara	152	224	0.47	1e-36	49.19	1149	XP_034983516.1
pleckstrin homology domain-containing family A member 5 isoform X10 [Crotalus tigris]	Crotalus tigris	152	216	0.48	1e-36	47.29	1187	XP_039188845.1
pleckstrin homology domain-containing family A member 5 isoform X18 [Crotalus tigris]	Crotalus tigris	152	217	0.47	2e-36	49.19	1102	XP_039188854.1
pleckstrin homology domain-containing family A member 5 isoform X9 [Crotalus tigris]	Crotalus tigris	152	216	0.34	2e-36	47.29	1205	XP_039188844.1
pleckstrin homology domain-containing family A member 5 isoform X16 [Sceloporus undulatus]	Sceloporus undulatus	151	151	0.19	2e-36	43.59	723	XP_042322645.1
pleckstrin homology domain-containing family A member 5 isoform X1 [Zootoca vivipara]	Zootoca vivipara	152	224	0.47	2e-36	49.19	1194	XP_034983509.1
pleckstrin homology domain-containing family A member 5 isoform X2 [Zootoca vivipara]	Zootoca vivipara	152	224	0.47	2e-36	49.19	1193	XP_034983510.1
pleckstrin homology domain-containing family A member 5 isoform X4 [Crotalus tigris]	Crotalus tigris	152	216	0.34	2e-36	47.29	1223	XP_039188839.1
pleckstrin homology domain-containing family A member 5 isoform X19 [Crotalus tigris]	Crotalus tigris	152	217	0.47	2e-36	49.19	1101	XP_039188855.1
pleckstrin homology domain-containing family A member 5 isoform X24 [Crotalus tigris]	Crotalus tigris	152	216	0.34	2e-36	47.29	1222	XP_039188860.1
pleckstrin homology domain-containing family A member 5 isoform X1 [Crotalus tigris]	Crotalus tigris	152	216	0.34	2e-36	47.29	1250	XP_039188836.1
pleckstrin homology domain-containing family A member 5 isoform X3 [Crotalus tigris]	Crotalus tigris	152	216	0.34	2e-36	47.29	1249	XP_039188838.1
pleckstrin homology domain-containing family A member 5 isoform X2 [Crotalus tigris]	Crotalus tigris	152	216	0.34	2e-36	47.29	1249	XP_039188837.1
pleckstrin homology domain-containing family A member 5 isoform X12 [Lacerta agilis]	Lacerta agilis	152	225	0.47	2e-36	49.19	1167	XP_033017778.1
pleckstrin homology domain-containing family A member 5 isoform X13 [Lacerta agilis]	Lacerta agilis	152	225	0.47	2e-36	49.19	1166	XP_033017780.1
pleckstrin homology domain-containing family A member 5 isoform X5 [Zootoca vivipara]	Zootoca vivipara	152	225	0.47	2e-36	49.19	1154	XP_034983513.1
pleckstrin homology domain-containing family A member 5 isoform X4 [Zootoca vivipara]	Zootoca vivipara	152	224	0.47	2e-36	49.19	1166	XP_034983512.1
pleckstrin homology domain-containing family A member 5 isoform X3 [Zootoca vivipara]	Zootoca vivipara	152	224	0.47	2e-36	49.19	1167	XP_034983511.1
pleckstrin homology domain-containing family A member 5 isoform X7 [Lacerta agilis]	Lacerta agilis	152	225	0.47	2e-36	49.19	1194	XP_033017773.1
pleckstrin homology domain-containing family A member 5 isoform X8 [Crotalus tigris]	Crotalus tigris	152	216	0.34	2e-36	47.29	1219	XP_039188843.1
pleckstrin homology domain-containing family A member 5 isoform X7 [Crotalus tigris]	Crotalus tigris	152	216	0.34	2e-36	47.29	1220	XP_039188842.1
pleckstrin homology domain-containing family A member 5 isoform X6 [Crotalus tigris]	Crotalus tigris	152	216	0.34	2e-36	47.29	1220	XP_039188841.1
pleckstrin homology domain-containing family A member 5 isoform X17 [Zootoca vivipara]	Zootoca vivipara	152	221	0.33	2e-36	49.19	1257	XP_034983528.1
pleckstrin homology domain-containing family A member 5 isoform X5 [Crotalus tigris]	Crotalus tigris	152	216	0.34	2e-36	47.29	1221	XP_039188840.1
pleckstrin homology domain-containing family A member 5 isoform X6 [Zootoca vivipara]	Zootoca vivipara	152	224	0.47	2e-36	49.19	1153	XP_034983514.1
pleckstrin homology domain-containing family A member 5 isoform X13 [Crotalus tigris]	Crotalus tigris	152	217	0.33	2e-36	49.19	1165	XP_039188849.1
pleckstrin homology domain-containing family A member 5 isoform X14 [Crotalus tigris]	Crotalus tigris	152	216	0.33	2e-36	49.19	1164	XP_039188850.1
pleckstrin homology domain-containing family A member 5 isoform X11 [Zootoca vivipara]	Zootoca vivipara	152	225	0.47	2e-36	49.19	1108	XP_034983520.1
pleckstrin homology domain-containing family A member 5 isoform X8 [Zootoca vivipara]	Zootoca vivipara	152	224	0.47	2e-36	49.19	1127	XP_034983517.1
pleckstrin homology domain-containing family A member 5 isoform X16 [Lacerta agilis]	Lacerta agilis	152	225	0.47	2e-36	49.19	1108	XP_033017783.1
pleckstrin homology domain-containing family A member 5 isoform X10 [Zootoca vivipara]	Zootoca vivipara	152	224	0.47	2e-36	49.19	1109	XP_034983519.1
pleckstrin homology domain-containing family A member 5 isoform X3 [Podarcis muralis]	Podarcis muralis	152	221	0.33	2e-36	49.19	1257	XP_028602673.1
pleckstrin homology domain-containing family A member 5 isoform X15 [Lacerta agilis]	Lacerta agilis	152	225	0.47	2e-36	49.19	1109	XP_033017782.1
pleckstrin homology domain-containing family A member 5 isoform X6 [Lacerta agilis]	Lacerta agilis	152	221	0.33	2e-36	49.19	1212	XP_033017772.1
pleckstrin homology domain-containing family A member 5 isoform X3 [Lacerta agilis]	Lacerta agilis	152	220	0.33	2e-36	49.19	1230	XP_033017769.1
pleckstrin homology domain-containing family A member 5 isoform X1 [Lacerta agilis]	Lacerta agilis	152	220	0.33	2e-36	49.19	1257	XP_033017766.1
pleckstrin homology domain-containing family A member 5 isoform X2 [Lacerta agilis]	Lacerta agilis	152	221	0.33	2e-36	49.19	1256	XP_033017767.1
pleckstrin homology domain-containing family A member 5 isoform X21 [Crotalus tigris]	Crotalus tigris	150	150	0.16	2e-36	47.29	685	XP_039188857.1
pleckstrin homology domain-containing family A member 5 isoform X19 [Lacerta agilis]	Lacerta agilis	150	150	0.16	2e-36	47.29	686	XP_033017786.1
pleckstrin homology domain-containing family A member 5 isoform X20 [Lacerta agilis]	Lacerta agilis	150	150	0.16	2e-36	47.29	683	XP_033017787.1
pleckstrin homology domain-containing family A member 5 isoform X10 [Lacerta agilis]	Lacerta agilis	152	221	0.33	2e-36	49.19	1172	XP_033017776.1
pleckstrin homology domain-containing family A member 5 isoform X11 [Lacerta agilis]	Lacerta agilis	152	221	0.33	2e-36	49.19	1171	XP_033017777.1
pleckstrin homology domain-containing family A member 5 isoform X21 [Lacerta agilis]	Lacerta agilis	150	150	0.16	2e-36	47.29	646	XP_033017788.1
pleckstrin homology domain-containing family A member 5 isoform X8 [Lacerta agilis]	Lacerta agilis	152	221	0.33	2e-36	49.19	1190	XP_033017774.1
pleckstrin homology domain-containing family A member 5 isoform X14 [Zootoca vivipara]	Zootoca vivipara	150	150	0.16	3e-36	47.29	686	XP_034983524.1
pleckstrin homology domain-containing family A member 5 isoform X4 [Lacerta agilis]	Lacerta agilis	152	220	0.33	3e-36	49.19	1217	XP_033017770.1

## Sheet: Amphibia
Description	Scientific Name	Max Score	Total Score	Query Cover	E value	Per. Ident	Acc. Len	Accession
pleckstrin homology domain-containing family A member 4 [Rhinatrema bivittatum]	Rhinatrema bivittatum	205	205	0.2	3e-59	0.6242	280	XP_029440053.1
pleckstrin homology domain-containing family A member 4 isoform X3 [Bufo bufo]	Bufo bufo	211	400	0.66	1e-55	0.4976	1323	XP_040290944.1
pleckstrin homology domain-containing family A member 4 isoform X1 [Bufo bufo]	Bufo bufo	211	351	0.5	1e-55	0.5024	1418	XP_040290927.1
pleckstrin homology domain-containing family A member 4 isoform X2 [Bufo bufo]	Bufo bufo	211	351	0.5	1e-55	0.5024	1386	XP_040290935.1
pleckstrin homology domain-containing family A member 4 isoform X4 [Bufo bufo]	Bufo bufo	211	351	0.44	1e-55	0.6	1196	XP_040290953.1
pleckstrin homology domain-containing family A member 4 isoform X2 [Microcaecilia unicolor]	Microcaecilia unicolor	208	346	0.64	1e-54	0.6062	1076	XP_030053694.1
pleckstrin homology domain-containing family A member 4 isoform X1 [Microcaecilia unicolor]	Microcaecilia unicolor	208	345	0.64	1e-54	0.6062	1285	XP_030053692.1
pleckstrin homology domain-containing family A member 4 isoform X3 [Geotrypetes seraphini]	Geotrypetes seraphini	207	346	0.56	2e-54	0.609	1066	XP_033815774.1
pleckstrin homology domain-containing family A member 4 isoform X1 [Geotrypetes seraphini]	Geotrypetes seraphini	207	345	0.56	3e-54	0.609	1265	XP_033815769.1
PREDICTED: pleckstrin homology domain-containing family A member 4 [Nanorana parkeri]	Nanorana parkeri	206	354	0.5	5e-54	0.4928	1427	XP_018421598.1
pleckstrin homology domain-containing family A member 4 isoform X1 [Xenopus tropicalis]	Xenopus tropicalis	206	353	0.48	7e-54	0.6115	1470	XP_012821617.2
pleckstrin homology domain-containing family A member 4 isoform X2 [Xenopus tropicalis]	Xenopus tropicalis	206	353	0.48	8e-54	0.6115	1372	XP_017950778.2
pleckstrin homology domain-containing family A member 4 [Xenopus tropicalis]	Xenopus tropicalis	205	352	0.47	1e-53	0.6169	1465	NP_001123793.1
pleckstrin homology domain-containing family A member 7 [Xenopus laevis]	Xenopus laevis	204	352	0.43	2e-53	0.6225	1460	XP_041427560.1
pleckstrin homology domain-containing family A member 7 isoform X2 [Xenopus laevis]	Xenopus laevis	200	344	0.48	5e-52	0.4882	1460	XP_018081889.1
pleckstrin homology domain-containing family A member 7 isoform X1 [Xenopus laevis]	Xenopus laevis	200	344	0.48	5e-52	0.4882	1461	XP_018081886.1
pleckstrin homology domain-containing family A member 4 isoform X2 [Rana temporaria]	Rana temporaria	197	363	0.69	6e-51	0.4952	1395	XP_040181630.1
pleckstrin homology domain-containing family A member 4 isoform X1 [Rana temporaria]	Rana temporaria	197	358	0.69	6e-51	0.4952	1428	XP_040181629.1
pleckstrin homology domain-containing family A member 7 isoform X8 [Bufo bufo]	Bufo bufo	175	269	0.52	7e-44	0.494	1242	XP_040266122.1
pleckstrin homology domain-containing family A member 7 isoform X7 [Bufo bufo]	Bufo bufo	175	269	0.53	8e-44	0.4824	1283	XP_040266121.1
pleckstrin homology domain-containing family A member 7 isoform X6 [Bufo bufo]	Bufo bufo	175	269	0.52	8e-44	0.494	1290	XP_040266120.1
pleckstrin homology domain-containing family A member 7 isoform X7 [Bufo gargarizans]	Bufo gargarizans	174	264	0.52	1e-43	0.494	1238	XP_044126938.1
pleckstrin homology domain-containing family A member 7 isoform X3 [Bufo bufo]	Bufo bufo	174	269	0.52	1e-43	0.4852	1322	XP_040266116.1
pleckstrin homology domain-containing family A member 7 isoform X5 [Bufo bufo]	Bufo bufo	174	269	0.52	1e-43	0.494	1297	XP_040266119.1
pleckstrin homology domain-containing family A member 7 isoform X5 [Bufo gargarizans]	Bufo gargarizans	174	264	0.52	1e-43	0.494	1286	XP_044126936.1
pleckstrin homology domain-containing family A member 7 isoform X6 [Bufo gargarizans]	Bufo gargarizans	174	264	0.52	1e-43	0.494	1279	XP_044126937.1
pleckstrin homology domain-containing family A member 7 isoform X2 [Bufo bufo]	Bufo bufo	174	266	0.52	1e-43	0.494	1324	XP_040266115.1
pleckstrin homology domain-containing family A member 7 isoform X4 [Bufo bufo]	Bufo bufo	174	271	0.52	1e-43	0.494	1307	XP_040266118.1
pleckstrin homology domain-containing family A member 7 isoform X1 [Bufo bufo]	Bufo bufo	174	268	0.52	1e-43	0.494	1334	XP_040266114.1
pleckstrin homology domain-containing family A member 7 isoform X3 [Bufo gargarizans]	Bufo gargarizans	174	266	0.52	2e-43	0.494	1303	XP_044126934.1
pleckstrin homology domain-containing family A member 7 isoform X4 [Bufo gargarizans]	Bufo gargarizans	174	266	0.52	2e-43	0.494	1293	XP_044126935.1
pleckstrin homology domain-containing family A member 7 isoform X2 [Bufo gargarizans]	Bufo gargarizans	174	263	0.52	2e-43	0.494	1320	XP_044126933.1
pleckstrin homology domain-containing family A member 7 isoform X1 [Bufo gargarizans]	Bufo gargarizans	174	263	0.52	2e-43	0.494	1330	XP_044126932.1
pleckstrin homology domain-containing family A member 7 isoform X4 [Geotrypetes seraphini]	Geotrypetes seraphini	172	259	0.48	4e-43	0.5278	1295	XP_033784220.1
PREDICTED: LOW QUALITY PROTEIN: pleckstrin homology domain-containing family A member 7 [Nanorana parkeri]	Nanorana parkeri	172	172	0.18	4e-43	0.4815	1429	XP_018428303.1
pleckstrin homology domain-containing family A member 7 isoform X5 [Geotrypetes seraphini]	Geotrypetes seraphini	172	259	0.48	4e-43	0.5278	1282	XP_033784221.1
pleckstrin homology domain-containing family A member 7 isoform X6 [Geotrypetes seraphini]	Geotrypetes seraphini	172	259	0.48	4e-43	0.5278	1243	XP_033784222.1
pleckstrin homology domain-containing family A member 7 isoform X2 [Geotrypetes seraphini]	Geotrypetes seraphini	172	258	0.55	8e-43	0.5278	1359	XP_033784218.1
pleckstrin homology domain-containing family A member 7 isoform X3 [Geotrypetes seraphini]	Geotrypetes seraphini	172	268	0.55	9e-43	0.5278	1344	XP_033784219.1
pleckstrin homology domain-containing family A member 7 isoform X1 [Geotrypetes seraphini]	Geotrypetes seraphini	172	258	0.55	9e-43	0.5278	1384	XP_033784217.1
pleckstrin homology domain-containing family A member 7 isoform X5 [Rana temporaria]	Rana temporaria	170	258	0.48	3e-42	0.4848	1459	XP_040190427.1
pleckstrin homology domain-containing family A member 7 isoform X4 [Rana temporaria]	Rana temporaria	170	258	0.48	3e-42	0.4848	1514	XP_040190426.1
pleckstrin homology domain-containing family A member 7 isoform X2 [Rana temporaria]	Rana temporaria	170	257	0.48	4e-42	0.4848	1541	XP_040190423.1
pleckstrin homology domain-containing family A member 7 isoform X1 [Rana temporaria]	Rana temporaria	170	258	0.48	4e-42	0.4848	1551	XP_040190422.1
pleckstrin homology domain-containing family A member 7 isoform X3 [Rana temporaria]	Rana temporaria	169	259	0.48	4e-42	0.4848	1524	XP_040190424.1
pleckstrin homology domain-containing family A member 7 [Rhinatrema bivittatum]	Rhinatrema bivittatum	169	426	0.48	9e-42	0.5208	1892	XP_029438951.1
LOW QUALITY PROTEIN: pleckstrin homology domain-containing family A member 7 [Microcaecilia unicolor]	Microcaecilia unicolor	166	258	0.55	5e-41	0.5217	1304	XP_030056914.1
pleckstrin homology domain-containing family A member 7 isoform X5 [Xenopus laevis]	Xenopus laevis	164	164	0.19	2e-40	0.4702	1241	XP_041445594.1
pleckstrin homology domain-containing family A member 7 isoform X7 [Xenopus laevis]	Xenopus laevis	164	164	0.19	2e-40	0.4702	1230	XP_041445596.1
pleckstrin homology domain-containing family A member 7 isoform X6 [Xenopus laevis]	Xenopus laevis	164	164	0.19	2e-40	0.4702	1239	XP_041445595.1
pleckstrin homology domain-containing family A member 7 isoform X10 [Xenopus tropicalis]	Xenopus tropicalis	164	256	0.48	2e-40	0.4529	1196	XP_031756220.1
pleckstrin homology domain-containing family A member 7 isoform X9 [Xenopus tropicalis]	Xenopus tropicalis	164	256	0.48	2e-40	0.4529	1241	XP_031756219.1
pleckstrin homology domain-containing family A member 7 isoform X7 [Xenopus tropicalis]	Xenopus tropicalis	164	256	0.48	3e-40	0.4529	1250	XP_031756217.1
pleckstrin homology domain-containing family A member 7 isoform X3 [Xenopus laevis]	Xenopus laevis	164	164	0.19	3e-40	0.4702	1265	XP_018112705.1
pleckstrin homology domain-containing family A member 7 isoform X4 [Xenopus laevis]	Xenopus laevis	164	164	0.19	3e-40	0.4702	1255	XP_018112707.1
pleckstrin homology domain-containing family A member 7 isoform X2 [Xenopus laevis]	Xenopus laevis	164	253	0.48	3e-40	0.4702	1282	XP_041445592.1
pleckstrin homology domain-containing family A member 7 isoform X1 [Xenopus laevis]	Xenopus laevis	164	164	0.19	3e-40	0.4702	1292	XP_041445591.1
pleckstrin homology domain-containing family A member 7 isoform X5 [Xenopus tropicalis]	Xenopus tropicalis	164	255	0.48	3e-40	0.4529	1259	XP_031756215.1
pleckstrin homology domain-containing family A member 7 isoform X8 [Xenopus tropicalis]	Xenopus tropicalis	163	163	0.19	4e-40	0.4529	1246	XP_031756218.1
pleckstrin homology domain-containing family A member 7 isoform X3 [Xenopus tropicalis]	Xenopus tropicalis	163	258	0.48	4e-40	0.4529	1274	XP_031756213.1
pleckstrin homology domain-containing family A member 7 isoform X4 [Xenopus tropicalis]	Xenopus tropicalis	163	258	0.48	4e-40	0.4529	1264	XP_031756214.1
pleckstrin homology domain-containing family A member 7 isoform X6 [Xenopus tropicalis]	Xenopus tropicalis	163	253	0.48	4e-40	0.4529	1256	XP_031756216.1
pleckstrin homology domain-containing family A member 7 isoform X2 [Xenopus tropicalis]	Xenopus tropicalis	163	255	0.48	5e-40	0.4529	1291	XP_031756212.1
pleckstrin homology domain-containing family A member 7 isoform X1 [Xenopus tropicalis]	Xenopus tropicalis	163	254	0.48	5e-40	0.4529	1301	XP_031756211.1
pleckstrin homology domain-containing family A member 7 isoform X5 [Xenopus laevis]	Xenopus laevis	160	160	0.19	5e-39	0.4535	1227	XP_041416984.1
pleckstrin homology domain-containing family A member 7 isoform X9 [Xenopus laevis]	Xenopus laevis	160	160	0.19	5e-39	0.4535	1228	XP_041416988.1
pleckstrin homology domain-containing family A member 7 isoform X8 [Xenopus laevis]	Xenopus laevis	160	160	0.19	5e-39	0.4535	1239	XP_041416987.1
pleckstrin homology domain-containing family A member 7 isoform X7 [Xenopus laevis]	Xenopus laevis	160	160	0.19	5e-39	0.4535	1241	XP_041416986.1
pleckstrin homology domain-containing family A member 7 isoform X6 [Xenopus laevis]	Xenopus laevis	159	159	0.19	6e-39	0.4524	1245	XP_041416985.1
pleckstrin homology domain-containing family A member 5 isoform X8 [Xenopus laevis]	Xenopus laevis	159	159	0.23	7e-39	0.4176	1169	XP_041443758.1
pleckstrin homology domain-containing family A member 5 isoform X7 [Xenopus laevis]	Xenopus laevis	159	159	0.23	7e-39	0.4176	1170	XP_041443757.1
pleckstrin homology domain-containing family A member 5 isoform X13 [Xenopus laevis]	Xenopus laevis	159	159	0.23	8e-39	0.4176	1086	XP_041443763.1
pleckstrin homology domain-containing family A member 5 isoform X6 [Xenopus laevis]	Xenopus laevis	159	159	0.23	9e-39	0.4176	1193	XP_041443756.1
pleckstrin homology domain-containing family A member 5 isoform X1 [Xenopus laevis]	Xenopus laevis	159	159	0.23	1e-38	0.4176	1232	XP_041443751.1
pleckstrin homology domain-containing family A member 5 isoform X3 [Xenopus laevis]	Xenopus laevis	159	159	0.23	1e-38	0.4176	1231	XP_041443753.1
pleckstrin homology domain-containing family A member 5 isoform X2 [Xenopus laevis]	Xenopus laevis	159	159	0.23	1e-38	0.4176	1231	XP_041443752.1
pleckstrin homology domain-containing family A member 5 isoform X5 [Xenopus laevis]	Xenopus laevis	159	159	0.23	1e-38	0.4176	1204	XP_041443755.1
pleckstrin homology domain-containing family A member 5 isoform X4 [Xenopus laevis]	Xenopus laevis	159	159	0.23	1e-38	0.4176	1205	XP_041443754.1
pleckstrin homology domain-containing family A member 5 isoform X10 [Xenopus laevis]	Xenopus laevis	159	159	0.23	1e-38	0.4176	1165	XP_041443760.1
pleckstrin homology domain-containing family A member 5 isoform X9 [Xenopus laevis]	Xenopus laevis	159	159	0.23	1e-38	0.4176	1166	XP_041443759.1
pleckstrin homology domain-containing family A member 7 isoform X4 [Xenopus laevis]	Xenopus laevis	159	249	0.48	1e-38	0.4524	1344	XP_041416983.1
pleckstrin homology domain-containing family A member 7 isoform X3 [Xenopus laevis]	Xenopus laevis	159	250	0.48	1e-38	0.4524	1354	XP_018115864.1
pleckstrin homology domain-containing family A member 5 isoform X11 [Xenopus laevis]	Xenopus laevis	158	158	0.23	1e-38	0.4176	1148	XP_041443761.1
pleckstrin homology domain-containing family A member 5 isoform X12 [Xenopus laevis]	Xenopus laevis	158	158	0.23	2e-38	0.4176	1147	XP_041443762.1
pleckstrin homology domain-containing family A member 7 isoform X2 [Xenopus laevis]	Xenopus laevis	158	158	0.19	2e-38	0.4524	1371	XP_041416982.1
pleckstrin homology domain-containing family A member 7 isoform X1 [Xenopus laevis]	Xenopus laevis	158	158	0.19	2e-38	0.4524	1381	XP_041416981.1
pleckstrin homology domain-containing family A member 5 isoform X17 [Xenopus laevis]	Xenopus laevis	157	157	0.23	2e-38	0.4121	1114	XP_041441682.1
pleckstrin homology domain-containing family A member 5 isoform X11 [Xenopus laevis]	Xenopus laevis	157	230	0.54	3e-38	0.4121	1169	XP_041441676.1
pleckstrin homology domain-containing family A member 5 isoform X12 [Xenopus laevis]	Xenopus laevis	157	230	0.54	3e-38	0.4121	1168	XP_041441677.1
pleckstrin homology domain-containing family A member 5 isoform X1 [Xenopus laevis]	Xenopus laevis	157	157	0.23	3e-38	0.4121	1231	XP_041441666.1
pleckstrin homology domain-containing family A member 5 isoform X3 [Xenopus laevis]	Xenopus laevis	157	157	0.23	3e-38	0.4121	1230	XP_041441668.1
pleckstrin homology domain-containing family A member 5 isoform X6 [Xenopus laevis]	Xenopus laevis	157	157	0.23	3e-38	0.4121	1192	XP_041441671.1
pleckstrin homology domain-containing family A member 5 isoform X2 [Xenopus laevis]	Xenopus laevis	157	157	0.23	3e-38	0.4121	1230	XP_041441667.1
pleckstrin homology domain-containing family A member 5 isoform X4 [Xenopus laevis]	Xenopus laevis	157	157	0.23	4e-38	0.4121	1204	XP_041441669.1
pleckstrin homology domain-containing family A member 5 isoform X5 [Xenopus laevis]	Xenopus laevis	157	157	0.23	4e-38	0.4121	1203	XP_041441670.1
pleckstrin homology domain-containing family A member 5 isoform X13 [Xenopus laevis]	Xenopus laevis	157	157	0.23	4e-38	0.4121	1165	XP_041441678.1
pleckstrin homology domain-containing family A member 5 isoform X9 [Xenopus laevis]	Xenopus laevis	157	157	0.23	4e-38	0.4121	1174	XP_041441674.1
pleckstrin homology domain-containing family A member 5 isoform X14 [Xenopus laevis]	Xenopus laevis	157	157	0.23	4e-38	0.4121	1164	XP_041441679.1
pleckstrin homology domain-containing family A member 5 isoform X8 [Xenopus laevis]	Xenopus laevis	157	157	0.23	4e-38	0.4121	1185	XP_041441673.1
pleckstrin homology domain-containing family A member 5 isoform X7 [Xenopus laevis]	Xenopus laevis	157	157	0.23	4e-38	0.4121	1186	XP_041441672.1

## Sheet: Dipnomorpha
Description	Scientific Name	Max Score	Total Score	Query Cover	E value	Per. Ident	Acc. Len	Accession
pleckstrin homology domain-containing family A member 6 isoform X14 [Protopterus annectens]	Protopterus annectens	135	135	0.18	1e-32	0.4286	1031	XP_043932918.1
pleckstrin homology domain-containing family A member 6 isoform X3 [Protopterus annectens]	Protopterus annectens	135	135	0.18	1e-32	0.4145	1155	XP_043932906.1
pleckstrin homology domain-containing family A member 6 isoform X12 [Protopterus annectens]	Protopterus annectens	124	124	0.18	5e-29	0.3663	1101	XP_043932916.1
pleckstrin homology domain-containing family A member 6 isoform X13 [Protopterus annectens]	Protopterus annectens	124	124	0.18	6e-29	0.3772	1051	XP_043932917.1
pleckstrin homology domain-containing family A member 6 isoform X11 [Protopterus annectens]	Protopterus annectens	124	124	0.18	6e-29	0.3663	1119	XP_043932915.1
pleckstrin homology domain-containing family A member 6 isoform X9 [Protopterus annectens]	Protopterus annectens	124	124	0.18	6e-29	0.3663	1128	XP_043932913.1
pleckstrin homology domain-containing family A member 6 isoform X8 [Protopterus annectens]	Protopterus annectens	124	124	0.18	6e-29	0.3663	1130	XP_043932912.1
pleckstrin homology domain-containing family A member 6 isoform X6 [Protopterus annectens]	Protopterus annectens	124	124	0.18	7e-29	0.3663	1146	XP_043932910.1
pleckstrin homology domain-containing family A member 6 isoform X1 [Protopterus annectens]	Protopterus annectens	124	124	0.18	7e-29	0.3663	1175	XP_043932899.1
pleckstrin homology domain-containing family A member 6 isoform X4 [Protopterus annectens]	Protopterus annectens	124	124	0.18	7e-29	0.3663	1155	XP_043932907.1
pleckstrin homology domain-containing family A member 6 isoform X5 [Protopterus annectens]	Protopterus annectens	124	124	0.18	7e-29	0.3663	1148	XP_043932909.1
pleckstrin homology domain-containing family A member 6 isoform X2 [Protopterus annectens]	Protopterus annectens	124	124	0.18	7e-29	0.3663	1157	XP_043932905.1
pleckstrin homology domain-containing family A member 6 isoform X7 [Protopterus annectens]	Protopterus annectens	124	124	0.18	7e-29	0.3663	1146	XP_043932911.1
pleckstrin homology domain-containing family A member 6 isoform X10 [Protopterus annectens]	Protopterus annectens	123	123	0.18	8e-29	0.3772	1125	XP_043932914.1
connector enhancer of kinase suppressor of ras 2 isoform X3 [Protopterus annectens]	Protopterus annectens	67.8	67.8	0.12	2e-11	0.3196	1033	XP_043928213.1
connector enhancer of kinase suppressor of ras 2 isoform X2 [Protopterus annectens]	Protopterus annectens	67.8	67.8	0.12	2e-11	0.3196	1033	XP_043928212.1
connector enhancer of kinase suppressor of ras 2 isoform X4 [Protopterus annectens]	Protopterus annectens	67.4	67.4	0.12	2e-11	0.3196	1004	XP_043928214.1
connector enhancer of kinase suppressor of ras 2 isoform X5 [Protopterus annectens]	Protopterus annectens	67.4	67.4	0.12	2e-11	0.3196	984	XP_043928215.1
connector enhancer of kinase suppressor of ras 2 isoform X1 [Protopterus annectens]	Protopterus annectens	67.4	67.4	0.12	2e-11	0.3196	1053	XP_043928211.1
connector enhancer of kinase suppressor of ras 1-like [Protopterus annectens]	Protopterus annectens	62.8	62.8	0.12	4e-10	0.3	519	XP_043940752.1
interactor protein for cytohesin exchange factors 1 [Protopterus annectens]	Protopterus annectens	60.1	60.1	0.12	3e-09	0.2959	418	XP_043919301.1
rho GTPase-activating protein 23 isoform X1 [Protopterus annectens]	Protopterus annectens	55.8	55.8	0.2	1e-07	0.2722	1623	XP_043911298.1
rho GTPase-activating protein 23 isoform X2 [Protopterus annectens]	Protopterus annectens	55.8	55.8	0.2	1e-07	0.2722	1806	XP_043911300.1
arf-GAP with coiled-coil, ANK repeat and PH domain-containing protein 2-like [Protopterus annectens]	Protopterus annectens	46.6	46.6	0.11	4e-05	0.3085	609	XP_043917950.1
FERM, ARHGEF and pleckstrin domain-containing protein 2-like [Protopterus annectens]	Protopterus annectens	45.8	45.8	0.18	0.0001	0.2418	661	XP_043926726.1
cytohesin-1 isoform X2 [Protopterus annectens]	Protopterus annectens	44.7	44.7	0.06	0.0001	0.3673	400	XP_043913735.1
cytohesin-1 isoform X3 [Protopterus annectens]	Protopterus annectens	44.7	44.7	0.06	0.0002	0.3673	396	XP_043913744.1
cytohesin-1 isoform X4 [Protopterus annectens]	Protopterus annectens	44.3	44.3	0.06	0.0002	0.3673	339	XP_043913753.1
rho GTPase-activating protein 22-like [Protopterus annectens]	Protopterus annectens	40.4	40.4	0.04	0.0006	0.5294	139	XP_043911580.1
TRIO and F-actin-binding protein isoform X1 [Protopterus annectens]	Protopterus annectens	42.7	42.7	0.13	0.0008	0.2895	1406	XP_043924571.1
TRIO and F-actin-binding protein isoform X2 [Protopterus annectens]	Protopterus annectens	42.7	42.7	0.13	0.0008	0.2895	1393	XP_043924580.1
cytohesin-1 isoform X1 [Protopterus annectens]	Protopterus annectens	41.6	41.6	0.06	0.001	0.3673	433	XP_043913729.1
cytohesin-2 [Protopterus annectens]	Protopterus annectens	41.6	41.6	0.06	0.001	0.3673	400	XP_043935644.1
diacylglycerol kinase eta [Protopterus annectens]	Protopterus annectens	41.6	41.6	0.11	0.002	0.3111	1280	XP_043927637.1
cytohesin-3 [Protopterus annectens]	Protopterus annectens	41.2	41.2	0.06	0.002	0.3673	389	XP_043945602.1
pleckstrin homology-like domain family B member 3 isoform X1 [Protopterus annectens]	Protopterus annectens	41.2	41.2	0.15	0.002	0.2462	699	XP_043936473.1
pleckstrin homology-like domain family B member 3 isoform X2 [Protopterus annectens]	Protopterus annectens	41.2	41.2	0.15	0.002	0.2462	694	XP_043936475.1
arf-GAP with Rho-GAP domain, ANK repeat and PH domain-containing protein 2 [Protopterus annectens]	Protopterus annectens	40	40	0.11	0.006	0.2747	1678	XP_043918024.1
FERM, ARHGEF and pleckstrin domain-containing protein 1 isoform X1 [Protopterus annectens]	Protopterus annectens	39.7	39.7	0.17	0.007	0.2246	1032	XP_043927242.1
FERM, ARHGEF and pleckstrin domain-containing protein 1 isoform X2 [Protopterus annectens]	Protopterus annectens	39.7	39.7	0.13	0.008	0.2294	941	XP_043927243.1
transport and Golgi organization protein 1 homolog [Protopterus annectens]	Protopterus annectens	37.7	37.7	0.15	0.03	0.3386	2787	XP_043916114.1
pleckstrin [Protopterus annectens]	Protopterus annectens	37	37	0.12	0.038	0.303	353	XP_043911926.1

## Sheet: Coelacanths
Description	Scientific Name	Max Score	Total Score	Query Cover	E value	Per. Ident	Acc. Len	Accession
PREDICTED: pleckstrin homology domain-containing family A member 7-like isoform X2 [Latimeria chalumnae]	Latimeria chalumnae	199	333	0.44	7e-53	0.575	1587	XP_014354109.1
PREDICTED: pleckstrin homology domain-containing family A member 7-like isoform X1 [Latimeria chalumnae]	Latimeria chalumnae	199	333	0.44	7e-53	0.575	1588	XP_014354108.1
PREDICTED: pleckstrin homology domain-containing family A member 7 [Latimeria chalumnae]	Latimeria chalumnae	174	270	0.33	7e-45	0.5203	1211	XP_014340759.1
PREDICTED: pleckstrin homology domain-containing family A member 5 isoform X10 [Latimeria chalumnae]	Latimeria chalumnae	162	237	0.51	6e-41	0.4671	1179	XP_014347643.1
PREDICTED: pleckstrin homology domain-containing family A member 5 isoform X7 [Latimeria chalumnae]	Latimeria chalumnae	162	236	0.51	6e-41	0.4671	1222	XP_014347641.1
PREDICTED: pleckstrin homology domain-containing family A member 5 isoform X17 [Latimeria chalumnae]	Latimeria chalumnae	162	239	0.51	6e-41	0.4671	1150	XP_006002298.1
PREDICTED: pleckstrin homology domain-containing family A member 5 isoform X11 [Latimeria chalumnae]	Latimeria chalumnae	162	238	0.51	7e-41	0.4671	1152	XP_014347644.1
PREDICTED: pleckstrin homology domain-containing family A member 5 isoform X5 [Latimeria chalumnae]	Latimeria chalumnae	162	237	0.51	7e-41	0.4671	1238	XP_014347638.1
PREDICTED: pleckstrin homology domain-containing family A member 5 isoform X2 [Latimeria chalumnae]	Latimeria chalumnae	162	238	0.51	8e-41	0.4671	1304	XP_014347636.1
PREDICTED: pleckstrin homology domain-containing family A member 5 isoform X16 [Latimeria chalumnae]	Latimeria chalumnae	162	238	0.51	8e-41	0.4671	1208	XP_006002297.1
PREDICTED: pleckstrin homology domain-containing family A member 5 isoform X6 [Latimeria chalumnae]	Latimeria chalumnae	162	237	0.51	8e-41	0.4671	1237	XP_014347639.1
PREDICTED: pleckstrin homology domain-containing family A member 5 isoform X1 [Latimeria chalumnae]	Latimeria chalumnae	162	237	0.51	9e-41	0.4671	1306	XP_006002290.1
PREDICTED: pleckstrin homology domain-containing family A member 5 isoform X9 [Latimeria chalumnae]	Latimeria chalumnae	162	238	0.51	1e-40	0.4671	1219	XP_006002293.1
PREDICTED: pleckstrin homology domain-containing family A member 5 isoform X8 [Latimeria chalumnae]	Latimeria chalumnae	162	238	0.51	1e-40	0.4671	1221	XP_014347642.1
PREDICTED: pleckstrin homology domain-containing family A member 5 isoform X4 [Latimeria chalumnae]	Latimeria chalumnae	162	238	0.51	1e-40	0.4671	1277	XP_006002292.1
PREDICTED: pleckstrin homology domain-containing family A member 5 isoform X3 [Latimeria chalumnae]	Latimeria chalumnae	162	237	0.51	1e-40	0.4671	1279	XP_014347637.1
PREDICTED: pleckstrin homology domain-containing family A member 6 isoform X2 [Latimeria chalumnae]	Latimeria chalumnae	135	135	0.18	3e-32	0.4161	1071	XP_014340109.1
PREDICTED: pleckstrin homology domain-containing family A member 6 isoform X1 [Latimeria chalumnae]	Latimeria chalumnae	123	123	0.18	2e-28	0.3669	1091	XP_005989283.1
PREDICTED: pleckstrin homology domain-containing family A member 5 isoform X12 [Latimeria chalumnae]	Latimeria chalumnae	73.6	73.6	0.32	5e-13	0.2542	1045	XP_014347645.1
PREDICTED: connector enhancer of kinase suppressor of ras 1 [Latimeria chalumnae]	Latimeria chalumnae	70.5	70.5	0.11	3e-12	0.3333	739	XP_005994001.1
PREDICTED: connector enhancer of kinase suppressor of ras 2-like [Latimeria chalumnae]	Latimeria chalumnae	67.4	67.4	0.12	3e-11	0.3402	1040	XP_014346754.1
PREDICTED: connector enhancer of kinase suppressor of ras 2 [Latimeria chalumnae]	Latimeria chalumnae	66.2	66.2	0.12	8e-11	0.3196	793	XP_014352892.1
PREDICTED: rho GTPase-activating protein 24 isoform X1 [Latimeria chalumnae]	Latimeria chalumnae	65.9	65.9	0.11	9e-11	0.375	748	XP_006000399.1
PREDICTED: rho GTPase-activating protein 25 [Latimeria chalumnae]	Latimeria chalumnae	60.5	60.5	0.13	4e-09	0.322	680	XP_006009714.1
PREDICTED: sesquipedalian-1 [Latimeria chalumnae]	Latimeria chalumnae	55.1	55.1	0.14	7e-08	0.2832	282	XP_005996465.1
PREDICTED: sesquipedalian-1-like [Latimeria chalumnae]	Latimeria chalumnae	50.4	50.4	0.15	2e-06	0.2941	283	XP_006009082.1
PREDICTED: unconventional myosin-X [Latimeria chalumnae]	Latimeria chalumnae	50.4	93.6	0.16	6e-06	0.2879	1660	XP_014342427.1
PREDICTED: myosin phosphatase Rho-interacting protein [Latimeria chalumnae]	Latimeria chalumnae	50.1	50.1	0.18	7e-06	0.2847	1052	XP_014350055.1
PREDICTED: pleckstrin homology domain-containing family H member 2 isoform X2 [Latimeria chalumnae]	Latimeria chalumnae	50.1	50.1	0.17	8e-06	0.3056	1324	XP_014345312.1
PREDICTED: pleckstrin homology domain-containing family H member 2 isoform X1 [Latimeria chalumnae]	Latimeria chalumnae	49.7	49.7	0.17	1e-05	0.3056	1506	XP_005998342.1
PREDICTED: unconventional myosin-X-like [Latimeria chalumnae]	Latimeria chalumnae	49.3	93.2	0.16	1e-05	0.2901	2039	XP_014341456.1
PREDICTED: myosin phosphatase Rho-interacting protein-like [Latimeria chalumnae]	Latimeria chalumnae	48.1	48.1	0.05	2e-05	0.5106	419	XP_006012646.2
PREDICTED: arf-GAP with coiled-coil, ANK repeat and PH domain-containing protein 2 [Latimeria chalumnae]	Latimeria chalumnae	48.1	48.1	0.13	3e-05	0.2752	593	XP_014340186.1
PREDICTED: rho GTPase-activating protein 22 isoform X2 [Latimeria chalumnae]	Latimeria chalumnae	46.6	46.6	0.1	7e-05	0.2959	652	XP_005988327.2
PREDICTED: pleckstrin homology domain-containing family H member 1 [Latimeria chalumnae]	Latimeria chalumnae	43.9	43.9	0.17	0.0006	0.2817	1486	XP_014347011.1
PREDICTED: cytohesin-3 [Latimeria chalumnae]	Latimeria chalumnae	43.1	43.1	0.09	0.0006	0.3077	394	XP_005998432.1
PREDICTED: dedicator of cytokinesis protein 9 isoform X3 [Latimeria chalumnae]	Latimeria chalumnae	43.1	43.1	0.2	0.001	0.2404	2123	XP_005992348.1
PREDICTED: dedicator of cytokinesis protein 9 isoform X2 [Latimeria chalumnae]	Latimeria chalumnae	43.1	43.1	0.2	0.001	0.2404	2124	XP_014341774.1
PREDICTED: dedicator of cytokinesis protein 9 isoform X1 [Latimeria chalumnae]	Latimeria chalumnae	43.1	43.1	0.2	0.001	0.2404	2125	XP_005992347.1
PREDICTED: dedicator of cytokinesis protein 9 isoform X5 [Latimeria chalumnae]	Latimeria chalumnae	43.1	43.1	0.2	0.001	0.2404	2096	XP_014341776.1
PREDICTED: dedicator of cytokinesis protein 9 isoform X6 [Latimeria chalumnae]	Latimeria chalumnae	43.1	43.1	0.2	0.001	0.2404	2065	XP_014341777.1
PREDICTED: dedicator of cytokinesis protein 9 isoform X4 [Latimeria chalumnae]	Latimeria chalumnae	43.1	43.1	0.2	0.001	0.2404	2110	XP_014341775.1
PREDICTED: cytohesin-1 [Latimeria chalumnae]	Latimeria chalumnae	41.6	41.6	0.06	0.002	0.3673	396	XP_014340005.1
PREDICTED: cytohesin-2 [Latimeria chalumnae]	Latimeria chalumnae	40	40	0.06	0.004	0.3673	274	XP_014346663.1
PREDICTED: actin-binding protein anillin [Latimeria chalumnae]	Latimeria chalumnae	40.8	40.8	0.05	0.005	0.4286	1000	XP_014347707.1
PREDICTED: diacylglycerol kinase eta [Latimeria chalumnae]	Latimeria chalumnae	40.8	40.8	0.11	0.005	0.3	873	XP_014349140.1
PREDICTED: cytohesin-3-like [Latimeria chalumnae]	Latimeria chalumnae	40.4	40.4	0.06	0.005	0.3469	376	XP_014350586.1
PREDICTED: actin-binding protein anillin-like [Latimeria chalumnae]	Latimeria chalumnae	39.7	39.7	0.06	0.011	0.4375	924	XP_005988024.1
PREDICTED: dynamin-3 [Latimeria chalumnae]	Latimeria chalumnae	39.3	39.3	0.12	0.014	0.283	834	XP_014345428.1
PREDICTED: actin filament-associated protein 1-like 1 [Latimeria chalumnae]	Latimeria chalumnae	38.5	38.5	0.11	0.022	0.2778	768	XP_006003838.1
PREDICTED: differentially expressed in FDCP 6 homolog [Latimeria chalumnae]	Latimeria chalumnae	37.7	37.7	0.1	0.04	0.314	635	XP_006002855.1

## Sheet: Actinopterygii
Description	Scientific Name	Max Score	Total Score	Query Cover	E value	Per. Ident	Acc. Len	Accession
uncharacterized protein si:ch211-234p6.5 isoform X1 [Pygocentrus nattereri]	Pygocentrus nattereri	297	297	0.61	2e-84	0.3811	1104	XP_037392885.1
uncharacterized protein si:ch211-234p6.5 isoform X2 [Pygocentrus nattereri]	Pygocentrus nattereri	296	296	0.61	3e-84	0.3811	1090	XP_037392886.1
pleckstrin homology domain-containing family A member 4 isoform X3 [Oncorhynchus keta]	Oncorhynchus keta	285	285	0.62	2e-83	0.3874	646	XP_035602856.1
uncharacterized protein si:ch211-234p6.5 isoform X4 [Colossoma macropomum]	Colossoma macropomum	294	294	0.62	2e-83	0.3745	1102	XP_036436694.1
uncharacterized protein si:ch211-234p6.5 isoform X1 [Colossoma macropomum]	Colossoma macropomum	293	293	0.62	4e-83	0.3745	1116	XP_036436668.1
uncharacterized protein si:ch211-234p6.5 isoform X2 [Colossoma macropomum]	Colossoma macropomum	293	293	0.62	4e-83	0.3745	1115	XP_036436677.1
uncharacterized protein si:ch211-234p6.5 isoform X3 [Colossoma macropomum]	Colossoma macropomum	293	293	0.62	4e-83	0.3745	1115	XP_036436686.1
uncharacterized protein si:ch211-234p6.5 isoform X7 [Colossoma macropomum]	Colossoma macropomum	293	293	0.62	4e-83	0.3773	1081	XP_036436720.1
pleckstrin homology domain-containing family A member 4 [Seriola dumerili]	Seriola dumerili	288	288	0.75	1e-82	0.3329	886	XP_022598061.1
pleckstrin homology domain-containing family A member 4 isoform X3 [Salvelinus alpinus]	Salvelinus alpinus	282	282	0.62	2e-82	0.3836	646	XP_023862526.1
uncharacterized protein si:ch211-234p6.5 isoform X5 [Solea senegalensis]	Solea senegalensis	293	293	0.75	2e-82	0.3511	1268	XP_043869812.1
pleckstrin homology domain-containing family A member 4 isoform X5 [Seriola lalandi dorsalis]	Seriola lalandi dorsalis	288	288	0.75	5e-82	0.3329	930	XP_023267058.1
pleckstrin homology domain-containing family A member 4 isoform X4 [Seriola lalandi dorsalis]	Seriola lalandi dorsalis	291	291	0.75	1e-81	0.3485	1303	XP_023267057.1
uncharacterized protein si:ch211-234p6.5 isoform X5 [Anguilla anguilla]	Anguilla anguilla	292	292	0.62	2e-81	0.3823	1512	XP_035259805.1
pleckstrin homology domain-containing family A member 4 isoform X3 [Mastacembelus armatus]	Mastacembelus armatus	291	291	0.77	2e-81	0.3392	1293	XP_026172266.1
pleckstrin homology domain-containing family A member 4 isoform X2 [Oncorhynchus keta]	Oncorhynchus keta	280	280	0.62	4e-81	0.3708	682	XP_035602851.1
uncharacterized protein si:ch211-234p6.5 isoform X6 [Kryptolebias marmoratus]	Kryptolebias marmoratus	290	290	0.76	4e-81	0.3513	1270	XP_037836710.1
pleckstrin homology domain-containing family A member 4 isoform X5 [Betta splendens]	Betta splendens	285	285	0.75	4e-81	0.3402	923	XP_028989377.1
PREDICTED: pleckstrin homology domain-containing family A member 4 isoform X3 [Paralichthys olivaceus]	Paralichthys olivaceus	289	289	0.62	5e-81	0.3925	1258	XP_019939183.1
pleckstrin homology domain-containing family A member 4 isoform X6 [Oncorhynchus kisutch]	Oncorhynchus kisutch	290	290	0.76	5e-81	0.3581	1369	XP_020309336.1
pleckstrin homology domain-containing family A member 4 isoform X2 [Seriola lalandi dorsalis]	Seriola lalandi dorsalis	290	290	0.75	5e-81	0.3357	1352	XP_023267055.1
uncharacterized protein si:ch211-234p6.5 isoform X4 [Esox lucius]	Esox lucius	290	290	0.76	5e-81	0.3442	1379	XP_019902325.1
uncharacterized protein si:ch211-234p6.5 isoform X4 [Betta splendens]	Betta splendens	289	289	0.76	5e-81	0.3547	1218	XP_028989376.1
pleckstrin homology domain-containing family A member 4 isoform X3 [Seriola lalandi dorsalis]	Seriola lalandi dorsalis	290	290	0.75	6e-81	0.3357	1339	XP_023267056.1
pleckstrin homology domain-containing family A member 4 isoform X2 [Archocentrus centrarchus]	Archocentrus centrarchus	285	285	0.76	6e-81	0.3295	928	XP_030610975.1
pleckstrin homology domain-containing family A member 4 isoform X1 [Seriola lalandi dorsalis]	Seriola lalandi dorsalis	290	290	0.75	6e-81	0.3357	1353	XP_023267054.1
pleckstrin homology domain-containing family A member 4 isoform X5 [Oncorhynchus kisutch]	Oncorhynchus kisutch	290	290	0.76	6e-81	0.3581	1393	XP_020309333.1
pleckstrin homology domain-containing family A member 4 isoform X9 [Oncorhynchus mykiss]	Oncorhynchus mykiss	282	282	0.76	6e-81	0.3441	803	XP_036802424.1
uncharacterized protein LOC120793945 isoform X4 [Xiphias gladius]	Xiphias gladius	289	289	0.76	7e-81	0.3514	1311	XP_039990341.1
pleckstrin homology domain-containing family A member 4 isoform X1 [Oncorhynchus keta]	Oncorhynchus keta	279	279	0.62	9e-81	0.3737	696	XP_035602839.1
uncharacterized protein si:ch211-234p6.5 isoform X2 [Betta splendens]	Betta splendens	288	288	0.76	1e-80	0.3448	1267	XP_028989373.1
uncharacterized protein si:ch211-234p6.5 isoform X1 [Betta splendens]	Betta splendens	288	288	0.76	1e-80	0.3443	1268	XP_028989372.1
uncharacterized protein si:ch211-234p6.5 isoform X3 [Betta splendens]	Betta splendens	288	288	0.76	2e-80	0.3443	1254	XP_028989374.1
pleckstrin homology domain-containing family A member 7 isoform X2 [Pungitius pungitius]	Pungitius pungitius	287	287	0.79	2e-80	0.3564	1174	XP_037319047.1
uncharacterized protein si:ch211-234p6.5 isoform X5 [Oncorhynchus mykiss]	Oncorhynchus mykiss	288	288	0.76	2e-80	0.36	1395	XP_036802420.1
pleckstrin homology domain-containing family A member 4 isoform X3 [Salarias fasciatus]	Salarias fasciatus	283	283	0.76	3e-80	0.3295	930	XP_029953625.1
pleckstrin homology domain-containing family A member 4 isoform X2 [Salvelinus alpinus]	Salvelinus alpinus	277	277	0.62	3e-80	0.3654	682	XP_023862524.1
uncharacterized protein si:ch211-234p6.5 isoform X1 [Neolamprologus brichardi]	Neolamprologus brichardi	287	287	0.76	3e-80	0.3409	1330	XP_006808111.1
pleckstrin homology domain-containing family A member 6 isoform X3 [Etheostoma cragini]	Etheostoma cragini	287	287	0.75	3e-80	0.3453	1284	XP_034716631.1
PREDICTED: pleckstrin homology domain-containing family A member 4 isoform X4 [Lates calcarifer]	Lates calcarifer	278	278	0.76	3e-80	0.3359	725	XP_018537388.1
pleckstrin homology domain-containing family A member 4 isoform X4 [Takifugu rubripes]	Takifugu rubripes	286	286	0.76	4e-80	0.3461	1218	XP_029703211.1
uncharacterized protein si:ch211-234p6.5 isoform X2 [Oreochromis aureus]	Oreochromis aureus	287	287	0.76	4e-80	0.339	1331	XP_039472024.1
pleckstrin homology domain-containing family A member 4 isoform X7 [Oncorhynchus kisutch]	Oncorhynchus kisutch	283	283	0.76	4e-80	0.3474	995	XP_031654904.1
pleckstrin homology domain-containing family A member 4 isoform X1 [Salvelinus alpinus]	Salvelinus alpinus	277	277	0.62	5e-80	0.3683	696	XP_023862523.1
uncharacterized protein si:ch211-234p6.5 isoform X2 [Neolamprologus brichardi]	Neolamprologus brichardi	287	287	0.76	5e-80	0.3376	1316	XP_006808113.1
pleckstrin homology domain-containing family A member 6 isoform X3 [Hippoglossus stenolepis]	Hippoglossus stenolepis	286	286	0.76	6e-80	0.3505	1264	XP_035001616.1
pleckstrin homology domain-containing family A member 6 isoform X3 [Kryptolebias marmoratus]	Kryptolebias marmoratus	286	286	0.76	6e-80	0.3408	1308	XP_017274073.1
uncharacterized protein si:ch211-234p6.5 isoform X4 [Thunnus albacares]	Thunnus albacares	286	286	0.62	6e-80	0.3842	1313	XP_044194151.1
pleckstrin homology domain-containing family A member 6 isoform X3 [Hippoglossus hippoglossus]	Hippoglossus hippoglossus	286	286	0.76	7e-80	0.3505	1264	XP_034427278.1
PREDICTED: pleckstrin homology domain-containing family A member 4 isoform X6 [Stegastes partitus]	Stegastes partitus	286	286	0.76	7e-80	0.3408	1290	XP_008281538.1
pleckstrin homology domain-containing family A member 6-like isoform X3 [Monopterus albus]	Monopterus albus	286	286	0.62	7e-80	0.3707	1292	XP_020461821.1
pleckstrin homology domain-containing family A member 7 isoform X3 [Cheilinus undulatus]	Cheilinus undulatus	286	286	0.63	7e-80	0.3664	1282	XP_041670765.1
pleckstrin homology domain-containing family A member 4 isoform X6 [Oreochromis niloticus]	Oreochromis niloticus	281	281	0.76	7e-80	0.3393	879	XP_025765707.1
pleckstrin homology domain-containing family A member 4 isoform X5 [Takifugu rubripes]	Takifugu rubripes	281	281	0.76	8e-80	0.3305	904	XP_029703213.1
pleckstrin homology domain-containing family A member 4 isoform X1 [Archocentrus centrarchus]	Archocentrus centrarchus	286	286	0.76	8e-80	0.3281	1338	XP_030610974.1
pleckstrin homology domain-containing family A member 4 isoform X8 [Oncorhynchus mykiss]	Oncorhynchus mykiss	282	282	0.76	1e-79	0.3455	973	XP_036802423.1
uncharacterized protein LOC115106610 isoform X6 [Oncorhynchus nerka]	Oncorhynchus nerka	286	286	0.76	1e-79	0.357	1395	XP_029485366.1
pleckstrin homology domain-containing family A member 4 isoform X4 [Etheostoma cragini]	Etheostoma cragini	280	280	0.76	2e-79	0.3376	917	XP_034716632.1
pleckstrin homology domain-containing family A member 4 isoform X7 [Kryptolebias marmoratus]	Kryptolebias marmoratus	281	281	0.76	2e-79	0.3408	930	XP_037836711.1
pleckstrin homology domain-containing family A member 4 isoform X6 [Esox lucius]	Esox lucius	281	281	0.76	2e-79	0.3424	986	XP_012989198.2
uncharacterized protein LOC102081367 isoform X2 [Oreochromis niloticus]	Oreochromis niloticus	285	285	0.76	2e-79	0.3478	1285	XP_025765704.1
uncharacterized protein LOC102081367 isoform X5 [Oreochromis niloticus]	Oreochromis niloticus	285	285	0.76	2e-79	0.3478	1271	XP_025765706.1
pleckstrin homology domain-containing family A member 4 isoform X7 [Oncorhynchus mykiss]	Oncorhynchus mykiss	281	281	0.76	2e-79	0.3455	997	XP_036802422.1
pleckstrin homology domain-containing family A member 4 isoform X2 [Oncorhynchus kisutch]	Oncorhynchus kisutch	286	286	0.76	2e-79	0.3465	1442	XP_031654900.1
pleckstrin homology domain-containing family A member 6 isoform X3 [Neolamprologus brichardi]	Neolamprologus brichardi	285	285	0.76	2e-79	0.3424	1281	XP_035771325.1
pleckstrin homology domain-containing family A member 4 isoform X6 [Oncorhynchus mykiss]	Oncorhynchus mykiss	284	284	0.76	3e-79	0.3464	1251	XP_036802421.1
pleckstrin homology domain-containing family A member 4 isoform X4 [Oncorhynchus kisutch]	Oncorhynchus kisutch	285	285	0.76	3e-79	0.346	1419	XP_031654903.1
pleckstrin homology domain-containing family A member 4 isoform X5 [Melanotaenia boesemani]	Melanotaenia boesemani	280	280	0.76	4e-79	0.3266	923	XP_041830074.1
pleckstrin homology domain-containing family A member 4 isoform X4 [Sebastes umbrosus]	Sebastes umbrosus	280	280	0.76	4e-79	0.3324	921	XP_037610739.1
pleckstrin homology domain-containing family A member 4 isoform X1 [Oncorhynchus kisutch]	Oncorhynchus kisutch	285	285	0.76	4e-79	0.346	1443	XP_031654899.1
pleckstrin homology domain-containing family A member 6 isoform X3 [Sebastes umbrosus]	Sebastes umbrosus	284	284	0.76	4e-79	0.3462	1251	XP_037610738.1
uncharacterized protein si:ch211-234p6.5 isoform X1 [Oreochromis aureus]	Oreochromis aureus	284	284	0.76	4e-79	0.3376	1333	XP_031595252.2
pleckstrin homology domain-containing family A member 4 isoform X3 [Oncorhynchus kisutch]	Oncorhynchus kisutch	285	285	0.76	5e-79	0.346	1429	XP_031654901.1
pleckstrin homology domain-containing family A member 6 isoform X2 [Oncorhynchus mykiss]	Oncorhynchus mykiss	285	285	0.76	5e-79	0.3469	1444	XP_036802414.1
pleckstrin homology domain-containing family A member 6 isoform X3 [Perca fluviatilis]	Perca fluviatilis	283	283	0.62	6e-79	0.3878	1288	XP_039645272.1
uncharacterized protein si:ch211-234p6.5 isoform X4 [Oncorhynchus tshawytscha]	Oncorhynchus tshawytscha	284	284	0.76	7e-79	0.3556	1395	XP_024242677.1
pleckstrin homology domain-containing family A member 6 isoform X2 [Etheostoma cragini]	Etheostoma cragini	283	283	0.75	7e-79	0.3362	1321	XP_034716630.1
PREDICTED: uncharacterized protein LOC106517423 [Austrofundulus limnaeus]	Austrofundulus limnaeus	283	283	0.76	7e-79	0.3306	1296	XP_013863711.1
pleckstrin homology domain-containing family A member 4 isoform X4 [Sphaeramia orbicularis]	Sphaeramia orbicularis	279	279	0.75	7e-79	0.3305	926	XP_030018868.1
uncharacterized protein si:ch211-234p6.5 isoform X3 [Esox lucius]	Esox lucius	284	284	0.76	7e-79	0.3385	1401	XP_019902324.1
pleckstrin homology domain-containing family A member 5 isoform X2 [Melanotaenia boesemani]	Melanotaenia boesemani	283	283	0.76	8e-79	0.3305	1316	XP_041830071.1
pleckstrin homology domain-containing family A member 6 isoform X1 [Oncorhynchus mykiss]	Oncorhynchus mykiss	284	284	0.76	8e-79	0.3464	1445	XP_036802413.1
uncharacterized protein si:ch211-234p6.5 isoform X4 [Scophthalmus maximus]	Scophthalmus maximus	283	283	0.76	8e-79	0.3449	1303	XP_035469706.1
pleckstrin homology domain-containing family A member 6 isoform X1 [Etheostoma cragini]	Etheostoma cragini	283	283	0.75	8e-79	0.3362	1335	XP_034716629.1
pleckstrin homology domain-containing family A member 4 isoform X1 [Salarias fasciatus]	Salarias fasciatus	283	283	0.76	8e-79	0.3295	1343	XP_029953623.1
pleckstrin homology domain-containing family A member 6 isoform X1 [Kryptolebias marmoratus]	Kryptolebias marmoratus	283	283	0.76	9e-79	0.3417	1315	XP_037836706.1
uncharacterized protein si:ch211-234p6.5 isoform X1 [Esox lucius]	Esox lucius	284	284	0.76	9e-79	0.3385	1425	XP_019902322.1
pleckstrin homology domain-containing family A member 6 isoform X4 [Oncorhynchus mykiss]	Oncorhynchus mykiss	284	284	0.76	9e-79	0.3464	1421	XP_036802419.1
pleckstrin homology domain-containing family A member 4-like isoform X7 [Oncorhynchus nerka]	Oncorhynchus nerka	280	280	0.76	9e-79	0.3441	997	XP_029485367.1
pleckstrin homology domain-containing family A member 6 isoform X4 [Kryptolebias marmoratus]	Kryptolebias marmoratus	283	283	0.76	9e-79	0.3417	1301	XP_037836708.1
uncharacterized protein si:ch211-234p6.5 isoform X2 [Esox lucius]	Esox lucius	283	283	0.76	1e-78	0.3385	1411	XP_019902323.1
PREDICTED: uncharacterized protein LOC106579177 isoform X3 [Salmo salar]	Salmo salar	283	283	0.76	1e-78	0.3468	1373	XP_014014308.1
PREDICTED: pleckstrin homology domain-containing family A member 4-like isoform X4 [Salmo salar]	Salmo salar	280	280	0.76	1e-78	0.345	999	XP_014014309.1
pleckstrin homology domain-containing family A member 6 isoform X3 [Oncorhynchus mykiss]	Oncorhynchus mykiss	283	283	0.76	1e-78	0.3464	1431	XP_036802415.1
pleckstrin homology domain-containing family A member 7 isoform X1 [Pungitius pungitius]	Pungitius pungitius	282	282	0.79	1e-78	0.3456	1225	XP_037319046.1
uncharacterized protein LOC102081367 isoform X4 [Oreochromis niloticus]	Oreochromis niloticus	282	282	0.76	2e-78	0.3463	1273	XP_025765705.1
pleckstrin homology domain-containing family A member 7 isoform X3 [Melanotaenia boesemani]	Melanotaenia boesemani	282	282	0.76	2e-78	0.3281	1310	XP_041830072.1
uncharacterized protein LOC102081367 isoform X1 [Oreochromis niloticus]	Oreochromis niloticus	282	282	0.75	2e-78	0.3448	1287	XP_025765703.1
uncharacterized protein si:ch211-234p6.5 isoform X3 [Sander lucioperca]	Sander lucioperca	282	282	0.62	2e-78	0.3871	1280	XP_031170727.1
pleckstrin homology domain-containing family A member 4 isoform X4 [Salmo trutta]	Salmo trutta	283	283	0.62	2e-78	0.3855	1397	XP_029566460.1

[truncated: 20 more sheets: Actinopterygii (select species), Chondrichthyes, Cyclostomata, Lampreys, Hagfish, Tunicata, Cephalochordata, non-Chordates, non-Chordates excl. PH domain, Echinodermata, Arthropoda, Insects, Drosophila melanogaster, Nematoda, Annelida, Mollusca, Cnidaria, Ctenophora, Placozoa, Porifera]
