# Supplementary material for: Origin and Evolution of the Multifaceted Adherens Junction Component Plekha7
Source: Front Cell Dev Biol. 2022 Mar 23;10:856975. doi: 10.3389/fcell.2022.856975 (PMC8983885; doi:10.3389/fcell.2022.856975)
Supplement: Supplementary file 6 [file Table11.xlsx]

## Sheet: Table Legend
Supplementary Table S11. Results of the BLAST search using Drosophila melanogaster kramer isoform E (NP_001097778) as bait against the genomes of Chordates. Graphic summary of BLAST aligments is inlcuded to indicate domain - limited aligments.

## Sheet: kramer BLAST on chordates
Description	Scientific Name	Max Score	Total Score	Query Cover	E value	Per. ident	Acc. Len	Accession
PREDICTED: pleckstrin homology domain-containing family A member 4-like [Poecilia reticulata]	Poecilia reticulata	145	145	0.07	3e-36	42.42	211	XP_017166174.1
pleckstrin homology domain-containing family A member 7-like isoform X3 [Paramormyrops kingsleyae]	Paramormyrops kingsleyae	160	160	0.09	5e-36	39.82	1527	XP_023695613.1
uncharacterized protein LOC111858249 isoform X2 [Paramormyrops kingsleyae]	Paramormyrops kingsleyae	160	160	0.09	5e-36	39.82	1542	XP_023695612.1
uncharacterized protein LOC111858249 isoform X1 [Paramormyrops kingsleyae]	Paramormyrops kingsleyae	160	160	0.09	6e-36	39.82	1547	XP_023695611.1
pleckstrin homology domain-containing family A member 7-like [Phallusia mammillata]	Phallusia mammillata	159	159	0.1	9e-36	39.83	1148	CAB3264938.1
pleckstrin homology domain-containing family A member 7-like isoform X4 [Paramormyrops kingsleyae]	Paramormyrops kingsleyae	158	158	0.09	1e-35	39.82	1014	XP_023695614.1
pleckstrin-like proteiny domain-containing family A member 7 isoform D [Patagioenas fasciata monilis]	Patagioenas fasciata monilis	158	158	0.07	2e-35	46.41	1183	OPJ73852.1
pleckstrin-like proteiny domain-containing family A member 7 isoform E [Patagioenas fasciata monilis]	Patagioenas fasciata monilis	157	157	0.07	2e-35	46.41	1200	OPJ73853.1
pleckstrin homology domain-containing family A member 7 isoform X5 [Tachysurus fulvidraco]	Tachysurus fulvidraco	157	199	0.13	2e-35	44.02	1328	XP_027034253.1
pleckstrin-like proteiny domain-containing family A member 7 isoform A [Patagioenas fasciata monilis]	Patagioenas fasciata monilis	157	157	0.07	3e-35	46.41	1248	OPJ73849.1
pleckstrin homology domain-containing family A member 7 isoform X2 [Colossoma macropomum]	Colossoma macropomum	157	157	0.07	3e-35	47.77	1275	XP_036417577.1
pleckstrin-like proteiny domain-containing family A member 7 isoform C [Patagioenas fasciata monilis]	Patagioenas fasciata monilis	157	157	0.07	3e-35	46.41	1249	OPJ73851.1
pleckstrin homology domain-containing family A member 7 isoform X1 [Columba livia]	Columba livia	157	157	0.07	3e-35	46.41	1271	XP_021155812.1
pleckstrin homology domain-containing family A member 7 isoform X3 [Corapipo altera]	Corapipo altera	157	204	0.1	3e-35	56.03	1318	XP_027506893.1
pleckstrin homology domain-containing family A member 7 isoform X3 [Athene cunicularia]	Athene cunicularia	157	157	0.07	3e-35	46.41	1206	XP_026706182.1
pleckstrin homology domain-containing family A member 7 isoform X12 [Colossoma macropomum]	Colossoma macropomum	157	157	0.07	3e-35	47.77	1102	XP_036417591.1
Pleckstrin homology domain-containing family A member 7 [Dicentrarchus labrax]	Dicentrarchus labrax	142	142	0.06	3e-35	45.52	185	CBN81337.1
pleckstrin homology domain-containing family A member 7 isoform X4 [Empidonax traillii]	Empidonax traillii	156	203	0.12	6e-35	47.06	1322	XP_027749699.1
PREDICTED: pleckstrin homology domain-containing family A member 7 isoform X4 [Ficedula albicollis]	Ficedula albicollis	156	199	0.1	6e-35	55.17	1224	XP_005046681.1
PREDICTED: LOW QUALITY PROTEIN: pleckstrin homology domain-containing family A member 7 [Aptenodytes forsteri]	Aptenodytes forsteri	156	156	0.05	6e-35	55.17	1168	XP_019330045.1
pleckstrin homology domain-containing family A member 7 isoform X13 [Cygnus atratus]	Cygnus atratus	156	156	0.05	7e-35	54.7	1190	XP_035405976.1
pleckstrin homology domain-containing family A member 7 isoform X15 [Cygnus olor]	Cygnus olor	156	156	0.05	7e-35	54.7	1190	XP_040414478.1
PREDICTED: pleckstrin homology domain-containing family A member 7 isoform X4 [Ictalurus punctatus]	Ictalurus punctatus	156	204	0.12	7e-35	44.63	1273	XP_017334351.1
pleckstrin homology domain-containing family A member 7 isoform X3 [Neopelma chrysocephalum]	Neopelma chrysocephalum	156	203	0.12	7e-35	47.06	1269	XP_027556917.1
pleckstrin homology domain-containing family A member 7 isoform X3 [Cyanistes caeruleus]	Cyanistes caeruleus	156	198	0.1	7e-35	55.17	1291	XP_023784853.1
pleckstrin homology domain-containing family A member 7 isoform X8 [Gallus gallus]	Gallus gallus	155	155	0.05	8e-35	55.75	1254	XP_040529353.1
pleckstrin homology domain-containing family A member 7 isoform X8 [Gallus gallus]	Gallus gallus	155	155	0.05	8e-35	55.75	1254	XP_040557295.1
PREDICTED: pleckstrin homology domain-containing family A member 7 isoform X3 [Corvus brachyrhynchos]	Corvus brachyrhynchos	155	198	0.1	8e-35	55.17	1262	XP_017582076.1
PREDICTED: pleckstrin homology domain-containing family A member 7 isoform X2 [Anser cygnoides domesticus]	Anser cygnoides domesticus	155	155	0.05	8e-35	54.7	1294	XP_013033239.1
pleckstrin homology domain-containing family A member 7 isoform X10 [Gallus gallus]	Gallus gallus	155	155	0.05	8e-35	55.75	1243	XP_040557297.1
pleckstrin homology domain-containing family A member 7 isoform X10 [Gallus gallus]	Gallus gallus	155	155	0.05	9e-35	55.75	1243	XP_040529355.1
pleckstrin homology domain-containing family A member 7-like isoform X3 [Numida meleagris]	Numida meleagris	155	155	0.05	9e-35	54.7	1276	XP_021257270.1
pleckstrin homology domain-containing family A member 7 isoform X3 [Falco peregrinus]	Falco peregrinus	155	155	0.05	1e-34	54.7	1216	XP_027640850.1
pleckstrin homology domain-containing family A member 7 isoform X3 [Falco cherrug]	Falco cherrug	155	155	0.05	1e-34	54.7	1216	XP_027666332.1
pleckstrin homology domain-containing family A member 7 isoform X3 [Cygnus atratus]	Cygnus atratus	155	155	0.05	1e-34	55.17	1295	XP_035405966.1
pleckstrin homology domain-containing family A member 7 isoform X3 [Coturnix japonica]	Coturnix japonica	155	155	0.05	1e-34	55.75	1343	XP_032300636.1
pleckstrin homology domain-containing family A member 7 isoform X2 [Gallus gallus]	Gallus gallus	155	155	0.05	1e-34	55.75	1303	XP_040557292.1
pleckstrin homology domain-containing family A member 7 isoform X2 [Gallus gallus]	Gallus gallus	155	155	0.05	1e-34	55.75	1303	XP_040529347.1
pleckstrin homology domain-containing family A member 7 isoform X4 [Aquila chrysaetos chrysaetos]	Aquila chrysaetos chrysaetos	155	155	0.05	1e-34	54.7	1274	XP_029894646.1
hypothetical protein JOB18_027009 [Solea senegalensis]	Solea senegalensis	155	155	0.06	1e-34	48.28	1248	KAG7507197.1
pleckstrin homology domain-containing family A member 7 isoform X4 [Pipra filicauda]	Pipra filicauda	155	202	0.1	1e-34	54.7	1318	XP_027592962.2
pleckstrin homology domain-containing family A member 7 isoform X3 [Aythya fuligula]	Aythya fuligula	155	155	0.05	1e-34	54.7	1237	XP_032044884.1
pleckstrin homology domain-containing family A member 7 isoform X3 [Chiroxiphia lanceolata]	Chiroxiphia lanceolata	155	202	0.1	1e-34	55.17	1318	XP_032545808.1
hypothetical protein JOB18_027009 [Solea senegalensis]	Solea senegalensis	155	155	0.06	1e-34	48.28	1311	KAG7507198.1
pleckstrin homology domain-containing family A member 7 isoform X3 [Parus major]	Parus major	155	197	0.1	1e-34	55.17	1300	XP_033371262.1
pleckstrin homology domain-containing family A member 7 [Egretta garzetta]	Egretta garzetta	155	155	0.05	1e-34	54.7	1311	XP_035746925.1
pleckstrin homology domain-containing family A member 7 isoform X15 [Cygnus atratus]	Cygnus atratus	154	154	0.05	1e-34	54.7	1048	XP_035405978.1
pleckstrin homology domain-containing family A member 7 isoform X3 [Oxyura jamaicensis]	Oxyura jamaicensis	155	155	0.05	1e-34	54.7	1316	XP_035182870.1	0
pleckstrin homology domain-containing family A member 7 isoform X13 [Anas platyrhynchos]	Anas platyrhynchos	155	155	0.05	1e-34	54.7	1276	XP_038035240.1
pleckstrin homology domain-containing family A member 7 isoform X2 [Cygnus olor]	Cygnus olor	155	155	0.05	1e-34	54.7	1343	XP_040414464.1
pleckstrin homology domain-containing family A member 7 isoform X18 [Cygnus olor]	Cygnus olor	154	154	0.05	1e-34	54.7	1048	XP_040414481.1
PREDICTED: pleckstrin homology domain-containing family A member 7-like isoform X3 [Lepidothrix coronata]	Lepidothrix coronata	155	202	0.1	1e-34	55.17	1251	XP_017666701.1
pleckstrin homology domain-containing family A member 7 isoform X4 [Pogona vitticeps]	Pogona vitticeps	155	155	0.05	2e-34	55.17	1270	XP_020658598.1
pleckstrin homology domain-containing family A member 7 isoform X2 [Onychostruthus taczanowskii]	Onychostruthus taczanowskii	154	197	0.1	2e-34	54.31	1168	XP_041271059.1
PREDICTED: pleckstrin homology domain-containing family A member 7 [Pygoscelis adeliae]	Pygoscelis adeliae	154	154	0.05	2e-34	54.31	1228	XP_009326889.1
pleckstrin homology domain-containing family A member 7 isoform X2 [Falco naumanni]	Falco naumanni	155	155	0.05	2e-34	55.17	1275	XP_040464548.1
pleckstrin homology domain-containing family A member 7 isoform X3 [Corvus moneduloides]	Corvus moneduloides	155	197	0.1	2e-34	55.17	1311	XP_031967589.1
pleckstrin homology domain-containing family A member 7 isoform X2 [Falco rusticolus]	Falco rusticolus	154	154	0.05	2e-34	55.17	1275	XP_037258403.1
pleckstrin homology domain-containing family A member 7 isoform X13 [Zonotrichia albicollis]	Zonotrichia albicollis	154	197	0.1	2e-34	53.85	1222	XP_026648915.1
pleckstrin homology domain-containing family A member 7 isoform X3 [Catharus ustulatus]	Catharus ustulatus	154	201	0.1	2e-34	54.7	1433	XP_032919248.1
pleckstrin homology domain-containing family A member 7 isoform X3 [Anas platyrhynchos]	Anas platyrhynchos	154	154	0.05	2e-34	54.7	1262	XP_038035228.1
pleckstrin homology domain-containing family A member 7 isoform X1 [Onychostruthus taczanowskii]	Onychostruthus taczanowskii	154	197	0.1	3e-34	54.31	1273	XP_041271058.1
pleckstrin homology domain-containing family A member 7 isoform X3 [Zonotrichia albicollis]	Zonotrichia albicollis	154	197	0.1	3e-34	53.85	1338	XP_026648904.1
pleckstrin homology domain-containing family A member 7 isoform X3 [Lonchura striata domestica]	Lonchura striata domestica	154	196	0.1	3e-34	53.85	1340	XP_021381259.1
pleckstrin homology domain-containing family A member 7 isoform X3 [Passer montanus]	Passer montanus	154	196	0.1	3e-34	54.31	1273	XP_039563099.1
pleckstrin homology domain-containing family A member 7 isoform X11 [Zonotrichia albicollis]	Zonotrichia albicollis	154	196	0.1	3e-34	53.85	1271	XP_026648913.1
pleckstrin homology domain-containing family A member 7 isoform X3 [Motacilla alba alba]	Motacilla alba alba	154	196	0.1	4e-34	54.31	1273	XP_037995822.1
pleckstrin homology domain-containing family A member 7 isoform X2 [Trachemys scripta elegans]	Trachemys scripta elegans	154	154	0.05	4e-34	53.85	1353	XP_034626036.1
pleckstrin homology domain-containing family A member 7 isoform X2 [Pygocentrus nattereri]	Pygocentrus nattereri	153	153	0.08	4e-34	42.11	1302	XP_037396136.1
pleckstrin homology domain-containing family A member 5 isoform X12 [Xenopus laevis]	Xenopus laevis	153	153	0.08	5e-34	40.22	1168	XP_041441677.1
pleckstrin homology domain-containing family A member 5 isoform X11 [Xenopus laevis]	Xenopus laevis	153	153	0.08	5e-34	40.22	1169	XP_041441676.1
pleckstrin homology domain-containing family A member 7 [Pyrgilauda ruficollis]	Pyrgilauda ruficollis	153	195	0.1	5e-34	54.31	1151	XP_041337043.1
pleckstrin homology domain-containing family A member 4 [Periophthalmus magnuspinnatus]	Periophthalmus magnuspinnatus	153	153	0.08	6e-34	40.78	1158	XP_033841075.1
pleckstrin homology domain-containing family A member 4 [Oryzias melastigma]	Oryzias melastigma	138	138	0.06	6e-34	44.37	180	XP_024140156.1
pleckstrin homology domain-containing family A member 7 isoform X4 [Ornithorhynchus anatinus]	Ornithorhynchus anatinus	152	152	0.05	7e-34	55.45	1244	XP_028915584.1
pleckstrin homology domain-containing family A member 5 isoform X2 [Xenopus laevis]	Xenopus laevis	152	152	0.08	9e-34	40.22	1230	XP_041441667.1
pleckstrin homology domain-containing family A member 5 isoform X3 [Xenopus laevis]	Xenopus laevis	152	152	0.08	9e-34	40.22	1230	XP_041441668.1
pleckstrin homology domain-containing family A member 5 isoform X1 [Xenopus laevis]	Xenopus laevis	152	152	0.08	9e-34	40.22	1231	XP_041441666.1
pleckstrin homology domain-containing family A member 5 isoform X6 [Xenopus laevis]	Xenopus laevis	152	152	0.08	9e-34	40.22	1192	XP_041441671.1
pleckstrin homology domain-containing family A member 5 isoform X4 [Xenopus laevis]	Xenopus laevis	152	152	0.08	1e-33	40.22	1204	XP_041441669.1
pleckstrin homology domain-containing family A member 5 isoform X5 [Xenopus laevis]	Xenopus laevis	152	152	0.08	1e-33	40.22	1203	XP_041441670.1
pleckstrin homology domain-containing family A member 5 isoform X13 [Xenopus laevis]	Xenopus laevis	152	152	0.08	1e-33	40.22	1165	XP_041441678.1
pleckstrin homology domain-containing family A member 5 isoform X14 [Xenopus laevis]	Xenopus laevis	152	152	0.08	1e-33	40.22	1164	XP_041441679.1
pleckstrin homology domain-containing family A member 4 isoform X3 [Sphaeramia orbicularis]	Sphaeramia orbicularis	152	152	0.08	1e-33	41.34	1280	XP_030018867.1
pleckstrin homology domain-containing family A member 5 isoform X9 [Xenopus laevis]	Xenopus laevis	152	152	0.08	1e-33	40.22	1174	XP_041441674.1
pleckstrin homology domain-containing family A member 5 isoform X10 [Xenopus laevis]	Xenopus laevis	152	152	0.08	1e-33	40.22	1173	XP_041441675.1
pleckstrin homology domain-containing family A member 5 isoform X16 [Xenopus laevis]	Xenopus laevis	152	152	0.08	1e-33	40.22	1146	XP_041441681.1
pleckstrin homology domain-containing family A member 5 isoform X15 [Xenopus laevis]	Xenopus laevis	152	152	0.08	1e-33	40.22	1147	XP_041441680.1
pleckstrin homology domain-containing family A member 5 isoform X8 [Xenopus laevis]	Xenopus laevis	152	152	0.08	1e-33	40.22	1185	XP_041441673.1
pleckstrin homology domain-containing family A member 4-like [Chelmon rostratus]	Chelmon rostratus	144	144	0.06	1e-33	48.06	412	XP_041819320.1
pleckstrin homology domain-containing family A member 5 isoform X7 [Xenopus laevis]	Xenopus laevis	152	152	0.08	1e-33	40.22	1186	XP_041441672.1
pleckstrin homology domain-containing family A member 4 isoform X1 [Sphaeramia orbicularis]	Sphaeramia orbicularis	152	152	0.08	2e-33	41.34	1330	XP_030018864.1
pleckstrin homology domain-containing family A member 4 isoform X2 [Sphaeramia orbicularis]	Sphaeramia orbicularis	152	152	0.08	2e-33	41.34	1316	XP_030018866.1
pleckstrin homology domain-containing family A member 7 isoform X5 [Tachyglossus aculeatus]	Tachyglossus aculeatus	151	151	0.06	2e-33	49.64	1238	XP_038619977.1
pleckstrin homology domain-containing family A member 4 isoform X4 [Sphaeramia orbicularis]	Sphaeramia orbicularis	150	150	0.08	2e-33	41.34	926	XP_030018868.1
Solution structure of the PH domain of pleckstrin homology domain-containing protein family A member 5 from human [Homo sapiens]	Homo sapiens	134	134	0.05	2e-33	50.43	128	2DKP_A
pleckstrin homology domain-containing family A member 6 isoform X3 [Hippoglossus hippoglossus]	Hippoglossus hippoglossus	151	151	0.06	2e-33	47.22	1264	XP_034427278.1
pleckstrin homology domain-containing family A member 7 isoform X3 [Hirundo rustica]	Hirundo rustica	151	193	0.09	2e-33	55.86	1274	XP_039921947.1
pleckstrin homology domain-containing family A member 6 isoform X3 [Hippoglossus stenolepis]	Hippoglossus stenolepis	151	151	0.06	2e-33	47.22	1264	XP_035001616.1
Pleckstrin y domain-containing family A member 7 [Liparis tanakae]	Liparis tanakae	142	142	0.06	2e-33	46.62	353	TNN49109.1
pleckstrin homology domain-containing family A member 7-like isoform X12 [Sparus aurata]	Sparus aurata	151	151	0.1	2e-33	40.19	1268	XP_030281196.1
pleckstrin homology domain-containing family A member 7-like isoform X3 [Sparus aurata]	Sparus aurata	151	151	0.1	2e-33	40.19	1377	XP_030281186.1
pleckstrin homology domain-containing family A member 4-like [Labrus bergylta]	Labrus bergylta	143	143	0.06	3e-33	45.52	407	XP_020481281.1
uncharacterized protein si:ch211-234p6.5 isoform X1 [Hippoglossus hippoglossus]	Hippoglossus hippoglossus	150	150	0.06	3e-33	47.22	1314	XP_034427275.1
uncharacterized protein si:ch211-234p6.5 isoform X2 [Hippoglossus hippoglossus]	Hippoglossus hippoglossus	150	150	0.06	3e-33	47.22	1300	XP_034427277.1
pleckstrin homology domain-containing family A member 7 isoform X10 [Pimephales promelas]	Pimephales promelas	150	150	0.05	3e-33	55.96	1220	XP_039539837.1
PREDICTED: pleckstrin homology domain-containing family A member 4 isoform X3 [Paralichthys olivaceus]	Paralichthys olivaceus	150	150	0.06	3e-33	46.53	1258	XP_019939183.1
uncharacterized protein si:ch211-234p6.5 isoform X2 [Hippoglossus stenolepis]	Hippoglossus stenolepis	150	150	0.06	3e-33	47.22	1300	XP_035001614.1
pleckstrin homology domain-containing family A member 7-like isoform X3 [Acanthopagrus latus]	Acanthopagrus latus	150	150	0.07	3e-33	44.1	1268	XP_036962113.1
uncharacterized protein si:ch211-234p6.5 isoform X4 [Betta splendens]	Betta splendens	150	150	0.08	3e-33	41.44	1218	XP_028989376.1
uncharacterized protein si:ch211-234p6.5 isoform X1 [Hippoglossus stenolepis]	Hippoglossus stenolepis	150	150	0.06	3e-33	47.22	1314	XP_035001613.1
PREDICTED: pleckstrin homology domain-containing family A member 4 isoform X1 [Paralichthys olivaceus]	Paralichthys olivaceus	150	150	0.06	4e-33	46.81	1308	XP_019939181.1
pleckstrin homology domain-containing family A member 7 isoform X2 [Pimephales promelas]	Pimephales promelas	150	150	0.05	4e-33	55.96	1284	XP_039539829.1
pleckstrin homology domain-containing family A member 4 [Syngnathus acus]	Syngnathus acus	150	150	0.06	4e-33	46.1	1093	XP_037134387.1
PREDICTED: pleckstrin homology domain-containing family A member 4 isoform X2 [Paralichthys olivaceus]	Paralichthys olivaceus	150	150	0.06	4e-33	46.81	1294	XP_019939182.1
pleckstrin homology domain-containing family A member 4-like isoform X2 [Cyprinus carpio]	Cyprinus carpio	137	137	0.07	4e-33	39.39	224	XP_042570697.1
uncharacterized protein si:ch211-234p6.5 isoform X2 [Betta splendens]	Betta splendens	150	150	0.08	5e-33	41.44	1267	XP_028989373.1
uncharacterized protein si:ch211-234p6.5 isoform X1 [Betta splendens]	Betta splendens	150	150	0.08	5e-33	41.44	1268	XP_028989372.1
pleckstrin homology domain-containing family A member 7 isoform X4 [Thalassophryne amazonica]	Thalassophryne amazonica	150	150	0.07	5e-33	42.42	1245	XP_034049973.1
uncharacterized protein si:ch211-234p6.5 isoform X3 [Betta splendens]	Betta splendens	150	150	0.08	5e-33	41.44	1254	XP_028989374.1
pleckstrin homology domain-containing family A member 7-like isoform X9 [Carassius auratus]	Carassius auratus	150	150	0.05	5e-33	55.96	1226	XP_026143496.1
PREDICTED: pleckstrin homology domain-containing family A member 4 isoform X4 [Paralichthys olivaceus]	Paralichthys olivaceus	149	149	0.06	5e-33	46.81	918	XP_019939184.1
PREDICTED: pleckstrin homology domain-containing family A member 7-like isoform X3 [Sinocyclocheilus grahami]	Sinocyclocheilus grahami	148	148	0.05	5e-33	55.96	749	XP_016102182.1
pleckstrin homology domain-containing family A member 7 isoform X3 [Thalassophryne amazonica]	Thalassophryne amazonica	149	149	0.07	6e-33	42.42	1273	XP_034049972.1
pleckstrin homology domain-containing family A member 7 isoform X14 [Esox lucius]	Esox lucius	150	150	0.05	6e-33	52.89	1287	XP_019895807.3
pleckstrin homology domain-containing family A member 4 isoform X4 [Hippoglossus hippoglossus]	Hippoglossus hippoglossus	149	149	0.06	6e-33	47.22	924	XP_034427279.1
pleckstrin homology domain-containing family A member 4-like isoform X1 [Cyprinus carpio]	Cyprinus carpio	138	138	0.07	6e-33	39.39	264	XP_042570696.1
pleckstrin homology domain-containing family A member 7 isoform X1 [Thalassophryne amazonica]	Thalassophryne amazonica	149	149	0.07	6e-33	42.42	1293	XP_034049970.1
pleckstrin homology domain-containing family A member 7 isoform X2 [Thalassophryne amazonica]	Thalassophryne amazonica	149	149	0.07	7e-33	42.42	1292	XP_034049971.1
pleckstrin homology domain-containing family A member 7-like isoform X2 [Carassius auratus]	Carassius auratus	149	149	0.05	7e-33	55.96	1290	XP_026143489.1
pleckstrin homology domain-containing family A member 7 isoform X1 [Thunnus maccoyii]	Thunnus maccoyii	149	149	0.06	7e-33	45.52	1362	XP_042253630.1
pleckstrin homology domain-containing family A member 7 isoform X2 [Thunnus maccoyii]	Thunnus maccoyii	149	149	0.06	7e-33	45.52	1348	XP_042253632.1
pleckstrin homology domain-containing family A member 4 isoform X4 [Seriola lalandi dorsalis]	Seriola lalandi dorsalis	149	149	0.06	8e-33	45.52	1303	XP_023267057.1
pleckstrin homology domain-containing family A member 7 isoform X13 [Fundulus heteroclitus]	Fundulus heteroclitus	149	149	0.07	8e-33	44.1	1259	XP_036002498.1
pleckstrin homology domain-containing family A member 6-like isoform X3 [Monopterus albus]	Monopterus albus	149	149	0.06	9e-33	48.06	1292	XP_020461821.1
pleckstrin homology domain-containing family A member 7 isoform X4 [Esox lucius]	Esox lucius	149	149	0.05	9e-33	52.89	1389	XP_019895798.3
pleckstrin homology domain-containing family A member 6-like isoform X2 [Monopterus albus]	Monopterus albus	149	149	0.06	9e-33	48.06	1338	XP_020461820.1
Pleckstrin -like proteiny domain-containing family A member 7 [Channa argus]	Channa argus	149	149	0.06	1e-32	45.52	1332	KAF3704492.1
pleckstrin homology domain-containing family A member 7 isoform X3 [Cheilinus undulatus]	Cheilinus undulatus	149	149	0.06	1e-32	48.06	1282	XP_041670765.1
pleckstrin homology domain-containing family A member 6-like isoform X1 [Monopterus albus]	Monopterus albus	149	149	0.06	1e-32	48.06	1342	XP_020461818.1
PREDICTED: pleckstrin homology domain-containing family A member 4 isoform X4 [Lates calcarifer]	Lates calcarifer	147	147	0.07	1e-32	42.42	725	XP_018537388.1
pleckstrin homology domain-containing family A member 4 isoform X3 [Seriola lalandi dorsalis]	Seriola lalandi dorsalis	149	149	0.06	1e-32	45.52	1339	XP_023267056.1
uncharacterized protein LOC120793945 isoform X4 [Xiphias gladius]	Xiphias gladius	149	149	0.06	1e-32	45.52	1311	XP_039990341.1
pleckstrin homology domain-containing family A member 4 isoform X1 [Seriola lalandi dorsalis]	Seriola lalandi dorsalis	149	149	0.06	1e-32	45.52	1353	XP_023267054.1
pleckstrin homology domain-containing family A member 4 isoform X2 [Seriola lalandi dorsalis]	Seriola lalandi dorsalis	149	149	0.06	1e-32	45.52	1352	XP_023267055.1
pleckstrin homology domain-containing family A member 6-like isoform X2 [Xiphias gladius]	Xiphias gladius	149	149	0.06	1e-32	45.52	1356	XP_039990339.1
pleckstrin homology domain-containing family A member 6-like isoform X1 [Xiphias gladius]	Xiphias gladius	149	149	0.06	1e-32	45.52	1360	XP_039990338.1
pleckstrin homology domain-containing family A member 4 isoform X5 [Betta splendens]	Betta splendens	148	148	0.08	1e-32	41.44	923	XP_028989377.1
pleckstrin homology domain-containing family A member 6-like isoform X3 [Xiphias gladius]	Xiphias gladius	149	149	0.06	1e-32	45.52	1346	XP_039990340.1
pleckstrin homology domain-containing family A member 7-like isoform X5 [Amphiprion ocellaris]	Amphiprion ocellaris	149	149	0.08	1e-32	40.91	1272	XP_035810525.1
pleckstrin homology domain-containing family A member 7 isoform X1 [Cheilinus undulatus]	Cheilinus undulatus	149	149	0.06	1e-32	48.06	1333	XP_041670763.1
pleckstrin homology domain-containing family A member 7-like isoform X9 [Carassius auratus]	Carassius auratus	148	148	0.05	1e-32	55.05	1204	XP_026086732.1
pleckstrin homology domain-containing family A member 7-like isoform X7 [Cyprinus carpio]	Cyprinus carpio	148	148	0.05	1e-32	55.05	1214	XP_042599867.1
pleckstrin homology domain-containing family A member 4-like isoform X4 [Xiphophorus hellerii]	Xiphophorus hellerii	148	148	0.06	1e-32	45.52	1231	XP_032431104.1
pleckstrin homology domain-containing family A member 7 isoform X2 [Cheilinus undulatus]	Cheilinus undulatus	149	149	0.06	1e-32	48.06	1319	XP_041670764.1
pleckstrin homology domain-containing family A member 7 isoform X18 [Oncorhynchus kisutch]	Oncorhynchus kisutch	148	148	0.06	1e-32	50	1267	XP_031657528.1
RecName: Full=Pleckstrin homology domain-containing family A member 7; Short=PH domain-containing family A member 7; AltName: Full=Heart adapter protein 1 [Danio rerio]	Danio rerio	148	193	0.13	1e-32	55.05	1197	B6RSP1.2
pleckstrin homology domain-containing family A member 4-like isoform X2 [Xiphophorus maculatus]	Xiphophorus maculatus	148	148	0.06	1e-32	45.52	1270	XP_023197054.1
pleckstrin homology domain-containing family A member 4-like isoform X5 [Xiphias gladius]	Xiphias gladius	147	147	0.07	1e-32	42.42	935	XP_039990342.1
pleckstrin homology domain-containing family A member 7-like isoform X2 [Xiphophorus hellerii]	Xiphophorus hellerii	148	148	0.06	1e-32	45.52	1270	XP_032431102.1
pleckstrin homology domain-containing family A member 7-like isoform X1 [Xiphophorus hellerii]	Xiphophorus hellerii	148	148	0.06	2e-32	45.52	1273	XP_032431101.1
pleckstrin homology domain-containing family A member 4-like isoform X4 [Xiphophorus maculatus]	Xiphophorus maculatus	147	147	0.07	2e-32	42.42	915	XP_023197056.1
pleckstrin homology domain-containing family A member 4-like isoform X5 [Xiphophorus hellerii]	Xiphophorus hellerii	147	147	0.07	2e-32	42.42	915	XP_032431105.1
pleckstrin homology domain-containing family A member 7-like isoform X3 [Xiphophorus maculatus]	Xiphophorus maculatus	148	148	0.06	2e-32	45.52	1263	XP_023197055.1
pleckstrin homology domain-containing family A member 4-like isoform X1 [Xiphophorus maculatus]	Xiphophorus maculatus	148	148	0.06	2e-32	45.52	1273	XP_023197053.1
pleckstrin homology domain-containing family A member 7-like isoform X3 [Labrus bergylta]	Labrus bergylta	148	148	0.07	2e-32	42.24	1264	XP_029133660.1
pleckstrin homology domain-containing family A member 4 isoform X5 [Seriola lalandi dorsalis]	Seriola lalandi dorsalis	147	147	0.07	2e-32	42.42	930	XP_023267058.1
pleckstrin-likey domain-containing family A member 7-like isoform X1 [Solea senegalensis]	Solea senegalensis	148	148	0.08	2e-32	38.5	1143	KAG7522875.1
pleckstrin homology domain-containing family A member 7-like isoform X3 [Carassius auratus]	Carassius auratus	148	148	0.05	2e-32	55.05	1268	XP_026086725.1
pleckstrin homology domain-containing family A member 7-like isoform X3 [Betta splendens]	Betta splendens	148	148	0.05	2e-32	55.56	1365	XP_029009353.1
pleckstrin homology domain-containing family A member 7-like isoform X2 [Cyprinus carpio]	Cyprinus carpio	148	148	0.05	2e-32	55.05	1278	XP_042599862.1
pleckstrin homology domain-containing family A member 7 isoform X5 [Oncorhynchus kisutch]	Oncorhynchus kisutch	148	148	0.06	2e-32	50	1379	XP_031657517.1
PREDICTED: pleckstrin homology domain-containing family A member 4 isoform X1 [Lates calcarifer]	Lates calcarifer	146	146	0.07	2e-32	42.42	776	XP_018537384.1
PREDICTED: pleckstrin homology domain-containing family A member 4 isoform X2 [Lates calcarifer]	Lates calcarifer	146	146	0.07	2e-32	42.42	775	XP_018537386.1
PREDICTED: pleckstrin homology domain-containing family A member 4 isoform X3 [Lates calcarifer]	Lates calcarifer	146	146	0.07	2e-32	42.42	762	XP_018537387.1
pleckstrin homology domain-containing family A member 7 isoform X4 [Scleropages formosus]	Scleropages formosus	147	147	0.08	2e-32	41.92	1225	XP_018617645.2
hypothetical protein ANANG_G00040280 [Anguilla anguilla]	Anguilla anguilla	147	147	0.07	2e-32	41.82	846	KAG5854671.1
pleckstrin homology domain-containing family A member 7 isoform X3 [Acanthopagrus latus]	Acanthopagrus latus	147	147	0.06	2e-32	48.06	933	XP_036937850.1
pleckstrin homology domain-containing family A member 4 [Seriola dumerili]	Seriola dumerili	147	147	0.07	2e-32	42.42	886	XP_022598061.1
PREDICTED: pleckstrin homology domain-containing family A member 7-like isoform X3 [Paralichthys olivaceus]	Paralichthys olivaceus	147	147	0.08	3e-32	40	1362	XP_019934845.1
PREDICTED: pleckstrin homology domain-containing family A member 7-like isoform X6 [Paralichthys olivaceus]	Paralichthys olivaceus	147	147	0.08	3e-32	40	1272	XP_019934848.1
pleckstrin homology domain-containing family A member 4-like isoform X4 [Monopterus albus]	Monopterus albus	147	147	0.07	3e-32	44.3	932	XP_020461822.1
pleckstrin homology domain-containing family A member 7-like isoform X2 [Pungitius pungitius]	Pungitius pungitius	147	147	0.05	3e-32	52.54	1335	XP_037307342.1
uncharacterized protein si:ch211-234p6.5 isoform X5 [Anguilla anguilla]	Anguilla anguilla	147	147	0.06	3e-32	45.39	1512	XP_035259805.1
pleckstrin homology domain-containing family A member 4 isoform X6 [Anguilla anguilla]	Anguilla anguilla	147	147	0.06	3e-32	45.39	1034	XP_035259806.1
uncharacterized protein si:ch211-234p6.5 isoform X3 [Anguilla anguilla]	Anguilla anguilla	147	147	0.06	3e-32	45.39	1557	XP_035259803.1
uncharacterized protein si:ch211-234p6.5 isoform X2 [Anguilla anguilla]	Anguilla anguilla	147	147	0.06	3e-32	45.39	1558	XP_035259802.1
uncharacterized protein si:ch211-234p6.5 isoform X1 [Anguilla anguilla]	Anguilla anguilla	147	147	0.06	4e-32	45.39	1560	XP_035259801.1
uncharacterized protein si:ch211-234p6.5 isoform X4 [Anguilla anguilla]	Anguilla anguilla	147	147	0.06	4e-32	45.39	1523	XP_035259804.1
pleckstrin homology domain-containing family A member 4 isoform X3 [Echeneis naucrates]	Echeneis naucrates	146	146	0.07	4e-32	41.82	931	XP_029383536.1
PREDICTED: pleckstrin homology domain-containing family A member 7-like [Balearica regulorum gibbericeps]	Balearica regulorum gibbericeps	142	142	0.05	5e-32	47.06	521	XP_010304938.1
pleckstrin homology domain-containing family A member 7 isoform X3 [Toxotes jaculatrix]	Toxotes jaculatrix	147	147	0.05	5e-32	52.54	1275	XP_040895150.1
pleckstrin homology domain-containing family A member 7-like isoform X14 [Acipenser ruthenus]	Acipenser ruthenus	147	147	0.05	5e-32	53.64	1271	XP_033909355.2
pleckstrin homology domain-containing family A member 7-like isoform X8 [Acipenser ruthenus]	Acipenser ruthenus	147	147	0.05	5e-32	53.64	1279	XP_034760696.1
pleckstrin homology domain-containing family A member 7 isoform X5 [Cheilinus undulatus]	Cheilinus undulatus	146	146	0.06	5e-32	48.06	923	XP_041670769.1
pleckstrin homology domain-containing family A member 7 isoform X20 [Oncorhynchus mykiss]	Oncorhynchus mykiss	147	147	0.05	5e-32	52.07	1273	XP_021422106.2
pleckstrin homology domain-containing family A member 7 isoform X19 [Oncorhynchus tshawytscha]	Oncorhynchus tshawytscha	146	146	0.05	6e-32	55.56	1271	XP_042157204.1
pleckstrin homology domain-containing family A member 7-like isoform X9 [Oncorhynchus nerka]	Oncorhynchus nerka	146	146	0.05	6e-32	52.07	1275	XP_029524430.1
PREDICTED: pleckstrin homology domain-containing family A member 7-like isoform X16 [Salmo salar]	Salmo salar	146	146	0.06	6e-32	48.44	1293	XP_013980135.1
pleckstrin homology domain-containing family A member 7 isoform X10 [Tachysurus fulvidraco]	Tachysurus fulvidraco	146	188	0.13	6e-32	39.71	1277	XP_027034259.1
pleckstrin homology domain-containing family A member 7 isoform X5 [Danio rerio]	Danio rerio	146	146	0.05	6e-32	53.64	1339	XP_021333490.1
pleckstrin homology domain-containing family A member 7 isoform X15 [Salvelinus alpinus]	Salvelinus alpinus	146	146	0.05	6e-32	52.07	1290	XP_023840741.1
pleckstrin homology domain-containing family A member 7 isoform X3 [Tachysurus fulvidraco]	Tachysurus fulvidraco	146	188	0.13	6e-32	39.71	1334	XP_027034251.1
pleckstrin homology domain-containing family A member 7 isoform X14 [Danio rerio]	Danio rerio	146	146	0.05	7e-32	53.64	1286	XP_021333502.1
pleckstrin homology domain-containing family A member 7 isoform X5 [Danio rerio]	Danio rerio	146	146	0.05	7e-32	53.64	1339	XP_017212518.2
pleckstrin homology domain-containing family A member 7 isoform X14 [Danio rerio]	Danio rerio	146	146	0.05	7e-32	54.13	1286	XP_017212526.2
pleckstrin homology domain-containing family A member 7-like isoform X3 [Oncorhynchus nerka]	Oncorhynchus nerka	146	146	0.05	7e-32	52.07	1360	XP_029524422.1
pleckstrin homology domain-containing family A member 7 isoform X5 [Oncorhynchus mykiss]	Oncorhynchus mykiss	146	146	0.05	8e-32	52.07	1385	XP_021421996.2
pleckstrin homology domain-containing family A member 7 isoform X2 [Tachysurus fulvidraco]	Tachysurus fulvidraco	146	188	0.13	8e-32	39.71	1342	XP_027034250.1
PREDICTED: pleckstrin homology domain-containing family A member 7-like isoform X5 [Salmo salar]	Salmo salar	146	146	0.06	8e-32	48.44	1381	XP_013980123.1
pleckstrin homology domain-containing family A member 7 isoform X7 [Tachysurus fulvidraco]	Tachysurus fulvidraco	146	188	0.13	8e-32	39.71	1299	XP_027034256.1
pleckstrin homology domain-containing family A member 7-like isoform X5 [Oncorhynchus keta]	Oncorhynchus keta	146	146	0.05	8e-32	55.56	1386	XP_035646496.1
pleckstrin homology domain-containing family A member 7 isoform X4 [Tachysurus fulvidraco]	Tachysurus fulvidraco	146	188	0.13	8e-32	39.71	1329	XP_027034252.1
pleckstrin homology domain-containing family A member 7 isoform X5 [Oncorhynchus tshawytscha]	Oncorhynchus tshawytscha	146	146	0.05	8e-32	55.56	1382	XP_042157188.1
pleckstrin homology domain-containing family A member 7 isoform X7 [Corapipo altera]	Corapipo altera	146	192	0.1	8e-32	47.45	1289	XP_027506897.1
pleckstrin homology domain-containing family A member 7 isoform X10 [Corapipo altera]	Corapipo altera	145	192	0.1	9e-32	47.45	1261	XP_027506901.1
PKHA7 protein [Rhabdornis inornatus]	Rhabdornis inornatus	145	188	0.11	9e-32	41.42	1216	NXH60270.1
PREDICTED: pleckstrin homology domain-containing family A member 7 [Haliaeetus albicilla]	Haliaeetus albicilla	144	144	0.05	1e-31	47.06	778	XP_009923110.1
Pleckstrin homology domain-containing family A member 7 [Eudyptes schlegeli]	Eudyptes schlegeli	145	145	0.07	1e-31	41.42	1199	KAF1549797.1
pleckstrin homology domain-containing family A member 7 isoform X8 [Tachysurus fulvidraco]	Tachysurus fulvidraco	145	192	0.13	1e-31	39.71	1295	XP_027034257.1
pleckstrin homology domain-containing family A member 7-like isoform X2 [Xiphias gladius]	Xiphias gladius	145	145	0.07	1e-31	43.4	1297	XP_039988170.1
PKHA7 protein [Eurystomus gularis]	Eurystomus gularis	145	145	0.07	1e-31	41.04	1191	NXW66192.1
pleckstrin homology domain-containing family A member 7 isoform X6 [Tachysurus fulvidraco]	Tachysurus fulvidraco	145	187	0.13	1e-31	39.71	1313	XP_027034254.1
pleckstrin homology domain-containing family A member 7 isoform X9 [Tachysurus fulvidraco]	Tachysurus fulvidraco	145	187	0.13	1e-31	39.71	1285	XP_027034258.1
pleckstrin homology domain-containing family A member 7 isoform X12 [Corapipo altera]	Corapipo altera	145	192	0.1	1e-31	47.79	1222	XP_027506903.1
hypothetical protein MATL_G00010970 [Megalops atlanticus]	Megalops atlanticus	145	145	0.06	1e-31	45.52	1054	KAG7492087.1
pleckstrin homology domain-containing family A member 7 isoform X5 [Salvelinus alpinus]	Salvelinus alpinus	145	145	0.05	1e-31	52.07	1407	XP_023840728.1
pleckstrin homology domain-containing family A member 7-like isoform X15 [Polyodon spathula]	Polyodon spathula	145	189	0.1	1e-31	46.27	1271	XP_041131466.1
pleckstrin homology domain-containing family A member 7 isoform X2 [Columba livia]	Columba livia	145	145	0.07	1e-31	41.04	1266	XP_021155814.1
pleckstrin homology domain-containing family A member 7-like isoform X5 [Polyodon spathula]	Polyodon spathula	145	188	0.1	1e-31	46.27	1299	XP_041131452.1
pleckstrin homology domain-containing family A member 7 isoform X1 [Tachysurus fulvidraco]	Tachysurus fulvidraco	145	187	0.13	1e-31	39.71	1348	XP_027034249.1
pleckstrin homology domain-containing family A member 7 isoform X10 [Zonotrichia albicollis]	Zonotrichia albicollis	145	188	0.14	1e-31	37.61	1281	XP_026648912.1
Pleckstrin homology domain-containing family A member 7 [Eudyptes chrysolophus]	Eudyptes chrysolophus	145	145	0.07	1e-31	41.42	1197	KAF1601212.1
pleckstrin homology domain-containing family A member 7-like isoform X14 [Salmo trutta]	Salmo trutta	145	145	0.06	1e-31	47.66	1293	XP_029614083.1
pleckstrin homology domain-containing family A member 7 isoform X2 [Athene cunicularia]	Athene cunicularia	145	145	0.07	1e-31	41.04	1210	XP_026706181.1
pleckstrin homology domain containing, family A member 7, transcript variant X2 [Columba livia]	Columba livia	145	145	0.07	1e-31	41.04	1211	PKK29413.1
pleckstrin-like proteiny domain-containing family A member 7 isoform B [Patagioenas fasciata monilis]	Patagioenas fasciata monilis	145	145	0.07	1e-31	41.04	1269	OPJ73850.1
pleckstrin homology domain-containing family A member 7 isoform X1 [Athene cunicularia]	Athene cunicularia	145	145	0.07	1e-31	41.04	1226	XP_026706180.1
PKHA7 protein [Glaucidium brasilianum]	Glaucidium brasilianum	145	145	0.07	1e-31	41.42	1202	NXL28337.1
PKHA7 protein [Chroicocephalus maculipennis]	Chroicocephalus maculipennis	145	145	0.07	1e-31	41.42	1199	NWT46578.1
pleckstrin homology domain containing, family A member 7, transcript variant X3 [Columba livia]	Columba livia	145	145	0.07	1e-31	41.04	1189	PKK29412.1
Pleckstrin homology domain-containing family A member 7 [Eudyptes filholi]	Eudyptes filholi	145	145	0.07	1e-31	41.42	1197	KAF1624677.1
Pleckstrin homology domain-containing family A member 7 [Eudyptes pachyrhynchus]	Eudyptes pachyrhynchus	145	145	0.05	1e-31	48.12	1197	KAF1576495.1
pleckstrin homology domain-containing family A member 7 isoform X3 [Columba livia]	Columba livia	145	145	0.07	1e-31	41.04	1251	XP_021155818.1
PKHA7 protein [Rissa tridactyla]	Rissa tridactyla	145	145	0.07	1e-31	41.42	1199	NXV39968.1
pleckstrin homology domain-containing family A member 7 isoform X6 [Corapipo altera]	Corapipo altera	145	192	0.1	2e-31	47.79	1298	XP_027506896.1
pleckstrin homology domain-containing family A member 7 isoform X13 [Corapipo altera]	Corapipo altera	145	192	0.1	2e-31	47.45	1218	XP_027506904.1
pleckstrin homology domain-containing family A member 7 isoform X5 [Corapipo altera]	Corapipo altera	145	192	0.1	2e-31	47.45	1310	XP_027506895.1
pleckstrin homology domain-containing family A member 7 isoform X5 [Gallus gallus]	Gallus gallus	145	145	0.08	2e-31	38.35	1295	XP_015142123.1
pleckstrin homology domain-containing family A member 7-like isoform X5 [Salmo trutta]	Salmo trutta	145	145	0.06	2e-31	47.66	1381	XP_029614072.1
