# Supplementary material for: Origin and Evolution of the Multifaceted Adherens Junction Component Plekha7
Source: Front Cell Dev Biol. 2022 Mar 23;10:856975. doi: 10.3389/fcell.2022.856975 (PMC8983885; doi:10.3389/fcell.2022.856975)
Supplement: Supplementary file 7 [file Table4.xlsx]

## Sheet: Table Legend
Supplementary Table S4. Results of the BLAST searches using the human PLEKHA3 (NP_061964.3) as query against the genomes of the taxa detailed in Supplementary Table S1. Results are included in separate tabs for each taxon. Graphic summary of BLAST aligments is inlcuded in respected searches to visualize sequence aligments.

## Sheet: Mammals
Description	Scientific Name	Max Score	Total Score	Query Cover	E value	Per. Ident	Acc. Len	Accession
pleckstrin homology domain-containing family A member 3 [Homo sapiens]	Homo sapiens	626	626	1	0	1	300	NP_061964.3
pleckstrin homology domain-containing family A member 3 isoform X1 [Pongo abelii]	Pongo abelii	624	624	1	0	0.9967	300	XP_002812680.1
pleckstrin homology domain-containing family A member 3 [Macaca mulatta]	Macaca mulatta	619	619	1	0	0.99	300	XP_001099197.2
pleckstrin homology domain-containing family A member 3 isoform X1 [Aotus nancymaae]	Aotus nancymaae	617	617	1	0	0.9867	300	XP_012326889.1
PREDICTED: pleckstrin homology domain-containing family A member 3 [Cercocebus atys]	Cercocebus atys	617	617	1	0	0.9867	300	XP_011902515.1
PREDICTED: pleckstrin homology domain-containing family A member 3 [Mandrillus leucophaeus]	Mandrillus leucophaeus	616	616	1	0	0.9833	300	XP_011847208.1
pleckstrin homology domain-containing family A member 3 [Rhinopithecus roxellana]	Rhinopithecus roxellana	616	616	1	0	0.9867	300	XP_010380868.1
pleckstrin homology domain-containing family A member 3 isoform X1 [Saimiri boliviensis boliviensis]	Saimiri boliviensis boliviensis	613	613	1	0	0.98	300	XP_039326072.1
pleckstrin homology domain-containing family A member 3 isoform X1 [Cebus imitator]	Cebus imitator	611	611	1	0	0.9767	300	XP_017388178.1
pleckstrin homology domain-containing family A member 3 [Acinonyx jubatus]	Acinonyx jubatus	610	610	1	0	0.9667	300	XP_014942240.1
pleckstrin homology domain-containing family A member 3 isoform X1 [Callithrix jacchus]	Callithrix jacchus	610	610	1	0	0.9767	300	XP_002749313.1
pleckstrin homology domain-containing family A member 3 isoform X1 [Sapajus apella]	Sapajus apella	609	609	1	0	0.9733	300	XP_032148963.1
pleckstrin homology domain-containing family A member 3 isoform X1 [Canis lupus dingo]	Canis lupus dingo	609	609	1	0	0.97	300	XP_025316119.1
pleckstrin homology domain-containing family A member 3 [Sus scrofa]	Sus scrofa	608	608	0.99	0	0.9699	300	NP_001230393.1
pleckstrin homology domain-containing family A member 3 isoform X1 [Felis catus]	Felis catus	608	608	1	0	0.9633	300	XP_003991002.3
pleckstrin homology domain-containing family A member 3 [Urocitellus parryii]	Urocitellus parryii	608	608	1	0	0.9733	300	XP_026247799.1
pleckstrin homology domain-containing family A member 3 [Panthera leo]	Panthera leo	607	607	1	0	0.9633	300	XP_042805198.1
pleckstrin homology domain-containing family A member 3 isoform X1 [Ursus arctos horribilis]	Ursus arctos horribilis	607	607	1	0	0.97	300	XP_026348220.1
pleckstrin homology domain-containing family A member 3 [Ictidomys tridecemlineatus]	Ictidomys tridecemlineatus	607	607	1	0	0.97	300	XP_005324715.1
pleckstrin homology domain-containing family A member 3 [Lynx canadensis]	Lynx canadensis	607	607	1	0	0.9633	300	XP_030182391.1
pleckstrin homology domain-containing family A member 3 [Marmota flaviventris]	Marmota flaviventris	606	606	1	0	0.97	300	XP_027801968.1
pleckstrin homology domain-containing family A member 3 [Orcinus orca]	Orcinus orca	606	606	1	0	0.9667	300	XP_004267425.1
pleckstrin homology domain-containing family A member 3 [Camelus ferus]	Camelus ferus	605	605	1	0	0.9667	300	XP_006194625.1
PREDICTED: pleckstrin homology domain-containing family A member 3 [Chinchilla lanigera]	Chinchilla lanigera	605	605	1	0	0.9633	300	XP_013368067.1
pleckstrin homology domain-containing family A member 3 [Panthera tigris]	Panthera tigris	605	605	1	0	0.96	300	XP_007083959.1
pleckstrin homology domain-containing family A member 3 isoform X1 [Phoca vitulina]	Phoca vitulina	605	605	1	0	0.9633	300	XP_032263116.1
pleckstrin homology domain-containing family A member 3 [Equus caballus]	Equus caballus	605	605	1	0	0.97	300	XP_001917580.2
pleckstrin homology domain-containing family A member 3 isoform X1 [Leptonychotes weddellii]	Leptonychotes weddellii	604	604	1	0	0.96	300	XP_006733296.1
pleckstrin homology domain-containing family A member 3 [Tursiops truncatus]	Tursiops truncatus	604	604	1	0	0.9667	300	XP_004311476.3
PREDICTED: pleckstrin homology domain-containing family A member 3 [Panthera pardus]	Panthera pardus	604	604	1	0	0.9567	300	XP_019316392.1
PREDICTED: pleckstrin homology domain-containing family A member 3 [Odobenus rosmarus divergens]	Odobenus rosmarus divergens	604	604	1	0	0.96	300	XP_004403796.1
PREDICTED: pleckstrin homology domain-containing family A member 3 [Propithecus coquereli]	Propithecus coquereli	603	603	1	0	0.9667	299	XP_012506259.1
pleckstrin homology domain-containing family A member 3 isoform X1 [Rhinolophus ferrumequinum]	Rhinolophus ferrumequinum	603	603	1	0	0.9633	300	XP_032968466.1
pleckstrin homology domain-containing family A member 3 [Mirounga leonina]	Mirounga leonina	603	603	1	0	0.9567	300	XP_034863541.1
pleckstrin homology domain-containing family A member 3 isoform X1 [Zalophus californianus]	Zalophus californianus	603	603	1	0	0.96	300	XP_027446297.1
pleckstrin homology domain-containing family A member 3 [Myotis myotis]	Myotis myotis	602	602	1	0	0.9633	300	XP_036175911.1
pleckstrin homology domain-containing family A member 3 [Equus asinus]	Equus asinus	602	602	1	0	0.9667	300	XP_014689550.1
pleckstrin homology domain-containing family A member 3 [Carlito syrichta]	Carlito syrichta	602	602	1	0	0.9633	300	XP_008053532.1
pleckstrin homology domain-containing family A member 3 isoform X1 [Ailuropoda melanoleuca]	Ailuropoda melanoleuca	601	601	1	0	0.9633	300	XP_034510698.1
pleckstrin homology domain-containing family A member 3 [Pteropus alecto]	Pteropus alecto	601	601	1	0	0.96	300	XP_006921305.1
pleckstrin homology domain-containing family A member 3 isoform X2 [Microcebus murinus]	Microcebus murinus	601	601	1	0	0.9567	300	XP_012641310.1
pleckstrin homology domain-containing family A member 3 isoform X1 [Callorhinus ursinus]	Callorhinus ursinus	599	599	1	0	0.9567	300	XP_025705093.1
pleckstrin homology domain-containing family A member 3 [Cervus elaphus]	Cervus elaphus	599	599	1	0	0.9533	300	XP_043750416.1
pleckstrin homology domain-containing family A member 3 isoform X1 [Hyaena hyaena]	Hyaena hyaena	599	599	1	0	0.9567	300	XP_039078320.1
PREDICTED: pleckstrin homology domain-containing family A member 3 [Bison bison bison]	Bison bison bison	599	599	1	0	0.9533	300	XP_010858057.1
pleckstrin homology domain-containing family A member 3 isoform X1 [Bubalus bubalis]	Bubalus bubalis	598	598	1	0	0.9533	300	XP_006059647.1
pleckstrin homology domain-containing family A member 3 [Ochotona princeps]	Ochotona princeps	598	598	1	0	0.9467	300	XP_004577069.1
pleckstrin homology domain-containing family A member 3 isoform X1 [Tupaia chinensis]	Tupaia chinensis	597	597	1	0	0.9533	300	XP_006151708.1
PREDICTED: pleckstrin homology domain-containing family A member 3 [Bos mutus]	Bos mutus	597	597	1	0	0.9533	300	XP_005907584.1
pleckstrin homology domain-containing family A member 3 [Bos taurus]	Bos taurus	597	597	1	0	0.95	300	NP_001095383.1
PREDICTED: pleckstrin homology domain-containing family A member 3 isoform X1 [Bos indicus]	Bos indicus	596	596	1	0	0.95	300	XP_019825614.1
pleckstrin homology domain-containing family A member 3 isoform X1 [Pipistrellus kuhlii]	Pipistrellus kuhlii	596	596	1	0	0.95	300	XP_036276663.1
PREDICTED: pleckstrin homology domain-containing family A member 3 [Sorex araneus]	Sorex araneus	596	596	1	0	0.9433	300	XP_004601253.1
PREDICTED: pleckstrin homology domain-containing family A member 3 [Capra hircus]	Capra hircus	596	596	1	0	0.9467	300	XP_017920697.1
pleckstrin homology domain-containing family A member 3 [Oryx dammah]	Oryx dammah	595	595	1	0	0.95	300	XP_040083651.1
pleckstrin homology domain-containing family A member 3 [Ovis aries]	Ovis aries	595	595	1	0	0.9433	300	XP_004004592.1
pleckstrin homology domain-containing family A member 3 [Cavia porcellus]	Cavia porcellus	594	594	1	0	0.9433	300	XP_003478565.1
pleckstrin homology domain-containing family A member 3 isoform X1 [Loxodonta africana]	Loxodonta africana	594	594	1	0	0.94	300	XP_003406240.1
pleckstrin homology domain-containing family A member 3 isoform X1 [Ochotona curzoniae]	Ochotona curzoniae	594	594	1	0	0.94	300	XP_040827730.1
pleckstrin homology domain-containing family A member 3 isoform X1 [Manis pentadactyla]	Manis pentadactyla	594	594	1	0	0.95	300	XP_036735310.1
pleckstrin homology domain-containing family A member 3 [Orycteropus afer afer]	Orycteropus afer afer	593	593	1	0	0.9433	300	XP_007935198.1
pleckstrin homology domain-containing family A member 3 [Choloepus didactylus]	Choloepus didactylus	591	591	1	0	0.9433	300	XP_037678364.1
pleckstrin homology domain-containing family A member 3 isoform X2 [Choloepus didactylus]	Choloepus didactylus	590	590	1	0	0.9433	300	XP_037706093.1
PREDICTED: pleckstrin homology domain-containing family A member 3 [Chrysochloris asiatica]	Chrysochloris asiatica	587	587	1	0	0.93	300	XP_006866752.1
pleckstrin homology domain-containing family A member 3 isoform X1 [Manis javanica]	Manis javanica	587	587	1	0	0.94	300	XP_017517112.1
pleckstrin homology domain-containing family A member 3-like [Choloepus didactylus]	Choloepus didactylus	585	585	1	0	0.94	300	XP_037662174.1
PREDICTED: pleckstrin homology domain-containing family A member 3 isoform X1 [Oryctolagus cuniculus]	Oryctolagus cuniculus	584	584	1	0	0.9333	300	XP_002712362.1
pleckstrin homology domain-containing family A member 3 isoform X1 [Talpa occidentalis]	Talpa occidentalis	584	584	1	0	0.96	300	XP_037379530.1
pleckstrin homology domain-containing family A member 3 [Rousettus aegyptiacus]	Rousettus aegyptiacus	583	583	1	0	0.96	300	XP_036092624.1
pleckstrin homology domain-containing family A member 3 isoform X2 [Mustela putorius furo]	Mustela putorius furo	582	582	1	0	0.96	300	XP_004769032.1
pleckstrin homology domain-containing family A member 3 isoform X2 [Mustela erminea]	Mustela erminea	582	582	1	0	0.96	300	XP_032211958.1
pleckstrin homology domain-containing family A member 3 [Arvicanthis niloticus]	Arvicanthis niloticus	582	582	0.99	0	0.9331	299	XP_034352450.1
pleckstrin homology domain-containing family A member 3 isoform X1 [Lontra canadensis]	Lontra canadensis	582	582	1	0	0.96	300	XP_032711897.1
PREDICTED: pleckstrin homology domain-containing family A member 3 [Elephantulus edwardii]	Elephantulus edwardii	582	582	1	0	0.9267	300	XP_006878849.1
pleckstrin homology domain-containing family A member 3 [Enhydra lutris kenyoni]	Enhydra lutris kenyoni	582	582	1	0	0.96	300	XP_022352133.1
pleckstrin homology domain-containing family A member 3 isoform X1 [Mastomys coucha]	Mastomys coucha	579	579	0.99	0	0.9264	299	XP_031226568.1
pleckstrin homology domain-containing family A member 3 [Vicugna pacos]	Vicugna pacos	579	579	1	0	0.9333	299	XP_006210280.1
pleckstrin homology domain-containing family A member 3 isoform X2 [Grammomys surdaster]	Grammomys surdaster	579	579	0.99	0	0.9264	299	XP_028618909.1
pleckstrin homology domain-containing family A member 3 isoform X1 [Heterocephalus glaber]	Heterocephalus glaber	578	578	0.99	0	0.9599	299	XP_004868202.1
pleckstrin homology domain-containing family A member 3 [Echinops telfairi]	Echinops telfairi	578	578	1	0	0.9133	300	XP_004701518.1
pleckstrin homology domain-containing family A member 3-like [Tursiops truncatus]	Tursiops truncatus	578	578	1	0	0.96	300	XP_033723559.1
pleckstrin homology domain-containing family A member 3 [Sturnira hondurensis]	Sturnira hondurensis	578	578	1	0	0.9533	300	XP_036900259.1
pleckstrin homology domain-containing family A member 3 [Dipodomys spectabilis]	Dipodomys spectabilis	578	578	1	0	0.94	299	XP_042544263.1
pleckstrin homology domain-containing family A member 3 isoform X1 [Trichechus manatus latirostris]	Trichechus manatus latirostris	577	577	1	0	0.95	300	XP_004375523.1
pleckstrin homology domain-containing family A member 3 [Mus pahari]	Mus pahari	577	577	0.99	0	0.9231	299	XP_021049590.1
pleckstrin homology domain-containing family A member 3 [Phyllostomus discolor]	Phyllostomus discolor	577	577	1	0	0.95	300	XP_028366111.1
PREDICTED: pleckstrin homology domain-containing family A member 3 [Hipposideros armiger]	Hipposideros armiger	577	577	1	0	0.96	300	XP_019509574.1
pleckstrin homology domain-containing family A member 3 isoform X1 [Balaenoptera musculus]	Balaenoptera musculus	577	577	1	0	0.9533	300	XP_036714616.1
PREDICTED: pleckstrin homology domain-containing family A member 3 isoform X1 [Galeopterus variegatus]	Galeopterus variegatus	575	575	1	0	0.9567	300	XP_008565269.1
pleckstrin homology domain-containing family A member 3 [Meriones unguiculatus]	Meriones unguiculatus	575	575	0.99	0	0.913	299	XP_021505177.1
PREDICTED: pleckstrin homology domain-containing family A member 3 [Lipotes vexillifer]	Lipotes vexillifer	573	573	1	0	0.9533	300	XP_007450788.1
pleckstrin homology domain-containing family A member 3 [Molossus molossus]	Molossus molossus	573	573	1	0	0.9533	300	XP_036110851.1
pleckstrin homology domain-containing family A member 3 [Artibeus jamaicensis]	Artibeus jamaicensis	573	573	1	0	0.9467	300	XP_036985928.1
pleckstrin homology domain-containing family A member 3 [Desmodus rotundus]	Desmodus rotundus	573	573	1	0	0.9467	300	XP_024417343.1
pleckstrin homology domain-containing family A member 3 [Rattus norvegicus]	Rattus norvegicus	572	572	0.99	0	0.9197	299	NP_001013095.1
pleckstrin homology domain-containing family A member 3 [Rattus rattus]	Rattus rattus	572	572	0.99	0	0.9164	299	XP_032759427.1
PREDICTED: LOW QUALITY PROTEIN: pleckstrin homology domain-containing family A member 3-like [Myotis brandtii]	Myotis brandtii	570	570	1	0	0.9267	299	XP_014403939.1
PREDICTED: pleckstrin homology domain-containing family A member 3 isoform X1 [Monodelphis domestica]	Monodelphis domestica	569	569	1	0	0.9067	299	XP_001368894.1
pleckstrin homology domain-containing family A member 3 isoform X1 [Microcebus murinus]	Microcebus murinus	569	569	0.95	0	0.9547	366	XP_012641309.1
pleckstrin homology domain-containing family A member 3 [Castor canadensis]	Castor canadensis	569	569	1	0	0.94	299	XP_020033555.1

## Sheet: Sauropsida
Description	Scientific Name	Max Score	Total Score	Query Cover	E value	Per. Ident	Acc. Len	Accession
PREDICTED: pleckstrin homology domain-containing family A member 3 isoform X2 [Gavialis gangeticus]	Gavialis gangeticus	547	547	1	0	0.8667	300	XP_019378572.1
pleckstrin homology domain-containing family A member 3 isoform X1 [Mauremys reevesii]	Mauremys reevesii	547	547	1	0	0.8733	299	XP_039351234.1
pleckstrin homology domain-containing family A member 3 isoform X2 [Alligator sinensis]	Alligator sinensis	546	546	1	0	0.87	300	XP_006034596.1
pleckstrin homology domain-containing family A member 3 [Terrapene carolina triunguis]	Terrapene carolina triunguis	545	545	1	0	0.8733	299	XP_024054254.1
PREDICTED: pleckstrin homology domain-containing family A member 3 isoform X2 [Alligator mississippiensis]	Alligator mississippiensis	545	545	1	0	0.8633	300	XP_006257894.2
pleckstrin homology domain-containing family A member 3 isoform X1 [Chelonoidis abingdonii]	Chelonoidis abingdonii	544	544	1	0	0.8667	299	XP_032624385.1
pleckstrin homology domain-containing family A member 3 isoform X1 [Gopherus evgoodei]	Gopherus evgoodei	544	544	1	0	0.8667	299	XP_030436266.1
pleckstrin homology domain-containing family A member 3 [Mauremys mutica]	Mauremys mutica	543	543	1	0	0.87	299	XP_044888056.1
pleckstrin homology domain-containing family A member 3 [Zonotrichia albicollis]	Zonotrichia albicollis	543	543	1	0	0.8567	300	XP_005484171.2
PREDICTED: pleckstrin homology domain-containing family A member 3 isoform X1 [Calidris pugnax]	Calidris pugnax	543	543	1	0	0.8567	300	XP_014810204.1
pleckstrin homology domain-containing family A member 3 [Aquila chrysaetos chrysaetos]	Aquila chrysaetos chrysaetos	542	542	1	0	0.85	300	XP_029874980.1
pleckstrin homology domain-containing family A member 3 isoform X6 [Chelonia mydas]	Chelonia mydas	542	542	1	0	0.87	299	XP_043381112.1
pleckstrin homology domain-containing family A member 3 [Gallus gallus]	Gallus gallus	542	542	1	0	0.8567	300	NP_001026422.2
pleckstrin homology domain-containing family A member 3 [Numida meleagris]	Numida meleagris	541	541	1	0	0.85	300	XP_021255409.1
pleckstrin homology domain-containing family A member 3 isoform X1 [Anas platyrhynchos]	Anas platyrhynchos	541	541	1	0	0.8538	301	XP_027317866.1
pleckstrin homology domain-containing family A member 3 [Coturnix japonica]	Coturnix japonica	540	540	1	0	0.85	300	XP_015723840.1
pleckstrin homology domain-containing family A member 3 [Chrysemys picta bellii]	Chrysemys picta bellii	540	540	1	0	0.8667	299	XP_005300528.1
pleckstrin homology domain-containing family A member 3 isoform X2 [Falco rusticolus]	Falco rusticolus	540	540	1	0	0.85	300	XP_037253645.1
pleckstrin homology domain-containing family A member 3 [Aythya fuligula]	Aythya fuligula	540	540	1	0	0.8538	301	XP_032046469.1
pleckstrin homology domain-containing family A member 3 [Camarhynchus parvulus]	Camarhynchus parvulus	540	540	1	0	0.85	300	XP_030808684.1
pleckstrin homology domain-containing family A member 3 isoform X7 [Chelonia mydas]	Chelonia mydas	540	540	1	0	0.8667	298	XP_043381113.1
pleckstrin homology domain-containing family A member 3 [Molothrus ater]	Molothrus ater	540	540	1	0	0.85	300	XP_036242197.1
pleckstrin homology domain-containing family A member 3 isoform X2 [Pelodiscus sinensis]	Pelodiscus sinensis	539	539	1	0	0.8667	299	XP_006119504.1
pleckstrin homology domain-containing family A member 3 isoform X1 [Falco naumanni]	Falco naumanni	539	539	1	0	0.8467	300	XP_040459402.1
pleckstrin homology domain-containing family A member 3 isoform X1 [Neopelma chrysocephalum]	Neopelma chrysocephalum	538	538	1	0	0.8533	300	XP_027534253.1
pleckstrin homology domain-containing family A member 3 isoform X2 [Calypte anna]	Calypte anna	538	538	1	0	0.8467	300	XP_030309983.1
PREDICTED: pleckstrin homology domain-containing family A member 3 [Lepidothrix coronata]	Lepidothrix coronata	538	538	1	0	0.85	300	XP_017694269.1
pleckstrin homology domain-containing family A member 3 [Serinus canaria]	Serinus canaria	538	538	1	0	0.8467	300	XP_030097684.1
pleckstrin homology domain-containing family A member 3 isoform X1 [Tyto alba alba]	Tyto alba alba	538	538	1	0	0.85	300	XP_032866793.1
pleckstrin homology domain-containing family A member 3 isoform X3 [Dermochelys coriacea]	Dermochelys coriacea	538	538	0.99	0	0.8687	299	XP_038276834.1
PREDICTED: pleckstrin homology domain-containing family A member 3 isoform X2 [Crocodylus porosus]	Crocodylus porosus	537	537	1	0	0.8533	300	XP_019409311.1
pleckstrin homology domain-containing family A member 3 isoform X2 [Cygnus atratus]	Cygnus atratus	537	537	1	0	0.8505	301	XP_035392832.1
pleckstrin homology domain-containing family A member 3 isoform X1 [Strigops habroptila]	Strigops habroptila	537	537	1	0	0.8433	300	XP_030341448.1
pleckstrin homology domain-containing family A member 3 isoform X1 [Oxyura jamaicensis]	Oxyura jamaicensis	536	536	1	0	0.8472	301	XP_035187323.1
pleckstrin homology domain-containing family A member 3 isoform X2 [Corapipo altera]	Corapipo altera	536	536	1	0	0.8467	300	XP_027493120.1
pleckstrin homology domain-containing family A member 3 isoform X4 [Dermochelys coriacea]	Dermochelys coriacea	536	536	0.99	0	0.8653	298	XP_043361341.1
PREDICTED: pleckstrin homology domain-containing family A member 3 [Pseudopodoces humilis]	Pseudopodoces humilis	536	536	1	0	0.8433	300	XP_005519908.1
pleckstrin homology domain-containing family A member 3 isoform X2 [Parus major]	Parus major	535	535	1	0	0.8433	300	XP_015489732.1
PREDICTED: pleckstrin homology domain-containing family A member 3 [Sturnus vulgaris]	Sturnus vulgaris	535	535	1	0	0.8467	300	XP_014745551.1
pleckstrin homology domain-containing family A member 3 isoform X2 [Catharus ustulatus]	Catharus ustulatus	535	535	1	0	0.8467	300	XP_032920043.1
pleckstrin homology domain-containing family A member 3 [Lagopus leucura]	Lagopus leucura	535	535	1	0	0.85	299	XP_042730985.1
pleckstrin homology domain-containing family A member 3 isoform X1 [Cygnus olor]	Cygnus olor	535	535	1	0	0.8439	301	XP_040417849.1
pleckstrin homology domain-containing family A member 3 [Hirundo rustica]	Hirundo rustica	534	534	1	0	0.8467	300	XP_039925421.1
pleckstrin homology domain-containing family A member 3 [Motacilla alba alba]	Motacilla alba alba	533	533	1	0	0.8433	300	XP_037998768.1
pleckstrin homology domain-containing family A member 3 isoform X2 [Phasianus colchicus]	Phasianus colchicus	533	533	1	0	0.8467	300	XP_031457224.1
pleckstrin homology domain-containing family A member 3 [Centrocercus urophasianus]	Centrocercus urophasianus	533	533	1	0	0.85	299	XP_042677899.1
pleckstrin homology domain-containing family A member 3 isoform X1 [Calypte anna]	Calypte anna	533	533	1	0	0.8439	301	XP_030309982.1
pleckstrin homology domain-containing family A member 3 [Melopsittacus undulatus]	Melopsittacus undulatus	533	533	1	0	0.8367	300	XP_033921285.1
pleckstrin homology domain-containing family A member 3 [Empidonax traillii]	Empidonax traillii	533	533	1	0	0.8367	300	XP_027752512.1
pleckstrin homology domain-containing family A member 3 [Corvus moneduloides]	Corvus moneduloides	532	532	1	0	0.8433	300	XP_031970079.1
PREDICTED: pleckstrin homology domain-containing family A member 3 isoform X1 [Crocodylus porosus]	Crocodylus porosus	532	532	1	0	0.8477	302	XP_019409310.1
pleckstrin homology domain-containing family A member 3 isoform X3 [Pyrgilauda ruficollis]	Pyrgilauda ruficollis	531	531	1	0	0.8367	300	XP_041329100.1
pleckstrin homology domain-containing family A member 3 isoform X2 [Passer montanus]	Passer montanus	531	531	1	0	0.84	300	XP_039558951.1
pleckstrin homology domain-containing family A member 3 [Lonchura striata domestica]	Lonchura striata domestica	529	529	1	0	0.84	300	XP_021408075.1
PREDICTED: pleckstrin homology domain-containing family A member 3 isoform X1 [Gavialis gangeticus]	Gavialis gangeticus	527	527	1	0	0.8576	302	XP_019378571.1
pleckstrin homology domain-containing family A member 3 isoform X1 [Alligator sinensis]	Alligator sinensis	526	526	1	0	0.8609	302	XP_006034595.1
pleckstrin homology domain-containing family A member 3 [Taeniopygia guttata]	Taeniopygia guttata	526	526	1	0	0.8367	300	XP_030133426.3
pleckstrin homology domain-containing family A member 3 isoform X5 [Chelonia mydas]	Chelonia mydas	525	525	1	0	0.7957	327	XP_037768156.1
pleckstrin homology domain-containing family A member 3 [Lacerta agilis]	Lacerta agilis	525	525	0.99	0	0.8361	299	XP_033023209.1
PREDICTED: pleckstrin homology domain-containing family A member 3 isoform X1 [Alligator mississippiensis]	Alligator mississippiensis	525	525	1	0	0.8543	302	XP_006257893.2
pleckstrin homology domain-containing family A member 3 [Podarcis muralis]	Podarcis muralis	524	524	0.98	0	0.8412	299	XP_028604330.1
PREDICTED: pleckstrin homology domain-containing family A member 3 isoform X1 [Apteryx mantelli mantelli]	Apteryx mantelli mantelli	523	523	0.96	0	0.8547	293	XP_013816017.1
pleckstrin homology domain-containing family A member 3 isoform X3 [Calypte anna]	Calypte anna	521	521	1	0	0.8339	298	XP_030309984.1
pleckstrin homology domain-containing family A member 3 [Zootoca vivipara]	Zootoca vivipara	521	521	0.98	0	0.8378	299	XP_034990343.1
pleckstrin homology domain-containing family A member 3 isoform X1 [Dermochelys coriacea]	Dermochelys coriacea	521	521	0.99	0	0.7938	327	XP_043361339.1
pleckstrin homology domain-containing family A member 3 isoform X1 [Apteryx rowi]	Apteryx rowi	520	520	0.95	0	0.8537	302	XP_025931536.1
PREDICTED: pleckstrin homology domain-containing family A member 3 [Merops nubicus]	Merops nubicus	520	520	0.95	0	0.8566	286	XP_008943235.1
pleckstrin homology domain-containing family A member 3 isoform X2 [Dermochelys coriacea]	Dermochelys coriacea	520	520	0.99	0	0.7908	326	XP_043361340.1
PREDICTED: pleckstrin homology domain-containing family A member 3 [Struthio camelus australis]	Struthio camelus australis	519	519	0.97	0	0.8419	337	XP_009674631.1
PREDICTED: pleckstrin homology domain-containing family A member 3 [Leptosomus discolor]	Leptosomus discolor	519	519	0.95	0	0.8537	290	XP_009955397.1
PREDICTED: pleckstrin homology domain-containing family A member 3 [Tauraco erythrolophus]	Tauraco erythrolophus	519	519	0.96	0	0.8576	293	XP_009984877.1
PREDICTED: pleckstrin homology domain-containing family A member 3 [Eurypyga helias]	Eurypyga helias	518	518	0.95	0	0.8566	364	XP_010154179.1
PREDICTED: pleckstrin homology domain-containing family A member 3 [Chaetura pelagica]	Chaetura pelagica	518	518	0.95	0	0.8502	293	XP_009994624.1
pleckstrin homology domain-containing family A member 3 isoform X3 [Alligator sinensis]	Alligator sinensis	517	517	1	0	0.8543	298	XP_025072329.1
pleckstrin homology domain-containing family A member 3 isoform X1 [Falco cherrug]	Falco cherrug	516	516	0.96	0	0.8443	312	XP_014138441.1
PREDICTED: pleckstrin homology domain-containing family A member 3 [Nipponia nippon]	Nipponia nippon	515	515	0.95	0	0.8467	293	XP_009460658.1
PREDICTED: pleckstrin homology domain-containing family A member 3 [Colius striatus]	Colius striatus	515	515	0.97	0	0.8322	303	XP_010193906.1
PREDICTED: pleckstrin homology domain-containing family A member 3 [Fulmarus glacialis]	Fulmarus glacialis	515	515	0.95	0	0.8497	286	XP_009572866.1
pleckstrin homology domain-containing family A member 3 isoform X1 [Cygnus atratus]	Cygnus atratus	515	515	0.98	0	0.8283	328	XP_035392831.1
pleckstrin homology domain-containing family A member 3 [Varanus komodoensis]	Varanus komodoensis	514	514	0.98	0	0.8277	299	XP_044282915.1
PREDICTED: pleckstrin homology domain-containing family A member 3 [Phalacrocorax carbo]	Phalacrocorax carbo	514	514	0.96	0	0.8438	312	XP_009506981.1
PREDICTED: pleckstrin homology domain-containing family A member 3 [Charadrius vociferus]	Charadrius vociferus	513	513	0.95	0	0.8432	298	XP_009883924.1
PREDICTED: pleckstrin homology domain-containing family A member 3 [Pelecanus crispus]	Pelecanus crispus	511	511	0.95	0	0.8497	286	XP_009488942.1
pleckstrin homology domain-containing family A member 3 isoform X3 [Chelonia mydas]	Chelonia mydas	511	511	0.95	0	0.8641	292	XP_037768152.2
pleckstrin homology domain-containing family A member 3 [Pogona vitticeps]	Pogona vitticeps	511	511	0.98	0	0.8243	299	XP_020659770.1
PREDICTED: pleckstrin homology domain-containing family A member 3 [Gavia stellata]	Gavia stellata	511	511	0.95	0	0.8427	332	XP_009810787.1
PREDICTED: pleckstrin homology domain-containing family A member 3 [Nestor notabilis]	Nestor notabilis	510	510	0.96	0	0.8339	300	XP_010018722.1
PREDICTED: pleckstrin homology domain-containing family A member 3 isoform X1 [Anser cygnoides domesticus]	Anser cygnoides domesticus	510	510	0.97	0	0.8322	300	XP_013027051.1
pleckstrin homology domain-containing family A member 3 isoform X4 [Chelonia mydas]	Chelonia mydas	510	510	0.95	0	0.8606	291	XP_037768153.2
PREDICTED: pleckstrin homology domain-containing family A member 3 isoform X1 [Anolis carolinensis]	Anolis carolinensis	509	509	0.98	0	0.8261	302	XP_003225732.1
PREDICTED: pleckstrin homology domain-containing family A member 3 [Cariama cristata]	Cariama cristata	509	509	0.95	0	0.8397	288	XP_009695007.1
pleckstrin homology domain-containing family A member 3 [Cyanistes caeruleus]	Cyanistes caeruleus	509	509	0.95	0	0.8432	296	XP_023786695.1
pleckstrin homology domain-containing family A member 3 isoform X1 [Phasianus colchicus]	Phasianus colchicus	509	509	0.96	0	0.8414	302	XP_031457223.1
pleckstrin homology domain-containing family A member 3 isoform X1 [Falco peregrinus]	Falco peregrinus	509	509	0.95	0	0.8467	294	XP_013154269.1
PREDICTED: pleckstrin homology domain-containing family A member 3 [Phaethon lepturus]	Phaethon lepturus	509	509	0.95	0	0.8467	288	XP_010281969.1
pleckstrin homology domain-containing family A member 3 [Manacus vitellinus]	Manacus vitellinus	509	509	0.96	0	0.8408	312	XP_008929401.2
pleckstrin homology domain-containing family A member 3 isoform X1 [Meleagris gallopavo]	Meleagris gallopavo	509	509	0.96	0	0.8408	293	XP_003207573.3
PREDICTED: pleckstrin homology domain-containing family A member 3 [Pygoscelis adeliae]	Pygoscelis adeliae	508	508	0.95	0	0.8462	327	XP_009331450.1
pleckstrin homology domain-containing family A member 3 isoform X2 [Falco naumanni]	Falco naumanni	508	508	0.95	0	0.8432	294	XP_040459403.1
pleckstrin homology domain-containing family A member 3 isoform X1 [Corapipo altera]	Corapipo altera	508	508	0.96	0	0.8374	312	XP_027493119.1

## Sheet: Amphibia
Description	Scientific Name	Max Score	Total Score	Query Cover	E value	Per. Ident	Acc. Len	Accession
LOW QUALITY PROTEIN: pleckstrin homology domain-containing family A member 3 [Rhinatrema bivittatum]	Rhinatrema bivittatum	541	541	1	0	0.8567	299	XP_029461756.1
pleckstrin homology domain-containing family A member 3 isoform X1 [Microcaecilia unicolor]	Microcaecilia unicolor	533	533	1	0	0.8467	298	XP_030064770.1
pleckstrin homology domain-containing family A member 3 isoform X2 [Geotrypetes seraphini]	Geotrypetes seraphini	522	522	0.99	0	0.8389	298	XP_033802358.1
pleckstrin homology domain-containing family A member 3 isoform X1 [Geotrypetes seraphini]	Geotrypetes seraphini	506	506	0.99	0	0.7764	322	XP_033802357.1
pleckstrin homology domain-containing family A member 3 isoform X1 [Bufo bufo]	Bufo bufo	482	482	1	1e-172	0.7667	300	XP_040297685.1
pleckstrin homology domain-containing family A member 3 isoform X1 [Bufo gargarizans]	Bufo gargarizans	481	481	1	5e-172	0.7633	300	XP_044160646.1
pleckstrin homology domain-containing family A member 3 isoform X2 [Microcaecilia unicolor]	Microcaecilia unicolor	479	479	0.85	1e-171	0.8945	282	XP_030064771.1
PREDICTED: pleckstrin homology domain-containing family A member 3 isoform X1 [Nanorana parkeri]	Nanorana parkeri	478	478	1	1e-170	0.7733	312	XP_018417118.1
pleckstrin homology domain-containing family A member 3 [Rana temporaria]	Rana temporaria	477	477	1	2e-170	0.77	299	XP_040213590.1
pleckstrin homology domain-containing family A member 3 isoform X2 [Bufo bufo]	Bufo bufo	471	471	1	5e-168	0.7567	296	XP_040297686.1
pleckstrin homology domain-containing family A member 3 [Xenopus tropicalis]	Xenopus tropicalis	469	469	0.99	1e-167	0.7733	297	NP_001120200.1
pleckstrin homology domain-containing family A member 3 isoform X2 [Bufo gargarizans]	Bufo gargarizans	469	469	1	2e-167	0.7533	296	XP_044160647.1
pleckstrin homology domain-containing family A member 3 [Xenopus laevis]	Xenopus laevis	460	460	0.99	6e-164	0.76	297	XP_018094385.1
pleckstrin homology domain-containing family A member 3 isoform X2 [Xenopus laevis]	Xenopus laevis	457	457	0.98	7e-163	0.7695	297	XP_018091438.1
pleckstrin homology domain-containing family A member 3 isoform X3 [Bufo gargarizans]	Bufo gargarizans	451	451	0.85	1e-160	0.8392	273	XP_044160648.1
pleckstrin homology domain-containing family A member 3 isoform X1 [Xenopus laevis]	Xenopus laevis	448	448	0.98	7e-159	0.7276	314	XP_018091437.1
pleckstrin homology domain-containing family A member 3 isoform X3 [Geotrypetes seraphini]	Geotrypetes seraphini	406	406	0.84	8e-143	0.7473	277	XP_033802359.1
PREDICTED: pleckstrin homology domain-containing family A member 3 isoform X2 [Nanorana parkeri]	Nanorana parkeri	370	370	1	8e-129	0.6433	273	XP_018417119.1
pleckstrin homology domain-containing family A member 3-like [Rhinatrema bivittatum]	Rhinatrema bivittatum	262	262	0.76	9e-86	0.557	291	XP_029451063.1
pleckstrin homology domain-containing family A member 8 isoform X2 [Xenopus tropicalis]	Xenopus tropicalis	266	266	0.94	1e-84	0.4884	504	XP_012821022.2
pleckstrin homology domain-containing family A member 8 isoform X1 [Xenopus tropicalis]	Xenopus tropicalis	266	266	0.94	2e-84	0.4884	547	XP_002932833.3
pleckstrin homology domain-containing family A member 3-like isoform X1 [Bufo bufo]	Bufo bufo	255	255	0.8	1e-83	0.5296	265	XP_040281747.1
pleckstrin homology domain-containing family A member 8 [Rhinatrema bivittatum]	Rhinatrema bivittatum	265	265	0.82	1e-83	0.5363	557	XP_029445067.1
pleckstrin homology domain-containing family A member 3-like isoform X2 [Bufo gargarizans]	Bufo gargarizans	255	255	0.8	2e-83	0.5296	265	XP_044143976.1
pleckstrin homology domain-containing family A member 8 [Bufo bufo]	Bufo bufo	264	264	0.77	3e-83	0.5484	571	XP_040289499.1
pleckstrin homology domain-containing family A member 8 [Xenopus laevis]	Xenopus laevis	263	263	0.88	7e-83	0.52	547	XP_018122917.1
pleckstrin homology domain-containing family A member 8 [Bufo gargarizans]	Bufo gargarizans	263	263	0.77	1e-82	0.5444	571	XP_044150938.1
pleckstrin homology domain-containing family A member 8 isoform X1 [Rana temporaria]	Rana temporaria	258	258	0.7	4e-81	0.5943	545	XP_040208871.1
PREDICTED: pleckstrin homology domain-containing family A member 3-like [Nanorana parkeri]	Nanorana parkeri	247	247	0.74	2e-80	0.5474	261	XP_018411720.1
pleckstrin homology domain-containing family A member 8 isoform X1 [Geotrypetes seraphini]	Geotrypetes seraphini	253	253	0.69	2e-79	0.5857	541	XP_033786626.1
LOW QUALITY PROTEIN: pleckstrin homology domain-containing family A member 8 [Microcaecilia unicolor]	Microcaecilia unicolor	252	252	0.69	1e-78	0.5905	550	XP_030058398.1
pleckstrin homology domain-containing family A member 3-like [Rana temporaria]	Rana temporaria	241	241	0.79	3e-78	0.5221	258	XP_040196651.1
PREDICTED: pleckstrin homology domain-containing family A member 8 [Nanorana parkeri]	Nanorana parkeri	249	249	0.7	9e-78	0.5802	548	XP_018431882.1
pleckstrin homology domain-containing family A member 3-like isoform X1 [Bufo gargarizans]	Bufo gargarizans	239	239	0.8	1e-76	0.4685	298	XP_044143975.1
pleckstrin homology domain-containing family A member 8 isoform X2 [Rana temporaria]	Rana temporaria	229	229	0.45	1e-70	0.7426	492	XP_040208872.1
pleckstrin homology domain-containing family A member 3 [Xenopus tropicalis]	Xenopus tropicalis	218	218	0.58	2e-68	0.5805	310	XP_002936685.1
pleckstrin homology domain-containing family A member 3 [Xenopus laevis]	Xenopus laevis	214	214	0.58	2e-67	0.5657	259	XP_018103053.1
pleckstrin homology domain-containing family A member 3-like isoform X2 [Bufo bufo]	Bufo bufo	158	158	0.8	3e-46	0.4032	213	XP_040281748.1
pleckstrin homology domain-containing family A member 3-like isoform X3 [Bufo gargarizans]	Bufo gargarizans	141	141	0.8	3e-39	0.3592	246	XP_044143977.1
pleckstrin homology domain-containing family A member 8 isoform X2 [Geotrypetes seraphini]	Geotrypetes seraphini	145	145	0.69	1e-38	0.4	489	XP_033786627.1
oxysterol-binding protein 1 isoform X2 [Xenopus laevis]	Xenopus laevis	94.7	94.7	0.6	2e-20	0.3015	824	XP_018083149.1
oxysterol-binding protein 1 [Xenopus laevis]	Xenopus laevis	94	94	0.6	4e-20	0.3015	782	XP_018081081.1
oxysterol-binding protein 1 [Xenopus tropicalis]	Xenopus tropicalis	94	94	0.6	4e-20	0.3015	784	XP_031761217.1
oxysterol-binding protein 2 isoform X3 [Geotrypetes seraphini]	Geotrypetes seraphini	94	94	0.59	5e-20	0.3061	762	XP_033812634.1
oxysterol-binding protein 2 isoform X4 [Geotrypetes seraphini]	Geotrypetes seraphini	93.6	93.6	0.59	6e-20	0.3061	673	XP_033812635.1
oxysterol-binding protein 1 [Geotrypetes seraphini]	Geotrypetes seraphini	93.2	93.2	0.58	7e-20	0.3112	746	XP_033776860.1
oxysterol-binding protein 2 isoform X1 [Geotrypetes seraphini]	Geotrypetes seraphini	93.2	93.2	0.59	7e-20	0.3061	790	XP_033812632.1
LOW QUALITY PROTEIN: oxysterol-binding protein 1-like [Bufo bufo]	Bufo bufo	92.8	92.8	0.6	1e-19	0.2965	779	XP_040290911.1
oxysterol-binding protein 1 isoform X1 [Xenopus laevis]	Xenopus laevis	92.8	92.8	0.55	1e-19	0.3152	851	XP_018083148.1
LOW QUALITY PROTEIN: oxysterol-binding protein 1-like [Microcaecilia unicolor]	Microcaecilia unicolor	92.4	92.4	0.58	2e-19	0.3112	768	XP_030076370.1
oxysterol-binding protein 1 isoform X2 [Rhinatrema bivittatum]	Rhinatrema bivittatum	92.4	92.4	0.58	2e-19	0.3112	769	XP_029430948.1
oxysterol-binding protein 1 isoform X1 [Rhinatrema bivittatum]	Rhinatrema bivittatum	92.4	92.4	0.58	2e-19	0.3112	772	XP_029430947.1
oxysterol-binding protein 2-like [Microcaecilia unicolor]	Microcaecilia unicolor	91.7	91.7	0.59	3e-19	0.2959	751	XP_030073574.1
LOW QUALITY PROTEIN: oxysterol-binding protein 1-like [Rana temporaria]	Rana temporaria	91.3	91.3	0.7	4e-19	0.2931	833	XP_040176821.1
PREDICTED: oxysterol-binding protein 2-like [Nanorana parkeri]	Nanorana parkeri	90.9	90.9	0.58	5e-19	0.3077	765	XP_018425710.1
oxysterol-binding protein 2 isoform X1 [Bufo bufo]	Bufo bufo	90.5	90.5	0.58	7e-19	0.3077	758	XP_040271929.1
oxysterol-binding protein 2 isoform X1 [Xenopus tropicalis]	Xenopus tropicalis	90.5	90.5	0.58	8e-19	0.3026	808	XP_002931752.2
oxysterol-binding protein 2 [Rana temporaria]	Rana temporaria	89.7	89.7	0.59	1e-18	0.301	758	XP_040201160.1
oxysterol-binding protein 2 isoform X4 [Bufo gargarizans]	Bufo gargarizans	89	89	0.58	2e-18	0.3026	794	XP_044131783.1
oxysterol-binding protein 2 [Xenopus laevis]	Xenopus laevis	88.6	88.6	0.58	4e-18	0.2974	823	XP_018119440.1
oxysterol-binding protein-related protein 9 isoform X3 [Bufo gargarizans]	Bufo gargarizans	88.2	88.2	0.74	4e-18	0.2689	702	XP_044156425.1
oxysterol-binding protein-related protein 9 isoform X1 [Bufo gargarizans]	Bufo gargarizans	88.2	88.2	0.66	4e-18	0.2759	737	XP_044156423.1
oxysterol-binding protein 2 isoform X1 [Rhinatrema bivittatum]	Rhinatrema bivittatum	88.2	88.2	0.58	4e-18	0.2923	832	XP_029475167.1
oxysterol-binding protein 2 isoform X3 [Rhinatrema bivittatum]	Rhinatrema bivittatum	88.2	88.2	0.58	5e-18	0.2923	793	XP_029475169.1
PREDICTED: collagen type IV alpha-3-binding protein isoform X1 [Nanorana parkeri]	Nanorana parkeri	87.8	87.8	0.45	5e-18	0.327	683	XP_018423342.1
ceramide transfer protein isoform X3 [Xenopus laevis]	Xenopus laevis	87.8	87.8	0.45	5e-18	0.327	616	XP_041436443.1
ceramide transfer protein isoform X1 [Xenopus laevis]	Xenopus laevis	87.8	87.8	0.45	5e-18	0.327	618	XP_018099925.1
oxysterol-binding protein-related protein 9 isoform X3 [Bufo bufo]	Bufo bufo	87.8	87.8	0.74	5e-18	0.2552	702	XP_040264453.1
ceramide transfer protein isoform X2 [Xenopus laevis]	Xenopus laevis	87.4	87.4	0.45	6e-18	0.327	617	XP_018099926.1
ceramide transfer protein [Xenopus tropicalis]	Xenopus tropicalis	87.4	87.4	0.45	6e-18	0.327	617	NP_988844.1
PREDICTED: collagen type IV alpha-3-binding protein isoform X2 [Nanorana parkeri]	Nanorana parkeri	87.4	87.4	0.45	6e-18	0.327	661	XP_018423343.1
oxysterol-binding protein-related protein 9 isoform X4 [Xenopus laevis]	Xenopus laevis	87.4	87.4	0.66	6e-18	0.2709	751	XP_018116380.1
oxysterol-binding protein-related protein 9 isoform X2 [Xenopus laevis]	Xenopus laevis	87.4	87.4	0.66	7e-18	0.2709	756	XP_041417402.1
oxysterol-binding protein-related protein 9 isoform X1 [Bufo bufo]	Bufo bufo	87.4	87.4	0.66	8e-18	0.2598	737	XP_040264451.1
ceramide transfer protein isoform X1 [Xenopus tropicalis]	Xenopus tropicalis	87	87	0.45	9e-18	0.327	595	XP_012813440.1
ceramide transfer protein isoform X4 [Xenopus laevis]	Xenopus laevis	87	87	0.45	9e-18	0.327	596	XP_018099927.1
oxysterol-binding protein-related protein 9 isoform X4 [Bufo gargarizans]	Bufo gargarizans	87	87	0.74	9e-18	0.2838	689	XP_044156426.1
ceramide transfer protein isoform X5 [Xenopus laevis]	Xenopus laevis	87	87	0.45	1e-17	0.327	594	XP_041436444.1
oxysterol-binding protein-related protein 9 isoform X2 [Rhinatrema bivittatum]	Rhinatrema bivittatum	86.7	86.7	0.68	1e-17	0.2804	721	XP_029474294.1
oxysterol-binding protein-related protein 9 isoform X8 [Xenopus laevis]	Xenopus laevis	86.7	86.7	0.77	2e-17	0.2817	738	XP_018116382.1
oxysterol-binding protein-related protein 9 isoform X4 [Bufo bufo]	Bufo bufo	86.3	86.3	0.74	2e-17	0.2696	689	XP_040264454.1
oxysterol-binding protein-related protein 9 isoform X9 [Xenopus tropicalis]	Xenopus tropicalis	85.9	85.9	0.68	2e-17	0.2844	738	XP_017948579.1
ceramide transfer protein isoform X1 [Rana temporaria]	Rana temporaria	85.9	85.9	0.45	2e-17	0.3208	681	XP_040197201.1
oxysterol-binding protein-related protein 9 isoform X1 [Rana temporaria]	Rana temporaria	85.9	85.9	0.66	3e-17	0.2709	734	XP_040216420.1
ceramide transfer protein isoform X2 [Rana temporaria]	Rana temporaria	85.5	85.5	0.45	3e-17	0.3208	660	XP_040197210.1
oxysterol-binding protein-related protein 9 isoform X2 [Xenopus tropicalis]	Xenopus tropicalis	85.5	85.5	0.66	3e-17	0.2709	762	XP_031756045.1
oxysterol-binding protein-related protein 9 isoform X6 [Xenopus tropicalis]	Xenopus tropicalis	85.5	85.5	0.66	3e-17	0.2709	751	XP_012816753.1
oxysterol-binding protein-related protein 9 isoform X1 [Rhinatrema bivittatum]	Rhinatrema bivittatum	85.5	85.5	0.66	3e-17	0.2745	734	XP_029474293.1
oxysterol-binding protein-related protein 9 isoform X4 [Xenopus laevis]	Xenopus laevis	85.5	85.5	0.66	3e-17	0.2598	738	XP_018113909.1
oxysterol-binding protein-related protein 9 isoform X2 [Xenopus laevis]	Xenopus laevis	85.5	85.5	0.66	3e-17	0.2598	743	XP_041446395.1
oxysterol-binding protein-related protein 9 isoform X5 [Xenopus tropicalis]	Xenopus tropicalis	85.5	85.5	0.66	3e-17	0.2709	756	XP_031756047.1
oxysterol-binding protein-related protein 9 isoform X3 [Xenopus laevis]	Xenopus laevis	85.1	85.1	0.66	4e-17	0.2696	752	XP_018116379.1
oxysterol-binding protein-related protein 9 isoform X1 [Xenopus laevis]	Xenopus laevis	85.1	85.1	0.66	4e-17	0.2696	757	XP_041417401.1
oxysterol-binding protein-related protein 9 isoform X3 [Microcaecilia unicolor]	Microcaecilia unicolor	84.3	84.3	0.66	7e-17	0.2696	734	XP_030061141.1
oxysterol-binding protein-related protein 9 isoform X7 [Xenopus laevis]	Xenopus laevis	84	84	0.77	9e-17	0.2806	739	XP_018116381.1
oxysterol-binding protein-related protein 9 isoform X6 [Xenopus laevis]	Xenopus laevis	84	84	0.77	1e-16	0.2806	744	XP_041417404.1
oxysterol-binding protein-related protein 9 isoform X8 [Xenopus tropicalis]	Xenopus tropicalis	84	84	0.68	1e-16	0.283	739	XP_017948578.1
ceramide transfer protein isoform X1 [Bufo bufo]	Bufo bufo	84	84	0.45	1e-16	0.3097	618	XP_040277360.1
ceramide transfer protein isoform X1 [Bufo gargarizans]	Bufo gargarizans	84	84	0.45	1e-16	0.3097	616	XP_044132018.1
oxysterol-binding protein-related protein 9 [Xenopus tropicalis]	Xenopus tropicalis	84	84	0.66	1e-16	0.2696	739	NP_001072284.1

## Sheet: Dipnomorpha
Description	Scientific Name	Max Score	Total Score	Query Cover	E value	Per. Ident	Acc. Len	Accession
pleckstrin homology domain-containing family A member 3-like isoform X1 [Protopterus annectens]	Protopterus annectens	298	298	0.73	1e-101	0.6622	279	XP_043939860.1
pleckstrin homology domain-containing family A member 3-like isoform X2 [Protopterus annectens]	Protopterus annectens	214	214	0.58	4e-69	0.6328	234	XP_043939861.1
oxysterol-binding protein 1 [Protopterus annectens]	Protopterus annectens	94.7	94.7	0.58	1e-21	0.3112	768	XP_043939993.1
ceramide transfer protein isoform X1 [Protopterus annectens]	Protopterus annectens	81.6	81.6	0.45	3e-17	0.2981	624	XP_043919891.1
ceramide transfer protein isoform X2 [Protopterus annectens]	Protopterus annectens	81.3	81.3	0.45	4e-17	0.2981	598	XP_043919892.1
oxysterol-binding protein-related protein 7 [Protopterus annectens]	Protopterus annectens	40	40	0.29	0.001	0.3371	878	XP_043910900.1
arf-GAP with Rho-GAP domain, ANK repeat and PH domain-containing protein 1 isoform X3 [Protopterus annectens]	Protopterus annectens	39.7	39.7	0.24	0.002	0.3378	1539	XP_043928965.1
arf-GAP with Rho-GAP domain, ANK repeat and PH domain-containing protein 1 isoform X1 [Protopterus annectens]	Protopterus annectens	39.7	39.7	0.24	0.002	0.3378	1575	XP_043928963.1
arf-GAP with Rho-GAP domain, ANK repeat and PH domain-containing protein 1 isoform X2 [Protopterus annectens]	Protopterus annectens	39.3	39.3	0.24	0.002	0.3378	1563	XP_043928964.1
arf-GAP with Rho-GAP domain, ANK repeat and PH domain-containing protein 1 isoform X4 [Protopterus annectens]	Protopterus annectens	38.9	38.9	0.24	0.003	0.3378	1299	XP_043928966.1
pleckstrin [Protopterus annectens]	Protopterus annectens	38.5	38.5	0.29	0.003	0.2755	353	XP_043911926.1
arf-GAP with Rho-GAP domain, ANK repeat and PH domain-containing protein 1 isoform X5 [Protopterus annectens]	Protopterus annectens	38.9	38.9	0.24	0.004	0.3378	1212	XP_043928967.1

## Sheet: Coelacanths
Description	Scientific Name	Max Score	Total Score	Query Cover	E value	Per. Ident	Acc. Len	Accession
PREDICTED: pleckstrin homology domain-containing family A member 3 isoform X2 [Latimeria chalumnae]	Latimeria chalumnae	501	501	0.98	0	0.8237	300	XP_006012629.1
PREDICTED: pleckstrin homology domain-containing family A member 3 isoform X1 [Latimeria chalumnae]	Latimeria chalumnae	497	497	0.98	2e-179	0.8182	302	XP_006012628.1
PREDICTED: pleckstrin homology domain-containing family A member 3 isoform X3 [Latimeria chalumnae]	Latimeria chalumnae	397	397	0.83	1e-140	0.7937	257	XP_006012630.1
PREDICTED: pleckstrin homology domain-containing family A member 8 isoform X3 [Latimeria chalumnae]	Latimeria chalumnae	263	263	0.68	5e-85	0.6098	477	XP_014350487.1
PREDICTED: pleckstrin homology domain-containing family A member 8 isoform X2 [Latimeria chalumnae]	Latimeria chalumnae	263	263	0.68	1e-84	0.6098	496	XP_014350486.1
PREDICTED: pleckstrin homology domain-containing family A member 8 isoform X1 [Latimeria chalumnae]	Latimeria chalumnae	263	263	0.68	2e-84	0.6098	541	XP_006006755.1
PREDICTED: pleckstrin homology domain-containing family A member 3-like [Latimeria chalumnae]	Latimeria chalumnae	143	143	0.26	3e-43	0.7949	78	XP_014341276.1
PREDICTED: pleckstrin homology domain-containing family A member 3-like isoform X1 [Latimeria chalumnae]	Latimeria chalumnae	108	108	0.41	3e-28	0.4882	202	XP_005991465.1
PREDICTED: pleckstrin homology domain-containing family A member 3-like isoform X2 [Latimeria chalumnae]	Latimeria chalumnae	107	107	0.41	3e-28	0.4882	190	XP_005991466.1
PREDICTED: pleckstrin homology domain-containing family A member 3-like isoform X3 [Latimeria chalumnae]	Latimeria chalumnae	102	102	0.26	1e-26	0.5875	156	XP_014341275.1
PREDICTED: oxysterol-binding protein 1 isoform X2 [Latimeria chalumnae]	Latimeria chalumnae	89.4	89.4	0.58	1e-19	0.2821	856	XP_014340658.1
PREDICTED: collagen type IV alpha-3-binding protein isoform X2 [Latimeria chalumnae]	Latimeria chalumnae	83.6	83.6	0.45	9e-18	0.3226	599	XP_006006673.1
PREDICTED: collagen type IV alpha-3-binding protein isoform X1 [Latimeria chalumnae]	Latimeria chalumnae	83.6	83.6	0.45	9e-18	0.3226	624	XP_006006672.1
PREDICTED: oxysterol-binding protein 1 isoform X1 [Latimeria chalumnae]	Latimeria chalumnae	83.2	83.2	0.58	2e-17	0.277	874	XP_005990311.1
PREDICTED: oxysterol-binding protein-related protein 11 isoform X4 [Latimeria chalumnae]	Latimeria chalumnae	57.4	57.4	0.29	5e-09	0.3297	643	XP_014348962.1
PREDICTED: oxysterol-binding protein-related protein 11 isoform X3 [Latimeria chalumnae]	Latimeria chalumnae	56.6	56.6	0.28	8e-09	0.3371	669	XP_014348961.1
PREDICTED: oxysterol-binding protein-related protein 11 isoform X1 [Latimeria chalumnae]	Latimeria chalumnae	56.6	56.6	0.28	9e-09	0.3371	730	XP_014348959.1
PREDICTED: oxysterol-binding protein-related protein 11 isoform X2 [Latimeria chalumnae]	Latimeria chalumnae	56.6	56.6	0.28	9e-09	0.3371	727	XP_014348960.1
PREDICTED: myotubularin-related protein 13 [Latimeria chalumnae]	Latimeria chalumnae	50.1	50.1	0.18	1e-06	0.4655	1847	XP_005989750.1
PREDICTED: myotubularin-related protein 5 [Latimeria chalumnae]	Latimeria chalumnae	46.6	46.6	0.12	2e-05	0.5366	1854	XP_014348815.1
PREDICTED: pleckstrin homology domain-containing family H member 1 [Latimeria chalumnae]	Latimeria chalumnae	46.2	46.2	0.28	3e-05	0.3103	1486	XP_014347011.1
PREDICTED: oxysterol-binding protein-related protein 6-like [Latimeria chalumnae]	Latimeria chalumnae	44.7	44.7	0.26	6e-05	0.3457	440	XP_006012354.1
PREDICTED: pleckstrin [Latimeria chalumnae]	Latimeria chalumnae	42.7	42.7	0.29	0.0002	0.297	353	XP_005996934.1
PREDICTED: oxysterol-binding protein-related protein 1 [Latimeria chalumnae]	Latimeria chalumnae	40.4	40.4	0.17	0.002	0.375	927	XP_014340908.1
PREDICTED: oxysterol-binding protein-related protein 7 isoform X1 [Latimeria chalumnae]	Latimeria chalumnae	40	40	0.29	0.002	0.3034	858	XP_014340558.1
PREDICTED: oxysterol-binding protein-related protein 7 isoform X2 [Latimeria chalumnae]	Latimeria chalumnae	40	40	0.29	0.002	0.3034	857	XP_014340559.1
PREDICTED: connector enhancer of kinase suppressor of ras 1 [Latimeria chalumnae]	Latimeria chalumnae	39.3	39.3	0.26	0.004	0.2683	739	XP_005994001.1
PREDICTED: switch-associated protein 70 [Latimeria chalumnae]	Latimeria chalumnae	38.9	38.9	0.4	0.004	0.25	586	XP_005989749.1
PREDICTED: differentially expressed in FDCP 6 homolog [Latimeria chalumnae]	Latimeria chalumnae	35.8	35.8	0.28	0.038	0.2778	635	XP_006002855.1

## Sheet: Actinopterygii
Description	Scientific Name	Max Score	Total Score	Query Cover	E value	Per. Ident	Acc. Len	Accession
pleckstrin homology domain-containing family A member 3 isoform X4 [Polyodon spathula]	Polyodon spathula	468	468	0.97	6e-166	0.8213	298	XP_041117680.1
PREDICTED: pleckstrin homology domain-containing family A member 3 isoform X2 [Lepisosteus oculatus]	Lepisosteus oculatus	467	467	1	2e-165	0.79	300	XP_006636537.1
pleckstrin homology domain-containing family A member 3 isoform X3 [Polyodon spathula]	Polyodon spathula	464	464	0.97	4e-164	0.8185	299	XP_041117679.1
pleckstrin homology domain-containing family A member 3 isoform X2 [Polyodon spathula]	Polyodon spathula	463	463	0.97	5e-164	0.8157	300	XP_041117678.1
PREDICTED: pleckstrin homology domain-containing family A member 3 isoform X1 [Lepisosteus oculatus]	Lepisosteus oculatus	462	462	1	2e-163	0.7848	302	XP_015214516.1
pleckstrin homology domain-containing family A member 3-like [Acipenser ruthenus]	Acipenser ruthenus	459	459	0.96	3e-162	0.811	300	XP_033901262.2
pleckstrin homology domain-containing family A member 3 isoform X1 [Polyodon spathula]	Polyodon spathula	459	459	0.97	4e-162	0.8129	301	XP_041117677.1
pleckstrin homology domain-containing family A member 3-like isoform X2 [Acipenser ruthenus]	Acipenser ruthenus	458	458	0.97	5e-162	0.7698	295	XP_033862492.2
pleckstrin homology domain-containing family A member 3-like isoform X1 [Acipenser ruthenus]	Acipenser ruthenus	454	454	0.97	2e-160	0.7611	297	XP_033862481.2
pleckstrin homology domain-containing family A member 3 isoform X5 [Polyodon spathula]	Polyodon spathula	435	435	0.97	7e-153	0.7891	288	XP_041117682.1
pleckstrin homology domain-containing family A member 3 [Chanos chanos]	Chanos chanos	417	417	0.97	9e-146	0.7013	299	XP_030637383.1
pleckstrin homology domain-containing family A member 3 isoform X1 [Scleropages formosus]	Scleropages formosus	417	417	0.96	9e-146	0.7119	303	XP_018598271.2
pleckstrin homology domain-containing family A member 3 isoform X1 [Paramormyrops kingsleyae]	Paramormyrops kingsleyae	414	414	1	2e-144	0.6854	301	XP_023666067.1
pleckstrin homology domain-containing family A member 3 isoform X2 [Pygocentrus nattereri]	Pygocentrus nattereri	415	415	0.97	2e-144	0.7055	332	XP_017550157.1
pleckstrin homology domain-containing family A member 3 [Alosa sapidissima]	Alosa sapidissima	412	412	0.97	3e-143	0.6887	314	XP_041935776.1
pleckstrin homology domain-containing family A member 3 [Colossoma macropomum]	Colossoma macropomum	410	410	0.97	1e-142	0.7007	334	XP_036419040.1
pleckstrin homology domain-containing family A member 3 isoform X1 [Pygocentrus nattereri]	Pygocentrus nattereri	410	410	0.97	2e-142	0.7007	334	XP_017550156.1
pleckstrin homology domain-containing family A member 3 isoform X2 [Astyanax mexicanus]	Astyanax mexicanus	408	408	0.93	4e-142	0.7179	293	XP_007259452.1
pleckstrin homology domain-containing family A member 3 isoform X3 [Denticeps clupeoides]	Denticeps clupeoides	408	408	0.93	7e-142	0.7213	305	XP_028836769.1
pleckstrin homology domain-containing family A member 3 [Pangasianodon hypophthalmus]	Pangasianodon hypophthalmus	405	405	0.93	4e-141	0.7163	291	XP_026803573.1
PREDICTED: pleckstrin homology domain-containing family A member 3 [Ictalurus punctatus]	Ictalurus punctatus	404	404	0.93	2e-140	0.7163	291	XP_017314220.1
pleckstrin homology domain-containing family A member 3 isoform X1 [Tachysurus fulvidraco]	Tachysurus fulvidraco	403	403	0.95	2e-140	0.7073	291	XP_027024443.1
pleckstrin homology domain-containing family A member 3 isoform X4 [Electrophorus electricus]	Electrophorus electricus	404	404	0.97	2e-140	0.6871	295	XP_026867203.1
pleckstrin homology domain-containing family A member 3 isoform X1 [Astyanax mexicanus]	Astyanax mexicanus	403	403	0.93	4e-140	0.7128	295	XP_007259451.1
pleckstrin homology domain-containing family A member 3 isoform X2 [Megalops cyprinoides]	Megalops cyprinoides	402	402	0.93	7e-140	0.7473	295	XP_036396378.1
pleckstrin homology domain-containing family A member 3 isoform X1 [Denticeps clupeoides]	Denticeps clupeoides	402	402	0.93	8e-140	0.7055	310	XP_028836767.1
pleckstrin homology domain-containing family A member 3 isoform X4 [Denticeps clupeoides]	Denticeps clupeoides	402	402	0.93	9e-140	0.7213	304	XP_028836771.1
pleckstrin homology domain-containing family A member 3 isoform X3 [Electrophorus electricus]	Electrophorus electricus	399	399	0.97	2e-138	0.6722	303	XP_026867202.1
pleckstrin homology domain-containing family A member 3 [Esox lucius]	Esox lucius	397	397	0.93	7e-138	0.7088	301	XP_010865113.2
pleckstrin homology domain-containing family A member 3 isoform X1 [Megalops cyprinoides]	Megalops cyprinoides	397	397	0.93	7e-138	0.742	297	XP_036396377.1
pleckstrin homology domain-containing family A member 3 isoform X2 [Scleropages formosus]	Scleropages formosus	397	397	0.96	8e-138	0.6894	289	XP_018598283.2
pleckstrin homology domain-containing family A member 3 isoform X2 [Denticeps clupeoides]	Denticeps clupeoides	397	397	0.93	1e-137	0.7055	309	XP_028836768.1
pleckstrin homology domain-containing family A member 3 isoform X2 [Electrophorus electricus]	Electrophorus electricus	397	397	0.97	1e-137	0.6656	305	XP_035376736.1
pleckstrin homology domain-containing family A member 3 [Puntigrus tetrazona]	Puntigrus tetrazona	396	396	0.97	2e-137	0.6837	298	XP_043108764.1
PREDICTED: pleckstrin homology domain-containing family A member 3-like [Sinocyclocheilus rhinocerous]	Sinocyclocheilus rhinocerous	394	394	0.97	1e-136	0.6803	298	XP_016422280.1
pleckstrin homology domain-containing family A member 3-like [Cyprinus carpio]	Cyprinus carpio	394	394	0.97	1e-136	0.6837	298	XP_042589942.1
pleckstrin homology domain-containing family A member 3 isoform X1 [Oncorhynchus kisutch]	Oncorhynchus kisutch	392	392	0.93	7e-136	0.6934	308	XP_020338323.1
pleckstrin homology domain-containing family A member 3 [Oncorhynchus mykiss]	Oncorhynchus mykiss	392	392	0.93	1e-135	0.6934	308	XP_021464663.1
pleckstrin homology domain-containing family A member 3 isoform X1 [Electrophorus electricus]	Electrophorus electricus	392	392	0.97	1e-135	0.6516	313	XP_026867199.2
pleckstrin homology domain-containing family A member 3 isoform X1 [Pimephales promelas]	Pimephales promelas	391	391	0.97	2e-135	0.6735	298	XP_039529547.1
pleckstrin homology domain-containing family A member 3 [Oncorhynchus nerka]	Oncorhynchus nerka	392	392	0.93	2e-135	0.6934	308	XP_029524650.1
pleckstrin homology domain-containing family A member 3 isoform X1 [Oncorhynchus tshawytscha]	Oncorhynchus tshawytscha	391	391	0.93	2e-135	0.6934	308	XP_024237647.1
pleckstrin homology domain-containing family A member 3 [Danio rerio]	Danio rerio	389	389	0.97	9e-135	0.6803	298	NP_957501.1
pleckstrin homology domain-containing family A member 3-like isoform X1 [Salmo trutta]	Salmo trutta	390	390	0.93	1e-134	0.6899	308	XP_029596318.1
pleckstrin homology domain-containing family A member 3 [Anguilla anguilla]	Anguilla anguilla	389	389	0.93	1e-134	0.7077	289	XP_035249326.1
pleckstrin homology domain-containing family A member 3-like [Salvelinus namaycush]	Salvelinus namaycush	389	389	0.93	3e-134	0.6899	308	XP_038835929.1
pleckstrin homology domain-containing family A member 3 [Clupea harengus]	Clupea harengus	389	389	0.97	3e-134	0.6711	307	XP_012678877.1
PREDICTED: pleckstrin homology domain-containing family A member 3-like [Sinocyclocheilus anshuiensis]	Sinocyclocheilus anshuiensis	387	387	0.93	9e-134	0.6879	298	XP_016350372.1
pleckstrin homology domain-containing family A member 3 isoform X2 [Tachysurus fulvidraco]	Tachysurus fulvidraco	384	384	0.85	2e-133	0.7364	257	XP_027024444.1
pleckstrin homology domain-containing family A member 3-like [Carassius auratus]	Carassius auratus	384	384	0.97	9e-133	0.6837	298	XP_026131326.1
pleckstrin homology domain-containing family A member 3-like [Carassius auratus]	Carassius auratus	384	384	0.93	1e-132	0.6784	299	XP_026077253.1
pleckstrin homology domain-containing family A member 3 [Salvelinus alpinus]	Salvelinus alpinus	384	384	0.93	1e-132	0.6829	308	XP_023853637.1
PREDICTED: pleckstrin homology domain-containing family A member 3-like isoform X1 [Sinocyclocheilus grahami]	Sinocyclocheilus grahami	384	384	0.93	1e-132	0.6879	298	XP_016095031.1
PREDICTED: pleckstrin homology domain-containing family A member 3-like [Sinocyclocheilus rhinocerous]	Sinocyclocheilus rhinocerous	384	384	0.93	2e-132	0.6809	298	XP_016404205.1
pleckstrin homology domain-containing family A member 3-like [Cyprinus carpio]	Cyprinus carpio	383	383	0.93	2e-132	0.6809	298	XP_042622461.1
PREDICTED: pleckstrin homology domain-containing family A member 3-like isoform X2 [Sinocyclocheilus anshuiensis]	Sinocyclocheilus anshuiensis	384	384	0.97	4e-132	0.6769	335	XP_016345451.1
pleckstrin homology domain-containing family A member 3-like isoform X2 [Salmo trutta]	Salmo trutta	382	382	0.93	1e-131	0.6761	305	XP_029612112.1
PREDICTED: pleckstrin homology domain-containing family A member 3-like isoform X1 [Sinocyclocheilus grahami]	Sinocyclocheilus grahami	379	379	0.97	7e-131	0.6667	295	XP_016123217.1
PREDICTED: pleckstrin homology domain-containing family A member 3-like isoform X1 [Salmo salar]	Salmo salar	377	377	0.9	4e-130	0.6836	279	XP_014005679.1
PREDICTED: pleckstrin homology domain-containing family A member 3-like isoform X1 [Salmo salar]	Salmo salar	377	377	0.93	1e-129	0.6702	306	XP_014006827.1
PREDICTED: pleckstrin homology domain-containing family A member 3-like isoform X3 [Salmo salar]	Salmo salar	369	369	0.86	3e-127	0.692	267	XP_014006829.1
pleckstrin homology domain-containing family A member 3 isoform X1 [Salvelinus alpinus]	Salvelinus alpinus	363	363	0.93	3e-124	0.6585	299	XP_023828974.1
pleckstrin homology domain-containing family A member 3-like isoform X1 [Salvelinus namaycush]	Salvelinus namaycush	362	362	0.93	1e-123	0.6585	299	XP_038853873.1
pleckstrin homology domain-containing family A member 3-like isoform X2 [Salmo trutta]	Salmo trutta	360	360	0.93	5e-123	0.6551	294	XP_029596319.1
PREDICTED: pleckstrin homology domain-containing family A member 3-like isoform X1 [Sinocyclocheilus anshuiensis]	Sinocyclocheilus anshuiensis	352	352	0.84	6e-120	0.6718	289	XP_016345450.1
PREDICTED: pleckstrin homology domain-containing family A member 3-like isoform X2 [Sinocyclocheilus grahami]	Sinocyclocheilus grahami	346	346	0.68	2e-118	0.7854	239	XP_016095039.1
PREDICTED: pleckstrin homology domain-containing family A member 3-like isoform X2 [Salmo salar]	Salmo salar	346	346	0.93	8e-118	0.6351	292	XP_014006828.1
PREDICTED: pleckstrin homology domain-containing family A member 3-like isoform X2 [Sinocyclocheilus grahami]	Sinocyclocheilus grahami	340	340	0.68	3e-116	0.7854	236	XP_016123225.1
LOW QUALITY PROTEIN: pleckstrin homology domain-containing family A member 3-like [Coregonus clupeaformis]	Coregonus clupeaformis	327	327	0.67	2e-111	0.7586	212	XP_041728136.1
pleckstrin homology domain-containing family A member 3-like isoform X4 [Acipenser ruthenus]	Acipenser ruthenus	328	328	0.97	2e-111	0.5979	240	XP_033862510.1
pleckstrin homology domain-containing family A member 3 isoform X2 [Paramormyrops kingsleyae]	Paramormyrops kingsleyae	313	313	0.85	4e-105	0.642	256	XP_023666074.1
pleckstrin homology domain-containing family A member 3-like isoform X1 [Acipenser ruthenus]	Acipenser ruthenus	295	295	0.74	2e-97	0.615	299	XP_034769940.1
pleckstrin homology domain-containing family A member 3-like isoform X2 [Acipenser ruthenus]	Acipenser ruthenus	294	294	0.74	3e-97	0.615	298	XP_034769941.1
pleckstrin homology domain-containing family A member 3 isoform X2 [Oncorhynchus kisutch]	Oncorhynchus kisutch	292	292	0.78	6e-97	0.6488	263	XP_020338324.1
pleckstrin homology domain-containing family A member 3 isoform X2 [Salarias fasciatus]	Salarias fasciatus	292	292	0.93	8e-97	0.5714	262	XP_029962615.1
pleckstrin homology domain-containing family A member 3 [Larimichthys crocea]	Larimichthys crocea	292	292	0.93	8e-97	0.5607	260	XP_019113386.1
pleckstrin homology domain-containing family A member 3 [Sphaeramia orbicularis]	Sphaeramia orbicularis	291	291	0.93	1e-96	0.5571	260	XP_030012531.1
pleckstrin homology domain-containing family A member 3 isoform X1 [Archocentrus centrarchus]	Archocentrus centrarchus	291	291	0.93	2e-96	0.5669	269	XP_030604170.1
pleckstrin homology domain-containing family A member 3 isoform X2 [Oncorhynchus tshawytscha]	Oncorhynchus tshawytscha	291	291	0.78	2e-96	0.6488	263	XP_024237648.1
pleckstrin homology domain-containing family A member 3-like isoform X1 [Acipenser ruthenus]	Acipenser ruthenus	291	291	0.74	3e-96	0.6106	299	XP_033857475.2
pleckstrin homology domain-containing family A member 3-like isoform X2 [Acipenser ruthenus]	Acipenser ruthenus	291	291	0.74	4e-96	0.6106	298	XP_033857476.2
pleckstrin homology domain-containing family A member 3 isoform X2 [Pimephales promelas]	Pimephales promelas	290	290	0.82	4e-96	0.6265	253	XP_039529548.1
pleckstrin homology domain-containing family A member 3 isoform X2 [Archocentrus centrarchus]	Archocentrus centrarchus	290	290	0.93	4e-96	0.5679	260	XP_030604171.1
pleckstrin homology domain-containing family A member 3 [Parambassis ranga]	Parambassis ranga	290	290	0.93	4e-96	0.5679	261	XP_028280032.1
pleckstrin homology domain-containing family A member 3 [Sparus aurata]	Sparus aurata	290	290	0.93	5e-96	0.5643	260	XP_030298354.1
pleckstrin homology domain-containing family A member 3 [Acanthopagrus latus]	Acanthopagrus latus	290	290	0.93	5e-96	0.5643	260	XP_036980516.1
pleckstrin homology domain-containing family A member 3 [Oryzias latipes]	Oryzias latipes	289	289	0.93	8e-96	0.5714	265	XP_004086672.1
pleckstrin homology domain-containing family A member 3 isoform X1 [Sebastes umbrosus]	Sebastes umbrosus	289	289	0.93	9e-96	0.5571	260	XP_037637462.1
pleckstrin homology domain-containing family A member 3 [Micropterus salmoides]	Micropterus salmoides	289	289	0.93	1e-95	0.5607	265	XP_038588489.1
pleckstrin homology domain-containing family A member 3 [Oreochromis niloticus]	Oreochromis niloticus	288	288	0.93	2e-95	0.5643	260	XP_025753498.1
pleckstrin homology domain-containing family A member 3 [Toxotes jaculatrix]	Toxotes jaculatrix	288	288	0.98	2e-95	0.5408	260	XP_040906322.1
pleckstrin homology domain-containing family A member 3 isoform X1 [Amphiprion ocellaris]	Amphiprion ocellaris	288	288	0.93	3e-95	0.5571	258	XP_023117344.1
pleckstrin homology domain-containing family A member 3 isoform X1 [Salarias fasciatus]	Salarias fasciatus	288	288	0.93	4e-95	0.5351	282	XP_029962614.1
pleckstrin homology domain-containing family A member 3 [Thunnus maccoyii]	Thunnus maccoyii	287	287	0.93	5e-95	0.5607	260	XP_042289218.1
pleckstrin homology domain-containing family A member 3 [Notolabrus celidotus]	Notolabrus celidotus	287	287	0.93	5e-95	0.5643	261	XP_034538651.1
pleckstrin homology domain-containing family A member 3 [Chelmon rostratus]	Chelmon rostratus	287	287	0.93	5e-95	0.5607	260	XP_041803482.1
PREDICTED: pleckstrin homology domain-containing family A member 3 [Pundamilia nyererei]	Pundamilia nyererei	287	287	0.93	5e-95	0.5607	260	XP_005741588.1
pleckstrin homology domain-containing family A member 3 [Xiphias gladius]	Xiphias gladius	287	287	0.93	6e-95	0.5607	260	XP_039996059.1
pleckstrin homology domain-containing family A member 3 [Epinephelus lanceolatus]	Epinephelus lanceolatus	287	287	0.93	6e-95	0.5536	260	XP_033490520.1
pleckstrin homology domain-containing family A member 3 [Maylandia zebra]	Maylandia zebra	287	287	0.93	6e-95	0.5607	260	XP_004553586.1

## Sheet: Chondrichthyes
Description	Scientific Name	Max Score	Total Score	Query Cover	E value	Per. Ident	Acc. Len	Accession
pleckstrin homology domain-containing family A member 3 isoform X2 [Callorhinchus milii]	Callorhinchus milii	442	442	1	6e-157	0.7238	314	XP_007888275.1
pleckstrin homology domain-containing family A member 3 isoform X1 [Callorhinchus milii]	Callorhinchus milii	438	438	1	5e-155	0.7192	316	XP_007888274.1
pleckstrin homology domain-containing family A member 3 isoform X2 [Amblyraja radiata]	Amblyraja radiata	422	422	0.86	2e-149	0.7774	267	XP_032879748.1
pleckstrin homology domain-containing family A member 3 isoform X1 [Amblyraja radiata]	Amblyraja radiata	421	421	0.87	4e-149	0.7724	274	XP_032879747.1
pleckstrin homology domain-containing family A member 3 isoform X2 [Carcharodon carcharias]	Carcharodon carcharias	418	418	1	2e-147	0.699	309	XP_041056885.1
pleckstrin homology domain-containing family A member 3 isoform X1 [Carcharodon carcharias]	Carcharodon carcharias	418	418	1	3e-147	0.6968	310	XP_041056884.1
pleckstrin homology domain-containing family A member 3 isoform X3 [Scyliorhinus canicula]	Scyliorhinus canicula	414	414	1	6e-146	0.6958	309	XP_038645223.1
pleckstrin homology domain-containing family A member 3 isoform X2 [Rhincodon typus]	Rhincodon typus	412	412	1	6e-145	0.7023	308	XP_020382074.1
pleckstrin homology domain-containing family A member 3 isoform X1 [Rhincodon typus]	Rhincodon typus	410	410	1	3e-144	0.7032	309	XP_020382073.1
pleckstrin homology domain-containing family A member 3 [Chiloscyllium plagiosum]	Chiloscyllium plagiosum	403	403	0.93	3e-141	0.7266	328	XP_043549453.1
pleckstrin homology domain-containing family A member 3 isoform X2 [Scyliorhinus canicula]	Scyliorhinus canicula	387	387	0.98	4e-135	0.6754	325	XP_038645222.1
pleckstrin homology domain-containing family A member 3 isoform X1 [Scyliorhinus canicula]	Scyliorhinus canicula	387	387	0.98	7e-135	0.6732	326	XP_038645221.1
pleckstrin homology domain-containing family A member 3 isoform X4 [Scyliorhinus canicula]	Scyliorhinus canicula	373	373	0.83	7e-130	0.7354	288	XP_038645224.1
pleckstrin homology domain-containing family A member 3-like [Carcharodon carcharias]	Carcharodon carcharias	323	323	0.74	2e-110	0.6937	279	XP_041036076.1
pleckstrin homology domain-containing family A member 3-like isoform X1 [Chiloscyllium plagiosum]	Chiloscyllium plagiosum	323	323	0.74	2e-110	0.6847	288	XP_043537783.1
pleckstrin homology domain-containing family A member 3-like isoform X4 [Chiloscyllium plagiosum]	Chiloscyllium plagiosum	320	320	0.73	6e-110	0.6909	228	XP_043537786.1
LOW QUALITY PROTEIN: pleckstrin homology domain-containing family A member 3-like [Rhincodon typus]	Rhincodon typus	320	320	0.74	4e-109	0.6847	290	XP_020376817.1
pleckstrin homology domain-containing family A member 3-like isoform X2 [Scyliorhinus canicula]	Scyliorhinus canicula	318	318	0.76	3e-108	0.6739	289	XP_038642535.1
pleckstrin homology domain-containing family A member 3-like isoform X3 [Amblyraja radiata]	Amblyraja radiata	316	316	0.75	3e-108	0.6711	228	XP_032871471.1
pleckstrin homology domain-containing family A member 3-like isoform X1 [Amblyraja radiata]	Amblyraja radiata	318	318	0.74	5e-108	0.6802	289	XP_032871469.1
pleckstrin homology domain-containing family A member 3-like isoform X1 [Callorhinchus milii]	Callorhinchus milii	316	316	0.71	1e-107	0.7009	276	XP_042200247.1
pleckstrin homology domain-containing family A member 3-like isoform X2 [Amblyraja radiata]	Amblyraja radiata	309	309	0.74	1e-104	0.6712	286	XP_032871470.1
pleckstrin homology domain-containing family A member 3-like isoform X2 [Callorhinchus milii]	Callorhinchus milii	289	289	0.71	3e-97	0.6542	256	XP_042200248.1
pleckstrin homology domain-containing family A member 3-like isoform X1 [Scyliorhinus canicula]	Scyliorhinus canicula	289	289	0.71	2e-96	0.659	312	XP_038642533.1
LOW QUALITY PROTEIN: pleckstrin homology domain-containing family A member 3-like [Callorhinchus milii]	Callorhinchus milii	290	290	0.62	3e-96	0.7128	347	XP_042201910.1
pleckstrin homology domain-containing family A member 8 isoform X1 [Chiloscyllium plagiosum]	Chiloscyllium plagiosum	293	293	0.73	3e-95	0.6351	523	XP_043545443.1
pleckstrin homology domain-containing family A member 8 isoform X3 [Chiloscyllium plagiosum]	Chiloscyllium plagiosum	293	293	0.73	3e-95	0.6351	522	XP_043545445.1
pleckstrin homology domain-containing family A member 8 isoform X2 [Chiloscyllium plagiosum]	Chiloscyllium plagiosum	292	292	0.68	6e-95	0.6683	522	XP_043545444.1
pleckstrin homology domain-containing family A member 8 [Carcharodon carcharias]	Carcharodon carcharias	292	292	0.68	7e-95	0.6699	521	XP_041040479.1
pleckstrin homology domain-containing family A member 8 isoform X2 [Scyliorhinus canicula]	Scyliorhinus canicula	291	291	0.68	2e-94	0.6732	518	XP_038653221.1
pleckstrin homology domain-containing family A member 8 isoform X1 [Scyliorhinus canicula]	Scyliorhinus canicula	291	291	0.68	2e-94	0.6732	519	XP_038653220.1
pleckstrin homology domain-containing family A member 8 [Rhincodon typus]	Rhincodon typus	288	337	0.65	7e-91	0.6904	752	XP_020368364.1
pleckstrin homology domain-containing family A member 8 [Amblyraja radiata]	Amblyraja radiata	280	280	0.7	4e-90	0.6308	531	XP_032903219.1
pleckstrin homology domain-containing family A member 8 [Callorhinchus milii]	Callorhinchus milii	274	274	0.71	1e-87	0.6056	528	XP_007905201.1
pleckstrin homology domain-containing family A member 3-like isoform X3 [Scyliorhinus canicula]	Scyliorhinus canicula	230	230	0.61	4e-74	0.6324	244	XP_038642536.1
pleckstrin homology domain-containing family A member 3-like isoform X2 [Chiloscyllium plagiosum]	Chiloscyllium plagiosum	223	223	0.56	2e-71	0.6353	256	XP_043537784.1
pleckstrin homology domain-containing family A member 3-like isoform X3 [Chiloscyllium plagiosum]	Chiloscyllium plagiosum	223	223	0.56	3e-71	0.6353	249	XP_043537785.1
pleckstrin homology domain-containing family A member 3-like isoform X3 [Callorhinchus milii]	Callorhinchus milii	199	199	0.71	2e-62	0.5093	224	XP_042200249.1
oxysterol-binding protein 1-like [Chiloscyllium plagiosum]	Chiloscyllium plagiosum	98.6	98.6	0.63	7e-22	0.3158	752	XP_043539007.1
oxysterol-binding protein 1 [Rhincodon typus]	Rhincodon typus	97.8	97.8	0.63	1e-21	0.3062	752	XP_020366350.1
oxysterol-binding protein 1-like isoform X1 [Carcharodon carcharias]	Carcharodon carcharias	97.8	97.8	0.63	1e-21	0.3062	751	XP_041029902.1
oxysterol-binding protein 1-like isoform X2 [Carcharodon carcharias]	Carcharodon carcharias	97.8	97.8	0.63	1e-21	0.3062	750	XP_041029904.1
oxysterol-binding protein-related protein 9 isoform X2 [Rhincodon typus]	Rhincodon typus	92	92	0.77	1e-19	0.2789	724	XP_020383906.1
oxysterol-binding protein-related protein 9 isoform X2 [Carcharodon carcharias]	Carcharodon carcharias	89.4	89.4	0.69	1e-18	0.2812	724	XP_041064233.1
oxysterol-binding protein-related protein 9 isoform X1 [Carcharodon carcharias]	Carcharodon carcharias	89	89	0.66	1e-18	0.2794	737	XP_041064232.1
oxysterol-binding protein-related protein 9 isoform X4 [Scyliorhinus canicula]	Scyliorhinus canicula	88.6	88.6	0.66	2e-18	0.2829	724	XP_038650190.1
oxysterol-binding protein-related protein 9 isoform X2 [Callorhinchus milii]	Callorhinchus milii	86.7	86.7	0.64	7e-18	0.2836	724	XP_042191080.1
oxysterol-binding protein 2 isoform X3 [Scyliorhinus canicula]	Scyliorhinus canicula	86.3	86.3	0.58	1e-17	0.3128	779	XP_038648281.1
oxysterol-binding protein-related protein 9 isoform X2 [Scyliorhinus canicula]	Scyliorhinus canicula	85.9	85.9	0.66	1e-17	0.2696	737	XP_038650188.1
oxysterol-binding protein-related protein 9 isoform X1 [Callorhinchus milii]	Callorhinchus milii	85.1	85.1	0.66	2e-17	0.2696	737	XP_042191078.1
oxysterol-binding protein-related protein 9 isoform X3 [Amblyraja radiata]	Amblyraja radiata	85.1	85.1	0.68	2e-17	0.2804	728	XP_032884478.1
ceramide transfer protein isoform X3 [Amblyraja radiata]	Amblyraja radiata	84.7	84.7	0.45	3e-17	0.329	621	XP_032874529.1
ceramide transfer protein isoform X7 [Amblyraja radiata]	Amblyraja radiata	84.7	84.7	0.45	3e-17	0.329	620	XP_032874533.1
ceramide transfer protein isoform X6 [Amblyraja radiata]	Amblyraja radiata	84.7	84.7	0.45	3e-17	0.329	596	XP_032874532.1
oxysterol-binding protein-related protein 9 isoform X1 [Rhincodon typus]	Rhincodon typus	84.7	84.7	0.66	3e-17	0.2709	737	XP_020383905.1
ceramide transfer protein isoform X5 [Carcharodon carcharias]	Carcharodon carcharias	84	84	0.45	5e-17	0.3226	596	XP_041042002.1
ceramide transfer protein isoform X4 [Carcharodon carcharias]	Carcharodon carcharias	84	84	0.45	5e-17	0.3226	597	XP_041042001.1
LOW QUALITY PROTEIN: collagen type IV alpha-3-binding protein [Rhincodon typus]	Rhincodon typus	84	84	0.45	6e-17	0.3226	623	XP_020390468.1
oxysterol-binding protein-related protein 9 isoform X3 [Carcharodon carcharias]	Carcharodon carcharias	84	84	0.52	7e-17	0.3106	707	XP_041064234.1
oxysterol-binding protein-related protein 9 isoform X1 [Amblyraja radiata]	Amblyraja radiata	83.2	83.2	0.66	1e-16	0.2598	741	XP_032884476.1
oxysterol-binding protein-related protein 9 isoform X2 [Amblyraja radiata]	Amblyraja radiata	83.2	83.2	0.66	1e-16	0.2598	736	XP_032884477.1
oxysterol-binding protein-related protein 9 isoform X3 [Scyliorhinus canicula]	Scyliorhinus canicula	83.2	83.2	0.66	1e-16	0.2823	728	XP_038650189.1
ceramide transfer protein isoform X1 [Callorhinchus milii]	Callorhinchus milii	82.4	82.4	0.45	2e-16	0.3161	622	XP_007903550.1
ceramide transfer protein isoform X5 [Callorhinchus milii]	Callorhinchus milii	82.4	82.4	0.45	2e-16	0.3161	620	XP_042190680.1
ceramide transfer protein isoform X3 [Callorhinchus milii]	Callorhinchus milii	82.4	82.4	0.45	2e-16	0.3161	621	XP_042190679.1
ceramide transfer protein isoform X2 [Callorhinchus milii]	Callorhinchus milii	82.4	82.4	0.45	2e-16	0.3161	621	XP_007903551.1
ceramide transfer protein isoform X4 [Callorhinchus milii]	Callorhinchus milii	82.4	82.4	0.45	2e-16	0.3161	596	XP_007903553.1
ceramide transfer protein isoform X8 [Scyliorhinus canicula]	Scyliorhinus canicula	81.6	81.6	0.45	3e-16	0.3097	621	XP_038661428.1
ceramide transfer protein isoform X3 [Scyliorhinus canicula]	Scyliorhinus canicula	81.6	81.6	0.45	4e-16	0.3097	622	XP_038661422.1
ceramide transfer protein isoform X5 [Scyliorhinus canicula]	Scyliorhinus canicula	81.6	81.6	0.45	4e-16	0.3097	597	XP_038661425.1
oxysterol-binding protein-related protein 9 isoform X1 [Scyliorhinus canicula]	Scyliorhinus canicula	80.5	80.5	0.66	9e-16	0.2692	741	XP_038650187.1
ceramide transfer protein isoform X1 [Amblyraja radiata]	Amblyraja radiata	80.5	80.5	0.45	9e-16	0.3054	633	XP_032874527.1
ceramide transfer protein isoform X2 [Amblyraja radiata]	Amblyraja radiata	80.5	80.5	0.45	9e-16	0.3054	632	XP_032874528.1
ceramide transfer protein isoform X5 [Amblyraja radiata]	Amblyraja radiata	80.1	80.1	0.45	1e-15	0.3054	607	XP_032874531.1
oxysterol-binding protein 2-like isoform X1 [Amblyraja radiata]	Amblyraja radiata	80.1	80.1	0.58	1e-15	0.2887	763	XP_032899495.1
ceramide transfer protein isoform X4 [Amblyraja radiata]	Amblyraja radiata	80.1	80.1	0.45	1e-15	0.3054	608	XP_032874530.1
oxysterol-binding protein 2-like isoform X3 [Amblyraja radiata]	Amblyraja radiata	80.1	80.1	0.58	1e-15	0.2887	779	XP_032899498.1
oxysterol-binding protein 2-like isoform X2 [Rhincodon typus]	Rhincodon typus	75.9	75.9	0.29	2e-15	0.4253	173	XP_020382936.1
ceramide transfer protein isoform X3 [Carcharodon carcharias]	Carcharodon carcharias	79.7	79.7	0.45	2e-15	0.2994	608	XP_041042000.1
ceramide transfer protein isoform X1 [Carcharodon carcharias]	Carcharodon carcharias	79.3	79.3	0.45	2e-15	0.2994	609	XP_041041998.1
ceramide transfer protein isoform X2 [Carcharodon carcharias]	Carcharodon carcharias	79.3	79.3	0.45	2e-15	0.2994	608	XP_041041999.1
oxysterol-binding protein-related protein 9 isoform X4 [Carcharodon carcharias]	Carcharodon carcharias	79	79	0.76	2e-15	0.2857	705	XP_041064235.1
ceramide transfer protein isoform X2 [Scyliorhinus canicula]	Scyliorhinus canicula	77	77	0.45	1e-14	0.2874	633	XP_038661421.1
ceramide transfer protein isoform X1 [Scyliorhinus canicula]	Scyliorhinus canicula	77	77	0.45	1e-14	0.2874	634	XP_038661420.1
ceramide transfer protein isoform X4 [Scyliorhinus canicula]	Scyliorhinus canicula	77	77	0.45	1e-14	0.2874	609	XP_038661423.1
oxysterol-binding protein 1 [Callorhinchus milii]	Callorhinchus milii	76.6	76.6	0.58	2e-14	0.2618	841	XP_007906677.2
oxysterol-binding protein-related protein 9 isoform X5 [Carcharodon carcharias]	Carcharodon carcharias	76.3	76.3	0.29	2e-14	0.4066	675	XP_041064236.1
oxysterol-binding protein 2 isoform X2 [Scyliorhinus canicula]	Scyliorhinus canicula	74.3	74.3	0.58	9e-14	0.2831	787	XP_038648273.1
oxysterol-binding protein 2 isoform X1 [Scyliorhinus canicula]	Scyliorhinus canicula	74.3	74.3	0.58	1e-13	0.2831	803	XP_038648264.1
oxysterol-binding protein 2-like isoform X2 [Chiloscyllium plagiosum]	Chiloscyllium plagiosum	69.7	69.7	0.58	4e-12	0.2694	820	XP_043571931.1
oxysterol-binding protein 2-like isoform X1 [Chiloscyllium plagiosum]	Chiloscyllium plagiosum	69.3	69.3	0.58	5e-12	0.2694	836	XP_043571930.1
oxysterol-binding protein 2-like isoform X1 [Rhincodon typus]	Rhincodon typus	63.5	63.5	0.29	5e-11	0.3423	197	XP_020382935.1
oxysterol-binding protein-related protein 11 isoform X4 [Callorhinchus milii]	Callorhinchus milii	58.5	58.5	0.28	2e-08	0.3182	727	XP_042192064.1
oxysterol-binding protein-related protein 11 isoform X1 [Callorhinchus milii]	Callorhinchus milii	58.5	58.5	0.28	2e-08	0.3182	769	XP_007907303.1
oxysterol-binding protein-related protein 11 isoform X3 [Callorhinchus milii]	Callorhinchus milii	58.2	58.2	0.28	2e-08	0.3182	741	XP_007907305.1
oxysterol-binding protein-related protein 11 isoform X2 [Callorhinchus milii]	Callorhinchus milii	58.2	58.2	0.28	2e-08	0.3182	754	XP_007907304.1
oxysterol-binding protein-related protein 11 isoform X2 [Carcharodon carcharias]	Carcharodon carcharias	56.6	56.6	0.28	7e-08	0.3182	738	XP_041057541.1
oxysterol-binding protein-related protein 11 isoform X1 [Carcharodon carcharias]	Carcharodon carcharias	56.6	56.6	0.28	7e-08	0.3182	786	XP_041057540.1
oxysterol-binding protein-related protein 11 isoform X3 [Chiloscyllium plagiosum]	Chiloscyllium plagiosum	56.2	56.2	0.29	1e-07	0.3111	737	XP_043549908.1
oxysterol-binding protein-related protein 11 isoform X2 [Chiloscyllium plagiosum]	Chiloscyllium plagiosum	56.2	56.2	0.29	1e-07	0.3111	749	XP_043549907.1

## Sheet: Cyclostomata
Description	Scientific Name	Max Score	Total Score	Query Cover	E value	Per. Ident	Acc. Len	Accession
pleckstrin homology domain-containing family A member 3-like [Petromyzon marinus]	Petromyzon marinus	303	303	0.62	2e-102	0.734	347	XP_032802311.1
pleckstrin homology domain-containing family A member 8-like isoform X3 [Petromyzon marinus]	Petromyzon marinus	261	261	0.61	9e-82	0.6393	701	XP_032831321.1
pleckstrin homology domain-containing family A member 8-like isoform X1 [Petromyzon marinus]	Petromyzon marinus	259	259	0.74	2e-80	0.5633	784	XP_032831319.1
pleckstrin homology domain-containing family A member 8-like isoform X2 [Petromyzon marinus]	Petromyzon marinus	172	172	0.59	2e-48	0.5054	739	XP_032831320.1
oxysterol-binding protein 1-like isoform X1 [Petromyzon marinus]	Petromyzon marinus	89.4	89.4	0.6	2e-19	0.3	745	XP_032803082.1
ceramide transfer protein-like [Petromyzon marinus]	Petromyzon marinus	83.6	83.6	0.45	1e-17	0.3161	637	XP_032831708.1
oxysterol-binding protein-related protein 9 [Petromyzon marinus]	Petromyzon marinus	81.6	81.6	0.45	7e-17	0.3165	811	XP_032808797.1
ceramide transfer protein-like isoform X3 [Petromyzon marinus]	Petromyzon marinus	73.2	73.2	0.45	5e-14	0.2994	617	XP_032824375.1
ceramide transfer protein-like isoform X2 [Petromyzon marinus]	Petromyzon marinus	69.3	69.3	0.32	1e-12	0.3646	656	XP_032824298.1
ceramide transfer protein-like isoform X1 [Petromyzon marinus]	Petromyzon marinus	69.3	69.3	0.32	1e-12	0.3646	692	XP_032824212.1
ceramide transfer protein [Petromyzon marinus]	Petromyzon marinus	68.2	68.2	0.45	2e-12	0.3038	593	XP_032824787.1
oxysterol-binding protein-related protein 11-like [Petromyzon marinus]	Petromyzon marinus	55.1	55.1	0.31	5e-08	0.2887	812	XP_032807586.1
switch-associated protein 70-like [Petromyzon marinus]	Petromyzon marinus	45.1	45.1	0.27	8e-05	0.3488	602	XP_032804996.1
myotubularin-related protein 5-like [Petromyzon marinus]	Petromyzon marinus	44.3	44.3	0.12	0.0002	0.561	1888	XP_032815780.1
switch-associated protein 70-like isoform X2 [Petromyzon marinus]	Petromyzon marinus	42.7	42.7	0.29	0.0004	0.3261	557	XP_032815748.1
switch-associated protein 70-like isoform X5 [Petromyzon marinus]	Petromyzon marinus	42.7	42.7	0.29	0.0004	0.3261	524	XP_032815751.1
switch-associated protein 70-like isoform X3 [Petromyzon marinus]	Petromyzon marinus	42.4	42.4	0.29	0.0005	0.3261	551	XP_032815749.1
switch-associated protein 70-like isoform X1 [Petromyzon marinus]	Petromyzon marinus	42.4	42.4	0.29	0.0005	0.3261	619	XP_032815747.1
oxysterol-binding protein-related protein 6-like isoform X2 [Petromyzon marinus]	Petromyzon marinus	40.4	40.4	0.17	0.003	0.3889	872	XP_032819708.1
oxysterol-binding protein-related protein 6-like isoform X5 [Petromyzon marinus]	Petromyzon marinus	40	40	0.17	0.003	0.3889	836	XP_032819738.1
oxysterol-binding protein-related protein 6-like isoform X1 [Petromyzon marinus]	Petromyzon marinus	40	40	0.17	0.003	0.3889	879	XP_032819688.1
oxysterol-binding protein-related protein 6-like isoform X3 [Petromyzon marinus]	Petromyzon marinus	40	40	0.17	0.003	0.3889	848	XP_032819719.1
oxysterol-binding protein-related protein 6-like isoform X4 [Petromyzon marinus]	Petromyzon marinus	40	40	0.17	0.003	0.3889	846	XP_032819728.1
unconventional myosin-X-like [Petromyzon marinus]	Petromyzon marinus	40	40	0.33	0.003	0.2816	1838	XP_032818925.1
oxysterol-binding protein-related protein 6-like [Petromyzon marinus]	Petromyzon marinus	39.3	39.3	0.26	0.005	0.321	915	XP_032813037.1
pleckstrin-like [Petromyzon marinus]	Petromyzon marinus	37.4	37.4	0.29	0.017	0.2626	416	XP_032804188.1
pleckstrin-2-like [Petromyzon marinus]	Petromyzon marinus	37	37	0.29	0.026	0.2549	486	XP_032819821.1

## Sheet: Hagfish
Note: quering ENSEMBL (NCBI retrieved no hits)
BLASTP 2.2.30+
Database: Eptatretus_burgeri.Eburgeri_3.2.pep.all.fa
27,960 sequences; 14,050,074 total letters
Genome assembly: Eburgeri_3.2 (GCA_900186335.2)
Sequences producing significant alignments: (Bits) Value
ENSEBUP00000005856.1 pep contig:Eburgeri_3.2:FYBX02010795.1:108... 230 8e-72
ENSEBUP00000004404.1 pep contig:Eburgeri_3.2:FYBX02009574.1:271... 232 1e-71
ENSEBUP00000004381.1 pep contig:Eburgeri_3.2:FYBX02009574.1:271... 232 4e-71
ENSEBUP00000016095.1 pep contig:Eburgeri_3.2:FYBX02009391.1:130... 81.3 5e-17
ENSEBUP00000026544.1 pep contig:Eburgeri_3.2:FYBX02010643.1:826... 73.9 1e-14
ENSEBUP00000026529.1 pep contig:Eburgeri_3.2:FYBX02010643.1:826... 73.9 1e-14
ENSEBUP00000026498.1 pep contig:Eburgeri_3.2:FYBX02010643.1:816... 73.9 1e-14
ENSEBUP00000026480.1 pep contig:Eburgeri_3.2:FYBX02010643.1:816... 73.9 1e-14
ENSEBUP00000016441.1 pep contig:Eburgeri_3.2:FYBX02010717.1:295... 71.2 1e-13
ENSEBUP00000023842.1 pep contig:Eburgeri_3.2:FYBX02000161.1:173... 50.8 2e-08
ENSEBUP00000026205.1 pep contig:Eburgeri_3.2:FYBX02010369.1:329... 53.1 9e-08
ENSEBUP00000026963.1 pep contig:Eburgeri_3.2:FYBX02008708.1:899... 49.3 1e-06
ENSEBUP00000004851.1 pep contig:Eburgeri_3.2:FYBX02009459.1:454... 45.1 2e-05
ENSEBUP00000004838.1 pep contig:Eburgeri_3.2:FYBX02009459.1:448... 44.3 5e-05
ENSEBUP00000004816.1 pep contig:Eburgeri_3.2:FYBX02009459.1:446... 44.3 5e-05
ENSEBUP00000010745.1 pep contig:Eburgeri_3.2:FYBX02010718.1:230... 44.7 6e-05
ENSEBUP00000010800.1 pep contig:Eburgeri_3.2:FYBX02010718.1:230... 44.7 6e-05
ENSEBUP00000010677.1 pep contig:Eburgeri_3.2:FYBX02010718.1:228... 43.9 1e-04
ENSEBUP00000006339.1 pep contig:Eburgeri_3.2:FYBX02010395.1:184... 43.1 2e-04
ENSEBUP00000006451.1 pep contig:Eburgeri_3.2:FYBX02010395.1:184... 43.1 2e-04
ENSEBUP00000006372.1 pep contig:Eburgeri_3.2:FYBX02010395.1:184... 43.1 2e-04
ENSEBUP00000003767.1 pep contig:Eburgeri_3.2:FYBX02009781.1:238... 40.8 0.001
ENSEBUP00000003787.1 pep contig:Eburgeri_3.2:FYBX02009781.1:238... 40.8 0.001
ENSEBUP00000010770.1 pep contig:Eburgeri_3.2:FYBX02009807.1:909... 39.7 0.002
ENSEBUP00000010752.1 pep contig:Eburgeri_3.2:FYBX02009807.1:909... 39.7 0.002
ENSEBUP00000010709.1 pep contig:Eburgeri_3.2:FYBX02009807.1:909... 39.7 0.002
ENSEBUP00000010567.1 pep contig:Eburgeri_3.2:FYBX02009807.1:909... 39.7 0.002
ENSEBUP00000010669.1 pep contig:Eburgeri_3.2:FYBX02009807.1:909... 39.7 0.002
ENSEBUP00000010637.1 pep contig:Eburgeri_3.2:FYBX02009807.1:909... 39.7 0.002
ENSEBUP00000010610.1 pep contig:Eburgeri_3.2:FYBX02009807.1:909... 39.7 0.002
ENSEBUP00000001940.1 pep contig:Eburgeri_3.2:FYBX02010725.1:190... 39.7 0.003
ENSEBUP00000020883.1 pep contig:Eburgeri_3.2:FYBX02010718.1:131... 38.9 0.003
ENSEBUP00000020811.1 pep contig:Eburgeri_3.2:FYBX02010457.1:127... 35.0 0.021
ENSEBUP00000025027.1 pep contig:Eburgeri_3.2:FYBX02010678.1:872... 35.8 0.029
ENSEBUP00000021030.1 pep contig:Eburgeri_3.2:FYBX02010228.1:470... 35.4 0.049
ENSEBUP00000015725.1 pep contig:Eburgeri_3.2:FYBX02009645.1:156... 34.3 0.061
ENSEBUP00000015699.1 pep contig:Eburgeri_3.2:FYBX02009645.1:156... 33.9 0.081
> ENSEBUP00000005856.1 pep contig:Eburgeri_3.2:FYBX02010795.1:1082635:1191724:1
gene:ENSEBUG00000003936.1 transcript:ENSEBUT00000006301.1
gene_biotype:protein_coding transcript_biotype:protein_coding
gene_symbol:PLEKHA3 description:pleckstrin
homology domain containing, family A (phosphoinositide binding
specific) member 3 [Source:ZFIN;Acc:ZDB-GENE-040426-1252]
Length=417
Score = 230 bits (587), Expect = 8e-72, Method: Compositional matrix adjust.
Identities = 122/188 (65%), Positives = 155/188 (82%), Gaps = 0/188 (0%)
Query 1 MEGVLYKWTNYLTGWQPRWFVLDNGILSYYDSQDDVCKGSKGSIKMAVCEIKVHSADNTR 60
MEGVLYKWTNYL+GWQ RWFVLD GILSYY+ Q+DV KG KGSIKM+VCEI+V+ AD TR
Sbjct 1 MEGVLYKWTNYLSGWQSRWFVLDGGILSYYEYQEDVGKGCKGSIKMSVCEIQVNPADCTR 60
Query 61 MELIIPGEQHFYMKAVNAAERQRWLVALGSSKACLTDtrtkkekeisetseslktkMSEL 120
M+LIIPGEQ FY++A + +RQRWLVALGS+KACL D+RTKKEKEISETS++LK+KMSEL
Sbjct 61 MDLIIPGEQCFYVRATSPLQRQRWLVALGSAKACLHDSRTKKEKEISETSDTLKSKMSEL 120
Query 121 RLYCDLLMQQVHTIQEFVHHDENHSSPSAENMNEASSLLSATCNTFITTLEECVKIANAK 180
RLY +L+ +Q+ + + H E+ S P + +EASS+L +TC F+ +LEEC+ +AN+
Sbjct 121 RLYSNLIGKQIGVMHTVLQHAESESEPHMQRFHEASSVLDSTCGNFLKSLEECMALANST 180
Query 181 FKPEMFQL 188
FKPE+FQL
Sbjct 181 FKPELFQL 188
> ENSEBUP00000004404.1 pep contig:Eburgeri_3.2:FYBX02009574.1:2713375:2865400:1
gene:ENSEBUG00000003102.1 transcript:ENSEBUT00000004841.1
gene_biotype:protein_coding transcript_biotype:protein_coding
description:pleckstrin homology domain containing,
family A (phosphoinositide binding specific) member
8 [Source:NCBI gene;Acc:492502]
Length=478
Score = 232 bits (591), Expect = 1e-71, Method: Compositional matrix adjust.
Identities = 117/185 (63%), Positives = 147/185 (79%), Gaps = 4/185 (2%)
Query 1 MEGVLYKWTNYLTGWQPRWFVLDNGILSYYDSQDDVCKGSKGSIKMAVCEIKVHSADNTR 60
MEG L KWTNY +GWQPRWFVL+ G+LSYYDSQDDV KG KGS+KM CEI V+S D TR
Sbjct 1 MEGTLRKWTNYFSGWQPRWFVLEGGVLSYYDSQDDVGKGCKGSLKMIACEIHVNSMDQTR 60
Query 61 MELIIPGEQHFYMKAVNAAERQRWLVALGSSKACLTDtrtkkekeisetseslktkMSEL 120
++L+IPGEQHFY++ +NAAERQRWLVALGS+KACL D RT+KEKE+ E +SL+TKMSEL
Sbjct 61 LDLVIPGEQHFYLRTLNAAERQRWLVALGSAKACLGDGRTRKEKELDEAGQSLRTKMSEL 120
Query 121 RLYCDLLMQQVHTIQEFVHHDENHSSPSAENMNEASSLLSATCNTFITTLEECVKIANAK 180
RLYC+L+ QQV I+E + + P + M EASSLL ATC+TF+ TL+ECV+IA++
Sbjct 121 RLYCNLMTQQVTKIRESIQAIQ----PDVDTMTEASSLLGATCDTFVHTLDECVRIASSS 176
Query 181 FKPEM 185
++
Sbjct 177 LTQDL 181
> ENSEBUP00000004381.1 pep contig:Eburgeri_3.2:FYBX02009574.1:2713375:2865400:1
gene:ENSEBUG00000003102.1 transcript:ENSEBUT00000004816.1
gene_biotype:protein_coding transcript_biotype:protein_coding
description:pleckstrin homology domain containing,
family A (phosphoinositide binding specific) member
8 [Source:NCBI gene;Acc:492502]
Length=536
Score = 232 bits (591), Expect = 4e-71, Method: Compositional matrix adjust.
Identities = 117/185 (63%), Positives = 147/185 (79%), Gaps = 4/185 (2%)
Query 1 MEGVLYKWTNYLTGWQPRWFVLDNGILSYYDSQDDVCKGSKGSIKMAVCEIKVHSADNTR 60
MEG L KWTNY +GWQPRWFVL+ G+LSYYDSQDDV KG KGS+KM CEI V+S D TR
Sbjct 1 MEGTLRKWTNYFSGWQPRWFVLEGGVLSYYDSQDDVGKGCKGSLKMIACEIHVNSMDQTR 60
Query 61 MELIIPGEQHFYMKAVNAAERQRWLVALGSSKACLTDtrtkkekeisetseslktkMSEL 120
++L+IPGEQHFY++ +NAAERQRWLVALGS+KACL D RT+KEKE+ E +SL+TKMSEL
Sbjct 61 LDLVIPGEQHFYLRTLNAAERQRWLVALGSAKACLGDGRTRKEKELDEAGQSLRTKMSEL 120
Query 121 RLYCDLLMQQVHTIQEFVHHDENHSSPSAENMNEASSLLSATCNTFITTLEECVKIANAK 180
RLYC+L+ QQV I+E + + P + M EASSLL ATC+TF+ TL+ECV+IA++
Sbjct 121 RLYCNLMTQQVTKIRESIQAIQ----PDVDTMTEASSLLGATCDTFVHTLDECVRIASSS 176
Query 181 FKPEM 185
++
Sbjct 177 LTQDL 181
> ENSEBUP00000016095.1 pep contig:Eburgeri_3.2:FYBX02009391.1:1304013:1437548:1
gene:ENSEBUG00000010124.1 transcript:ENSEBUT00000016671.1
gene_biotype:protein_coding transcript_biotype:protein_coding
gene_symbol:osbp description:oxysterol binding
protein [Source:ZFIN;Acc:ZDB-GENE-090312-18]
Length=628
Score = 81.3 bits (199), Expect = 5e-17, Method: Compositional matrix adjust.
Identities = 39/93 (42%), Positives = 57/93 (61%), Gaps = 2/93 (2%)
Query 1 MEGVLYKWTNYLTGWQPRWFVLDNGILSYYDSQDDVCKGSKGSIKMAVCEIKVHSADNTR 60
+G L+KWTNY+ G+Q RWFVL NG+LSYY + ++ +G+I +A I D+
Sbjct 11 FKGWLFKWTNYIKGYQKRWFVLSNGLLSYYRTHAEMSHTCRGTISLAGAYIDTE--DSCN 68
Query 61 MELIIPGEQHFYMKAVNAAERQRWLVALGSSKA 93
+ G Q +++KA + ERQRW+ AL SKA
Sbjct 69 FVVSNGGTQVYHLKASSEVERQRWVTALELSKA 101
> ENSEBUP00000026544.1 pep contig:Eburgeri_3.2:FYBX02010643.1:826148:903717:1
gene:ENSEBUG00000016302.1 transcript:ENSEBUT00000027120.1
gene_biotype:protein_coding transcript_biotype:protein_coding
description:ceramide transporter 1a [Source:NCBI
gene;Acc:796455]
Length=600
Score = 73.9 bits (180), Expect = 1e-14, Method: Compositional matrix adjust.
Identities = 36/91 (40%), Positives = 53/91 (58%), Gaps = 1/91 (1%)
Query 3 GVLYKWTNYLTGWQPRWFVLDNGILSYYDSQDDVCKGSKGSIKMAVCEIKVHSADNTRME 62
G L KWTNYL GWQ RW VL LSYY S+D+ G +G+I ++ ++ H D R +
Sbjct 29 GALSKWTNYLLGWQERWVVLRGTTLSYYRSEDESEYGCRGAICLSKADVMPHEFDECRFD 88
Query 63 LIIPGEQHFYMKAVNAAERQRWLVALGSSKA 93
+ + + +Y +A + RQ+W+ AL KA
Sbjct 89 ISV-NDSIWYFRAEDPEHRQQWIDALEMHKA 118
> ENSEBUP00000026529.1 pep contig:Eburgeri_3.2:FYBX02010643.1:826148:903717:1
gene:ENSEBUG00000016302.1 transcript:ENSEBUT00000027105.1
gene_biotype:protein_coding transcript_biotype:protein_coding
description:ceramide transporter 1a [Source:NCBI
gene;Acc:796455]
Length=600
Score = 73.9 bits (180), Expect = 1e-14, Method: Compositional matrix adjust.
Identities = 36/91 (40%), Positives = 53/91 (58%), Gaps = 1/91 (1%)
Query 3 GVLYKWTNYLTGWQPRWFVLDNGILSYYDSQDDVCKGSKGSIKMAVCEIKVHSADNTRME 62
G L KWTNYL GWQ RW VL LSYY S+D+ G +G+I ++ ++ H D R +
Sbjct 29 GALSKWTNYLLGWQERWVVLRGTTLSYYRSEDESEYGCRGAICLSKADVMPHEFDECRFD 88
Query 63 LIIPGEQHFYMKAVNAAERQRWLVALGSSKA 93
+ + + +Y +A + RQ+W+ AL KA
Sbjct 89 ISV-NDSIWYFRAEDPEHRQQWIDALEMHKA 118
> ENSEBUP00000026498.1 pep contig:Eburgeri_3.2:FYBX02010643.1:816126:903717:1
gene:ENSEBUG00000016302.1 transcript:ENSEBUT00000027074.1
gene_biotype:protein_coding transcript_biotype:protein_coding
description:ceramide transporter 1a [Source:NCBI
gene;Acc:796455]
Length=600
Score = 73.9 bits (180), Expect = 1e-14, Method: Compositional matrix adjust.
Identities = 36/91 (40%), Positives = 53/91 (58%), Gaps = 1/91 (1%)
Query 3 GVLYKWTNYLTGWQPRWFVLDNGILSYYDSQDDVCKGSKGSIKMAVCEIKVHSADNTRME 62
G L KWTNYL GWQ RW VL LSYY S+D+ G +G+I ++ ++ H D R +
Sbjct 29 GALSKWTNYLLGWQERWVVLRGTTLSYYRSEDESEYGCRGAICLSKADVMPHEFDECRFD 88
Query 63 LIIPGEQHFYMKAVNAAERQRWLVALGSSKA 93
+ + + +Y +A + RQ+W+ AL KA
Sbjct 89 ISV-NDSIWYFRAEDPEHRQQWIDALEMHKA 118
> ENSEBUP00000026480.1 pep contig:Eburgeri_3.2:FYBX02010643.1:816126:903717:1
gene:ENSEBUG00000016302.1 transcript:ENSEBUT00000027056.1
gene_biotype:protein_coding transcript_biotype:protein_coding
description:ceramide transporter 1a [Source:NCBI
gene;Acc:796455]
Length=600
Score = 73.9 bits (180), Expect = 1e-14, Method: Compositional matrix adjust.
Identities = 36/91 (40%), Positives = 53/91 (58%), Gaps = 1/91 (1%)
Query 3 GVLYKWTNYLTGWQPRWFVLDNGILSYYDSQDDVCKGSKGSIKMAVCEIKVHSADNTRME 62
G L KWTNYL GWQ RW VL LSYY S+D+ G +G+I ++ ++ H D R +
Sbjct 29 GALSKWTNYLLGWQERWVVLRGTTLSYYRSEDESEYGCRGAICLSKADVMPHEFDECRFD 88
Query 63 LIIPGEQHFYMKAVNAAERQRWLVALGSSKA 93
+ + + +Y +A + RQ+W+ AL KA
Sbjct 89 ISV-NDSIWYFRAEDPEHRQQWIDALEMHKA 118
> ENSEBUP00000016441.1 pep contig:Eburgeri_3.2:FYBX02010717.1:2956975:3048623:1
gene:ENSEBUG00000010310.1 transcript:ENSEBUT00000017017.1
gene_biotype:protein_coding transcript_biotype:protein_coding
Length=600
Score = 71.2 bits (173), Expect = 1e-13, Method: Compositional matrix adjust.
Identities = 37/90 (41%), Positives = 50/90 (56%), Gaps = 1/90 (1%)
Query 3 GVLYKWTNYLTGWQPRWFVLDNGILSYYDSQDDVCKGSKGSIKMAVCEIKVHSADNTRME 62
G L KWTNYL GWQ RW L G LSYY SQ D+ G +GSI + + +H D R +
Sbjct 28 GELSKWTNYLHGWQDRWLGLRGGTLSYYKSQHDLEFGCRGSICLGKALVALHEFDECRFD 87
Query 63 LIIPGEQHFYMKAVNAAERQRWLVALGSSK 92
+ + + +Y++A + RQ W L SK
Sbjct 88 ISV-NDNVWYLRAEDPEGRQCWTETLRQSK 116
> ENSEBUP00000023842.1 pep contig:Eburgeri_3.2:FYBX02000161.1:1736636:1736983:-1
gene:ENSEBUG00000014691.1 transcript:ENSEBUT00000024418.1
gene_biotype:protein_coding transcript_biotype:protein_coding
Length=54
Score = 50.8 bits (120), Expect = 2e-08, Method: Composition-based stats.
Identities = 24/49 (49%), Positives = 30/49 (61%), Gaps = 0/49 (0%)
Query 7 KWTNYLTGWQPRWFVLDNGILSYYDSQDDVCKGSKGSIKMAVCEIKVHS 55
KWTNYL GWQ R+ VL LSYY S+ ++ G +GSI + I V S
Sbjct 5 KWTNYLHGWQDRFVVLRGQALSYYKSEGEIHIGCRGSIALQRAFITVRS 53
> ENSEBUP00000026205.1 pep contig:Eburgeri_3.2:FYBX02010369.1:329526:520925:-1
gene:ENSEBUG00000016149.1 transcript:ENSEBUT00000026781.1
gene_biotype:protein_coding transcript_biotype:protein_coding
gene_symbol:osbpl11 description:oxysterol binding
protein-like 11 [Source:ZFIN;Acc:ZDB-GENE-081105-135]
Length=459
Score = 53.1 bits (126), Expect = 9e-08, Method: Compositional matrix adjust.
Identities = 30/91 (33%), Positives = 49/91 (54%), Gaps = 3/91 (3%)
Query 1 MEGVLYKWTNYLTGWQPRWFVL--DNGILSYYDSQ-DDVCKGSKGSIKMAVCEIKVHSAD 57
+ G L K+TN +TGWQ R+FVL +NG L Y+ ++ + +G I +A I D
Sbjct 34 LTGYLQKYTNLVTGWQFRYFVLNWENGELEYFVTEPQGRSQKPRGVIALAGAMISPSEDD 93
Query 58 NTRMELIIPGEQHFYMKAVNAAERQRWLVAL 88
+ ++ + F ++A +A ERQ W+ L
Sbjct 94 SYAFSVMAVNGEQFRLRAKDAKERQHWVSRL 124
> ENSEBUP00000026963.1 pep contig:Eburgeri_3.2:FYBX02008708.1:899129:1009654:1
gene:ENSEBUG00000016584.1 transcript:ENSEBUT00000027539.1
gene_biotype:protein_coding transcript_biotype:protein_coding
description:pleckstrin 2 [Source:ZFIN;Acc:ZDB-GENE-080219-2]
Length=350
Score = 49.3 bits (116), Expect = 1e-06, Method: Compositional matrix adjust.
Identities = 28/97 (29%), Positives = 48/97 (49%), Gaps = 5/97 (5%)
Query 2 EGVLYKWTNYLTGWQPRWFVLDNGILSYYDSQDDVCKGSKGSIKMAVCEIKVHSADNTRM 61
EG L K + + W+ RWFVL L+YY + + KGS+ +A CE+ + T+
Sbjct 7 EGYLVKRGHLVHNWKARWFVLQTQTLAYYKEGPESVR--KGSVGLAACEVVCPCLEYTKR 64
Query 62 EL---IIPGEQHFYMKAVNAAERQRWLVALGSSKACL 95
L ++ G ++A + ER W+ + ++ CL
Sbjct 65 PLVFKVVNGSYTLVIQAASLDERDAWVHDIRTAAKCL 101
Score = 45.4 bits (106), Expect = 2e-05, Method: Compositional matrix adjust.
Identities = 31/98 (32%), Positives = 44/98 (45%), Gaps = 11/98 (11%)
Query 2 EGVLYKWTNYLTGWQPRWFVL--DNGILSYYDSQDDVCKGSKGSIKMAVCEIKVHSADNT 59
+G L K + W+ R FVL D L Y+D + + G + C I A N
Sbjct 249 QGCLLKQGHKRNNWKIRKFVLRDDPAYLHYFDPSKENMRNPLGGFCIKGCIISAMDASNL 308
Query 60 ---------RMELIIPGEQHFYMKAVNAAERQRWLVAL 88
+ +I + H+YMKA +A ERQ+WL AL
Sbjct 309 PSGEKSEELLIHIITSADIHYYMKAASADERQQWLQAL 346
> ENSEBUP00000004851.1 pep contig:Eburgeri_3.2:FYBX02009459.1:454757:464009:1
gene:ENSEBUG00000003352.1 transcript:ENSEBUT00000005289.1
gene_biotype:protein_coding transcript_biotype:protein_coding
description:PH domain containing endocytic trafficking
adaptor 1 [Source:HGNC Symbol;Acc:HGNC:26509]
Length=252
Score = 45.1 bits (105), Expect = 2e-05, Method: Compositional matrix adjust.
Identities = 27/86 (31%), Positives = 40/86 (47%), Gaps = 10/86 (12%)
Query 2 EGVLYKWTNYLTGWQPRWFVLDNGILSYYDSQDDVCKGSKGSIKMAVCEIKVHSADNTRM 61
EG L K T +Q RWFVL +L Y+DS+DD + G + + C +++ A
Sbjct 21 EGTLLKRGEVNTAFQRRWFVLKGNMLFYFDSRDD--REPAGLVVLEGCTVELSDA----- 73
Query 62 ELIIPGEQHFYMKAVNAAERQRWLVA 87
P E F ++ A+ R L A
Sbjct 74 ---APIEHAFALRFAGASARTYTLAA 96
> ENSEBUP00000004838.1 pep contig:Eburgeri_3.2:FYBX02009459.1:448244:456909:1
gene:ENSEBUG00000003352.1 transcript:ENSEBUT00000005276.1
gene_biotype:protein_coding transcript_biotype:protein_coding
description:PH domain containing endocytic trafficking
adaptor 1 [Source:HGNC Symbol;Acc:HGNC:26509]
Length=269
Score = 44.3 bits (103), Expect = 5e-05, Method: Compositional matrix adjust.
Identities = 27/86 (31%), Positives = 40/86 (47%), Gaps = 10/86 (12%)
Query 2 EGVLYKWTNYLTGWQPRWFVLDNGILSYYDSQDDVCKGSKGSIKMAVCEIKVHSADNTRM 61
EG L K T +Q RWFVL +L Y+DS+DD + G + + C +++ A
Sbjct 21 EGTLLKRGEVNTAFQRRWFVLKGNMLFYFDSRDD--REPAGLVVLEGCTVELSDA----- 73
Query 62 ELIIPGEQHFYMKAVNAAERQRWLVA 87
P E F ++ A+ R L A
Sbjct 74 ---APIEHAFALRFAGASARTYTLAA 96
> ENSEBUP00000004816.1 pep contig:Eburgeri_3.2:FYBX02009459.1:446840:456909:1
gene:ENSEBUG00000003352.1 transcript:ENSEBUT00000005254.1
gene_biotype:protein_coding transcript_biotype:protein_coding
description:PH domain containing endocytic trafficking
adaptor 1 [Source:HGNC Symbol;Acc:HGNC:26509]
Length=269
Score = 44.3 bits (103), Expect = 5e-05, Method: Compositional matrix adjust.
Identities = 27/86 (31%), Positives = 40/86 (47%), Gaps = 10/86 (12%)
Query 2 EGVLYKWTNYLTGWQPRWFVLDNGILSYYDSQDDVCKGSKGSIKMAVCEIKVHSADNTRM 61
EG L K T +Q RWFVL +L Y+DS+DD + G + + C +++ A
Sbjct 21 EGTLLKRGEVNTAFQRRWFVLKGNMLFYFDSRDD--REPAGLVVLEGCTVELSDA----- 73
Query 62 ELIIPGEQHFYMKAVNAAERQRWLVA 87
P E F ++ A+ R L A
Sbjct 74 ---APIEHAFALRFAGASARTYTLAA 96
> ENSEBUP00000010745.1 pep contig:Eburgeri_3.2:FYBX02010718.1:2306629:2389756:1
gene:ENSEBUG00000006785.1 transcript:ENSEBUT00000011282.1
gene_biotype:protein_coding transcript_biotype:protein_coding
description:SET binding factor 1 [Source:ZFIN;Acc:ZDB-GENE-040718-139]
Length=1355
Score = 44.7 bits (104), Expect = 6e-05, Method: Compositional matrix adjust.
Identities = 23/52 (44%), Positives = 29/52 (56%), Gaps = 4/52 (8%)
Query 1 MEGVLYKWTNYLTGWQPRWFVLDNGI--LSYYDSQDDVCKGSKGSIKMAVCE 50
EG LYK L GW+ RWFVLD L YY+S+DD KG + ++ E
Sbjct 1252 FEGCLYKRGALLKGWKARWFVLDKTKHQLRYYESKDDT--NGKGEVDLSEVE 1301
> ENSEBUP00000010800.1 pep contig:Eburgeri_3.2:FYBX02010718.1:2306796:2389756:1
gene:ENSEBUG00000006785.1 transcript:ENSEBUT00000011354.1
gene_biotype:protein_coding transcript_biotype:protein_coding
description:SET binding factor 1 [Source:ZFIN;Acc:ZDB-GENE-040718-139]
Length=1577
Score = 44.7 bits (104), Expect = 6e-05, Method: Compositional matrix adjust.
Identities = 23/52 (44%), Positives = 29/52 (56%), Gaps = 4/52 (8%)
Query 1 MEGVLYKWTNYLTGWQPRWFVLDNGI--LSYYDSQDDVCKGSKGSIKMAVCE 50
EG LYK L GW+ RWFVLD L YY+S+DD KG + ++ E
Sbjct 1474 FEGCLYKRGALLKGWKARWFVLDKTKHQLRYYESKDDT--NGKGEVDLSEVE 1523
> ENSEBUP00000010677.1 pep contig:Eburgeri_3.2:FYBX02010718.1:2285222:2388593:1
gene:ENSEBUG00000006785.1 transcript:ENSEBUT00000011228.1
gene_biotype:protein_coding transcript_biotype:protein_coding
description:SET binding factor 1 [Source:ZFIN;Acc:ZDB-GENE-040718-139]
Length=1704
Score = 43.9 bits (102), Expect = 1e-04, Method: Compositional matrix adjust.
Identities = 23/52 (44%), Positives = 29/52 (56%), Gaps = 4/52 (8%)
Query 1 MEGVLYKWTNYLTGWQPRWFVLDNGI--LSYYDSQDDVCKGSKGSIKMAVCE 50
EG LYK L GW+ RWFVLD L YY+S+DD KG + ++ E
Sbjct 1601 FEGCLYKRGALLKGWKARWFVLDKTKHQLRYYESKDDT--NGKGEVDLSEVE 1650
> ENSEBUP00000006339.1 pep contig:Eburgeri_3.2:FYBX02010395.1:18400:570705:-1
gene:ENSEBUG00000004189.1 transcript:ENSEBUT00000006794.1
gene_biotype:protein_coding transcript_biotype:protein_coding
gene_symbol:sbf1 description:SET binding factor
1 [Source:ZFIN;Acc:ZDB-GENE-040718-139]
Length=1805
Score = 43.1 bits (100), Expect = 2e-04, Method: Compositional matrix adjust.
Identities = 21/42 (50%), Positives = 25/42 (60%), Gaps = 3/42 (7%)
Query 1 MEGVLYKWTNYLTGWQPRWFVLDNGI--LSYYDSQDDV-CKG 39
EG L+K L GW+ RWFVLD L YYD +D+ CKG
Sbjct 1720 FEGFLFKRGALLKGWKQRWFVLDKTKHQLRYYDDVEDLSCKG 1761
> ENSEBUP00000006451.1 pep contig:Eburgeri_3.2:FYBX02010395.1:18400:558666:-1
gene:ENSEBUG00000004189.1 transcript:ENSEBUT00000006907.1
gene_biotype:protein_coding transcript_biotype:protein_coding
gene_symbol:sbf1 description:SET binding factor
1 [Source:ZFIN;Acc:ZDB-GENE-040718-139]
Length=1906
Score = 43.1 bits (100), Expect = 2e-04, Method: Compositional matrix adjust.
Identities = 21/42 (50%), Positives = 25/42 (60%), Gaps = 3/42 (7%)
Query 1 MEGVLYKWTNYLTGWQPRWFVLDNGI--LSYYDSQDDV-CKG 39
EG L+K L GW+ RWFVLD L YYD +D+ CKG
Sbjct 1821 FEGFLFKRGALLKGWKQRWFVLDKTKHQLRYYDDVEDLSCKG 1862
> ENSEBUP00000006372.1 pep contig:Eburgeri_3.2:FYBX02010395.1:18400:558666:-1
gene:ENSEBUG00000004189.1 transcript:ENSEBUT00000006825.1
gene_biotype:protein_coding transcript_biotype:protein_coding
gene_symbol:sbf1 description:SET binding factor
1 [Source:ZFIN;Acc:ZDB-GENE-040718-139]
Length=1907
Score = 43.1 bits (100), Expect = 2e-04, Method: Compositional matrix adjust.
Identities = 21/42 (50%), Positives = 25/42 (60%), Gaps = 3/42 (7%)
Query 1 MEGVLYKWTNYLTGWQPRWFVLDNGI--LSYYDSQDDV-CKG 39
EG L+K L GW+ RWFVLD L YYD +D+ CKG
Sbjct 1822 FEGFLFKRGALLKGWKQRWFVLDKTKHQLRYYDDVEDLSCKG 1863
> ENSEBUP00000003767.1 pep contig:Eburgeri_3.2:FYBX02009781.1:23847:252226:-1
gene:ENSEBUG00000002705.1 transcript:ENSEBUT00000004157.1
gene_biotype:protein_coding transcript_biotype:protein_coding
description:oxysterol binding protein-like 6
[Source:ZFIN;Acc:ZDB-GENE-070912-206]
Length=752
Score = 40.8 bits (94), Expect = 0.001, Method: Compositional matrix adjust.
Identities = 23/58 (40%), Positives = 32/58 (55%), Gaps = 4/58 (7%)
Query 2 EGVLYKWTNY-LTGWQPRWFVLDNGILSYYDSQDDVCKGSKGS---IKMAVCEIKVHS 55
EG L K + L GW R+F+L+NGIL Y S +V +G + ++V IK HS
Sbjct 91 EGFLLKKRKWPLKGWHKRFFILENGILKYAKSPIEVQRGKLHGCIDVGLSVMSIKKHS 148
> ENSEBUP00000003787.1 pep contig:Eburgeri_3.2:FYBX02009781.1:23847:252226:-1
gene:ENSEBUG00000002705.1 transcript:ENSEBUT00000004180.1
gene_biotype:protein_coding transcript_biotype:protein_coding
description:oxysterol binding protein-like 6
[Source:ZFIN;Acc:ZDB-GENE-070912-206]
Length=721
Score = 40.8 bits (94), Expect = 0.001, Method: Compositional matrix adjust.
Identities = 23/58 (40%), Positives = 32/58 (55%), Gaps = 4/58 (7%)
Query 2 EGVLYKWTNY-LTGWQPRWFVLDNGILSYYDSQDDVCKGSKGS---IKMAVCEIKVHS 55
EG L K + L GW R+F+L+NGIL Y S +V +G + ++V IK HS
Sbjct 60 EGFLLKKRKWPLKGWHKRFFILENGILKYAKSPIEVQRGKLHGCIDVGLSVMSIKKHS 117
> ENSEBUP00000010770.1 pep contig:Eburgeri_3.2:FYBX02009807.1:909048:989373:-1
gene:ENSEBUG00000006808.1 transcript:ENSEBUT00000011323.1
gene_biotype:protein_coding transcript_biotype:protein_coding
Length=670
Score = 39.7 bits (91), Expect = 0.002, Method: Compositional matrix adjust.
Identities = 22/77 (29%), Positives = 37/77 (48%), Gaps = 3/77 (4%)
Query 15 WQPRWFVL-DNGILSYYDSQDDVCKGSKGSIKMAVCEIKVHSADNTRMELII--PGEQHF 71
W+ RWFVL D+ + Y SQ+D + + V ++ H + + + PG++ +
Sbjct 100 WKRRWFVLSDDSLFYYKGSQEDNTQRCIALHEYRVAPVEAHDHVSRKYTFKVENPGQRTY 159
Query 72 YMKAVNAAERQRWLVAL 88
Y+ A N E WL L
Sbjct 160 YLSAENQREMSDWLSVL 176
> ENSEBUP00000010752.1 pep contig:Eburgeri_3.2:FYBX02009807.1:909048:999870:-1
gene:ENSEBUG00000006808.1 transcript:ENSEBUT00000011303.1
gene_biotype:protein_coding transcript_biotype:protein_coding
Length=637
Score = 39.7 bits (91), Expect = 0.002, Method: Compositional matrix adjust.
Identities = 22/77 (29%), Positives = 37/77 (48%), Gaps = 3/77 (4%)
Query 15 WQPRWFVL-DNGILSYYDSQDDVCKGSKGSIKMAVCEIKVHSADNTRMELII--PGEQHF 71
W+ RWFVL D+ + Y SQ+D + + V ++ H + + + PG++ +
Sbjct 67 WKRRWFVLSDDSLFYYKGSQEDNTQRCIALHEYRVAPVEAHDHVSRKYTFKVENPGQRTY 126
Query 72 YMKAVNAAERQRWLVAL 88
Y+ A N E WL L
Sbjct 127 YLSAENQREMSDWLSVL 143
> ENSEBUP00000010709.1 pep contig:Eburgeri_3.2:FYBX02009807.1:909048:1024528:-1
gene:ENSEBUG00000006808.1 transcript:ENSEBUT00000011262.1
gene_biotype:protein_coding transcript_biotype:protein_coding
Length=637
Score = 39.7 bits (91), Expect = 0.002, Method: Compositional matrix adjust.
Identities = 22/77 (29%), Positives = 37/77 (48%), Gaps = 3/77 (4%)
Query 15 WQPRWFVL-DNGILSYYDSQDDVCKGSKGSIKMAVCEIKVHSADNTRMELII--PGEQHF 71
W+ RWFVL D+ + Y SQ+D + + V ++ H + + + PG++ +
Sbjct 67 WKRRWFVLSDDSLFYYKGSQEDNTQRCIALHEYRVAPVEAHDHVSRKYTFKVENPGQRTY 126
Query 72 YMKAVNAAERQRWLVAL 88
Y+ A N E WL L
Sbjct 127 YLSAENQREMSDWLSVL 143
> ENSEBUP00000010567.1 pep contig:Eburgeri_3.2:FYBX02009807.1:909048:1039974:-1
gene:ENSEBUG00000006808.1 transcript:ENSEBUT00000011118.1
gene_biotype:protein_coding transcript_biotype:protein_coding
Length=712
Score = 39.7 bits (91), Expect = 0.002, Method: Compositional matrix adjust.
Identities = 22/77 (29%), Positives = 37/77 (48%), Gaps = 3/77 (4%)
Query 15 WQPRWFVL-DNGILSYYDSQDDVCKGSKGSIKMAVCEIKVHSADNTRMELII--PGEQHF 71
W+ RWFVL D+ + Y SQ+D + + V ++ H + + + PG++ +
Sbjct 142 WKRRWFVLSDDSLFYYKGSQEDNTQRCIALHEYRVAPVEAHDHVSRKYTFKVENPGQRTY 201
Query 72 YMKAVNAAERQRWLVAL 88
Y+ A N E WL L
Sbjct 202 YLSAENQREMSDWLSVL 218
> ENSEBUP00000010669.1 pep contig:Eburgeri_3.2:FYBX02009807.1:909048:1039974:-1
gene:ENSEBUG00000006808.1 transcript:ENSEBUT00000011220.1
gene_biotype:protein_coding transcript_biotype:protein_coding
Length=719
Score = 39.7 bits (91), Expect = 0.002, Method: Compositional matrix adjust.
Identities = 22/77 (29%), Positives = 37/77 (48%), Gaps = 3/77 (4%)
Query 15 WQPRWFVL-DNGILSYYDSQDDVCKGSKGSIKMAVCEIKVHSADNTRMELII--PGEQHF 71
W+ RWFVL D+ + Y SQ+D + + V ++ H + + + PG++ +
Sbjct 177 WKRRWFVLSDDSLFYYKGSQEDNTQRCIALHEYRVAPVEAHDHVSRKYTFKVENPGQRTY 236
Query 72 YMKAVNAAERQRWLVAL 88
Y+ A N E WL L
Sbjct 237 YLSAENQREMSDWLSVL 253
> ENSEBUP00000010637.1 pep contig:Eburgeri_3.2:FYBX02009807.1:909048:1039974:-1
gene:ENSEBUG00000006808.1 transcript:ENSEBUT00000011188.1
gene_biotype:protein_coding transcript_biotype:protein_coding
Length=719
Score = 39.7 bits (91), Expect = 0.002, Method: Compositional matrix adjust.
Identities = 22/77 (29%), Positives = 37/77 (48%), Gaps = 3/77 (4%)
Query 15 WQPRWFVL-DNGILSYYDSQDDVCKGSKGSIKMAVCEIKVHSADNTRMELII--PGEQHF 71
W+ RWFVL D+ + Y SQ+D + + V ++ H + + + PG++ +
Sbjct 177 WKRRWFVLSDDSLFYYKGSQEDNTQRCIALHEYRVAPVEAHDHVSRKYTFKVENPGQRTY 236
Query 72 YMKAVNAAERQRWLVAL 88
Y+ A N E WL L
Sbjct 237 YLSAENQREMSDWLSVL 253
> ENSEBUP00000010610.1 pep contig:Eburgeri_3.2:FYBX02009807.1:909048:1039974:-1
gene:ENSEBUG00000006808.1 transcript:ENSEBUT00000011160.1
gene_biotype:protein_coding transcript_biotype:protein_coding
Length=719
Score = 39.7 bits (91), Expect = 0.002, Method: Compositional matrix adjust.
Identities = 22/77 (29%), Positives = 37/77 (48%), Gaps = 3/77 (4%)
Query 15 WQPRWFVL-DNGILSYYDSQDDVCKGSKGSIKMAVCEIKVHSADNTRMELII--PGEQHF 71
W+ RWFVL D+ + Y SQ+D + + V ++ H + + + PG++ +
Sbjct 177 WKRRWFVLSDDSLFYYKGSQEDNTQRCIALHEYRVAPVEAHDHVSRKYTFKVENPGQRTY 236
Query 72 YMKAVNAAERQRWLVAL 88
Y+ A N E WL L
Sbjct 237 YLSAENQREMSDWLSVL 253
> ENSEBUP00000001940.1 pep contig:Eburgeri_3.2:FYBX02010725.1:190069:299500:1
gene:ENSEBUG00000001571.1 transcript:ENSEBUT00000002284.1
gene_biotype:protein_coding transcript_biotype:protein_coding
Length=1291
Score = 39.7 bits (91), Expect = 0.003, Method: Compositional matrix adjust.
Identities = 26/88 (30%), Positives = 43/88 (49%), Gaps = 3/88 (3%)
Query 2 EGVLYKWTNYLTGWQPRWFVLDNGILSYYDSQDDVCKGSKGSIKMAVCEIKVHSADNTRM 61
EG+L K + + QPR F L N L Y Q + +A ++ + + +
Sbjct 945 EGILMKLSRKI--MQPRRFFLMNDTLLYTTPQQGGTYKLNNMLSLAGMKVSKPTQEAYQN 1002
Query 62 EL-IIPGEQHFYMKAVNAAERQRWLVAL 88
EL I+ ++ F + A +AAER+ WL A+
Sbjct 1003 ELNIVSVQRSFILSASSAAEREEWLTAI 1030
> ENSEBUP00000020883.1 pep contig:Eburgeri_3.2:FYBX02010718.1:1311643:1376379:1
gene:ENSEBUG00000012908.1 transcript:ENSEBUT00000021459.1
gene_biotype:protein_coding transcript_biotype:protein_coding
description:DEF6 guanine nucleotide exchange
factor [Source:HGNC Symbol;Acc:HGNC:2760]
Length=424
Score = 38.9 bits (89), Expect = 0.003, Method: Compositional matrix adjust.
Identities = 27/91 (30%), Positives = 45/91 (49%), Gaps = 5/91 (5%)
Query 3 GVLYKWTNYLTGWQPRWFVLDNGILSYYDSQDDVCKGSKGSIKM-AVCEIK-VHSADNTR 60
G L+K + W R+F+L + I+SYY +D K KG I + VC + + D R
Sbjct 84 GYLWKKGHKRKNWMERYFLLKSNIISYYVHED--LKEKKGEIVLDKVCNVMPIPDKDGRR 141
Query 61 MELIIP-GEQHFYMKAVNAAERQRWLVALGS 90
+I + F + A + +RQ W+ ++ S
Sbjct 142 FLFLISCFGKSFEISAPDPRQRQAWISSIQS 172
> ENSEBUP00000020811.1 pep contig:Eburgeri_3.2:FYBX02010457.1:1273347:1280654:1
gene:ENSEBUG00000012863.1 transcript:ENSEBUT00000021387.1
gene_biotype:protein_coding transcript_biotype:protein_coding
Length=151
Score = 35.0 bits (79), Expect = 0.021, Method: Compositional matrix adjust.
Identities = 27/101 (27%), Positives = 46/101 (46%), Gaps = 10/101 (10%)
Query 1 MEGVLYKW-TNYLTGWQPRWFVLDNGILSYY-DSQDDVCKGSKGSIKMAVCEIKVHSADN 58
M+G L+K + + W+ RWFVL + L YY D+++D GS +C + N
Sbjct 41 MQGWLHKQDSTGMKLWKKRWFVLCDYCLFYYKDNKEDFTLGSISLPSFQICLVDAEDKIN 100
Query 59 TRMEL--------IIPGEQHFYMKAVNAAERQRWLVALGSS 91
L + G + +Y A +A E + W+ +G +
Sbjct 101 RYCCLHFEYAPIAMHAGMRTYYFAADSADEMKTWMEMMGQA 141
> ENSEBUP00000025027.1 pep contig:Eburgeri_3.2:FYBX02010678.1:872853:943525:1
gene:ENSEBUG00000015448.1 transcript:ENSEBUT00000025603.1
gene_biotype:protein_coding transcript_biotype:protein_coding
description:pleckstrin homology domain containing,
family A (phosphoinositide binding specific) member 1a
[Source:ZFIN;Acc:ZDB-GENE-040426-2780]
Length=392
Score = 35.8 bits (81), Expect = 0.029, Method: Compositional matrix adjust.
Identities = 28/101 (28%), Positives = 46/101 (46%), Gaps = 13/101 (13%)
Query 3 GVLYKWTNYLTGWQPRWFVLDNGILSYYDSQDDVCKGSKGSIKMA-VCEIKVHSADNTRM 61
G K + W+ R+FVLD +L YY S++D K IK+ V +IK + M
Sbjct 183 GYCVKQGLVMKTWRRRYFVLDENMLRYYKSEED-----KEPIKVVQVKDIKNAKESHNAM 237
Query 62 EL-------IIPGEQHFYMKAVNAAERQRWLVALGSSKACL 95
I + F ++A + E + W+ A+ S++ L
Sbjct 238 ASMRDNLFEITTNNRTFLVQADSPLEMKNWICAINSTRKGL 278
> ENSEBUP00000021030.1 pep contig:Eburgeri_3.2:FYBX02010228.1:4703604:5012960:1
gene:ENSEBUG00000012994.1 transcript:ENSEBUT00000021606.1
gene_biotype:protein_coding transcript_biotype:protein_coding
description:connector enhancer of kinase suppressor
of Ras 2 [Source:HGNC Symbol;Acc:HGNC:19701]
Length=1015
Score = 35.4 bits (80), Expect = 0.049, Method: Compositional matrix adjust.
Identities = 21/81 (26%), Positives = 36/81 (44%), Gaps = 4/81 (5%)
Query 15 WQPRWFVLDNGILSYYDSQDDVCKGSKGSIKMA--VCEIKVHSADNTRMELIIPGEQHFY 72
W+ WFVL +G L +Y +D+ ++G I ++ + E+ + P + FY
Sbjct 639 WRKHWFVLKDGSLYWYTQHNDI--KAEGYIGLSEFIIELAPECKRKHAFKASHPRLKPFY 696
Query 73 MKAVNAAERQRWLVALGSSKA 93
E RW+ L S+ A
Sbjct 697 FATDGTDEMNRWVSKLASAAA 717
> ENSEBUP00000015725.1 pep contig:Eburgeri_3.2:FYBX02009645.1:156642:202738:1
gene:ENSEBUG00000009886.1 transcript:ENSEBUT00000016301.1
gene_biotype:protein_coding transcript_biotype:protein_coding
gene_symbol:DAPP1 description:dual adaptor of
phosphotyrosine and 3-phosphoinositides 1 [Source:HGNC Symbol;Acc:HGNC:16500]
Length=216
Score = 34.3 bits (77), Expect = 0.061, Method: Compositional matrix adjust.
Identities = 22/87 (25%), Positives = 35/87 (40%), Gaps = 0/87 (0%)
Query 2 EGVLYKWTNYLTGWQPRWFVLDNGILSYYDSQDDVCKGSKGSIKMAVCEIKVHSADNTRM 61
EG L K N++ W+ RWF L L Y+ + D + +S
Sbjct 120 EGFLTKLGNHVKTWKTRWFTLQRYELKYFKDRQDTHPIKTLDLTQCTGVQFDYSLQRVNC 179
Query 62 ELIIPGEQHFYMKAVNAAERQRWLVAL 88
++ E+ FY+ A +A E W+ L
Sbjct 180 FCLVFSERTFYLCAKSALEADEWIRIL 206
> ENSEBUP00000015699.1 pep contig:Eburgeri_3.2:FYBX02009645.1:156029:202738:1
gene:ENSEBUG00000009886.1 transcript:ENSEBUT00000016275.1
gene_biotype:protein_coding transcript_biotype:protein_coding
gene_symbol:DAPP1 description:dual adaptor of
phosphotyrosine and 3-phosphoinositides 1 [Source:HGNC Symbol;Acc:HGNC:16500]
Length=243
Score = 33.9 bits (76), Expect = 0.081, Method: Compositional matrix adjust.
Identities = 22/87 (25%), Positives = 35/87 (40%), Gaps = 0/87 (0%)
Query 2 EGVLYKWTNYLTGWQPRWFVLDNGILSYYDSQDDVCKGSKGSIKMAVCEIKVHSADNTRM 61
EG L K N++ W+ RWF L L Y+ + D + +S
Sbjct 147 EGFLTKLGNHVKTWKTRWFTLQRYELKYFKDRQDTHPIKTLDLTQCTGVQFDYSLQRVNC 206
Query 62 ELIIPGEQHFYMKAVNAAERQRWLVAL 88
++ E+ FY+ A +A E W+ L
Sbjct 207 FCLVFSERTFYLCAKSALEADEWIRIL 233
Lambda K H
0.316 0.128 0.383
Gapped
Lambda K H
0.267 0.0410 0.140
Effective search space used: 2250814800
Database: Eptatretus_burgeri.Eburgeri_3.2.pep.all.fa
Posted date: Oct 12, 2021 3:20 PM
Number of letters in database: 14,050,074
Number of sequences in database: 27,960
Matrix: BLOSUM62
Gap Penalties: Existence: 11, Extension: 1
Neighboring words threshold: 11
Window for multiple hits: 40

[truncated: 11 more sheets: Cephalochordata, Tunicata, Echinodermata, Arthropoda, Nematoda, Annelida, Mollusca, Cnidaria, Ctenophora, Placozoa, Porifera]
