# Supplementary material for: Origin and Evolution of the Multifaceted Adherens Junction Component Plekha7
Source: Front Cell Dev Biol. 2022 Mar 23;10:856975. doi: 10.3389/fcell.2022.856975 (PMC8983885; doi:10.3389/fcell.2022.856975)
Supplement: Supplementary file 8 [file Table1.xlsx]

## Sheet: A - Overview of BLAST strategy
Supplementary Table S1A. Sequences and taxa interrogated in the BLAST searches
Sequences used as queries	accession #		Taxon queried	taxid
Homo sapiens			Chordata	7711
			Mammalia	40674
PLEKHA1 isoform 1 (404 aa)	NP_001001974.1		Homo sapiens	9606
PLEKHA2 (425 aa)	NP_067636		Pan troglodytes	9598
PLEKHA3 (300 aa)	NP_061964.3		Gorilla gorilla	9593
PLEKHA4 isoform 1 (779 aa)	NP_065955.2		Macaca mulatta	9544
PLEKHA5 isoform 4 (1282 aa)	NP_001243399		Callithrix jacchus	9483
PLEKHA6 (1048 aa)	NP_055750.2		Microcebus murinus	30608
PLEKHA7 isoform 1 (1271 aa)	NP_001316559.1		Canis lupus familiaris	9615
PLEKHA8 isoform 1 (519 aa)	NP_001183955.1		Mus musculus	10090
			Rattus norvegicus	10116
Branchiostoma floridae			Peromyscus maniculatis	10042
			Rattus rattus	10117
Plekha5-like (1209 aa)	XP_035672282.1		Panthera pardus	9691
LOC118413180 (235 aa)	XP_035672283.1		Tursiops truncatus	9739
			Bos taurus	9913
Drosophila melanogaster			Loxodonta africana	9785
			Phascolarctos cinereus	38626
kramer isoform E (2050 aa)	NP_001097778		Ornithorhynchus anatinus	9258
			Sarcophilus harrisii	9305
			Sus scrofa	9823
			Sauropsida	8457
			Reptilia	8459
			Birds	8782
			Dromaius novae-hollandiae	8790
			Struthio camelus	8801
			Gallus gallus	9031
			Anas platyrhynchos	8839
			Falco peregrinus	8954
			Aquila chrysaetos	8962
			Cygnus atratus	8868
			Zonotrichia albicollis	44394
			Melopsittacus undulatus	13146
			Athene cunicularia	194338
			Calidris pugnax	198806
			Actinopterygii	7898
			Chanos chanos	29144
			Carassius auratus	7957
			Cyprinus carpio	7962
			Danio rerio	7955
			Electrophorus electricus	8005
			Amphiprion ocellaris	80972
			Oryzias latipes	8090
			Oreochromis aureus	47969
			Perca flavescens	8167
			Sparus aurata	8175
			Takifugu rubripes	31033
			Hippocampus comes	109280
			Salmo trutta	8032
			Anguilla anguilla	7936
			Erpetoichthys calabaricus	27687
			Amphibia	8292
			Dipnomorpha	7878
			Coelacanths	7894
			Chondrichthyes	7777
			Cycostomata	1476529
			Lampreys	7745
			Hagfish	7761
			Tunicata	7712
			Ascidiacea	7713
			Cephalochordata	7735
			Echinodermata	7586
			Arthropoda	6656
			Insecta	50557
			Diptera	7147
			Drosophila melanogaster	7227
			Nematoda	6231
			Mollusca	6447
			Annelida	6340
			Placozoa	10226
			Ctenophora	10197
			Cnidaria	6073
			Porifera	6040
			Fungi	4751
			Plants (Viridiplantae)	33090
			Bacteria	2

## Sheet: B - Examples of PLEKHA isoforms
Supplementary Table S1B. Schematic examples of verified and predicted alteratively spliced isoforms of vertebrate PLEKHA4,5,6,7 genes (snapshots from the NCBI database)

## Sheet: C- PLEKHA1-8 pairwise alignment
Supplementary Table S1C. Paiwise alignments between all human PLEKHA1-8 proteins
	local	glogal		local	glogal		local	glogal		local	glogal		local	glogal		local	glogal		local	glogal
	percent/length	percent/length		percent/length	percent/length		percent/length	percent/length		percent/length	percent/length		percent/length	percent/length		percent/length	percent/length		percent/length	percent/length
PLEKHA1 v PLEKHA2	49.4/415	47.3/433
PLEKHA1 v PLEKHA3	24.2/99	18.3/415	PLEKHA2 v PLEKHA3	22.4/250	11.5/529
PLEKHA1 v PLEKHA4	22.5/271	8/920	PLEKHA2 v PLEKHA4	22.9/315	7.1/989	PLEKHA3 v PLEKHA4	21.6/375	8.6/851
PLEKHA1 v PLEKHA5	21/271	5.5/1371	PLEKHA2 v PLEKHA5	22.6/288	6.6/1373	PLEKHA3 v PLEKHA5	20/411	6.5/1310	PLEKHA4 v PLEKHA5	21.6/1128	19.6/1313
PLEKHA1 v PLEKHA6	27.8/230	5.9/1219	PLEKHA2 v PLEKHA6	24.3/276	6.9/1219	PLEKHA3 v PLEKHA6	21.4/299	6.4/1107	PLEKHA4 v PLEKHA6	24.6/1073	23.3/1139	PLEKHA5 v PLEKHA6	29.8/1231	27.2/1353
PLEKHA1 v PLEKHA7	21.1/475	7.5/1353	PLEKHA2 v PLEKHA7	20.5/454	7.6/1362	PLEKHA3 v PLEKHA7	22.8/123	6.8/1288	PLEKHA4 v PLEKHA7	25.8/1135	21.5/1382	PLEKHA5 v PLEKHA7	30.4/1438	29.8/1475	PLEKHA6 v PLEKHA7	30.1/1250	27.1/1389
PLEKHA1 v PLEKHA8	22.4/98	6.1/725	PLEKHA2 v PLEKHA8	19.8/409	6.8/755	PLEKHA3 v PLEKHA8	50.5/289	26.5/566	PLEKHA4 v PLEKHA8	30/110	12/909	PLEKHA5 v PLEKHA8	19.2/584	8.3/1353	PLEKHA6 v PLEKHA8	18.7/492	7.6/1242	PLEKHA7 v PLEKHA8	25.7/140	9.7/1365
