# Supplementary material for: Origin and Evolution of the Multifaceted Adherens Junction Component Plekha7
Source: Front Cell Dev Biol. 2022 Mar 23;10:856975. doi: 10.3389/fcell.2022.856975 (PMC8983885; doi:10.3389/fcell.2022.856975)
Supplement: Supplementary file 9 [file Table10.xlsx]

## Sheet: Table Legend
Supplementary Table S10. Results of the BLAST search using the Branchiostoma floridae XP_035672282.1 (Plekha5-like) and XP_035672283.1 (Plekha-like hit) sequences as queries against the genomes of Cephalochordates, Vertebrates, and non-Chordates. Graphic summary of BLAST aligments is inlcuded in respected searches to visualize sequence aligments.

## Sheet: XP_035672282.1 Cephalochordata
Description	Scientific Name	Max Score	Total Score	Query Cover	E value	Per. ident	Acc. Len	Accession
pleckstrin homology domain-containing family A member 5-like [Branchiostoma floridae]	Branchiostoma floridae	2498	2498	1	0	100	1209	XP_035672282.1			XP_035672282.1 against Cephalochordata
PREDICTED: pleckstrin homology domain-containing family A member 7-like [Branchiostoma belcheri]	Branchiostoma belcheri	1128	1128	0.55	0	83.99	669	XP_019639927.1
PREDICTED: uncharacterized protein LOC109481776 [Branchiostoma belcheri]	Branchiostoma belcheri	764	764	0.34	0	92.34	557	XP_019639925.1
PLEKHA4/5/6/7 [Branchiostoma lanceolatum]	Branchiostoma lanceolatum	468	468	0.19	1e-156	92.47	238	AWV91638.1
uncharacterized protein LOC118404470 [Branchiostoma floridae]	Branchiostoma floridae	72.8	72.8	0.1	4e-12	36.64	2559	XP_035659437.1
PREDICTED: LOW QUALITY PROTEIN: mucin-4-like [Branchiostoma belcheri]	Branchiostoma belcheri	72	72	0.1	7e-12	36.43	2021	XP_019618772.1
PREDICTED: NEDD4-like E3 ubiquitin-protein ligase WWP1 isoform X2 [Branchiostoma belcheri]	Branchiostoma belcheri	70.5	119	0.07	2e-11	41.49	881	XP_019628999.1
NEDD4-like E3 ubiquitin-protein ligase WWP2 isoform X2 [Branchiostoma floridae]	Branchiostoma floridae	70.5	118	0.07	2e-11	41.49	926	XP_035679614.1
PREDICTED: NEDD4-like E3 ubiquitin-protein ligase WWP2 isoform X1 [Branchiostoma belcheri]	Branchiostoma belcheri	68.2	117	0.07	1e-10	37.14	896	XP_019628997.1
NEDD4-like E3 ubiquitin-protein ligase WWP2 isoform X1 [Branchiostoma floridae]	Branchiostoma floridae	67.8	115	0.07	1e-10	37.14	941	XP_035679613.1
NEDD4-like E3 ubiquitin-protein ligase WWP2 isoform X3 [Branchiostoma floridae]	Branchiostoma floridae	67.8	115	0.07	1e-10	37.14	897	XP_035679615.1
WW domain-containing oxidoreductase-like [Branchiostoma floridae]	Branchiostoma floridae	64.7	106	0.06	2e-10	39.47	275	XP_035678821.1
PREDICTED: WW domain-containing oxidoreductase-like [Branchiostoma belcheri]	Branchiostoma belcheri	64.7	104	0.06	7e-10	39.47	491	XP_019636855.1
rho GTPase-activating protein 22-like isoform X1 [Branchiostoma floridae]	Branchiostoma floridae	63.5	63.5	0.08	2e-09	33.33	608	XP_035669553.1
transcriptional coactivator YAP1-like isoform X2 [Branchiostoma floridae]	Branchiostoma floridae	60.5	95.1	0.06	1e-08	32.73	469	XP_035692340.1
transcriptional coactivator YAP1-like isoform X1 [Branchiostoma floridae]	Branchiostoma floridae	60.5	94.7	0.06	1e-08	32.73	470	XP_035692339.1
PREDICTED: rho GTPase-activating protein 24-like [Branchiostoma belcheri]	Branchiostoma belcheri	60.5	60.5	0.08	2e-08	35.19	531	XP_019639383.1
PREDICTED: transcriptional coactivator YAP1-like isoform X2 [Branchiostoma belcheri]	Branchiostoma belcheri	60.1	94.3	0.06	2e-08	32.73	471	XP_019616213.1
PREDICTED: transcriptional coactivator YAP1-like isoform X1 [Branchiostoma belcheri]	Branchiostoma belcheri	60.1	94.3	0.06	2e-08	32.73	472	XP_019616212.1
FERM, ARHGEF and pleckstrin domain-containing protein 1-like isoform X2 [Branchiostoma floridae]	Branchiostoma floridae	59.7	59.7	0.09	4e-08	30.28	1102	XP_035694113.1
FERM, ARHGEF and pleckstrin domain-containing protein 1-like isoform X1 [Branchiostoma floridae]	Branchiostoma floridae	59.7	59.7	0.09	4e-08	30.28	1108	XP_035694110.1
PREDICTED: sesquipedalian-1-like [Branchiostoma belcheri]	Branchiostoma belcheri	55.8	55.8	0.07	1e-07	31.58	240	XP_019642526.1
PREDICTED: FERM, RhoGEF and pleckstrin domain-containing protein 1-like isoform X2 [Branchiostoma belcheri]	Branchiostoma belcheri	58.2	58.2	0.09	1e-07	29.36	1111	XP_019617017.1
PREDICTED: FERM, RhoGEF and pleckstrin domain-containing protein 1-like isoform X1 [Branchiostoma belcheri]	Branchiostoma belcheri	57.8	57.8	0.09	1e-07	29.36	1117	XP_019617015.1
PREDICTED: FERM, RhoGEF and pleckstrin domain-containing protein 2-like isoform X3 [Branchiostoma belcheri]	Branchiostoma belcheri	57.8	57.8	0.09	1e-07	29.36	1043	XP_019617019.1
PREDICTED: protein salvador homolog 1-like isoform X1 [Branchiostoma belcheri]	Branchiostoma belcheri	55.5	89.7	0.06	4e-07	32.1	409	XP_019627516.1
protein salvador homolog 1-like [Branchiostoma floridae]	Branchiostoma floridae	55.5	89.7	0.06	4e-07	32.1	409	XP_035675028.1
protein KIBRA-like isoform X1 [Branchiostoma floridae]	Branchiostoma floridae	55.8	55.8	0.06	6e-07	32.47	1210	XP_035680896.1
PREDICTED: protein KIBRA-like isoform X1 [Branchiostoma belcheri]	Branchiostoma belcheri	55.8	55.8	0.06	6e-07	32.47	1211	XP_019625123.1
sesquipedalian-1-like [Branchiostoma floridae]	Branchiostoma floridae	54.3	54.3	0.08	1e-06	32.08	355	XP_035690902.1
src kinase-associated phosphoprotein 2-B-like isoform X2 [Branchiostoma floridae]	Branchiostoma floridae	53.9	53.9	0.07	2e-06	27.17	497	XP_035658076.1
PREDICTED: uncharacterized protein LOC109464722 isoform X1 [Branchiostoma belcheri]	Branchiostoma belcheri	53.1	53.1	0.08	3e-06	32.04	1058	XP_019617348.1
PREDICTED: uncharacterized protein LOC109464722 isoform X2 [Branchiostoma belcheri]	Branchiostoma belcheri	53.1	53.1	0.08	3e-06	32.04	1053	XP_019617349.1
microtubule-associated protein futsch-like isoform X7 [Branchiostoma floridae]	Branchiostoma floridae	52.8	52.8	0.08	5e-06	29.7	1513	XP_035686874.1
microtubule-associated protein futsch-like isoform X5 [Branchiostoma floridae]	Branchiostoma floridae	52.8	52.8	0.08	5e-06	29.7	1550	XP_035686872.1
microtubule-associated protein futsch-like isoform X13 [Branchiostoma floridae]	Branchiostoma floridae	52.8	52.8	0.08	6e-06	29.7	1424	XP_035686880.1
uncharacterized protein LOC118423066 isoform X3 [Branchiostoma floridae]	Branchiostoma floridae	52	52	0.07	9e-06	31.25	1615	XP_035686870.1
interactor protein for cytohesin exchange factors 1-like isoform X1 [Branchiostoma floridae]	Branchiostoma floridae	47.4	47.4	0.06	9e-06	32.14	116	XP_035660386.1
uncharacterized protein LOC118423066 isoform X2 [Branchiostoma floridae]	Branchiostoma floridae	52	52	0.07	1e-05	31.25	1622	XP_035686868.1
uncharacterized protein LOC118423066 isoform X1 [Branchiostoma floridae]	Branchiostoma floridae	52	52	0.07	1e-05	31.25	1644	XP_035686867.1
uncharacterized protein LOC118423066 isoform X4 [Branchiostoma floridae]	Branchiostoma floridae	51.6	51.6	0.07	1e-05	31.25	1550	XP_035686871.1
connector enhancer of kinase suppressor of ras 2-like isoform X9 [Branchiostoma floridae]	Branchiostoma floridae	51.6	51.6	0.07	1e-05	31.25	1470	XP_035686876.1
uncharacterized protein LOC118423066 isoform X6 [Branchiostoma floridae]	Branchiostoma floridae	51.6	51.6	0.07	1e-05	31.25	1524	XP_035686873.1
connector enhancer of kinase suppressor of ras 2-like isoform X10 [Branchiostoma floridae]	Branchiostoma floridae	51.6	51.6	0.07	1e-05	31.25	1465	XP_035686877.1
uncharacterized protein LOC118423066 isoform X8 [Branchiostoma floridae]	Branchiostoma floridae	51.6	51.6	0.07	1e-05	31.25	1494	XP_035686875.1
CNK3/IPCEF1 fusion protein-like isoform X12 [Branchiostoma floridae]	Branchiostoma floridae	51.6	51.6	0.07	1e-05	31.25	1437	XP_035686879.1
CNK3/IPCEF1 fusion protein-like isoform X15 [Branchiostoma floridae]	Branchiostoma floridae	51.6	51.6	0.07	1e-05	31.25	1382	XP_035686882.1
CNK3/IPCEF1 fusion protein-like isoform X14 [Branchiostoma floridae]	Branchiostoma floridae	51.6	51.6	0.07	1e-05	31.25	1411	XP_035686881.1
CNK3/IPCEF1 fusion protein-like isoform X11 [Branchiostoma floridae]	Branchiostoma floridae	51.6	51.6	0.07	1e-05	31.25	1437	XP_035686878.1
PREDICTED: diacylglycerol kinase eta-like isoform X2 [Branchiostoma belcheri]	Branchiostoma belcheri	50.8	50.8	0.08	2e-05	36.36	1305	XP_019634678.1
PREDICTED: diacylglycerol kinase eta-like isoform X1 [Branchiostoma belcheri]	Branchiostoma belcheri	50.8	50.8	0.08	2e-05	36.36	1311	XP_019634677.1
diacylglycerol kinase delta-like [Branchiostoma floridae]	Branchiostoma floridae	50.8	50.8	0.08	2e-05	36.36	1371	XP_035692622.1
transcriptional coactivator YAP1-like isoform X3 [Branchiostoma floridae]	Branchiostoma floridae	48.9	48.9	0.06	5e-05	30.91	466	XP_035692342.1
PREDICTED: transcriptional coactivator YAP1-like isoform X3 [Branchiostoma belcheri]	Branchiostoma belcheri	48.5	48.5	0.06	7e-05	30.91	468	XP_019616214.1
ras GTPase-activating protein 3-like isoform X4 [Branchiostoma floridae]	Branchiostoma floridae	48.9	48.9	0.07	8e-05	32.97	837	XP_035692441.1
ras GTPase-activating protein 3-like isoform X3 [Branchiostoma floridae]	Branchiostoma floridae	48.5	48.5	0.07	8e-05	32.97	841	XP_035692440.1
dual adapter for phosphotyrosine and 3-phosphotyrosine and 3-phosphoinositide-like isoform X2 [Branchiostoma floridae]	Branchiostoma floridae	46.2	46.2	0.09	0.0002	29.2	246	XP_035670488.1
PREDICTED: dual adapter for phosphotyrosine and 3-phosphotyrosine and 3-phosphoinositide-like isoform X2 [Branchiostoma belcheri]	Branchiostoma belcheri	45.8	45.8	0.09	0.0003	30.09	245	XP_019644770.1
arf-GAP with dual PH domain-containing protein 1-like [Branchiostoma floridae]	Branchiostoma floridae	46.2	46.2	0.08	0.0003	30.48	384	XP_035695070.1
TBC1 domain family member 2B-like [Branchiostoma floridae]	Branchiostoma floridae	46.2	46.2	0.07	0.0005	33.33	949	XP_035673748.1
ras-specific guanine nucleotide-releasing factor 1-like [Branchiostoma floridae]	Branchiostoma floridae	45.1	45.1	0.06	0.0008	31.33	454	XP_035665980.1
PREDICTED: arf-GAP with dual PH domain-containing protein 1-like isoform X2 [Branchiostoma belcheri]	Branchiostoma belcheri	45.1	45.1	0.08	0.0008	29.25	383	XP_019641932.1
PREDICTED: arf-GAP with dual PH domain-containing protein 1-like isoform X1 [Branchiostoma belcheri]	Branchiostoma belcheri	44.7	44.7	0.08	0.0009	29.25	384	XP_019641931.1
PREDICTED: GRB2-associated-binding protein 1-like [Branchiostoma belcheri]	Branchiostoma belcheri	45.1	45.1	0.08	0.001	25.45	1032	XP_019621379.1
centrosome-associated protein CEP250-like [Branchiostoma floridae]	Branchiostoma floridae	45.1	45.1	0.08	0.001	33.98	2733	XP_035694448.1
PREDICTED: membrane-associated guanylate kinase, WW and PDZ domain-containing protein 2-like [Branchiostoma belcheri]	Branchiostoma belcheri	44.3	44.3	0.06	0.002	30.68	1197	XP_019633477.1
membrane-associated guanylate kinase, WW and PDZ domain-containing protein 1-like isoform X4 [Branchiostoma floridae]	Branchiostoma floridae	43.9	43.9	0.06	0.003	30.68	1404	XP_035677581.1
membrane-associated guanylate kinase, WW and PDZ domain-containing protein 1-like isoform X1 [Branchiostoma floridae]	Branchiostoma floridae	43.9	43.9	0.06	0.003	30.68	1458	XP_035677578.1
membrane-associated guanylate kinase, WW and PDZ domain-containing protein 1-like isoform X2 [Branchiostoma floridae]	Branchiostoma floridae	43.5	43.5	0.06	0.003	30.68	1457	XP_035677579.1
membrane-associated guanylate kinase, WW and PDZ domain-containing protein 1-like isoform X3 [Branchiostoma floridae]	Branchiostoma floridae	43.5	43.5	0.06	0.003	30.68	1425	XP_035677580.1
membrane-associated guanylate kinase, WW and PDZ domain-containing protein 1-like isoform X5 [Branchiostoma floridae]	Branchiostoma floridae	43.5	43.5	0.06	0.003	30.68	1357	XP_035677582.1
membrane-associated guanylate kinase, WW and PDZ domain-containing protein 1-like isoform X6 [Branchiostoma floridae]	Branchiostoma floridae	43.5	43.5	0.06	0.004	30.68	1326	XP_035677583.1
PREDICTED: uveal autoantigen with coiled-coil domains and ankyrin repeats protein-like [Branchiostoma belcheri]	Branchiostoma belcheri	41.6	41.6	0.19	0.008	19.84	349	XP_019620369.1
oxysterol-binding protein-related protein 11-like isoform X1 [Branchiostoma floridae]	Branchiostoma floridae	40.8	40.8	0.09	0.019	28.79	784	XP_035657550.1
uveal autoantigen with coiled-coil domains and ankyrin repeats protein-like isoform X2 [Branchiostoma floridae]	Branchiostoma floridae	39.7	39.7	0.19	0.028	19.03	327	XP_035693679.1
uveal autoantigen with coiled-coil domains and ankyrin repeats protein-like isoform X1 [Branchiostoma floridae]	Branchiostoma floridae	40	40	0.19	0.029	19.03	349	XP_035693678.1
PREDICTED: LOW QUALITY PROTEIN: nuclear mitotic apparatus protein 1-like [Branchiostoma belcheri]	Branchiostoma belcheri	38.9	38.9	0.14	0.088	23.91	2197	XP_019634543.1
myosin-16-like isoform X2 [Branchiostoma floridae]	Branchiostoma floridae	37	37	0.19	0.33	23.08	2021	XP_035687494.1
myosin-16-like isoform X1 [Branchiostoma floridae]	Branchiostoma floridae	37	37	0.19	0.34	23.08	2021	XP_035687493.1
myosin-16-like isoform X3 [Branchiostoma floridae]	Branchiostoma floridae	36.6	36.6	0.19	0.43	23.08	1942	XP_035687495.1
myosin-7-like [Branchiostoma floridae]	Branchiostoma floridae	35.4	35.4	0.18	0.95	23.68	1937	XP_035686563.1
golgin subfamily B member 1-like isoform X8 [Branchiostoma floridae]	Branchiostoma floridae	33.1	33.1	0.07	6.1	24.04	3843	XP_035674399.1
golgin subfamily A member 4-like isoform X11 [Branchiostoma floridae]	Branchiostoma floridae	33.1	33.1	0.07	6.1	24.04	3787	XP_035674402.1
golgin subfamily B member 1-like isoform X5 [Branchiostoma floridae]	Branchiostoma floridae	33.1	33.1	0.07	6.1	24.04	3865	XP_035674396.1
golgin subfamily A member 4-like isoform X3 [Branchiostoma floridae]	Branchiostoma floridae	33.1	33.1	0.07	6.1	24.04	3875	XP_035674393.1
PREDICTED: myosin-7-like [Branchiostoma belcheri]	Branchiostoma belcheri	32.7	32.7	0.12	6.2	23.73	1936	XP_019625042.1
centrosome-associated protein CEP250-like isoform X12 [Branchiostoma floridae]	Branchiostoma floridae	32.7	32.7	0.07	6.2	24.04	3673	XP_035674403.1
golgin subfamily A member 4-like isoform X10 [Branchiostoma floridae]	Branchiostoma floridae	32.7	32.7	0.07	6.2	24.04	3804	XP_035674401.1
golgin subfamily A member 4-like isoform X4 [Branchiostoma floridae]	Branchiostoma floridae	32.7	32.7	0.07	6.2	24.04	3866	XP_035674394.1
golgin subfamily A member 4-like isoform X7 [Branchiostoma floridae]	Branchiostoma floridae	32.7	32.7	0.07	6.3	24.04	3860	XP_035674398.1
golgin subfamily A member 4-like isoform X2 [Branchiostoma floridae]	Branchiostoma floridae	32.7	32.7	0.07	6.3	24.04	3882	XP_035674392.1
golgin subfamily A member 4-like isoform X1 [Branchiostoma floridae]	Branchiostoma floridae	32.7	32.7	0.07	6.3	24.04	3883	XP_035674391.1
golgin subfamily A member 4-like isoform X9 [Branchiostoma floridae]	Branchiostoma floridae	32.7	32.7	0.07	6.6	24.04	3842	XP_035674400.1
golgin subfamily A member 4-like isoform X6 [Branchiostoma floridae]	Branchiostoma floridae	32.7	32.7	0.07	6.7	24.04	3862	XP_035674397.1

## Sheet: XP_035672282.1 vertebrates
Description	Scientific Name	Max Score	Total Score	Query Cover	E value	Per. ident	Acc. Len	Accession
PREDICTED: pleckstrin homology domain-containing family A member 7-like isoform X1 [Austrofundulus limnaeus]	Austrofundulus limnaeus	201	201	0.21	5e-54	37.25	342	XP_013864252.1			XP_035672282.1 against vertebrates
pleckstrin homology domain-containing family A member 7 isoform X12 [Colossoma macropomum]	Colossoma macropomum	214	275	0.32	1e-53	41.13	1102	XP_036417591.1
pleckstrin homology domain-containing family A member 7 isoform X2 [Colossoma macropomum]	Colossoma macropomum	214	275	0.32	2e-53	41.13	1275	XP_036417577.1
pleckstrin homology domain-containing family A member 7 isoform X3 [Coturnix japonica]	Coturnix japonica	214	264	0.46	3e-53	40.36	1343	XP_032300636.1
pleckstrin homology domain-containing family A member 7 isoform X2 [Anarrhichthys ocellatus]	Anarrhichthys ocellatus	213	269	0.33	4e-53	40.29	1397	XP_031719153.1
pleckstrin homology domain-containing family A member 7-like isoform X3 [Archocentrus centrarchus]	Archocentrus centrarchus	212	263	0.33	1e-52	41.42	1269	XP_030587070.1
PREDICTED: pleckstrin homology domain-containing family A member 7-like isoform X3 [Sinocyclocheilus grahami]	Sinocyclocheilus grahami	207	259	0.29	1e-52	40.36	749	XP_016102182.1
pleckstrin homology domain-containing family A member 7 isoform X2 [Gallus gallus]	Gallus gallus	212	266	0.33	1e-52	39.56	1303	XP_040529347.1
pleckstrin homology domain-containing family A member 5 isoform X11 [Rhinolophus ferrumequinum]	Rhinolophus ferrumequinum	206	206	0.41	1e-52	30.41	692	XP_032972776.1
pleckstrin homology domain-containing family A member 7 isoform X2 [Gallus gallus]	Gallus gallus	212	266	0.33	1e-52	39.64	1303	XP_040557292.1
pleckstrin homology domain-containing family A member 5 isoform X3 [Artibeus jamaicensis]	Artibeus jamaicensis	211	211	0.48	1e-52	29.85	1092	XP_036992471.1
pleckstrin homology domain-containing family A member 7 isoform X2 [Pygocentrus nattereri]	Pygocentrus nattereri	211	299	0.46	2e-52	40.75	1302	XP_037396136.1
pleckstrin homology domain-containing family A member 5 isoform X24 [Dromiciops gliroides]	Dromiciops gliroides	205	205	0.48	2e-52	29.06	692	XP_043821221.1
LOW QUALITY PROTEIN: pleckstrin homology domain-containing family A member 5 [Tupaia chinensis]	Tupaia chinensis	211	256	0.7	3e-52	30.18	1279	XP_006155155.2
pleckstrin homology domain-containing family A member 5 isoform X20 [Pipistrellus kuhlii]	Pipistrellus kuhlii	205	205	0.48	3e-52	28.35	691	XP_036314966.1
pleckstrin homology domain-containing family A member 5 isoform X5 [Rhinolophus ferrumequinum]	Rhinolophus ferrumequinum	210	256	0.64	4e-52	30.78	1221	XP_032972769.1
pleckstrin homology domain-containing family A member 5 isoform X14 [Halichoerus grypus]	Halichoerus grypus	205	205	0.41	4e-52	30.2	692	XP_035929133.1
pleckstrin homology domain-containing family A member 5 isoform X13 [Phoca vitulina]	Phoca vitulina	205	205	0.41	4e-52	30.2	692	XP_032247629.1
pleckstrin homology domain-containing family A member 5 isoform X22 [Pipistrellus kuhlii]	Pipistrellus kuhlii	204	204	0.48	5e-52	28.66	651	XP_036314968.1
pleckstrin homology domain-containing family A member 5 isoform X21 [Pipistrellus kuhlii]	Pipistrellus kuhlii	204	204	0.48	5e-52	28.35	688	XP_036314967.1
pleckstrin homology domain-containing family A member 5 isoform X5 [Balaenoptera musculus]	Balaenoptera musculus	209	209	0.48	5e-52	29.16	1119	XP_036721620.1
pleckstrin homology domain-containing family A member 5 isoform X8 [Rhinolophus ferrumequinum]	Rhinolophus ferrumequinum	209	209	0.41	5e-52	30.78	1124	XP_032972772.1
pleckstrin homology domain-containing family A member 7 isoform X3 [Corapipo altera]	Corapipo altera	210	261	0.33	5e-52	38.55	1318	XP_027506893.1
pleckstrin homology domain-containing family A member 5 isoform X10 [Zalophus californianus]	Zalophus californianus	204	204	0.41	6e-52	30.2	692	XP_027448700.1
pleckstrin homology domain-containing family A member 5 isoform X1 [Rhinolophus ferrumequinum]	Rhinolophus ferrumequinum	209	257	0.64	6e-52	30.78	1284	XP_032972765.1
PREDICTED: pleckstrin homology domain-containing family A member 5 isoform X13 [Hipposideros armiger]	Hipposideros armiger	206	248	0.57	6e-52	30.57	827	XP_019517297.1
pleckstrin homology domain-containing family A member 5 isoform X10 [Balaenoptera musculus]	Balaenoptera musculus	208	208	0.48	7e-52	29.16	1061	XP_036721625.1
pleckstrin homology domain-containing family A member 7-like isoform X14 [Takifugu rubripes]	Takifugu rubripes	209	265	0.43	7e-52	39.58	1231	XP_029697386.1
pleckstrin homology domain-containing family A member 7-like isoform X4 [Takifugu rubripes]	Takifugu rubripes	209	283	0.57	7e-52	39.58	1309	XP_029697378.1
pleckstrin homology domain-containing family A member 5 isoform X3 [Rhinolophus ferrumequinum]	Rhinolophus ferrumequinum	209	249	0.64	8e-52	30.78	1272	XP_032972767.1
pleckstrin homology domain-containing family A member 5 isoform X3 [Balaenoptera musculus]	Balaenoptera musculus	209	209	0.48	8e-52	29.16	1156	XP_036721618.1
pleckstrin homology domain-containing family A member 5 isoform X1 [Balaenoptera musculus]	Balaenoptera musculus	209	209	0.48	8e-52	29.16	1176	XP_036721615.1
pleckstrin homology domain-containing family A member 7-like isoform X2 [Sander lucioperca]	Sander lucioperca	209	260	0.33	8e-52	39.13	1327	XP_035858588.1
PREDICTED: pleckstrin homology domain-containing family A member 5 isoform X15 [Hipposideros armiger]	Hipposideros armiger	204	204	0.41	9e-52	30.57	692	XP_019517299.1
pleckstrin homology domain-containing family A member 7-like isoform X6 [Anguilla anguilla]	Anguilla anguilla	209	281	0.45	1e-51	40.6	1305	XP_035275799.1
pleckstrin homology domain-containing family A member 7-like isoform X9 [Carassius auratus]	Carassius auratus	209	267	0.33	1e-51	40.22	1226	XP_026143496.1
PREDICTED: pleckstrin homology domain-containing family A member 5 isoform X16 [Hipposideros armiger]	Hipposideros armiger	203	203	0.41	1e-51	30.57	689	XP_019517300.1
pleckstrin homology domain-containing family A member 5 isoform X4 [Balaenoptera musculus]	Balaenoptera musculus	208	208	0.48	1e-51	29.16	1136	XP_036721619.1
pleckstrin homology domain-containing family A member 7-like isoform X14 [Anguilla anguilla]	Anguilla anguilla	209	269	0.32	1e-51	40.6	1255	XP_035275811.1
PREDICTED: pleckstrin homology domain-containing family A member 5 isoform X10 [Hipposideros armiger]	Hipposideros armiger	207	253	0.65	1e-51	30.57	911	XP_019517294.1
pleckstrin homology domain-containing family A member 7 isoform X4 [Puntigrus tetrazona]	Puntigrus tetrazona	209	266	0.34	1e-51	38.68	1228	XP_043120341.1
pleckstrin homology domain-containing family A member 5 isoform X2 [Balaenoptera musculus]	Balaenoptera musculus	208	208	0.48	1e-51	29.16	1158	XP_036721617.1
pleckstrin homology domain-containing family A member 5 isoform X7 [Rhinolophus ferrumequinum]	Rhinolophus ferrumequinum	208	208	0.41	1e-51	30.78	1187	XP_032972771.1
pleckstrin homology domain-containing family A member 5 isoform X4 [Rhinolophus ferrumequinum]	Rhinolophus ferrumequinum	209	255	0.64	1e-51	30.78	1237	XP_032972768.1
pleckstrin homology domain-containing family A member 5 isoform X9 [Balaenoptera musculus]	Balaenoptera musculus	208	208	0.48	1e-51	29.16	1097	XP_036721624.1
pleckstrin homology domain-containing family A member 5 isoform X14 [Delphinapterus leucas]	Delphinapterus leucas	203	203	0.48	1e-51	29	686	XP_022433416.1
pleckstrin homology domain-containing family A member 5 isoform X2 [Vombatus ursinus]	Vombatus ursinus	208	208	0.48	1e-51	28.46	1183	XP_027694460.1
pleckstrin homology domain-containing family A member 5 isoform X8 [Balaenoptera musculus]	Balaenoptera musculus	208	208	0.48	1e-51	29.16	1098	XP_036721623.1
pleckstrin homology domain-containing family A member 5 isoform X12 [Rhinolophus ferrumequinum]	Rhinolophus ferrumequinum	208	255	0.64	1e-51	30.52	1215	XP_032972777.1
pleckstrin homology domain-containing family A member 5 isoform X1 [Vombatus ursinus]	Vombatus ursinus	208	208	0.48	1e-51	28.46	1186	XP_027694459.1
pleckstrin homology domain-containing family A member 5 isoform X6 [Phoca vitulina]	Phoca vitulina	208	256	0.64	1e-51	30.57	1222	XP_032247619.1
pleckstrin homology domain-containing family A member 7-like isoform X2 [Carassius auratus]	Carassius auratus	208	293	0.46	1e-51	40.22	1290	XP_026143489.1
pleckstrin homology domain-containing family A member 5 isoform X6 [Balaenoptera musculus]	Balaenoptera musculus	208	208	0.48	1e-51	29.16	1118	XP_036721621.1
pleckstrin homology domain-containing family A member 5 isoform X7 [Phoca vitulina]	Phoca vitulina	208	256	0.64	1e-51	30.57	1221	XP_032247620.1
pleckstrin homology domain-containing family A member 7 isoform X8 [Puntigrus tetrazona]	Puntigrus tetrazona	208	265	0.34	1e-51	38.68	1220	XP_043120347.1
pleckstrin homology domain-containing family A member 5 isoform X12 [Balaenoptera musculus]	Balaenoptera musculus	208	259	0.71	1e-51	29.16	1278	XP_036721627.1
pleckstrin homology domain-containing family A member 7-like isoform X7 [Cyprinus carpio]	Cyprinus carpio	208	263	0.33	1e-51	39.49	1214	XP_042599867.1
pleckstrin homology domain-containing family A member 5 isoform X8 [Vombatus ursinus]	Vombatus ursinus	207	207	0.48	1e-51	28.46	1100	XP_027694467.1
pleckstrin homology domain-containing family A member 5 isoform X6 [Dromaius novaehollandiae]	Dromaius novaehollandiae	197	197	0.2	1e-51	38.01	437	XP_025968051.1
pleckstrin homology domain-containing family A member 5 isoform X4 [Vombatus ursinus]	Vombatus ursinus	207	207	0.48	2e-51	28.46	1133	XP_027694462.1
pleckstrin homology domain-containing family A member 5 isoform X9 [Rhinolophus ferrumequinum]	Rhinolophus ferrumequinum	207	207	0.41	2e-51	30.52	1118	XP_032972773.1
PREDICTED: pleckstrin homology domain-containing family A member 5 isoform X4 [Hipposideros armiger]	Hipposideros armiger	207	207	0.41	2e-51	30.57	971	XP_019517286.1
pleckstrin homology domain containing A5 [Rhinolophus ferrumequinum]	Rhinolophus ferrumequinum	208	208	0.41	2e-51	30.52	1176	KAF6340195.1
pleckstrin homology domain-containing family A member 5 isoform X3 [Vombatus ursinus]	Vombatus ursinus	207	207	0.48	2e-51	28.46	1146	XP_027694461.1
pleckstrin homology domain-containing family A member 5 isoform X4 [Monodon monoceros]	Monodon monoceros	201	201	0.41	2e-51	30.48	630	XP_029061883.1
PREDICTED: pleckstrin homology domain-containing family A member 5 isoform X7 [Hipposideros armiger]	Hipposideros armiger	206	206	0.41	2e-51	30.57	941	XP_019517289.1
PREDICTED: pleckstrin homology domain-containing family A member 5 isoform X3 [Hipposideros armiger]	Hipposideros armiger	207	207	0.41	2e-51	30.57	986	XP_019517285.1
pleckstrin homology domain-containing family A member 7-like isoform X5 [Echeneis naucrates]	Echeneis naucrates	208	259	0.33	2e-51	39.57	1282	XP_029379562.1
pleckstrin homology domain-containing family A member 5 isoform X1 [Halichoerus grypus]	Halichoerus grypus	208	256	0.64	2e-51	30.57	1247	XP_035929022.1
pleckstrin homology domain-containing family A member 5 isoform X8 [Halichoerus grypus]	Halichoerus grypus	207	207	0.41	2e-51	30.57	1208	XP_035929074.1
pleckstrin homology domain-containing family A member 5 isoform X2 [Halichoerus grypus]	Halichoerus grypus	208	256	0.64	2e-51	30.57	1246	XP_035929030.1
PREDICTED: pleckstrin homology domain-containing family A member 5 isoform X5 [Hipposideros armiger]	Hipposideros armiger	206	206	0.41	2e-51	30.57	959	XP_019517287.1
pleckstrin homology domain-containing family A member 7-like isoform X2 [Cyprinus carpio]	Cyprinus carpio	208	288	0.46	2e-51	39.49	1278	XP_042599862.1
pleckstrin homology domain-containing family A member 5 isoform X7 [Halichoerus grypus]	Halichoerus grypus	207	256	0.64	2e-51	30.57	1226	XP_035929064.1
pleckstrin homology domain-containing family A member 5 isoform X6 [Halichoerus grypus]	Halichoerus grypus	207	256	0.64	2e-51	30.57	1227	XP_035929055.1
pleckstrin homology domain-containing family A member 5 isoform X2 [Rhinolophus ferrumequinum]	Rhinolophus ferrumequinum	208	255	0.64	2e-51	30.52	1278	XP_032972766.1
pleckstrin homology domain-containing family A member 5 isoform X5 [Zalophus californianus]	Zalophus californianus	207	256	0.64	2e-51	30.57	1222	XP_035585070.1
PREDICTED: pleckstrin homology domain-containing family A member 5 isoform X1 [Hipposideros armiger]	Hipposideros armiger	206	252	0.65	2e-51	30.57	998	XP_019517283.1
PREDICTED: pleckstrin homology domain-containing family A member 5 isoform X2 [Odobenus rosmarus divergens]	Odobenus rosmarus divergens	207	207	0.41	2e-51	30.22	1176	XP_004409140.1
pleckstrin homology domain-containing family A member 5 isoform X4 [Halichoerus grypus]	Halichoerus grypus	207	249	0.64	2e-51	30.57	1235	XP_035929047.1
pleckstrin homology domain-containing family A member 5 isoform X13 [Rhinolophus ferrumequinum]	Rhinolophus ferrumequinum	207	248	0.64	2e-51	30.52	1266	XP_032972778.1
pleckstrin homology domain-containing family A member 5 isoform X5 [Phoca vitulina]	Phoca vitulina	207	249	0.64	2e-51	30.57	1272	XP_032247618.1
pleckstrin homology domain-containing family A member 5 isoform X4 [Phoca vitulina]	Phoca vitulina	207	249	0.64	2e-51	30.57	1273	XP_032247617.1
pleckstrin homology domain-containing family A member 5 isoform X2 [Phoca vitulina]	Phoca vitulina	207	256	0.64	2e-51	30.57	1284	XP_032247615.1
pleckstrin homology domain-containing family A member 5 isoform X7 [Vombatus ursinus]	Vombatus ursinus	207	207	0.48	2e-51	28.46	1125	XP_027694466.1
pleckstrin homology domain-containing family A member 5 isoform X5 [Vombatus ursinus]	Vombatus ursinus	207	207	0.48	3e-51	28.46	1128	XP_027694463.1
pleckstrin homology domain-containing family A member 5 isoform X23 [Halichoerus grypus]	Halichoerus grypus	207	255	0.64	3e-51	30.2	1220	XP_035929195.1
pleckstrin homology domain-containing family A member 5 isoform X5 [Halichoerus grypus]	Halichoerus grypus	207	249	0.64	3e-51	30.2	1229	XP_035929049.1
pleckstrin homology domain-containing family A member 5 isoform X11 [Phoca vitulina]	Phoca vitulina	207	207	0.41	3e-51	30.2	1118	XP_032247627.1
PREDICTED: pleckstrin homology domain-containing family A member 5 isoform X11 [Hipposideros armiger]	Hipposideros armiger	205	205	0.41	3e-51	30.57	901	XP_019517295.1
pleckstrin homology domain-containing family A member 5 isoform X21 [Halichoerus grypus]	Halichoerus grypus	207	207	0.41	3e-51	30.2	1201	XP_035929184.1
pleckstrin homology domain-containing family A member 5 isoform X3 [Halichoerus grypus]	Halichoerus grypus	207	255	0.64	3e-51	30.2	1241	XP_035929038.1
pleckstrin homology domain-containing family A member 5 isoform X1 [Phoca vitulina]	Phoca vitulina	207	256	0.64	3e-51	30.57	1285	XP_032247613.1
pleckstrin homology domain-containing family A member 5 isoform X9 [Halichoerus grypus]	Halichoerus grypus	207	207	0.41	3e-51	30.2	1202	XP_035929083.1
PREDICTED: pleckstrin homology domain-containing family A member 5 isoform X1 [Lipotes vexillifer]	Lipotes vexillifer	207	257	0.71	3e-51	29.32	1285	XP_007454665.1
pleckstrin homology domain-containing family A member 5 [Ochotona princeps]	Ochotona princeps	207	207	0.48	3e-51	29.21	1085	XP_036353249.1
pleckstrin homology domain-containing family A member 5 isoform X13 [Myotis myotis]	Myotis myotis	202	202	0.41	3e-51	29.44	685	XP_036153312.1
pleckstrin homology domain-containing family A member 5 isoform X9 [Phoca vitulina]	Phoca vitulina	207	207	0.41	3e-51	30.57	1188	XP_032247622.1
pleckstrin homology domain-containing family A member 5 isoform X3 [Callorhinus ursinus]	Callorhinus ursinus	207	207	0.41	3e-51	30.2	1176	XP_025735706.1
PREDICTED: pleckstrin homology domain-containing family A member 5 isoform X3 [Odobenus rosmarus divergens]	Odobenus rosmarus divergens	207	207	0.41	3e-51	30.22	1118	XP_004409141.1
pleckstrin homology domain-containing family A member 7-like isoform X3 [Gouania willdenowi]	Gouania willdenowi	207	255	0.33	3e-51	39.42	1330	XP_028304381.1
pleckstrin homology domain-containing family A member 5 isoform X14 [Myotis myotis]	Myotis myotis	201	201	0.41	3e-51	29.44	645	XP_036153313.1
pleckstrin homology domain-containing family A member 5 isoform X11 [Halichoerus grypus]	Halichoerus grypus	207	207	0.41	3e-51	30.57	1150	XP_035929100.1
pleckstrin homology domain-containing family A member 5 isoform X13 [Mustela putorius furo]		204	246	0.66	3e-51	28.66	870	XP_044929070.1
pleckstrin homology domain-containing family A member 5 isoform X22 [Neovison vison]	Neovison vison	191	191	0.2	3e-51	37.55	283	XP_044083368.1
PREDICTED: pleckstrin homology domain-containing family A member 5 isoform X2 [Lipotes vexillifer]	Lipotes vexillifer	207	207	0.48	3e-51	29	1177	XP_007454666.1
pleckstrin homology domain-containing family A member 5 isoform X2 [Zalophus californianus]	Zalophus californianus	207	256	0.64	3e-51	30.57	1284	XP_027448705.1
pleckstrin homology domain-containing family A member 5 [Eumetopias jubatus]	Eumetopias jubatus	207	256	0.64	4e-51	30.57	1284	XP_027975554.1
pleckstrin homology domain-containing family A member 5 isoform X1 [Zalophus californianus]	Zalophus californianus	207	255	0.64	4e-51	30.57	1285	XP_035585068.1
pleckstrin homology domain-containing family A member 5 isoform X11 [Camelus ferus]	Camelus ferus	202	202	0.41	4e-51	30.51	692	XP_032329174.1
pleckstrin homology domain-containing family A member 5 isoform X3 [Phoca vitulina]	Phoca vitulina	207	255	0.64	4e-51	30.2	1279	XP_032247616.1
pleckstrin homology domain-containing family A member 5 isoform X12 [Halichoerus grypus]	Halichoerus grypus	206	206	0.41	4e-51	30.2	1144	XP_035929108.1
pleckstrin homology domain-containing family A member 5 isoform X2 [Callorhinus ursinus]	Callorhinus ursinus	206	206	0.41	4e-51	30.2	1118	XP_025735705.1
pleckstrin homology domain-containing family A member 5 isoform X1 [Callorhinus ursinus]	Callorhinus ursinus	206	206	0.41	4e-51	30.2	1119	XP_025735704.1
pleckstrin homology domain-containing family A member 5 isoform X4 [Zalophus californianus]	Zalophus californianus	207	249	0.64	4e-51	30.44	1273	XP_027448691.1
pleckstrin homology domain-containing family A member 5 isoform X4 [Delphinapterus leucas]	Delphinapterus leucas	207	256	0.71	4e-51	29	1215	XP_022433405.1
pleckstrin homology domain-containing family A member 5 isoform X22 [Halichoerus grypus]	Halichoerus grypus	206	206	0.41	4e-51	30.2	1123	XP_035929190.1
pleckstrin homology domain-containing family A member 5 isoform X2 [Phocoena sinus]	Phocoena sinus	206	206	0.48	4e-51	29	1156	XP_032501996.1
pleckstrin homology domain-containing family A member 5 isoform X7 [Zalophus californianus]	Zalophus californianus	206	206	0.41	4e-51	30.2	1176	XP_027448696.1
pleckstrin homology domain-containing family A member 5 isoform X9 [Zalophus californianus]	Zalophus californianus	206	206	0.41	4e-51	30.2	1118	XP_027448698.1
pleckstrin homology domain-containing family A member 5 isoform X1 [Phocoena sinus]	Phocoena sinus	206	206	0.48	4e-51	29	1176	XP_032501995.1
pleckstrin homology domain-containing family A member 5 isoform X6 [Cricetulus griseus]	Cricetulus griseus	206	206	0.41	5e-51	30.74	1115	XP_007646971.2
pleckstrin homology domain-containing family A member 5 isoform X11 [Mustela erminea]	Mustela erminea	204	246	0.66	5e-51	28.66	870	XP_032203367.1
pleckstrin homology domain-containing family A member 5 isoform X7 [Delphinapterus leucas]	Delphinapterus leucas	206	206	0.48	5e-51	29.55	1176	XP_022433409.1
PREDICTED: pleckstrin homology domain-containing family A member 5 isoform X1 [Odobenus rosmarus divergens]	Odobenus rosmarus divergens	206	254	0.64	5e-51	30.59	1284	XP_004409139.1
pleckstrin homology domain-containing family A member 5 isoform X12 [Cricetulus griseus]	Cricetulus griseus	206	206	0.41	5e-51	30.74	1116	XP_027285753.1
PREDICTED: pleckstrin homology domain-containing family A member 5 isoform X3 [Lipotes vexillifer]	Lipotes vexillifer	206	206	0.48	5e-51	29	1119	XP_007454667.1
pleckstrin homology domain-containing family A member 5 isoform X2 [Delphinapterus leucas]	Delphinapterus leucas	206	257	0.71	5e-51	29	1258	XP_022433403.1
PREDICTED: pleckstrin homology domain-containing family A member 5 isoform X6 [Hipposideros armiger]	Hipposideros armiger	205	205	0.41	5e-51	30.3	953	XP_019517288.1
pleckstrin homology domain-containing family A member 5 isoform X17 [Cricetulus griseus]	Cricetulus griseus	201	201	0.41	6e-51	30.31	669	XP_035304309.1
pleckstrin homology domain-containing family A member 5 isoform X6 [Zalophus californianus]	Zalophus californianus	206	206	0.41	6e-51	30.57	1188	XP_027448695.1
pleckstrin homology domain-containing family A member 5 isoform X9 [Cricetulus griseus]	Cricetulus griseus	206	206	0.41	6e-51	30.43	1178	XP_027285760.1
pleckstrin homology domain-containing family A member 7-like isoform X9 [Carassius auratus]	Carassius auratus	206	263	0.33	6e-51	39.64	1204	XP_026086732.1
pleckstrin homology domain-containing family A member 5 isoform X10 [Delphinapterus leucas]	Delphinapterus leucas	206	206	0.48	6e-51	29	1136	XP_030617727.1
pleckstrin homology domain-containing family A member 5 isoform X1 [Monodon monoceros]	Monodon monoceros	206	206	0.48	6e-51	29	1136	XP_029061879.1
PREDICTED: pleckstrin homology domain-containing family A member 5 isoform X2 [Hipposideros armiger]	Hipposideros armiger	205	250	0.65	6e-51	30.3	992	XP_019517284.1
pleckstrin homology domain-containing family A member 5 isoform X5 [Monodon monoceros]	Monodon monoceros	206	257	0.71	6e-51	29	1278	XP_029061884.1
pleckstrin homology domain-containing family A member 5 isoform X1 [Delphinapterus leucas]	Delphinapterus leucas	206	257	0.71	6e-51	29	1278	XP_022433402.1
pleckstrin homology domain-containing family A member 5 isoform X8 [Cricetulus griseus]	Cricetulus griseus	206	206	0.41	6e-51	30.43	1179	XP_027285747.1
pleckstrin homology domain-containing family A member 7-like isoform X5 [Anguilla anguilla]	Anguilla anguilla	206	279	0.45	6e-51	39.85	1310	XP_035275798.1
pleckstrin homology domain-containing family A member 5 isoform X11 [Cricetulus griseus]	Cricetulus griseus	206	206	0.41	6e-51	30.43	1151	XP_035304305.1
pleckstrin homology domain-containing family A member 5 isoform X3 [Zalophus californianus]	Zalophus californianus	206	254	0.64	7e-51	30.2	1279	XP_035585069.1
pleckstrin homology domain-containing family A member 5 isoform X11 [Delphinapterus leucas]	Delphinapterus leucas	206	206	0.48	7e-51	29	1118	XP_022433413.1
pleckstrin homology domain-containing family A member 5 isoform X2 [Monodon monoceros]	Monodon monoceros	206	206	0.48	7e-51	29	1118	XP_029061880.1
pleckstrin homology domain-containing family A member 7 isoform X4 [Pogona vitticeps]	Pogona vitticeps	206	258	0.33	7e-51	40.29	1270	XP_020658598.1
pleckstrin homology domain-containing family A member 5 isoform X10 [Cricetulus griseus]	Cricetulus griseus	206	206	0.41	7e-51	30.43	1159	XP_035304304.1
PREDICTED: pleckstrin homology domain-containing family A member 7 isoform X4 [Lepisosteus oculatus]	Lepisosteus oculatus	206	273	0.5	7e-51	35.35	1322	XP_015193609.1
pleckstrin homology domain-containing family A member 5 isoform X12 [Mustela erminea]	Mustela erminea	201	201	0.48	7e-51	28.66	686	XP_032203368.1
PREDICTED: pleckstrin homology domain-containing family A member 7 isoform X16 [Lepisosteus oculatus]	Lepisosteus oculatus	206	260	0.36	7e-51	35.35	1253	XP_015193623.1
PREDICTED: pleckstrin homology domain-containing family A member 5-like isoform X1 [Chrysochloris asiatica]	Chrysochloris asiatica	206	256	0.65	8e-51	30.54	1290	XP_006866076.1
pleckstrin homology domain-containing family A member 5 isoform X3 [Delphinapterus leucas]	Delphinapterus leucas	206	206	0.48	8e-51	29	1239	XP_022433404.1
pleckstrin homology domain-containing family A member 5 isoform X3 [Phocoena sinus]	Phocoena sinus	206	206	0.48	8e-51	29	1136	XP_032501997.1
pleckstrin homology domain-containing family A member 5 isoform X14 [Cricetulus griseus]	Cricetulus griseus	205	205	0.41	8e-51	30.43	1108	XP_035304306.1
pleckstrin homology domain-containing family A member 5 isoform X6 [Phocoena sinus]	Phocoena sinus	206	256	0.71	8e-51	29	1278	XP_032502000.1
pleckstrin homology domain-containing family A member 7-like isoform X3 [Carassius auratus]	Carassius auratus	206	289	0.46	8e-51	39.64	1268	XP_026086725.1
pleckstrin homology domain-containing family A member 5 isoform X5 [Camelus dromedarius]	Camelus dromedarius	206	254	0.71	8e-51	29.17	1224	XP_031299878.1
pleckstrin homology domain-containing family A member 5 isoform X4 [Phocoena sinus]	Phocoena sinus	205	205	0.48	8e-51	29	1118	XP_032501998.1
PREDICTED: pleckstrin homology domain-containing family A member 5 isoform X12 [Hipposideros armiger]	Hipposideros armiger	203	203	0.41	1e-50	30.3	895	XP_019517296.1
pleckstrin homology domain-containing family A member 5 isoform X11 [Equus asinus]	Equus asinus	200	200	0.41	1e-50	29.36	686	XP_044631140.1
pleckstrin homology domain-containing family A member 7 isoform X14 [Esox lucius]	Esox lucius	206	256	0.32	1e-50	39.33	1287	XP_019895807.3
pleckstrin homology domain-containing family A member 5 isoform X6 [Delphinapterus leucas]	Delphinapterus leucas	205	205	0.48	1e-50	29	1181	XP_022433408.1
pleckstrin homology domain-containing family A member 5 isoform X5 [Camelus ferus]	Camelus ferus	205	254	0.71	1e-50	29.17	1224	XP_032329166.1
pleckstrin homology domain-containing family A member 5 isoform X6 [Sturnira hondurensis]	Sturnira hondurensis	205	205	0.48	1e-50	29.58	1180	XP_036889802.1
pleckstrin homology domain-containing family A member 5 isoform X9 [Delphinapterus leucas]	Delphinapterus leucas	205	205	0.48	1e-50	29	1160	XP_022433412.1
pleckstrin homology domain-containing family A member 7 isoform X4 [Puntigrus tetrazona]	Puntigrus tetrazona	205	276	0.46	1e-50	39.92	1346	XP_043099748.1
pleckstrin homology domain-containing family A member 5 isoform X20 [Neovison vison]	Neovison vison	200	200	0.41	1e-50	29.85	692	XP_044083364.1
pleckstrin homology domain-containing family A member 7 isoform X16 [Puntigrus tetrazona]	Puntigrus tetrazona	205	272	0.33	1e-50	39.92	1283	XP_043099761.1
pleckstrin homology domain-containing family A member 5 isoform X5 [Mustela putorius furo]		205	249	0.72	1e-50	28.66	1215	XP_044929064.1
PREDICTED: pleckstrin homology domain-containing family A member 7-like isoform X13 [Poecilia formosa]	Poecilia formosa	205	257	0.32	2e-50	39.25	1261	XP_016519945.1
pleckstrin homology domain-containing family A member 5 isoform X23 [Papio anubis]	Papio anubis	200	200	0.41	2e-50	30.64	691	XP_009178592.2
pleckstrin homology domain-containing family A member 5 isoform X13 [Sturnira hondurensis]	Sturnira hondurensis	205	260	0.72	2e-50	29.58	1282	XP_036889810.1
pleckstrin homology domain-containing family A member 5 isoform X3 [Hyaena hyaena]	Hyaena hyaena	204	204	0.41	2e-50	30.11	1118	XP_039104937.1
pleckstrin homology domain-containing family A member 5 isoform X19 [Hylobates moloch]	Hylobates moloch	200	200	0.41	2e-50	30.19	691	XP_032015657.1
pleckstrin homology domain-containing family A member 5 isoform X14 [Nomascus leucogenys]	Nomascus leucogenys	200	200	0.41	2e-50	30.19	691	XP_030660859.1
pleckstrin homology domain-containing family A member 5 isoform X4 [Camelus ferus]	Camelus ferus	205	254	0.64	2e-50	30.51	1235	XP_032329165.1
pleckstrin homology domain-containing family A member 5 isoform X10 [Camelus dromedarius]	Camelus dromedarius	204	204	0.47	2e-50	29.17	1127	XP_031299885.1
pleckstrin homology domain-containing family A member 5 isoform X21 [Neovison vison]	Neovison vison	200	200	0.41	2e-50	29.85	689	XP_044083367.1
pleckstrin homology domain-containing family A member 5 isoform X8 [Mustela putorius furo]		204	204	0.48	2e-50	28.66	1176	XP_044929067.1
pleckstrin homology domain-containing family A member 5 isoform X13 [Lontra canadensis]	Lontra canadensis	200	200	0.41	2e-50	30.08	691	XP_032711000.1
pleckstrin homology domain-containing family A member 5 isoform X9 [Camelus ferus]	Camelus ferus	204	204	0.47	2e-50	29.17	1127	XP_032329172.1
pleckstrin homology domain-containing family A member 5 isoform X4 [Hyaena hyaena]	Hyaena hyaena	204	204	0.41	2e-50	30.11	1098	XP_039104938.1
pleckstrin homology domain-containing family A member 5 isoform X4 [Camelus dromedarius]	Camelus dromedarius	205	205	0.41	2e-50	30.51	1248	XP_031299877.1
pleckstrin homology domain-containing family A member 5 isoform X9 [Camelus dromedarius]	Camelus dromedarius	204	204	0.41	2e-50	30.15	1179	XP_031299883.1
pleckstrin homology domain-containing family A member 5 [Enhydra lutris kenyoni]	Enhydra lutris kenyoni	205	251	0.72	2e-50	28.9	1284	XP_022350660.1
pleckstrin homology domain-containing family A member 5 isoform X5 [Mustela erminea]	Mustela erminea	204	251	0.72	2e-50	28.66	1215	XP_032203361.1
pleckstrin homology domain-containing family A member 5 isoform X18 [Hylobates moloch]	Hylobates moloch	200	241	0.48	2e-50	30.06	736	XP_032015656.1
pleckstrin homology domain-containing family A member 5 isoform X1 [Camelus ferus]	Camelus ferus	205	254	0.71	2e-50	29.17	1287	XP_032329162.1
pleckstrin homology domain-containing family A member 5 isoform X1 [Camelus dromedarius]	Camelus dromedarius	205	254	0.64	2e-50	30.51	1287	XP_031299874.1
PREDICTED: pleckstrin homology domain-containing family A member 7-like isoform X9 [Poecilia formosa]	Poecilia formosa	205	257	0.32	2e-50	39.25	1290	XP_016519940.1
pleckstrin homology domain-containing family A member 5 isoform X19 [Mesocricetus auratus]	Mesocricetus auratus	204	253	0.64	2e-50	30.43	1187	XP_040599416.1
pleckstrin homology domain-containing family A member 5 isoform X13 [Nomascus leucogenys]	Nomascus leucogenys	200	241	0.48	2e-50	30.06	736	XP_030660858.1
pleckstrin homology domain-containing family A member 5 isoform X3 [Camelus dromedarius]	Camelus dromedarius	204	247	0.64	2e-50	30.51	1275	XP_031299876.1
pleckstrin homology domain-containing family A member 5 isoform X19 [Pan paniscus]	Pan paniscus	199	199	0.41	2e-50	30.19	691	XP_034791347.1
pleckstrin homology domain-containing family A member 5 isoform X21 [Pan troglodytes]	Pan troglodytes	199	199	0.41	2e-50	30.19	691	XP_016778544.1
pleckstrin homology domain-containing family A member 5 isoform X16 [Mesocricetus auratus]	Mesocricetus auratus	204	204	0.4	2e-50	30.61	1195	XP_040599413.1
pleckstrin homology domain-containing family A member 5 isoform X24 [Mesocricetus auratus]	Mesocricetus auratus	204	204	0.4	2e-50	30.48	1168	XP_040599422.1
pleckstrin homology domain-containing family A member 5 isoform X3 [Camelus ferus]	Camelus ferus	204	247	0.64	2e-50	30.51	1275	XP_032329164.1
pleckstrin homology domain-containing family A member 5 isoform X14 [Lontra canadensis]	Lontra canadensis	199	199	0.41	2e-50	30.08	688	XP_032711001.1
pleckstrin homology domain-containing family A member 5 isoform X13 [Camelus ferus]	Camelus ferus	204	253	0.64	2e-50	30.15	1218	XP_032329176.1
PREDICTED: pleckstrin homology domain-containing family A member 5 isoform X20 [Macaca fascicularis]	Macaca fascicularis	199	199	0.41	2e-50	30.08	691	XP_005570350.1
pleckstrin homology domain-containing family A member 5 isoform X11 [Camelus dromedarius]	Camelus dromedarius	204	204	0.47	2e-50	28.85	1121	XP_031299886.1
pleckstrin homology domain-containing family A member 5 isoform X10 [Camelus ferus]	Camelus ferus	204	204	0.47	2e-50	28.85	1121	XP_032329173.1
pleckstrin homology domain-containing family A member 5 isoform X6 [Mustela putorius furo]		204	204	0.48	2e-50	28.66	1203	XP_044929065.1
pleckstrin homology domain-containing family A member 5 isoform X11 [Sturnira hondurensis]	Sturnira hondurensis	204	204	0.48	2e-50	29.58	1122	XP_036889807.1
pleckstrin homology domain-containing family A member 5 isoform X24 [Papio anubis]	Papio anubis	198	198	0.41	2e-50	29.7	634	XP_009178593.2
pleckstrin homology domain-containing family A member 5 isoform X25 [Papio anubis]	Papio anubis	198	198	0.41	2e-50	29.7	633	XP_009178594.2
pleckstrin homology domain-containing family A member 5 isoform X2 [Mustela putorius furo]		204	204	0.48	2e-50	28.66	1266	XP_044929061.1
pleckstrin homology domain-containing family A member 5 isoform X10 [Mustela putorius furo]		204	204	0.48	2e-50	28.66	1158	XP_044929068.1
pleckstrin homology domain-containing family A member 5 isoform X14 [Mesocricetus auratus]	Mesocricetus auratus	204	252	0.64	2e-50	30.61	1207	XP_040599411.1
pleckstrin homology domain-containing family A member 5 isoform X15 [Nomascus leucogenys]	Nomascus leucogenys	198	198	0.41	2e-50	29.26	634	XP_030660860.1
pleckstrin homology domain-containing family A member 5 isoform X28 [Mesocricetus auratus]	Mesocricetus auratus	204	204	0.4	3e-50	30.43	1090	XP_040599432.1
pleckstrin homology domain-containing family A member 5 isoform X2 [Hyaena hyaena]	Hyaena hyaena	204	204	0.41	3e-50	30.11	1161	XP_039104936.1
PREDICTED: pleckstrin homology domain-containing family A member 5 isoform X17 [Cercocebus atys]	Cercocebus atys	199	199	0.41	3e-50	30.08	691	XP_011913804.1
pleckstrin homology domain-containing family A member 5 isoform X20 [Hylobates moloch]	Hylobates moloch	198	198	0.41	3e-50	29.26	634	XP_032015658.1
pleckstrin homology domain-containing family A member 5 isoform X8 [Hyaena hyaena]	Hyaena hyaena	204	252	0.64	3e-50	30.11	1278	XP_039104942.1
pleckstrin homology domain-containing family A member 7 isoform X4 [Esox lucius]	Esox lucius	204	263	0.46	3e-50	39.33	1389	XP_019895798.3
pleckstrin homology domain-containing family A member 5 isoform X1 [Sturnira hondurensis]	Sturnira hondurensis	204	204	0.48	3e-50	29.58	1243	XP_036889796.1
pleckstrin homology domain-containing family A member 5 isoform X11 [Mustela putorius furo]		204	204	0.48	3e-50	28.66	1118	XP_044929069.1
PREDICTED: pleckstrin homology domain-containing family A member 5 [Camelus bactrianus]	Camelus bactrianus	204	253	0.64	3e-50	30.15	1281	XP_010944796.1
pleckstrin homology domain-containing family A member 5 isoform X4 [Mustela putorius furo]		204	204	0.48	3e-50	28.66	1221	XP_044929063.1
pleckstrin homology domain-containing family A member 5 isoform X7 [Mustela erminea]	Mustela erminea	204	204	0.48	3e-50	28.66	1176	XP_032203363.1
PREDICTED: pleckstrin homology domain-containing family A member 7-like isoform X6 [Sinocyclocheilus grahami]	Sinocyclocheilus grahami	199	199	0.21	3e-50	37.97	661	XP_016102185.1
pleckstrin homology domain-containing family A member 5 isoform X7 [Camelus dromedarius]	Camelus dromedarius	204	204	0.47	3e-50	29.17	1190	XP_031299881.1
pleckstrin homology domain-containing family A member 5 isoform X7 [Camelus ferus]	Camelus ferus	204	204	0.47	3e-50	29.17	1190	XP_032329168.1
pleckstrin homology domain-containing family A member 5 isoform X2 [Camelus ferus]	Camelus ferus	204	253	0.64	3e-50	30.15	1281	XP_032329163.1
pleckstrin homology domain-containing family A member 5 isoform X2 [Camelus dromedarius]	Camelus dromedarius	204	253	0.64	3e-50	30.15	1281	XP_031299875.1
pleckstrin homology domain-containing family A member 5 isoform X1 [Hyaena hyaena]	Hyaena hyaena	204	204	0.41	3e-50	30.11	1181	XP_039104935.1
pleckstrin homology domain-containing family A member 5 isoform X1 [Mustela putorius furo]		204	248	0.72	3e-50	28.66	1278	XP_044929060.1
pleckstrin homology domain-containing family A member 5 isoform X1 [Mustela erminea]	Mustela erminea	204	251	0.72	3e-50	28.66	1278	XP_032203356.1
pleckstrin homology domain-containing family A member 5 isoform X22 [Pan troglodytes]	Pan troglodytes	198	198	0.41	3e-50	29.26	634	XP_016778545.1
pleckstrin homology domain-containing family A member 5 isoform X3 [Mustela putorius furo]		204	204	0.48	3e-50	28.66	1239	XP_044929062.1
pleckstrin homology domain-containing family A member 5 isoform X6 [Equus asinus]	Equus asinus	204	248	0.65	3e-50	29.72	1195	XP_044631136.1
pleckstrin homology domain-containing family A member 5 isoform X2 [Mustela erminea]	Mustela erminea	204	246	0.72	3e-50	28.66	1266	XP_032203357.1
pleckstrin homology domain-containing family A member 5 isoform X20 [Pan paniscus]	Pan paniscus	198	198	0.41	3e-50	29.26	634	XP_034791348.1
pleckstrin homology domain-containing family A member 5 isoform X4 [Mustela erminea]	Mustela erminea	204	204	0.48	3e-50	28.66	1221	XP_032203360.1
pleckstrin homology domain-containing family A member 5 isoform X27 [Mesocricetus auratus]	Mesocricetus auratus	203	203	0.4	3e-50	30.56	1110	XP_040599431.1
pleckstrin homology domain-containing family A member 5 isoform X23 [Pan troglodytes]	Pan troglodytes	198	198	0.41	3e-50	29.74	633	XP_016778546.1
pleckstrin homology domain-containing family A member 5 isoform X3 [Sturnira hondurensis]	Sturnira hondurensis	204	204	0.48	3e-50	29.58	1203	XP_036889799.1
pleckstrin homology domain-containing family A member 5 isoform X4 [Mesocricetus auratus]	Mesocricetus auratus	204	252	0.64	3e-50	30.48	1270	XP_040599400.1
PREDICTED: pleckstrin homology domain-containing family A member 5 isoform X21 [Macaca fascicularis]	Macaca fascicularis	198	198	0.41	3e-50	29.7	634	XP_005570351.1
pleckstrin homology domain-containing family A member 5 isoform X32 [Mesocricetus auratus]	Mesocricetus auratus	204	204	0.4	3e-50	30.48	1231	XP_040599436.1
pleckstrin homology domain-containing family A member 5 isoform X13 [Camelus dromedarius]	Camelus dromedarius	204	246	0.64	3e-50	30.15	1269	XP_031299888.1
pleckstrin homology domain-containing family A member 5 isoform X7 [Mesocricetus auratus]	Mesocricetus auratus	204	204	0.4	4e-50	30.61	1258	XP_040599403.1
pleckstrin homology domain-containing family A member 5 isoform X3 [Mesocricetus auratus]	Mesocricetus auratus	204	252	0.64	4e-50	30.48	1271	XP_040599399.1
pleckstrin homology domain-containing family A member 5 isoform X4 [Equus asinus]	Equus asinus	204	248	0.65	4e-50	29.72	1215	XP_044631134.1
pleckstrin homology domain-containing family A member 5 isoform X14 [Camelus ferus]	Camelus ferus	204	246	0.64	4e-50	30.15	1269	XP_032329177.1
pleckstrin homology domain-containing family A member 5 isoform X5 [Sturnira hondurensis]	Sturnira hondurensis	203	203	0.48	4e-50	29.58	1185	XP_036889801.1
pleckstrin homology domain-containing family A member 5 isoform X5 [Equus asinus]	Equus asinus	203	203	0.41	4e-50	29.72	1203	XP_044631135.1
pleckstrin homology domain-containing family A member 5 isoform X9 [Mustela erminea]	Mustela erminea	203	203	0.48	4e-50	28.66	1118	XP_032203365.1
pleckstrin homology domain-containing family A member 5 isoform X6 [Choloepus didactylus]	Choloepus didactylus	203	251	0.64	4e-50	30.78	1200	XP_037700938.1
pleckstrin homology domain-containing family A member 5 isoform X3 [Mustela erminea]	Mustela erminea	203	203	0.48	4e-50	28.66	1239	XP_032203358.1
pleckstrin homology domain-containing family A member 5 isoform X8 [Camelus ferus]	Camelus ferus	203	203	0.47	4e-50	28.85	1184	XP_032329169.1
pleckstrin homology domain-containing family A member 5 isoform X8 [Camelus dromedarius]	Camelus dromedarius	203	203	0.47	4e-50	28.85	1184	XP_031299882.1
PREDICTED: pleckstrin homology domain-containing family A member 5 isoform X15 [Cercocebus atys]	Cercocebus atys	202	251	0.65	5e-50	30.51	925	XP_011913802.1
pleckstrin homology domain-containing family A member 5 isoform X7 [Mustela putorius furo]		203	203	0.48	5e-50	28.66	1181	XP_044929066.1
pleckstrin homology domain-containing family A member 5 isoform X1 [Equus asinus]	Equus asinus	203	248	0.65	5e-50	29.72	1278	XP_044631131.1
pleckstrin homology domain-containing family A member 7-like isoform X15 [Polyodon spathula]	Polyodon spathula	203	270	0.33	5e-50	39.93	1271	XP_041131466.1
pleckstrin homology domain-containing family A member 5 isoform X10 [Equus asinus]	Equus asinus	203	203	0.41	5e-50	29.72	1098	XP_044631139.1
pleckstrin homology domain-containing family A member 5 isoform X8 [Neovison vison]	Neovison vison	203	249	0.72	5e-50	28.73	1221	XP_044083351.1
pleckstrin homology domain-containing family A member 5 isoform X9 [Equus asinus]	Equus asinus	203	203	0.41	5e-50	29.72	1118	XP_044631138.1
pleckstrin homology domain-containing family A member 6 isoform X18 [Peromyscus leucopus]	Peromyscus leucopus	203	203	0.4	5e-50	30.95	1153	XP_037067313.1
pleckstrin homology domain-containing family A member 5 isoform X4 [Choloepus didactylus]	Choloepus didactylus	203	251	0.64	5e-50	30.78	1220	XP_037700936.1
pleckstrin homology domain-containing family A member 5 isoform X3 [Equus asinus]	Equus asinus	203	248	0.65	5e-50	29.72	1258	XP_044631133.1
pleckstrin homology domain-containing family A member 7-like isoform X5 [Polyodon spathula]	Polyodon spathula	203	270	0.33	5e-50	39.93	1299	XP_041131452.1
pleckstrin homology domain-containing family A member 5 isoform X2 [Equus asinus]	Equus asinus	203	203	0.41	5e-50	29.72	1266	XP_044631132.1
pleckstrin homology domain-containing family A member 7 isoform X16 [Alosa sapidissima]	Alosa sapidissima	203	268	0.32	6e-50	41.44	1274	XP_041917517.1
PREDICTED: pleckstrin homology domain-containing family A member 5 isoform X18 [Cercocebus atys]	Cercocebus atys	197	197	0.41	6e-50	29.7	634	XP_011913805.1
pleckstrin homology domain-containing family A member 5 isoform X9 [Choloepus didactylus]	Choloepus didactylus	202	202	0.41	6e-50	30.78	1103	XP_037700941.1
pleckstrin homology domain-containing family A member 7 isoform X8 [Xenopus tropicalis]	Xenopus tropicalis	203	249	0.66	6e-50	28.32	1246	XP_031756218.1
pleckstrin homology domain-containing family A member 5 isoform X10 [Neovison vison]	Neovison vison	203	244	0.72	6e-50	28.73	1209	XP_044083353.1
pleckstrin homology domain-containing family A member 5 isoform X23 [Mesocricetus auratus]	Mesocricetus auratus	203	203	0.4	6e-50	30.43	1173	XP_040599421.1
pleckstrin homology domain-containing family A member 5 isoform X21 [Mesocricetus auratus]	Mesocricetus auratus	203	203	0.4	6e-50	30.56	1174	XP_040599419.1
pleckstrin homology domain-containing family A member 5 isoform X6 [Lontra canadensis]	Lontra canadensis	203	249	0.72	6e-50	28.94	1220	XP_032710992.1
PREDICTED: pleckstrin homology domain-containing family A member 5 isoform X16 [Cercocebus atys]	Cercocebus atys	201	251	0.65	6e-50	30.64	920	XP_011913803.1
pleckstrin homology domain-containing family A member 7-like isoform X10 [Polyodon spathula]	Polyodon spathula	203	267	0.41	6e-50	32.85	1255	XP_041075083.1
pleckstrin homology domain-containing family A member 7 isoform X4 [Xenopus tropicalis]	Xenopus tropicalis	203	249	0.66	6e-50	28.32	1264	XP_031756214.1
PREDICTED: pleckstrin homology domain-containing family A member 5 isoform X19 [Cercocebus atys]	Cercocebus atys	197	197	0.41	6e-50	29.7	633	XP_011913806.1
pleckstrin homology domain-containing family A member 5 isoform X14 [Homo sapiens]	Homo sapiens	198	198	0.41	6e-50	30.17	685	XP_016874989.1
pleckstrin homology domain-containing family A member 7-like isoform X7 [Polyodon spathula]	Polyodon spathula	203	267	0.41	6e-50	32.85	1256	XP_041075079.1
pleckstrin homology domain-containing family A member 7 isoform X3 [Alosa sapidissima]	Alosa sapidissima	203	293	0.66	6e-50	41.44	1345	XP_041917502.1
pleckstrin homology domain-containing family A member 7 isoform X6 [Xenopus tropicalis]	Xenopus tropicalis	203	249	0.66	7e-50	28.32	1256	XP_031756216.1
pleckstrin homology domain-containing family A member 5 isoform X7 [Pan paniscus]	Pan paniscus	203	250	0.64	7e-50	30.54	1221	XP_034791333.1
pleckstrin homology domain-containing family A member 5 isoform X7 [Pan troglodytes]	Pan troglodytes	203	250	0.64	7e-50	30.54	1221	XP_016778527.1
pleckstrin homology domain-containing family A member 5 isoform X6 [Mustela erminea]	Mustela erminea	202	202	0.48	7e-50	28.66	1181	XP_032203362.1
pleckstrin homology domain-containing family A member 7 isoform X9 [Oryzias melastigma]	Oryzias melastigma	203	256	0.33	7e-50	37.91	1266	XP_036068066.1
pleckstrin homology domain-containing family A member 5 isoform X8 [Pan troglodytes]	Pan troglodytes	203	250	0.64	7e-50	30.54	1216	XP_016778528.1
pleckstrin homology domain-containing family A member 7 isoform X10 [Canis lupus dingo]	Canis lupus dingo	203	255	0.59	7e-50	29.46	1270	XP_025315413.1
pleckstrin homology domain-containing family A member 7 isoform X2 [Oryzias melastigma]	Oryzias melastigma	203	269	0.47	7e-50	37.91	1375	XP_024136904.1
pleckstrin homology domain-containing family A member 7 isoform X3 [Canis lupus dingo]	Canis lupus dingo	203	203	0.47	7e-50	29.46	1337	XP_025315406.1
pleckstrin homology domain-containing family A member 5 isoform X8 [Choloepus didactylus]	Choloepus didactylus	202	202	0.41	7e-50	30.78	1123	XP_037700940.1
pleckstrin homology domain-containing family A member 5 isoform X5 [Dromaius novaehollandiae]	Dromaius novaehollandiae	198	198	0.46	7e-50	27.91	688	XP_025968050.1
pleckstrin homology domain-containing family A member 6 isoform X3 [Peromyscus leucopus]	Peromyscus leucopus	203	203	0.4	7e-50	30.95	1277	XP_028732406.1
PREDICTED: pleckstrin homology domain-containing family A member 5 isoform X5 [Rhinopithecus bieti]	Rhinopithecus bieti	196	196	0.41	7e-50	29.8	627	XP_017744110.1
pleckstrin homology domain-containing family A member 7 isoform X5 [Canis lupus dingo]	Canis lupus dingo	203	203	0.47	8e-50	29.46	1333	XP_025315408.1
pleckstrin homology domain-containing family A member 5 isoform X7 [Nomascus leucogenys]	Nomascus leucogenys	202	252	0.65	8e-50	30.54	1221	XP_030660852.1
PREDICTED: pleckstrin homology domain-containing family A member 5 isoform X3 [Rhinopithecus bieti]	Rhinopithecus bieti	197	197	0.41	8e-50	30.73	685	XP_017744108.1
pleckstrin homology domain-containing family A member 5 isoform X3 [Choloepus didactylus]	Choloepus didactylus	202	251	0.64	8e-50	30.78	1263	XP_037700935.1
pleckstrin homology domain-containing family A member 5 isoform X3 [Lontra canadensis]	Lontra canadensis	202	244	0.72	8e-50	28.94	1271	XP_032710989.1
pleckstrin homology domain-containing family A member 5 isoform X13 [Neovison vison]	Neovison vison	202	202	0.48	8e-50	28.73	1182	XP_044083357.1
pleckstrin homology domain-containing family A member 5 isoform X3 [Neovison vison]	Neovison vison	202	244	0.72	8e-50	28.73	1272	XP_044083346.1
pleckstrin homology domain-containing family A member 7 isoform X3 [Xenopus tropicalis]	Xenopus tropicalis	202	249	0.66	8e-50	28.32	1274	XP_031756213.1
pleckstrin homology domain-containing family A member 7 isoform X1 [Canis lupus dingo]	Canis lupus dingo	203	203	0.47	9e-50	29.46	1363	XP_025315404.1
pleckstrin homology domain-containing family A member 7 isoform X1 [Xenopus tropicalis]	Xenopus tropicalis	202	257	0.74	9e-50	28.32	1301	XP_031756211.1
pleckstrin homology domain-containing family A member 5 isoform X1 [Lontra canadensis]	Lontra canadensis	202	249	0.72	9e-50	28.94	1283	XP_032710987.1
pleckstrin homology domain-containing family A member 5 isoform X7 [Hylobates moloch]	Hylobates moloch	202	252	0.65	9e-50	30.54	1221	XP_032015644.1
pleckstrin homology domain-containing family A member 7 isoform X20 [Oncorhynchus mykiss]	Oncorhynchus mykiss	202	258	0.41	9e-50	39.35	1273	XP_021422106.2
pleckstrin homology domain-containing family A member 5 isoform X5 [Neovison vison]	Neovison vison	202	245	0.72	9e-50	28.73	1266	XP_044083348.1
pleckstrin homology domain-containing family A member 5 isoform X8 [Papio anubis]	Papio anubis	202	251	0.65	9e-50	30.51	1222	XP_009178577.2
pleckstrin homology domain-containing family A member 5 isoform X13 [Homo sapiens]	Homo sapiens	199	199	0.41	9e-50	30.3	812	XP_016874988.1
PREDICTED: pleckstrin homology domain-containing family A member 5 isoform X1 [Rhinopithecus bieti]	Rhinopithecus bieti	201	250	0.65	9e-50	30.73	904	XP_017744106.1
pleckstrin homology domain-containing family A member 5 isoform X9 [Papio anubis]	Papio anubis	202	251	0.65	1e-49	30.51	1221	XP_009178578.2
pleckstrin homology domain-containing family A member 5 isoform X1 [Neovison vison]	Neovison vison	202	249	0.72	1e-49	28.73	1284	XP_044083344.1
pleckstrin homology domain-containing family A member 7 isoform X2 [Xenopus tropicalis]	Xenopus tropicalis	202	257	0.74	1e-49	28.32	1291	XP_031756212.1
pleckstrin homology domain-containing family A member 7 isoform X2 [Canis lupus dingo]	Canis lupus dingo	202	202	0.47	1e-49	29.46	1359	XP_025315405.1
pleckstrin homology domain-containing family A member 5 isoform X6 [Neovison vison]	Neovison vison	202	202	0.48	1e-49	28.73	1245	XP_044083349.1
pleckstrin homology domain-containing family A member 7 isoform X13 [Canis lupus dingo]	Canis lupus dingo	202	202	0.47	1e-49	29.46	1241	XP_025315418.1
pleckstrin homology domain-containing family A member 7 isoform X14 [Canis lupus dingo]	Canis lupus dingo	202	202	0.47	1e-49	29.46	1187	XP_025315419.1
pleckstrin homology domain-containing family A member 5 isoform X11 [Lontra canadensis]	Lontra canadensis	202	202	0.48	1e-49	28.94	1123	XP_032710998.1
pleckstrin homology domain-containing family A member 5 isoform X15 [Pan paniscus]	Pan paniscus	202	202	0.41	1e-49	30.67	1124	XP_034791343.1
pleckstrin homology domain-containing family A member 5 isoform X15 [Pan troglodytes]	Pan troglodytes	202	202	0.41	1e-49	30.67	1124	XP_016778537.1
pleckstrin homology domain-containing family A member 5 isoform X10 [Papio anubis]	Papio anubis	202	251	0.64	1e-49	30.51	1217	XP_009178579.2
pleckstrin homology domain-containing family A member 5 isoform X7 [Equus asinus]	Equus asinus	202	202	0.41	1e-49	29.72	1181	XP_044631137.1
pleckstrin homology domain-containing family A member 5 isoform X15 [Homo sapiens]	Homo sapiens	196	196	0.41	1e-49	29.37	628	XP_016874990.1
pleckstrin homology domain-containing family A member 5 isoform X1 [Choloepus didactylus]	Choloepus didactylus	202	250	0.64	1e-49	30.78	1283	XP_037700933.1
PREDICTED: pleckstrin homology domain-containing family A member 5 isoform X4 [Rhinopithecus bieti]	Rhinopithecus bieti	196	196	0.41	1e-49	29.8	628	XP_017744109.1
PLEKHA5 isoform 2 [Pongo abelii]	Pongo abelii	202	250	0.64	1e-49	30.54	1284	PNJ26971.1
pleckstrin homology domain-containing family A member 5 isoform X2 [Choloepus didactylus]	Choloepus didactylus	202	250	0.64	1e-49	30.78	1269	XP_037700934.1
pleckstrin homology domain-containing family A member 5 isoform X6 [Ovis aries]	Ovis aries	202	250	0.71	1e-49	29.46	1249	XP_042103388.1
pleckstrin homology domain-containing family A member 5 isoform X12 [Pan troglodytes]	Pan troglodytes	202	202	0.41	1e-49	30.17	1176	XP_016778532.1
pleckstrin homology domain-containing family A member 5 isoform X7 [Neovison vison]	Neovison vison	202	202	0.48	1e-49	28.73	1227	XP_044083350.1
pleckstrin homology domain-containing family A member 5 isoform X4 [Lontra canadensis]	Lontra canadensis	202	202	0.48	1e-49	28.94	1244	XP_032710990.1
pleckstrin homology domain-containing family A member 5 isoform X13 [Pan paniscus]	Pan paniscus	202	202	0.41	1e-49	30.17	1176	XP_034791341.1
PLEKHA5 isoform 5 [Pongo abelii]	Pongo abelii	202	202	0.41	1e-49	30.17	1176	PNJ26974.1
pleckstrin homology domain-containing family A member 5 isoform 12 [Homo sapiens]	Homo sapiens	202	249	0.64	1e-49	30.54	1219	NP_001372858.1
pleckstrin homology domain-containing family A member 7 isoform X4 [Canis lupus dingo]	Canis lupus dingo	202	254	0.59	1e-49	29.46	1336	XP_025315407.1
pleckstrin homology domain-containing family A member 5 isoform X1 [Pongo abelii]	Pongo abelii	202	202	0.41	1e-49	30.3	1118	XP_024112466.1
pleckstrin homology domain-containing family A member 5 isoform X9 [Nomascus leucogenys]	Nomascus leucogenys	202	202	0.41	1e-49	30.17	1176	XP_030660854.1
pleckstrin homology domain-containing family A member 5 isoform X1 [Hylobates moloch]	Hylobates moloch	202	252	0.65	1e-49	30.54	1284	XP_032015636.1
pleckstrin homology domain-containing family A member 5 isoform X18 [Neovison vison]	Neovison vison	202	202	0.48	1e-49	28.73	1124	XP_044083362.1
pleckstrin homology domain-containing family A member 5 isoform X10 [Ovis aries]	Ovis aries	202	202	0.48	1e-49	29.48	1210	XP_042103392.1
PREDICTED: pleckstrin homology domain-containing family A member 5 isoform X4 [Capra hircus]	Capra hircus	202	250	0.71	1e-49	29.67	1236	XP_017903906.1
pleckstrin homology domain-containing family A member 5 isoform 14 [Homo sapiens]	Homo sapiens	202	244	0.64	1e-49	30.54	1207	NP_001372860.1
pleckstrin homology domain-containing family A member 5 isoform X5 [Nomascus leucogenys]	Nomascus leucogenys	202	252	0.65	1e-49	30.54	1264	XP_030660850.1
pleckstrin homology domain-containing family A member 5 isoform X1 [Theropithecus gelada]	Theropithecus gelada	202	252	0.64	1e-49	30.51	1288	XP_025257715.1
pleckstrin homology domain-containing family A member 5 isoform X4 [Hylobates moloch]	Hylobates moloch	202	245	0.65	1e-49	30.54	1272	XP_032015640.1
pleckstrin homology domain-containing family A member 5 isoform X5 [Hylobates moloch]	Hylobates moloch	202	251	0.65	1e-49	30.54	1264	XP_032015641.1
pleckstrin homology domain-containing family A member 5 isoform X7 [Ovis aries]	Ovis aries	202	243	0.71	1e-49	29.48	1237	XP_042103389.1
PREDICTED: pleckstrin homology domain-containing family A member 5 isoform X6 [Macaca fascicularis]	Macaca fascicularis	202	251	0.65	1e-49	30.51	1217	XP_005570335.1
pleckstrin homology domain-containing family A member 5 isoform X2 [Nomascus leucogenys]	Nomascus leucogenys	202	252	0.65	1e-49	30.54	1279	XP_030660847.1
pleckstrin homology domain-containing family A member 5 isoform X9 [Chlorocebus sabaeus]	Chlorocebus sabaeus	202	251	0.64	1e-49	30.51	1216	XP_037846207.1
pleckstrin homology domain-containing family A member 5 isoform X7 [Papio anubis]	Papio anubis	202	252	0.65	1e-49	30.51	1238	XP_009178576.2
pleckstrin homology domain-containing family A member 5 isoform X16 [Pan paniscus]	Pan paniscus	201	201	0.41	1e-49	30.3	1118	XP_008967838.2
pleckstrin homology domain-containing family A member 5 isoform X1 [Nomascus leucogenys]	Nomascus leucogenys	202	252	0.65	1e-49	30.54	1284	XP_030660845.1
pleckstrin homology domain-containing family A member 5 isoform X2 [Hylobates moloch]	Hylobates moloch	202	252	0.65	1e-49	30.54	1279	XP_032015638.1
pleckstrin homology domain-containing family A member 5 isoform X4 [Pan paniscus]	Pan paniscus	202	249	0.64	1e-49	30.54	1264	XP_034791330.1
pleckstrin homology domain-containing family A member 5 isoform X16 [Pan troglodytes]	Pan troglodytes	201	201	0.41	1e-49	30.3	1118	XP_016778538.1
pleckstrin homology domain-containing family A member 5 isoform X5 [Pan troglodytes]	Pan troglodytes	202	249	0.64	1e-49	30.54	1264	XP_016778525.1
pleckstrin homology domain-containing family A member 5 isoform X1 [Dromaius novaehollandiae]	Dromaius novaehollandiae	202	202	0.46	1e-49	27.91	1185	XP_025968046.1
PREDICTED: pleckstrin homology domain-containing family A member 5 isoform X7 [Macaca fascicularis]	Macaca fascicularis	202	251	0.64	1e-49	30.51	1212	XP_015285930.1
pleckstrin homology domain-containing family A member 5 isoform X13 [Hylobates moloch]	Hylobates moloch	201	201	0.41	1e-49	30.54	1124	XP_032015650.1
pleckstrin homology domain-containing family A member 5 isoform X9 [Dromaius novaehollandiae]	Dromaius novaehollandiae	202	202	0.46	1e-49	27.91	1182	XP_025968054.1
pleckstrin homology domain-containing family A member 5 isoform X5 [Lontra canadensis]	Lontra canadensis	202	202	0.48	1e-49	28.94	1226	XP_032710991.1
pleckstrin homology domain-containing family A member 5 isoform X8 [Chlorocebus sabaeus]	Chlorocebus sabaeus	202	251	0.65	1e-49	30.51	1221	XP_007966003.2
pleckstrin homology domain-containing family A member 7 isoform X8 [Canis lupus dingo]	Canis lupus dingo	202	254	0.59	1e-49	29.46	1296	XP_025315411.1
pleckstrin homology domain-containing family A member 5 isoform X2 [Dromaius novaehollandiae]	Dromaius novaehollandiae	201	201	0.46	1e-49	27.91	1167	XP_025968047.1
pleckstrin homology domain-containing family A member 7 isoform X5 [Oncorhynchus mykiss]	Oncorhynchus mykiss	202	299	0.45	2e-49	39.35	1385	XP_021421996.2
pleckstrin homology domain-containing family A member 5 isoform X2 [Pan troglodytes]	Pan troglodytes	202	249	0.64	2e-49	30.54	1279	XP_016778521.1
pleckstrin homology domain-containing family A member 5 isoform X9 [Lontra canadensis]	Lontra canadensis	201	201	0.48	2e-49	28.39	1175	XP_032710995.1
pleckstrin homology domain-containing family A member 5 isoform X2 [Papio anubis]	Papio anubis	202	251	0.65	2e-49	30.51	1284	XP_003906132.2
pleckstrin homology domain-containing family A member 5 isoform X1 [Pan paniscus]	Pan paniscus	202	249	0.64	2e-49	30.54	1284	XP_034791328.1
PREDICTED: pleckstrin homology domain-containing family A member 5 isoform X6 [Rhinopithecus bieti]	Rhinopithecus bieti	196	196	0.41	2e-49	29.8	623	XP_017744111.1
pleckstrin homology domain-containing family A member 5 isoform X1 [Pan troglodytes]	Pan troglodytes	202	249	0.64	2e-49	30.54	1284	XP_016778520.1
pleckstrin homology domain-containing family A member 5 isoform X4 [Nomascus leucogenys]	Nomascus leucogenys	202	245	0.65	2e-49	30.54	1272	XP_030660849.1
pleckstrin homology domain-containing family A member 5 isoform X11 [Chlorocebus sabaeus]	Chlorocebus sabaeus	201	244	0.65	2e-49	30.51	1209	XP_037846209.1
pleckstrin homology domain-containing family A member 5 isoform X2 [Gorilla gorilla gorilla]	Gorilla gorilla gorilla	201	201	0.41	2e-49	30.3	1118	XP_030856578.1
pleckstrin homology domain-containing family A member 5 isoform X14 [Pan paniscus]	Pan paniscus	201	201	0.41	2e-49	30.67	1159	XP_034791342.1
pleckstrin homology domain-containing family A member 5 isoform X3 [Papio anubis]	Papio anubis	202	251	0.64	2e-49	30.51	1280	XP_009178572.2
pleckstrin homology domain-containing family A member 5 isoform X14 [Pan troglodytes]	Pan troglodytes	201	201	0.41	2e-49	30.67	1159	XP_016778536.1
pleckstrin homology domain-containing family A member 5 isoform X7 [Choloepus didactylus]	Choloepus didactylus	201	201	0.41	2e-49	30.22	1186	XP_037700939.1
pleckstrin homology domain-containing family A member 5 isoform X3 [Pan paniscus]	Pan paniscus	202	245	0.64	2e-49	30.54	1272	XP_034791329.1
pleckstrin homology domain-containing family A member 5 isoform X17 [Papio anubis]	Papio anubis	201	201	0.41	2e-49	30.65	1124	XP_009178587.2
pleckstrin homology domain-containing family A member 5 isoform X9 [Neovison vison]	Neovison vison	201	248	0.72	2e-49	28.5	1215	XP_044083352.1
pleckstrin homology domain-containing family A member 5 isoform X2 [Theropithecus gelada]	Theropithecus gelada	202	251	0.65	2e-49	30.51	1284	XP_025257716.1
pleckstrin homology domain-containing family A member 5 isoform X1 [Papio anubis]	Papio anubis	202	251	0.65	2e-49	30.51	1285	XP_009178571.2
pleckstrin homology domain-containing family A member 5 isoform X4 [Pan troglodytes]	Pan troglodytes	202	245	0.64	2e-49	30.54	1272	XP_016778523.1
pleckstrin homology domain-containing family A member 5 isoform X10 [Dromaius novaehollandiae]	Dromaius novaehollandiae	201	201	0.46	2e-49	27.91	1124	XP_025968056.1
pleckstrin homology domain-containing family A member 5 isoform X1 [Gorilla gorilla gorilla]	Gorilla gorilla gorilla	202	245	0.64	2e-49	30.54	1272	XP_030856577.1
pleckstrin homology domain-containing family A member 5 isoform X14 [Ovis aries]	Ovis aries	201	201	0.48	2e-49	29.48	1124	XP_042103396.1
pleckstrin homology domain-containing family A member 5 isoform X12 [Neovison vison]	Neovison vison	201	201	0.48	2e-49	28.73	1187	XP_044083356.1
pleckstrin homology domain-containing family A member 7 isoform X10 [Pimephales promelas]	Pimephales promelas	201	255	0.33	2e-49	39.19	1220	XP_039539837.1
pleckstrin homology domain-containing family A member 5 isoform X7 [Chlorocebus sabaeus]	Chlorocebus sabaeus	201	251	0.65	2e-49	30.51	1237	XP_007966000.2
pleckstrin homology domain-containing family A member 5 isoform X6 [Papio anubis]	Papio anubis	201	244	0.65	2e-49	30.51	1272	XP_009178575.2
pleckstrin homology domain-containing family A member 5 isoform X7 [Lontra canadensis]	Lontra canadensis	201	201	0.48	2e-49	28.94	1186	XP_032710993.1
pleckstrin homology domain-containing family A member 5 isoform X8 [Pan paniscus]	Pan paniscus	201	201	0.41	2e-49	30.67	1214	XP_034791334.1
PREDICTED: pleckstrin homology domain-containing family A member 5 isoform X1 [Colobus angolensis palliatus]	Colobus angolensis palliatus	201	251	0.65	2e-49	30.51	1284	XP_011810211.1
pleckstrin homology domain-containing family A member 7 isoform X15 [Pimephales promelas]	Pimephales promelas	201	261	0.4	2e-49	38.78	1264	XP_039512735.1
pleckstrin homology domain-containing family A member 5 isoform X8 [Dromaius novaehollandiae]	Dromaius novaehollandiae	201	246	0.71	2e-49	27.91	1275	XP_025968053.1
pleckstrin homology domain-containing family A member 5 isoform X5 [Papio anubis]	Papio anubis	201	244	0.65	2e-49	30.51	1273	XP_009178574.2
pleckstrin homology domain-containing family A member 5 isoform X12 [Ovis aries]	Ovis aries	201	201	0.48	2e-49	29.48	1170	XP_042103394.1
pleckstrin homology domain-containing family A member 5 isoform X13 [Chlorocebus sabaeus]	Chlorocebus sabaeus	201	251	0.65	2e-49	30.48	1195	XP_037846211.1
pleckstrin homology domain-containing family A member 5 isoform X3 [Nomascus leucogenys]	Nomascus leucogenys	201	251	0.65	2e-49	30.17	1278	XP_030660848.1
pleckstrin homology domain-containing family A member 5 isoform X6 [Pan paniscus]	Pan paniscus	201	201	0.41	2e-49	30.67	1226	XP_034791332.1
pleckstrin homology domain-containing family A member 5 isoform X1 [Chlorocebus sabaeus]	Chlorocebus sabaeus	201	251	0.65	2e-49	30.51	1284	XP_007965994.2
pleckstrin homology domain-containing family A member 5 isoform X4 [Dromaius novaehollandiae]	Dromaius novaehollandiae	201	201	0.46	2e-49	27.91	1127	XP_025968049.1
pleckstrin homology domain-containing family A member 7 isoform X6 [Canis lupus dingo]	Canis lupus dingo	201	253	0.59	2e-49	29.46	1323	XP_025315409.1
pleckstrin homology domain-containing family A member 5 isoform X16 [Papio anubis]	Papio anubis	201	201	0.41	2e-49	30.64	1125	XP_009178586.2
pleckstrin homology domain-containing family A member 5 isoform X6 [Pan troglodytes]	Pan troglodytes	201	201	0.41	2e-49	30.67	1226	XP_016778526.1
pleckstrin homology domain-containing family A member 5 isoform X11 [Neovison vison]	Neovison vison	201	242	0.72	2e-49	28.5	1203	XP_044083355.1
pleckstrin homology domain-containing family A member 5 isoform X6 [Nomascus leucogenys]	Nomascus leucogenys	201	201	0.41	2e-49	30.54	1226	XP_030660851.1
pleckstrin homology domain-containing family A member 5 isoform X6 [Chlorocebus sabaeus]	Chlorocebus sabaeus	201	251	0.65	2e-49	30.51	1264	XP_007965999.2
pleckstrin homology domain-containing family A member 5 isoform X12 [Hylobates moloch]	Hylobates moloch	201	201	0.41	2e-49	30.67	1159	XP_032015649.1
pleckstrin homology domain-containing family A member 5 isoform 17 [Homo sapiens]	Homo sapiens	201	201	0.41	2e-49	30.67	1161	NP_001372863.1
pleckstrin homology domain-containing family A member 7 isoform X3 [Clupea harengus]	Clupea harengus	201	259	0.32	2e-49	41.06	1284	XP_031425362.1
pleckstrin homology domain-containing family A member 5 isoform X5 [Piliocolobus tephrosceles]	Piliocolobus tephrosceles	195	195	0.41	2e-49	29.43	623	XP_023081931.1
pleckstrin homology domain-containing family A member 5 isoform 10 [Homo sapiens]	Homo sapiens	201	201	0.41	2e-49	30.54	1242	NP_001372856.1
PREDICTED: pleckstrin homology domain-containing family A member 5 isoform X7 [Cercocebus atys]	Cercocebus atys	201	251	0.66	2e-49	30.64	1216	XP_011913793.1
pleckstrin homology domain-containing family A member 5 isoform 2 [Homo sapiens]	Homo sapiens	201	201	0.41	2e-49	30.17	1174	NP_001137293.2
pleckstrin homology domain-containing family A member 5 isoform X1 [Ovis aries]	Ovis aries	201	249	0.71	2e-49	29.46	1312	XP_042103384.1
pleckstrin homology domain-containing family A member 5 isoform X9 [Hylobates moloch]	Hylobates moloch	201	201	0.41	2e-49	30.54	1187	XP_032015646.1
pleckstrin homology domain containing, family A member 5, isoform CRA_d [Homo sapiens]	Homo sapiens	201	201	0.41	2e-49	30.3	1060	EAW96396.1
pleckstrin homology domain-containing family A member 5 isoform X5 [Pan paniscus]	Pan paniscus	201	201	0.41	2e-49	30.67	1234	XP_034791331.1
pleckstrin homology domain-containing family A member 5 isoform X15 [Lontra canadensis]	Lontra canadensis	201	243	0.72	2e-49	28.39	1265	XP_032711002.1
pleckstrin homology domain-containing family A member 5 isoform X32 [Chlorocebus sabaeus]	Chlorocebus sabaeus	201	201	0.41	2e-49	30.61	1070	XP_037846224.1
pleckstrin homology domain-containing family A member 5 isoform X6 [Hylobates moloch]	Hylobates moloch	201	201	0.41	2e-49	30.54	1226	XP_032015643.1
pleckstrin homology domain-containing family A member 5 isoform X3 [Dromaius novaehollandiae]	Dromaius novaehollandiae	201	201	0.46	2e-49	27.91	1145	XP_025968048.1
pleckstrin homology domain-containing family A member 5 isoform X13 [Ovis aries]	Ovis aries	201	201	0.48	2e-49	29.48	1152	XP_042103395.1
pleckstrin homology domain-containing family A member 5 isoform 13 [Homo sapiens]	Homo sapiens	201	248	0.64	2e-49	30.17	1213	NP_001372859.1
PREDICTED: pleckstrin homology domain-containing family A member 5 isoform X2 [Colobus angolensis palliatus]	Colobus angolensis palliatus	201	201	0.41	2e-49	30.48	1176	XP_011810221.1
pleckstrin homology domain-containing family A member 5 isoform X2 [Pan paniscus]	Pan paniscus	201	249	0.64	2e-49	30.17	1278	XP_008967830.2
pleckstrin homology domain-containing family A member 5 isoform X12 [Lontra canadensis]	Lontra canadensis	201	201	0.48	2e-49	28.39	1117	XP_032710999.1
PREDICTED: pleckstrin homology domain-containing family A member 5 isoform X14 [Macaca fascicularis]	Macaca fascicularis	201	201	0.41	2e-49	30.64	1120	XP_005570345.1
pleckstrin homology domain-containing family A member 5 isoform X2 [Lontra canadensis]	Lontra canadensis	201	248	0.72	2e-49	28.39	1277	XP_032710988.1
pleckstrin homology domain-containing family A member 5 isoform 9 [Homo sapiens]	Homo sapiens	201	249	0.64	2e-49	30.54	1262	NP_001372855.1
PREDICTED: pleckstrin homology domain-containing family A member 5 isoform X1 [Capra hircus]	Capra hircus	201	249	0.71	2e-49	29.67	1299	XP_017903903.1
pleckstrin homology domain-containing family A member 5 isoform X2 [Chlorocebus sabaeus]	Chlorocebus sabaeus	201	251	0.64	2e-49	30.64	1279	XP_037846205.1
pleckstrin homology domain-containing family A member 5 isoform X4 [Neovison vison]	Neovison vison	201	243	0.72	2e-49	28.5	1266	XP_044083347.1
pleckstrin homology domain-containing family A member 7 isoform X3 [Gambusia affinis]	Gambusia affinis	201	254	0.35	2e-49	37.9	1340	XP_043956004.1
pleckstrin homology domain-containing family A member 5 isoform X3 [Pan troglodytes]	Pan troglodytes	201	249	0.64	2e-49	30.17	1278	XP_016778522.1
pleckstrin homology domain-containing family A member 5 isoform X15 [Neovison vison]	Neovison vison	201	201	0.48	2e-49	28.5	1176	XP_044083359.1
pleckstrin homology domain-containing family A member 5 isoform X4 [Ovis aries]	Ovis aries	201	243	0.71	3e-49	29.58	1300	XP_042103386.1
pleckstrin homology domain-containing family A member 5 isoform X10 [Pan paniscus]	Pan paniscus	201	201	0.41	3e-49	30.67	1187	XP_034791337.1
pleckstrin homology domain-containing family A member 5 isoform X15 [Papio anubis]	Papio anubis	201	201	0.41	3e-49	30.64	1160	XP_009178585.2
pleckstrin homology domain-containing family A member 5 isoform 4 [Homo sapiens]	Homo sapiens	201	249	0.64	3e-49	30.54	1282	NP_001243399.1
pleckstrin homology domain-containing family A member 5 isoform 32 [Homo sapiens]	Homo sapiens	200	200	0.41	3e-49	30.17	1082	NP_001372878.1
pleckstrin homology domain-containing family A member 5 isoform 29 [Homo sapiens]	Homo sapiens	201	201	0.41	3e-49	30.3	1088	NP_001372875.1
PREDICTED: pleckstrin homology domain-containing family A member 5 isoform X6 [Cercocebus atys]	Cercocebus atys	201	251	0.66	3e-49	30.64	1221	XP_011913792.1
pleckstrin homology domain-containing family A member 5 isoform 26 [Homo sapiens]	Homo sapiens	201	201	0.41	3e-49	30.17	1096	NP_001372872.1
pleckstrin homology domain-containing family A member 6 isoform X17 [Mesocricetus auratus]	Mesocricetus auratus	201	201	0.2	3e-49	40.3	1152	XP_021084780.1
pleckstrin homology domain-containing family A member 5 isoform X20 [Chlorocebus sabaeus]	Chlorocebus sabaeus	201	201	0.41	3e-49	30.64	1124	XP_007966014.2
pleckstrin homology domain-containing family A member 5 isoform X6 [Homo sapiens]	Homo sapiens	201	248	0.64	3e-49	30.17	1208	XP_016874985.1
pleckstrin homology domain-containing family A member 5 isoform 31 [Homo sapiens]	Homo sapiens	200	200	0.41	3e-49	30.3	1083	NP_001372877.1
pleckstrin homology domain-containing family A member 5 isoform X10 [Pan troglodytes]	Pan troglodytes	201	201	0.41	3e-49	30.67	1187	XP_016778530.1
pleckstrin homology domain-containing family A member 7 isoform X2 [Pimephales promelas]	Pimephales promelas	201	279	0.46	3e-49	39.56	1284	XP_039539829.1
pleckstrin homology domain-containing family A member 5 isoform X17 [Neovison vison]	Neovison vison	201	201	0.48	3e-49	28.5	1158	XP_044083361.1
pleckstrin homology domain-containing family A member 7 isoform X4 [Pimephales promelas]	Pimephales promelas	201	276	0.46	3e-49	38.78	1345	XP_039512664.1
pleckstrin homology domain-containing family A member 5 isoform X14 [Papio anubis]	Papio anubis	201	201	0.41	3e-49	29.98	1176	XP_031506181.1
unnamed protein product [Homo sapiens]	Homo sapiens	201	249	0.64	3e-49	30.22	1183	BAG58167.1
pleckstrin homology domain-containing family A member 5 isoform X4 [Chlorocebus sabaeus]	Chlorocebus sabaeus	201	244	0.65	3e-49	30.51	1272	XP_007965997.2
PREDICTED: pleckstrin homology domain-containing family A member 5 isoform X6 [Capra hircus]	Capra hircus	201	201	0.48	3e-49	29.67	1139	XP_017903908.1
pleckstrin homology domain-containing family A member 6 isoform X18 [Microtus oregoni]	Microtus oregoni	201	201	0.22	3e-49	38.87	1154	XP_041504581.1
PREDICTED: pleckstrin homology domain-containing family A member 5 isoform X3 [Capra hircus]	Capra hircus	201	243	0.71	3e-49	29.67	1287	XP_017903905.1
pleckstrin homology domain-containing family A member 5 isoform 19 [Homo sapiens]	Homo sapiens	201	201	0.41	3e-49	30.3	1155	NP_001372865.1
pleckstrin homology domain-containing family A member 5 isoform X2 [Neovison vison]	Neovison vison	201	248	0.72	3e-49	28.5	1278	XP_044083345.1
pleckstrin homology domain-containing family A member 5 isoform 20 [Homo sapiens]	Homo sapiens	201	201	0.41	3e-49	30.67	1142	NP_001372866.1
pleckstrin homology domain-containing family A member 5 isoform X26 [Chlorocebus sabaeus]	Chlorocebus sabaeus	200	200	0.41	3e-49	30.61	1098	XP_037846219.1
PREDICTED: pleckstrin homology domain-containing family A member 5 isoform X2 [Cercocebus atys]	Cercocebus atys	201	251	0.65	3e-49	30.64	1279	XP_011913788.1
PREDICTED: pleckstrin homology domain-containing family A member 5 isoform X4 [Cercocebus atys]	Cercocebus atys	201	244	0.65	3e-49	30.51	1272	XP_011913790.1
PREDICTED: pleckstrin homology domain-containing family A member 5 isoform X2 [Macaca fascicularis]	Macaca fascicularis	201	251	0.65	3e-49	30.51	1275	XP_015285926.1
pleckstrin homology domain-containing family A member 5 isoform X2 [Trematomus bernacchii]	Trematomus bernacchii	200	200	0.2	3e-49	38.38	1148	XP_034001864.1
pleckstrin homology domain-containing family A member 5 isoform X18 [Chlorocebus sabaeus]	Chlorocebus sabaeus	201	201	0.41	3e-49	30.64	1159	XP_007966013.2
PREDICTED: pleckstrin homology domain-containing family A member 5 isoform X1 [Cercocebus atys]	Cercocebus atys	201	251	0.65	3e-49	30.51	1284	XP_011913786.1
pleckstrin homology domain-containing family A member 5 isoform X11 [Papio anubis]	Papio anubis	201	201	0.41	3e-49	30.64	1188	XP_009178580.2
pleckstrin homology domain-containing family A member 5 isoform 7 [Homo sapiens]	Homo sapiens	201	244	0.64	3e-49	30.54	1270	NP_001372853.1
pleckstrin homology domain-containing family A member 5 isoform X3 [Theropithecus gelada]	Theropithecus gelada	200	200	0.41	3e-49	29.98	1176	XP_025257717.1
pleckstrin homology domain-containing family A member 5 isoform X9 [Pan paniscus]	Pan paniscus	201	201	0.41	3e-49	30.3	1208	XP_034791336.1
pleckstrin homology domain-containing family A member 5 isoform X16 [Chlorocebus sabaeus]	Chlorocebus sabaeus	200	200	0.41	3e-49	30.48	1176	XP_007966010.2
pleckstrin homology domain-containing family A member 5 isoform X19 [Neovison vison]	Neovison vison	200	200	0.48	3e-49	28.5	1118	XP_044083363.1
pleckstrin homology domain-containing family A member 5 isoform X5 [Ovis aries]	Ovis aries	201	201	0.48	3e-49	29.46	1273	XP_042103387.1
pleckstrin homology domain-containing family A member 5 isoform X25 [Neovison vison]	Neovison vison	201	201	0.48	3e-49	28.5	1239	XP_044083371.1
pleckstrin homology domain-containing family A member 5 isoform 1 [Homo sapiens]	Homo sapiens	200	200	0.41	3e-49	30.3	1116	NP_061885.2
pleckstrin homology domain-containing family A member 5 isoform X9 [Pan troglodytes]	Pan troglodytes	201	201	0.41	3e-49	30.3	1208	XP_016778529.1
PREDICTED: pleckstrin homology domain-containing family A member 5 isoform X11 [Macaca fascicularis]	Macaca fascicularis	200	200	0.41	3e-49	30.48	1172	XP_005570343.1
pleckstrin homology domain-containing family A member 6 isoform X16 [Mastomys coucha]	Mastomys coucha	200	200	0.22	4e-49	38.87	1153	XP_031238558.1
pleckstrin homology domain-containing family A member 5 isoform X28 [Chlorocebus sabaeus]	Chlorocebus sabaeus	200	200	0.41	4e-49	30.63	1090	XP_037846221.1
pleckstrin homology domain-containing family A member 5 isoform X10 [Chlorocebus sabaeus]	Chlorocebus sabaeus	200	249	0.65	4e-49	30.48	1215	XP_037846208.1
pleckstrin homology domain-containing family A member 5 isoform X12 [Chlorocebus sabaeus]	Chlorocebus sabaeus	200	243	0.65	4e-49	30.48	1203	XP_037846210.1
pleckstrin homology domain-containing family A member 5 isoform X11 [Pan troglodytes]	Pan troglodytes	200	200	0.41	4e-49	30.3	1181	XP_016778531.1
pleckstrin homology domain-containing family A member 5 isoform X11 [Pan paniscus]	Pan paniscus	200	200	0.41	4e-49	30.3	1181	XP_034791338.1
pleckstrin homology domain-containing family A member 7-like isoform X12 [Xiphophorus couchianus]	Xiphophorus couchianus	201	254	0.32	4e-49	40.68	1302	XP_027871221.1
pleckstrin homology domain-containing family A member 5 isoform X19 [Papio anubis]	Papio anubis	200	200	0.41	4e-49	30.11	1118	XP_003906131.2
PREDICTED: pleckstrin homology domain-containing family A member 5 isoform X3 [Colobus angolensis palliatus]	Colobus angolensis palliatus	200	200	0.41	4e-49	30.48	1118	XP_011810228.1
pleckstrin homology domain-containing family A member 5 isoform X8 [Lontra canadensis]	Lontra canadensis	200	200	0.48	4e-49	28.39	1180	XP_032710994.1
pleckstrin homology domain-containing family A member 5 isoform X18 [Ovis aries]	Ovis aries	200	248	0.71	4e-49	29.25	1243	XP_042103400.1
pleckstrin homology domain-containing family A member 5 isoform X30 [Chlorocebus sabaeus]	Chlorocebus sabaeus	200	200	0.41	4e-49	30.61	1085	XP_037846223.1
pleckstrin homology domain-containing family A member 5 isoform X21 [Chlorocebus sabaeus]	Chlorocebus sabaeus	200	200	0.41	4e-49	30.61	1118	XP_007966015.2
pleckstrin homology domain-containing family A member 5 isoform 21 [Homo sapiens]	Homo sapiens	200	200	0.41	4e-49	30.3	1111	NP_001372867.1
pleckstrin homology domain-containing family A member 5 isoform X8 [Nomascus leucogenys]	Nomascus leucogenys	200	200	0.41	4e-49	30.17	1208	XP_030660853.1
pleckstrin homology domain-containing family A member 7 isoform X10 [Xiphophorus hellerii]	Xiphophorus hellerii	201	254	0.32	4e-49	40.68	1297	XP_032416911.1
pleckstrin homology domain-containing family A member 7 isoform X13 [Xiphophorus maculatus]	Xiphophorus maculatus	201	254	0.32	4e-49	40.68	1297	XP_023187953.1
LOW QUALITY PROTEIN: pleckstrin homology domain-containing family A member 5 [Macaca nemestrina]	Macaca nemestrina	201	249	0.65	4e-49	30.86	1281	XP_011739139.1

## Sheet: XP_035672282.1 non-chordates
Description	Scientific Name	Max Score	Total Score	Query Cover	E value	Per. ident	Acc. Len	Accession
uncharacterized protein LOC110453702 isoform X9 [Mizuhopecten yessoensis]	Mizuhopecten yessoensis	187	318	0.54	3e-45	37.31	2107	XP_021358455.1			XP_035672282.1 against non-chordates
uncharacterized protein LOC117335636 isoform X2 [Pecten maximus]	Pecten maximus	187	323	0.49	3e-45	36.76	2278	XP_033751660.1			BLAST on: Mollusca (taxid:6447), Arthropoda (taxid:6656), Nematoda (taxid:6231), Annelida (taxid:6340), Placozoa (taxid:10226), Cnidaria, Ctenophora (taxid:10197), Porifera, Echinodermata (taxid:7586)
uncharacterized protein LOC110453702 isoform X8 [Mizuhopecten yessoensis]	Mizuhopecten yessoensis	187	317	0.54	3e-45	37.31	2108	XP_021358453.1
uncharacterized protein LOC110453702 isoform X5 [Mizuhopecten yessoensis]	Mizuhopecten yessoensis	187	318	0.54	4e-45	37.31	2238	XP_021358449.1
uncharacterized protein LOC110453702 isoform X10 [Mizuhopecten yessoensis]	Mizuhopecten yessoensis	187	318	0.54	4e-45	37.31	1973	XP_021358456.1
uncharacterized protein LOC110453702 isoform X2 [Mizuhopecten yessoensis]	Mizuhopecten yessoensis	187	318	0.54	4e-45	37.31	2281	XP_021358446.1
uncharacterized protein LOC110453702 isoform X4 [Mizuhopecten yessoensis]	Mizuhopecten yessoensis	187	318	0.54	4e-45	37.31	2243	XP_021358448.1
uncharacterized protein LOC110453702 isoform X3 [Mizuhopecten yessoensis]	Mizuhopecten yessoensis	187	318	0.54	4e-45	37.31	2276	XP_021358447.1
uncharacterized protein LOC110453702 isoform X1 [Mizuhopecten yessoensis]	Mizuhopecten yessoensis	187	318	0.54	4e-45	37.31	2282	XP_021358445.1
uncharacterized protein LOC110453702 isoform X6 [Mizuhopecten yessoensis]	Mizuhopecten yessoensis	187	318	0.54	4e-45	37.31	2234	XP_021358451.1
Pleckstrin homology domain-containing family A member 7 [Mizuhopecten yessoensis]	Mizuhopecten yessoensis	187	317	0.54	4e-45	37.31	1967	OWF47951.1
uncharacterized protein LOC117305192 isoform X8 [Asterias rubens]	Asterias rubens	187	302	0.54	5e-45	34.63	1947	XP_033645898.1
uncharacterized protein LOC117305192 isoform X6 [Asterias rubens]	Asterias rubens	187	302	0.54	6e-45	34.63	1990	XP_033645896.1
uncharacterized protein LOC117305192 isoform X5 [Asterias rubens]	Asterias rubens	187	302	0.54	6e-45	34.63	1991	XP_033645895.1
uncharacterized protein LOC117305192 isoform X4 [Asterias rubens]	Asterias rubens	186	302	0.54	6e-45	34.63	2001	XP_033645894.1
uncharacterized protein LOC117305192 isoform X2 [Asterias rubens]	Asterias rubens	186	306	0.54	6e-45	34.63	2016	XP_033645892.1
uncharacterized protein LOC117305192 isoform X3 [Asterias rubens]	Asterias rubens	186	302	0.54	6e-45	34.63	2010	XP_033645893.1
uncharacterized protein LOC117335636 isoform X3 [Pecten maximus]	Pecten maximus	186	321	0.49	6e-45	36.11	2266	XP_033751661.1
uncharacterized protein LOC117335636 isoform X4 [Pecten maximus]	Pecten maximus	186	321	0.49	6e-45	36.11	2250	XP_033751662.1
uncharacterized protein LOC117305192 isoform X1 [Asterias rubens]	Asterias rubens	186	302	0.54	6e-45	34.63	2024	XP_033645891.1
uncharacterized protein LOC117335636 isoform X5 [Pecten maximus]	Pecten maximus	186	321	0.49	7e-45	36.11	2246	XP_033751663.1
uncharacterized protein LOC117335636 isoform X1 [Pecten maximus]	Pecten maximus	186	321	0.49	7e-45	36.11	2294	XP_033751659.1
uncharacterized protein LOC117335636 isoform X7 [Pecten maximus]	Pecten maximus	186	321	0.49	1e-44	36.11	2005	XP_033751665.1
uncharacterized protein LOC111612830 [Centruroides sculpturatus]	Centruroides sculpturatus	186	273	0.62	1e-44	35.86	3278	XP_023209855.1
LOW QUALITY PROTEIN: uncharacterized protein LOC111131248 [Crassostrea virginica]	Crassostrea virginica	181	294	0.48	4e-43	36.69	1870	XP_022334394.1
uncharacterized protein LOC105324266 isoform X13 [Crassostrea gigas]	Crassostrea gigas	179	314	0.5	1e-42	37.41	1684	XP_034334555.1
uncharacterized protein LOC105324266 isoform X15 [Crassostrea gigas]	Crassostrea gigas	179	313	0.5	1e-42	37.41	1648	XP_034334569.1
uncharacterized protein LOC105324266 isoform X14 [Crassostrea gigas]	Crassostrea gigas	179	313	0.5	1e-42	37.41	1669	XP_034334562.1
uncharacterized protein LOC105324266 isoform X12 [Crassostrea gigas]	Crassostrea gigas	179	313	0.5	2e-42	37.41	1705	XP_034334554.1
uncharacterized protein LOC105324266 isoform X17 [Crassostrea gigas]	Crassostrea gigas	178	313	0.5	2e-42	37.41	1565	XP_034334579.1
uncharacterized protein LOC105324266 isoform X6 [Crassostrea gigas]	Crassostrea gigas	178	313	0.5	2e-42	37.41	1817	XP_034334531.1
uncharacterized protein LOC105324266 isoform X1 [Crassostrea gigas]	Crassostrea gigas	178	313	0.5	2e-42	37.41	1853	XP_034334518.1
pleckstrin homology domain-containing family A member 7 isoform X2 [Crassostrea gigas]	Crassostrea gigas	178	313	0.5	2e-42	37.41	1843	XP_034334520.1
uncharacterized protein LOC105324266 isoform X8 [Crassostrea gigas]	Crassostrea gigas	178	313	0.5	2e-42	37.41	1809	XP_034334539.1
uncharacterized protein LOC105324266 isoform X5 [Crassostrea gigas]	Crassostrea gigas	178	313	0.5	2e-42	37.41	1817	XP_034334527.1
uncharacterized protein LOC105324266 isoform X7 [Crassostrea gigas]	Crassostrea gigas	178	313	0.5	2e-42	37.41	1812	XP_034334533.1
uncharacterized protein LOC105324266 isoform X16 [Crassostrea gigas]	Crassostrea gigas	178	314	0.5	2e-42	37.41	1620	XP_011421722.2
uncharacterized protein LOC105324266 isoform X11 [Crassostrea gigas]	Crassostrea gigas	178	313	0.5	3e-42	37.41	1734	XP_034334551.1
pleckstrin homology domain-containing family A member 7-like [Anneissia japonica]	Anneissia japonica	172	259	0.43	9e-41	33.76	1469	XP_033122129.1
Pleckstrin homology domain-containing family A member 7 [Mytilus coruscus]	Mytilus coruscus	171	306	0.48	3e-40	37.78	2052	CAC5361254.1
Pleckstrin homology domain-containing family A member 7 [Mytilus coruscus]	Mytilus coruscus	171	306	0.48	3e-40	37.78	2091	CAC5361253.1
uncharacterized protein LOC593558 [Strongylocentrotus purpuratus]	Strongylocentrotus purpuratus	171	288	0.47	4e-40	34.49	2122	XP_030844717.1
hypothetical protein LOTGIDRAFT_116805 [Lottia gigantea]	Lottia gigantea	156	156	0.2	5e-40	36.09	258	XP_009053931.1
uncharacterized protein LOC121382369 [Gigantopelta aegis]	Gigantopelta aegis	166	300	0.54	9e-39	33.25	2105	XP_041367889.1
Ofus.G13475 [Owenia fusiformis]	Owenia fusiformis	166	264	0.42	1e-38	35.98	1840	CAC9664333.1
uncharacterized protein LOC115213919 isoform X3 [Octopus sinensis]	Octopus sinensis	165	295	0.5	2e-38	35.94	1607	XP_029638767.1
uncharacterized protein LOC115213919 isoform X1 [Octopus sinensis]	Octopus sinensis	164	295	0.49	3e-38	35.94	1801	XP_029638765.1
pleckstrin-like protein domain-containing family a member 7 [Plakobranchus ocellatus]	Plakobranchus ocellatus	158	285	0.48	4e-36	34.3	2302	GFN78714.1
hypothetical protein EGW08_019174 [Elysia chlorotica]	Elysia chlorotica	139	139	0.19	4e-34	34.35	264	RUS73059.1
unnamed protein product [Candidula unifasciata]	Candidula unifasciata	150	286	0.61	6e-34	33.56	1380	CAG5116219.1
Pleckstrin homology domain-containing family A member 7 [Mytilus edulis]	Mytilus edulis	147	147	0.18	1e-33	39.27	622	CAG2190311.1
PREDICTED: uncharacterized protein LOC106074128 [Biomphalaria glabrata]	Biomphalaria glabrata	142	240	0.38	3e-31	33.33	1580	XP_013090310.1
LOW QUALITY PROTEIN: uncharacterized protein LOC112558692 [Pomacea canaliculata]	Pomacea canaliculata	139	241	0.43	3e-30	29.09	1927	XP_025085065.1
uncharacterized protein LOC101852180 [Aplysia californica]	Aplysia californica	137	207	0.44	1e-29	27.21	2001	XP_005099495.1
uncharacterized protein LOC105324266 isoform X4 [Crassostrea gigas]	Crassostrea gigas	135	270	0.45	4e-29	35.53	1818	XP_034334525.1
uncharacterized protein LOC105324266 isoform X10 [Crassostrea gigas]	Crassostrea gigas	135	231	0.44	4e-29	28.87	1784	XP_034334549.1
uncharacterized protein LOC105324266 isoform X3 [Crassostrea gigas]	Crassostrea gigas	135	267	0.45	4e-29	28.87	1830	XP_034334524.1
uncharacterized protein LOC105324266 isoform X9 [Crassostrea gigas]	Crassostrea gigas	135	231	0.44	5e-29	28.87	1792	XP_034334545.1
uncharacterized protein LOC117335636 isoform X6 [Pecten maximus]	Pecten maximus	134	236	0.36	6e-29	28.42	2142	XP_033751664.1
uncharacterized protein LOC113551232 isoform X2 [Rhopalosiphum maidis]	Rhopalosiphum maidis	132	234	0.74	3e-28	29.64	1982	XP_026809151.1
unnamed protein product [Mytilus edulis]	Mytilus edulis	132	132	0.27	3e-28	28.57	1403	CAG2190313.1
unnamed protein product [Mytilus edulis]	Mytilus edulis	132	132	0.32	3e-28	26.52	1442	CAG2190312.1
Hypothetical predicted protein [Mytilus galloprovincialis]	Mytilus galloprovincialis	131	224	0.34	6e-28	28.49	1690	VDI02583.1
Hypothetical predicted protein [Mytilus galloprovincialis]	Mytilus galloprovincialis	131	224	0.34	6e-28	28.49	2027	VDI02578.1
uncharacterized protein LOC113551232 isoform X3 [Rhopalosiphum maidis]	Rhopalosiphum maidis	131	233	0.74	6e-28	29.64	1982	XP_026809153.1
uncharacterized protein LOC113551232 isoform X6 [Rhopalosiphum maidis]	Rhopalosiphum maidis	131	233	0.74	7e-28	29.64	1953	XP_026809156.1
Hypothetical predicted protein [Mytilus galloprovincialis]	Mytilus galloprovincialis	131	224	0.34	7e-28	28.49	1698	VDI02582.1
Hypothetical predicted protein [Mytilus galloprovincialis]	Mytilus galloprovincialis	131	224	0.34	7e-28	28.49	1737	VDI02579.1
Hypothetical predicted protein [Mytilus galloprovincialis]	Mytilus galloprovincialis	131	224	0.34	7e-28	28.49	1696	VDI02586.1
uncharacterized protein LOC113551232 isoform X1 [Rhopalosiphum maidis]	Rhopalosiphum maidis	131	233	0.74	7e-28	29.64	1983	XP_026809150.1
uncharacterized protein LOC113551232 isoform X5 [Rhopalosiphum maidis]	Rhopalosiphum maidis	131	233	0.74	7e-28	29.64	1957	XP_026809155.1
pleckstrin-like protein domain-containing family A member 7 [Elysia marginata]	Elysia marginata	131	239	0.5	7e-28	29.48	2332	GFR89345.1
Hypothetical predicted protein [Mytilus galloprovincialis]	Mytilus galloprovincialis	131	224	0.34	7e-28	28.49	1913	VDI02581.1
Hypothetical predicted protein [Mytilus galloprovincialis]	Mytilus galloprovincialis	130	224	0.34	8e-28	28.49	1737	VDI02584.1
Hypothetical predicted protein [Mytilus galloprovincialis]	Mytilus galloprovincialis	130	224	0.34	8e-28	28.49	1960	VDI02580.1
Hypothetical predicted protein [Mytilus galloprovincialis]	Mytilus galloprovincialis	130	224	0.34	8e-28	28.49	1921	VDI02585.1
uncharacterized protein LOC113551232 isoform X4 [Rhopalosiphum maidis]	Rhopalosiphum maidis	130	232	0.74	9e-28	29.64	1958	XP_026809154.1
uncharacterized protein LOC113551232 isoform X7 [Rhopalosiphum maidis]	Rhopalosiphum maidis	130	207	0.6	9e-28	29.64	1934	XP_026809157.1
uncharacterized protein LOC110453702 isoform X7 [Mizuhopecten yessoensis]	Mizuhopecten yessoensis	130	236	0.41	1e-27	28.14	2192	XP_021358452.1
uncharacterized protein LOC119721637 isoform X5 [Patiria miniata]	Patiria miniata	130	253	0.55	1e-27	28.95	2091	XP_038047618.1
uncharacterized protein LOC114129896 isoform X2 [Aphis gossypii]	Aphis gossypii	130	236	0.75	1e-27	29.46	2003	XP_027850567.1
hypothetical protein AGLY_000009 [Aphis glycines]	Aphis glycines	130	233	0.74	1e-27	29.46	2020	KAE9544468.1
uncharacterized protein LOC119721637 isoform X2 [Patiria miniata]	Patiria miniata	130	252	0.55	2e-27	28.95	2214	XP_038047615.1
PH domain-containing protein [Aphis craccivora]	Aphis craccivora	129	222	0.72	2e-27	29.85	1941	KAF0764959.1
uncharacterized protein LOC119721637 isoform X3 [Patiria miniata]	Patiria miniata	129	252	0.55	2e-27	28.95	2178	XP_038047616.1
uncharacterized protein LOC119721637 isoform X1 [Patiria miniata]	Patiria miniata	129	252	0.55	2e-27	28.95	2223	XP_038047614.1
uncharacterized protein LOC115213919 isoform X2 [Octopus sinensis]	Octopus sinensis	129	213	0.38	3e-27	28.39	1665	XP_029638766.1
hypothetical protein EGW08_019176 [Elysia chlorotica]	Elysia chlorotica	128	128	0.26	3e-27	29.75	967	RUS73061.1
uncharacterized protein LOC114129896 isoform X1 [Aphis gossypii]	Aphis gossypii	129	235	0.75	3e-27	29.46	2004	XP_027850559.1
uncharacterized protein LOC114129896 isoform X3 [Aphis gossypii]	Aphis gossypii	129	235	0.75	3e-27	29.46	1985	XP_027850574.1
uncharacterized protein LOC114129896 isoform X5 [Aphis gossypii]	Aphis gossypii	129	234	0.75	4e-27	29.46	1955	XP_027850592.1
uncharacterized protein LOC114129896 isoform X4 [Aphis gossypii]	Aphis gossypii	129	234	0.75	4e-27	29.46	1961	XP_027850583.1
uncharacterized protein LOC112603811 isoform X2 [Melanaphis sacchari]	Melanaphis sacchari	129	230	0.7	4e-27	29.76	1983	XP_025208357.1
uncharacterized protein LOC112603811 isoform X1 [Melanaphis sacchari]	Melanaphis sacchari	127	229	0.7	9e-27	29.76	1984	XP_025208356.1
uncharacterized protein LOC112603811 isoform X3 [Melanaphis sacchari]	Melanaphis sacchari	127	229	0.7	9e-27	29.76	1983	XP_025208358.1
uncharacterized protein LOC112603811 isoform X6 [Melanaphis sacchari]	Melanaphis sacchari	127	228	0.7	1e-26	29.76	1954	XP_025208361.1
uncharacterized protein LOC112603811 isoform X4 [Melanaphis sacchari]	Melanaphis sacchari	127	228	0.7	1e-26	29.76	1960	XP_025208359.1
uncharacterized protein LOC112603811 isoform X5 [Melanaphis sacchari]	Melanaphis sacchari	127	228	0.7	1e-26	29.76	1959	XP_025208360.1
PREDICTED: uncharacterized protein LOC107165454 isoform X3 [Diuraphis noxia]	Diuraphis noxia	127	229	0.74	1e-26	28.54	1959	XP_015369190.1
PREDICTED: uncharacterized protein LOC107165454 isoform X1 [Diuraphis noxia]	Diuraphis noxia	127	229	0.74	1e-26	28.54	1983	XP_015369172.1
PREDICTED: uncharacterized protein LOC107165454 isoform X5 [Diuraphis noxia]	Diuraphis noxia	127	228	0.74	1e-26	28.54	1953	XP_015369202.1
PREDICTED: uncharacterized protein LOC107165454 isoform X4 [Diuraphis noxia]	Diuraphis noxia	127	228	0.74	1e-26	28.54	1958	XP_015369197.1
PREDICTED: uncharacterized protein LOC107165454 isoform X6 [Diuraphis noxia]	Diuraphis noxia	127	202	0.6	1e-26	28.54	1934	XP_015369212.1
Pleckstrin homology domain,PH domain-like [Cinara cedri]	Cinara cedri	123	226	0.7	2e-25	27.66	1955	VVC24583.1
uncharacterized protein LOC119721637 isoform X4 [Patiria miniata]	Patiria miniata	122	216	0.43	5e-25	29.37	2107	XP_038047617.1
uncharacterized protein LOC110978001 isoform X12 [Acanthaster planci]	Acanthaster planci	120	330	0.43	1e-24	49.52	2085	XP_022088314.1
uncharacterized protein LOC110978001 isoform X10 [Acanthaster planci]	Acanthaster planci	120	330	0.43	2e-24	49.52	2132	XP_022088312.1
uncharacterized protein LOC110978001 isoform X2 [Acanthaster planci]	Acanthaster planci	120	330	0.43	2e-24	49.52	2209	XP_022088303.1
uncharacterized protein LOC110978001 isoform X9 [Acanthaster planci]	Acanthaster planci	120	330	0.43	2e-24	49.52	2170	XP_022088311.1
uncharacterized protein LOC110978001 isoform X7 [Acanthaster planci]	Acanthaster planci	120	330	0.43	2e-24	49.52	2184	XP_022088308.1
uncharacterized protein LOC110978001 isoform X3 [Acanthaster planci]	Acanthaster planci	120	330	0.43	2e-24	49.52	2204	XP_022088304.1
uncharacterized protein LOC110978001 isoform X5 [Acanthaster planci]	Acanthaster planci	120	330	0.43	2e-24	49.52	2195	XP_022088306.1
uncharacterized protein LOC110978001 isoform X1 [Acanthaster planci]	Acanthaster planci	120	330	0.43	2e-24	49.52	2218	XP_022088302.1
uncharacterized protein LOC110978001 isoform X6 [Acanthaster planci]	Acanthaster planci	120	330	0.43	2e-24	49.52	2190	XP_022088307.1
uncharacterized protein LOC110978001 isoform X4 [Acanthaster planci]	Acanthaster planci	120	330	0.43	2e-24	49.52	2203	XP_022088305.1
uncharacterized protein LOC110978001 isoform X8 [Acanthaster planci]	Acanthaster planci	116	210	0.34	2e-23	28.65	2173	XP_022088310.1
uncharacterized protein LOC110978001 isoform X11 [Acanthaster planci]	Acanthaster planci	116	210	0.34	2e-23	28.65	2102	XP_022088313.1
hypothetical protein B566_EDAN011430 [Ephemera danica]	Ephemera danica	116	224	0.41	2e-23	28.23	3131	KAF4520778.1
uncharacterized protein LOC112687055 isoform X3 [Sipha flava]	Sipha flava	116	223	0.46	3e-23	34.84	1959	XP_025415374.1
uncharacterized protein LOC112687055 isoform X5 [Sipha flava]	Sipha flava	116	223	0.46	3e-23	34.84	1953	XP_025415377.1
uncharacterized protein LOC112687055 isoform X4 [Sipha flava]	Sipha flava	115	223	0.46	3e-23	34.84	1958	XP_025415375.1
uncharacterized protein LOC112687055 isoform X6 [Sipha flava]	Sipha flava	115	199	0.33	3e-23	43.7	1934	XP_025415378.1
uncharacterized protein LOC112687055 isoform X2 [Sipha flava]	Sipha flava	115	223	0.46	3e-23	34.84	1982	XP_025415373.1
uncharacterized protein LOC112687055 isoform X1 [Sipha flava]	Sipha flava	115	223	0.46	4e-23	34.84	1983	XP_025415372.1
uncharacterized protein LOC117305192 isoform X7 [Asterias rubens]	Asterias rubens	115	214	0.41	5e-23	29.74	1953	XP_033645897.1
uncharacterized protein LOC117305192 isoform X9 [Asterias rubens]	Asterias rubens	115	213	0.41	6e-23	29.74	1908	XP_033645899.1
uncharacterized protein LOC105699284 isoform X2 [Orussus abietinus]	Orussus abietinus	115	200	0.39	6e-23	27.89	2005	XP_023289886.1
serine/arginine repetitive matrix protein 2 isoform X3 [Orussus abietinus]	Orussus abietinus	115	200	0.39	6e-23	27.89	2005	XP_023289887.1
serine/arginine repetitive matrix protein 2 isoform X1 [Orussus abietinus]	Orussus abietinus	115	200	0.39	7e-23	27.89	2006	XP_023289885.1
serine/arginine repetitive matrix protein 2 isoform X4 [Orussus abietinus]	Orussus abietinus	115	200	0.39	7e-23	27.89	1999	XP_023289888.1
uncharacterized protein LOC111039323 isoform X6 [Myzus persicae]	Myzus persicae	114	259	0.55	9e-23	46.32	1958	XP_022178485.1
uncharacterized protein LOC111039323 isoform X2 [Myzus persicae]	Myzus persicae	114	218	0.46	9e-23	46.32	1982	XP_022178480.1
uncharacterized protein LOC111039323 isoform X3 [Myzus persicae]	Myzus persicae	114	259	0.55	9e-23	46.32	1982	XP_022178481.1
uncharacterized protein LOC111039323 isoform X1 [Myzus persicae]	Myzus persicae	114	259	0.55	9e-23	46.32	1983	XP_022178479.1
uncharacterized protein LOC100159827 isoform X4 [Acyrthosiphon pisum]	Acyrthosiphon pisum	114	211	0.46	9e-23	46.32	1955	XP_029342736.1
uncharacterized protein LOC111039323 isoform X5 [Myzus persicae]	Myzus persicae	114	249	0.53	9e-23	46.32	1959	XP_022178483.1
uncharacterized protein LOC111039323 isoform X7 [Myzus persicae]	Myzus persicae	114	259	0.55	1e-22	46.32	1953	XP_022178486.1
uncharacterized protein LOC100159827 isoform X1 [Acyrthosiphon pisum]	Acyrthosiphon pisum	114	211	0.46	1e-22	46.32	1980	XP_029342733.1
uncharacterized protein LOC111039323 isoform X4 [Myzus persicae]	Myzus persicae	114	259	0.55	1e-22	46.32	1959	XP_022178482.1
uncharacterized protein LOC100159827 isoform X6 [Acyrthosiphon pisum]	Acyrthosiphon pisum	114	185	0.32	1e-22	46.32	1931	XP_029342738.1
uncharacterized protein LOC100159827 isoform X2 [Acyrthosiphon pisum]	Acyrthosiphon pisum	114	211	0.46	1e-22	46.32	1979	XP_029342734.1
uncharacterized protein LOC111039323 isoform X8 [Myzus persicae]	Myzus persicae	114	233	0.42	1e-22	46.32	1934	XP_022178487.1
uncharacterized protein LOC100159827 isoform X5 [Acyrthosiphon pisum]	Acyrthosiphon pisum	114	211	0.46	1e-22	46.32	1950	XP_029342737.1
PREDICTED: uncharacterized protein LOC107165454 isoform X2 [Diuraphis noxia]	Diuraphis noxia	114	216	0.46	1e-22	46.32	1982	XP_015369182.1
uncharacterized protein LOC100159827 isoform X3 [Acyrthosiphon pisum]	Acyrthosiphon pisum	114	211	0.46	1e-22	46.32	1956	XP_029342735.1
hypothetical protein BaRGS_003774 [Batillaria attramentaria]	Batillaria attramentaria	113	113	0.2	1e-22	29.84	797	KAG5691402.1
putative pleckstrin-likey domain-containing family A member 7-like [Apostichopus japonicus]	Apostichopus japonicus	99	99	0.05	3e-22	56.94	72	PIK48068.1
uncharacterized protein LOC116177320 isoform X2 [Photinus pyralis]	Photinus pyralis	111	192	0.44	9e-22	40.43	2532	XP_031352123.1
uncharacterized protein LOC116177320 isoform X1 [Photinus pyralis]	Photinus pyralis	111	192	0.44	1e-21	40.43	2548	XP_031352122.1
uncharacterized protein LOC116177320 isoform X4 [Photinus pyralis]	Photinus pyralis	111	171	0.39	1e-21	40.43	2495	XP_031352125.1
uncharacterized protein LOC116177320 isoform X5 [Photinus pyralis]	Photinus pyralis	111	188	0.29	1e-21	40.43	2070	XP_031352127.1
uncharacterized protein LOC116177320 isoform X3 [Photinus pyralis]	Photinus pyralis	111	192	0.44	1e-21	40.43	2518	XP_031352124.1
putative mediator of RNA polymerase II transcription subunit 26 [Rhagoletis pomonella]	Rhagoletis pomonella	110	110	0.09	1e-21	49.57	740	XP_036317459.1
myb-like protein Q [Rhagoletis pomonella]	Rhagoletis pomonella	109	109	0.09	1e-21	49.57	739	XP_036317463.1
PREDICTED: serine-rich adhesin for platelets-like [Rhagoletis zephyria]	Rhagoletis zephyria	110	110	0.09	2e-21	49.57	2782	XP_017491227.1
probable serine/threonine-protein kinase yakA isoform X8 [Ceratitis capitata]	Ceratitis capitata	110	110	0.12	2e-21	40.37	1498	XP_012160481.1
serine-rich adhesin for platelets isoform X1 [Teleopsis dalmanni]	Teleopsis dalmanni	110	110	0.11	2e-21	43.45	2592	XP_037955712.1
serine-rich adhesin for platelets isoform X2 [Teleopsis dalmanni]	Teleopsis dalmanni	110	110	0.11	2e-21	43.45	2570	XP_037955713.1
PREDICTED: uncharacterized protein LOC106880977 [Octopus bimaculoides]	Octopus bimaculoides	109	193	0.37	3e-21	27.22	1674	XP_014786644.1
uncharacterized protein LOC101451282 isoform X5 [Ceratitis capitata]	Ceratitis capitata	109	183	0.37	3e-21	40.37	2300	XP_012160479.1
uncharacterized protein LOC101451282 isoform X3 [Ceratitis capitata]	Ceratitis capitata	109	188	0.37	3e-21	40.37	2336	XP_004534198.1
uncharacterized protein LOC101451282 isoform X9 [Ceratitis capitata]	Ceratitis capitata	109	188	0.37	3e-21	40.37	2335	XP_004534199.1
uncharacterized protein LOC101451282 isoform X2 [Ceratitis capitata]	Ceratitis capitata	109	183	0.37	3e-21	40.37	2338	XP_012160477.1
uncharacterized protein LOC101451282 isoform X1 [Ceratitis capitata]	Ceratitis capitata	109	183	0.37	3e-21	40.37	2339	XP_012160476.1
uncharacterized protein LOC101451282 isoform X4 [Ceratitis capitata]	Ceratitis capitata	109	183	0.37	3e-21	40.37	2307	XP_012160478.1
uncharacterized protein LOC119685493 isoform X3 [Teleopsis dalmanni]	Teleopsis dalmanni	109	190	0.36	3e-21	43.45	2199	XP_037955714.1
uncharacterized protein LOC119685493 isoform X4 [Teleopsis dalmanni]	Teleopsis dalmanni	109	195	0.36	3e-21	43.45	2196	XP_037955715.1
uncharacterized protein LOC101451282 isoform X10 [Ceratitis capitata]	Ceratitis capitata	109	167	0.32	3e-21	40.37	2289	XP_012160482.1
uncharacterized protein LOC101451282 isoform X6 [Ceratitis capitata]	Ceratitis capitata	109	161	0.32	3e-21	40.37	2293	XP_012160480.1
uncharacterized protein LOC101451282 isoform X7 [Ceratitis capitata]	Ceratitis capitata	109	167	0.32	3e-21	40.37	2290	XP_004534204.1
uncharacterized protein LOC119685493 isoform X6 [Teleopsis dalmanni]	Teleopsis dalmanni	109	189	0.36	3e-21	43.45	2161	XP_037955717.1
uncharacterized protein LOC119685493 isoform X5 [Teleopsis dalmanni]	Teleopsis dalmanni	109	189	0.36	3e-21	43.45	2168	XP_037955716.1
uncharacterized protein LOC119685493 isoform X8 [Teleopsis dalmanni]	Teleopsis dalmanni	109	173	0.31	3e-21	43.45	2150	XP_037955720.1
uncharacterized protein LOC106650297 isoform X3 [Trichogramma pretiosum]	Trichogramma pretiosum	109	109	0.14	4e-21	38.01	2248	XP_023318201.1
uncharacterized protein LOC119685493 isoform X7 [Teleopsis dalmanni]	Teleopsis dalmanni	109	168	0.31	4e-21	43.45	2153	XP_037955718.1
uncharacterized protein LOC106650297 isoform X4 [Trichogramma pretiosum]	Trichogramma pretiosum	109	109	0.14	4e-21	38.01	2240	XP_023318202.1
uncharacterized protein LOC106650297 isoform X5 [Trichogramma pretiosum]	Trichogramma pretiosum	109	174	0.35	4e-21	38.01	2219	XP_023318203.1
protein split ends-like isoform X6 [Trichogramma pretiosum]	Trichogramma pretiosum	109	197	0.4	4e-21	38.01	2123	XP_023318204.1
probable serine/threonine-protein kinase yakA isoform X6 [Zeugodacus cucurbitae]	Zeugodacus cucurbitae	108	108	0.09	4e-21	48.7	1474	XP_028899809.1
uncharacterized protein LOC106650297 isoform X1 [Trichogramma pretiosum]	Trichogramma pretiosum	109	197	0.4	4e-21	38.01	2281	XP_023318199.1
PREDICTED: uncharacterized protein LOC108563122 isoform X4 [Nicrophorus vespilloides]	Nicrophorus vespilloides	109	201	0.37	4e-21	37.66	2448	XP_017777200.1
PREDICTED: uncharacterized protein LOC108563122 isoform X3 [Nicrophorus vespilloides]	Nicrophorus vespilloides	109	201	0.37	4e-21	37.66	2454	XP_017777199.1
PREDICTED: uncharacterized protein LOC108563122 isoform X2 [Nicrophorus vespilloides]	Nicrophorus vespilloides	109	201	0.37	4e-21	37.66	2461	XP_017777198.1
uncharacterized protein LOC106650297 isoform X2 [Trichogramma pretiosum]	Trichogramma pretiosum	109	201	0.4	4e-21	38.01	2273	XP_023318200.1
PREDICTED: uncharacterized protein LOC108563122 isoform X1 [Nicrophorus vespilloides]	Nicrophorus vespilloides	108	200	0.37	5e-21	37.66	2464	XP_017777197.1
PREDICTED: uncharacterized protein LOC108563122 isoform X5 [Nicrophorus vespilloides]	Nicrophorus vespilloides	108	194	0.37	5e-21	37.66	2445	XP_017777201.1
PREDICTED: uncharacterized protein LOC108977483 [Bactrocera latifrons]	Bactrocera latifrons	109	157	0.29	5e-21	48.7	3687	XP_018802728.1
PREDICTED: uncharacterized protein LOC108563122 isoform X7 [Nicrophorus vespilloides]	Nicrophorus vespilloides	108	179	0.32	5e-21	37.66	2415	XP_017777203.1
uncharacterized protein LOC106617373 [Bactrocera oleae]	Bactrocera oleae	108	181	0.34	5e-21	48.7	2316	XP_014089979.2
uncharacterized protein LOC105218112 isoform X1 [Zeugodacus cucurbitae]	Zeugodacus cucurbitae	108	179	0.34	5e-21	48.7	2305	XP_028899804.1
PREDICTED: uncharacterized protein LOC108563122 isoform X6 [Nicrophorus vespilloides]	Nicrophorus vespilloides	108	200	0.37	5e-21	37.66	2434	XP_017777202.1
uncharacterized protein LOC105218112 isoform X2 [Zeugodacus cucurbitae]	Zeugodacus cucurbitae	108	179	0.34	5e-21	48.7	2304	XP_028899805.1
uncharacterized protein LOC105218112 isoform X5 [Zeugodacus cucurbitae]	Zeugodacus cucurbitae	108	157	0.29	5e-21	48.7	2259	XP_028899808.1
uncharacterized protein LOC105218112 isoform X4 [Zeugodacus cucurbitae]	Zeugodacus cucurbitae	108	179	0.34	5e-21	48.7	2266	XP_028899807.1
uncharacterized protein LOC105218112 isoform X3 [Zeugodacus cucurbitae]	Zeugodacus cucurbitae	108	179	0.34	6e-21	48.7	2273	XP_028899806.1
uncharacterized protein LOC106473258 [Limulus polyphemus]	Limulus polyphemus	107	162	0.25	7e-21	39.52	969	XP_013789398.2
Pleckstrin homology domain containing protein [Oryctes borbonicus]	Oryctes borbonicus	108	199	0.44	7e-21	33.04	1592	KRT79555.1
uncharacterized protein LOC122514510 isoform X1 [Polistes fuscatus]	Polistes fuscatus	108	204	0.45	9e-21	34.05	3765	XP_043487323.1
uncharacterized protein LOC122514510 isoform X3 [Polistes fuscatus]	Polistes fuscatus	108	203	0.45	1e-20	34.05	3588	XP_043487325.1
uncharacterized protein LOC105183037 isoform X2 [Harpegnathos saltator]	Harpegnathos saltator	108	207	0.4	1e-20	28.07	3921	XP_025154705.1
uncharacterized protein LOC122514510 isoform X2 [Polistes fuscatus]	Polistes fuscatus	108	204	0.45	1e-20	34.05	3740	XP_043487324.1
putative mediator of RNA polymerase II transcription subunit 26 isoform X4 [Culex quinquefasciatus]	Culex quinquefasciatus	107	107	0.1	1e-20	42.75	2243	XP_038104794.1
conserved hypothetical protein [Culex quinquefasciatus]	Culex quinquefasciatus	108	170	0.39	1e-20	42.75	3031	EDS27457.1
uncharacterized protein LOC120425072 isoform X5 [Culex pipiens pallens]	Culex pipiens pallens	107	107	0.1	1e-20	42.75	2242	XP_039445389.1
uncharacterized protein LOC111504637 isoform X2 [Leptinotarsa decemlineata]	Leptinotarsa decemlineata	107	195	0.42	1e-20	32.13	2531	XP_023015064.1
putative mediator of RNA polymerase II transcription subunit 26 isoform X3 [Culex quinquefasciatus]	Culex quinquefasciatus	107	107	0.1	1e-20	42.75	2256	XP_038104793.1
uncharacterized protein LOC120425072 isoform X4 [Culex pipiens pallens]	Culex pipiens pallens	107	107	0.1	1e-20	42.75	2254	XP_039445388.1
uncharacterized protein LOC120425072 isoform X3 [Culex pipiens pallens]	Culex pipiens pallens	107	107	0.1	1e-20	42.75	2255	XP_039445387.1
putative mediator of RNA polymerase II transcription subunit 26 isoform X1 [Culex quinquefasciatus]	Culex quinquefasciatus	107	107	0.1	1e-20	42.75	2262	XP_038104786.1
uncharacterized protein LOC120425072 isoform X1 [Culex pipiens pallens]	Culex pipiens pallens	107	107	0.1	1e-20	42.75	2261	XP_039445382.1
uncharacterized protein LOC123006857 isoform X2 [Tribolium madens]	Tribolium madens	107	201	0.37	1e-20	40.58	2468	XP_044257649.1
uncharacterized protein LOC6032089 isoform X5 [Culex quinquefasciatus]	Culex quinquefasciatus	107	195	0.44	1e-20	42.75	2080	XP_038104797.1
uncharacterized protein LOC111059440 isoform X3 [Nilaparvata lugens]	Nilaparvata lugens	107	205	0.35	1e-20	27.5	3507	XP_039294555.1
PREDICTED: uncharacterized protein LOC107071555 isoform X2 [Polistes dominula]	Polistes dominula	107	211	0.45	1e-20	27.42	2301	XP_015186126.1
putative mediator of RNA polymerase II transcription subunit 26 isoform X2 [Culex quinquefasciatus]	Culex quinquefasciatus	107	107	0.1	1e-20	42.75	2259	XP_038104792.1
uncharacterized protein LOC6032089 isoform X6 [Culex quinquefasciatus]	Culex quinquefasciatus	107	195	0.44	1e-20	42.75	2076	XP_038104798.1
uncharacterized protein LOC123006857 isoform X4 [Tribolium madens]	Tribolium madens	107	177	0.32	1e-20	40.58	2434	XP_044257653.1
uncharacterized protein LOC6032089 isoform X8 [Culex quinquefasciatus]	Culex quinquefasciatus	107	178	0.39	1e-20	42.75	2034	XP_038104800.1
uncharacterized protein LOC120425072 isoform X2 [Culex pipiens pallens]	Culex pipiens pallens	107	107	0.1	1e-20	42.75	2258	XP_039445386.1
uncharacterized protein LOC111504637 isoform X3 [Leptinotarsa decemlineata]	Leptinotarsa decemlineata	107	174	0.37	1e-20	32.13	2479	XP_023015065.1
uncharacterized protein LOC123006857 isoform X1 [Tribolium madens]	Tribolium madens	107	201	0.37	1e-20	40.58	2484	XP_044257648.1
uncharacterized protein LOC6032089 isoform X7 [Culex quinquefasciatus]	Culex quinquefasciatus	107	195	0.44	1e-20	42.75	2071	XP_038104799.1
uncharacterized protein LOC120425072 isoform X8 [Culex pipiens pallens]	Culex pipiens pallens	107	195	0.44	1e-20	42.75	2067	XP_039445397.1
uncharacterized protein LOC123006857 isoform X3 [Tribolium madens]	Tribolium madens	107	201	0.37	1e-20	40.58	2454	XP_044257652.1
uncharacterized protein LOC111504637 isoform X1 [Leptinotarsa decemlineata]	Leptinotarsa decemlineata	107	195	0.42	1e-20	32.13	2532	XP_023015063.1
uncharacterized protein LOC120425072 isoform X6 [Culex pipiens pallens]	Culex pipiens pallens	107	195	0.44	1e-20	42.75	2076	XP_039445395.1
uncharacterized protein LOC120425072 isoform X7 [Culex pipiens pallens]	Culex pipiens pallens	107	194	0.44	1e-20	42.75	2072	XP_039445396.1
unnamed protein product [Tenebrio molitor]	Tenebrio molitor	107	197	0.37	1e-20	37.34	2550	CAG9032621.1
uncharacterized protein LOC120425072 isoform X9 [Culex pipiens pallens]	Culex pipiens pallens	107	177	0.39	1e-20	42.75	2030	XP_039445398.1
probable serine/threonine-protein kinase yakA isoform X6 [Bactrocera tryoni]	Bactrocera tryoni	107	107	0.09	1e-20	48.25	1481	XP_039948124.1
uncharacterized protein LOC120425072 isoform X10 [Culex pipiens pallens]	Culex pipiens pallens	107	194	0.44	1e-20	42.75	2000	XP_039445399.1
uncharacterized protein LOC111059440 isoform X2 [Nilaparvata lugens]	Nilaparvata lugens	107	205	0.35	2e-20	27.35	3509	XP_039294554.1
uncharacterized protein LOC123302148 isoform X1 [Chrysoperla carnea]	Chrysoperla carnea	107	172	0.38	2e-20	38.81	2144	XP_044740892.1
probable serine/threonine-protein kinase yakA isoform X7 [Bactrocera dorsalis]	Bactrocera dorsalis	107	107	0.09	2e-20	48.25	1490	XP_019845862.1
uncharacterized protein LOC111425312 isoform X2 [Onthophagus taurus]	Onthophagus taurus	107	201	0.44	2e-20	33.33	2377	XP_022915028.1
uncharacterized protein LOC108909240 isoform X3 [Anoplophora glabripennis]	Anoplophora glabripennis	107	174	0.3	2e-20	40.44	2559	XP_018569037.1
hypothetical protein GEV33_006673 [Tenebrio molitor]	Tenebrio molitor	107	174	0.32	2e-20	36.18	3496	KAH0816117.1
uncharacterized protein LOC108909240 isoform X1 [Anoplophora glabripennis]	Anoplophora glabripennis	107	196	0.35	2e-20	40.44	2612	XP_018569022.1
uncharacterized protein LOC111425312 isoform X3 [Onthophagus taurus]	Onthophagus taurus	107	201	0.44	2e-20	33.33	2362	XP_022915029.1
uncharacterized protein LOC111425312 isoform X4 [Onthophagus taurus]	Onthophagus taurus	107	180	0.4	2e-20	33.33	2340	XP_022915031.1
uncharacterized protein LOC123302148 isoform X2 [Chrysoperla carnea]	Chrysoperla carnea	107	170	0.37	2e-20	38.81	2113	XP_044740893.1
uncharacterized protein LOC111425312 isoform X1 [Onthophagus taurus]	Onthophagus taurus	107	201	0.5	2e-20	33.33	2393	XP_022915027.1
LOW QUALITY PROTEIN: uncharacterized protein LOC109406394 [Aedes albopictus]	Aedes albopictus	107	194	0.45	2e-20	42.03	3269	XP_029723857.1
uncharacterized protein LOC120766586 isoform X2 [Bactrocera tryoni]	Bactrocera tryoni	107	177	0.34	2e-20	48.25	2305	XP_039948120.1
uncharacterized protein LOC108909240 isoform X2 [Anoplophora glabripennis]	Anoplophora glabripennis	107	196	0.35	2e-20	40.44	2583	XP_018569030.1
uncharacterized protein LOC105226373 isoform X5 [Bactrocera dorsalis]	Bactrocera dorsalis	107	177	0.34	2e-20	48.25	2289	XP_029406102.1
uncharacterized protein LOC105226373 isoform X3 [Bactrocera dorsalis]	Bactrocera dorsalis	107	177	0.34	2e-20	48.25	2296	XP_029406100.1
uncharacterized protein LOC105226373 isoform X4 [Bactrocera dorsalis]	Bactrocera dorsalis	107	177	0.34	2e-20	48.25	2294	XP_029406101.1
uncharacterized protein LOC105226373 isoform X6 [Bactrocera dorsalis]	Bactrocera dorsalis	107	155	0.29	2e-20	48.25	2288	XP_029406103.1
Hypothetical predicted protein [Cloeon dipterum]	Cloeon dipterum	107	190	0.42	2e-20	33.17	2719	CAB3387845.1
uncharacterized protein LOC120766586 isoform X1 [Bactrocera tryoni]	Bactrocera tryoni	107	177	0.34	2e-20	48.25	2327	XP_039948119.1
uncharacterized protein LOC105226373 isoform X2 [Bactrocera dorsalis]	Bactrocera dorsalis	107	177	0.34	2e-20	48.25	2333	XP_029406099.1
uncharacterized protein LOC105226373 isoform X1 [Bactrocera dorsalis]	Bactrocera dorsalis	107	177	0.34	2e-20	48.25	2334	XP_019845857.1
LOW QUALITY PROTEIN: uncharacterized protein LOC109415698 [Aedes albopictus]	Aedes albopictus	107	191	0.45	2e-20	42.03	2075	XP_029723536.1
uncharacterized protein LOC120766586 isoform X5 [Bactrocera tryoni]	Bactrocera tryoni	107	155	0.29	2e-20	48.25	2281	XP_039948123.1
uncharacterized protein LOC120766586 isoform X4 [Bactrocera tryoni]	Bactrocera tryoni	106	177	0.34	2e-20	48.25	2282	XP_039948122.1
LOW QUALITY PROTEIN: uncharacterized protein LOC111643032 [Copidosoma floridanum]	Copidosoma floridanum	107	107	0.13	2e-20	38.32	2692	XP_023245854.1
uncharacterized protein LOC120766586 isoform X3 [Bactrocera tryoni]	Bactrocera tryoni	106	177	0.34	2e-20	48.25	2289	XP_039948121.1
Hypothetical predicted protein [Cloeon dipterum]	Cloeon dipterum	107	156	0.37	2e-20	33.17	2710	CAB3387844.1
uncharacterized protein LOC122634147 isoform X7 [Vespula pensylvanica]	Vespula pensylvanica	106	178	0.42	3e-20	34.63	3855	XP_043678729.1
Hypothetical predicted protein [Cloeon dipterum]	Cloeon dipterum	103	103	0.17	3e-20	33.17	475	CAB3388325.1
uncharacterized protein LOC5577636 isoform X10 [Aedes aegypti]	Aedes aegypti	105	188	0.45	4e-20	42.03	1996	XP_021693873.1
uncharacterized protein LOC5577636 isoform X8 [Aedes aegypti]	Aedes aegypti	105	188	0.45	4e-20	42.03	2061	XP_021693871.1
uncharacterized protein LOC5577636 isoform X7 [Aedes aegypti]	Aedes aegypti	105	188	0.45	4e-20	42.03	2065	XP_021693870.1
uncharacterized protein LOC114934598 isoform X2 [Nylanderia fulva]	Nylanderia fulva	105	209	0.41	4e-20	27.2	2190	XP_029163106.1
AAEL003252-PA [Aedes aegypti]	Aedes aegypti	105	189	0.45	4e-20	42.03	3192	EAT45488.1
uncharacterized protein LOC5577636 isoform X9 [Aedes aegypti]	Aedes aegypti	105	188	0.45	4e-20	42.03	2056	XP_021693872.1
putative mediator of RNA polymerase II transcription subunit 26 isoform X5 [Aedes aegypti]	Aedes aegypti	105	105	0.1	5e-20	42.03	2228	XP_021693866.1
hypothetical protein TcasGA2_TC010799 [Tribolium castaneum]	Tribolium castaneum	105	176	0.31	5e-20	39.53	2334	KYB29780.1
putative mediator of RNA polymerase II transcription subunit 26 isoform X3 [Aedes aegypti]	Aedes aegypti	105	105	0.1	5e-20	42.03	2231	XP_021693856.1
putative mediator of RNA polymerase II transcription subunit 26 isoform X2 [Aedes aegypti]	Aedes aegypti	105	105	0.1	5e-20	42.03	2243	XP_021693855.1
putative mediator of RNA polymerase II transcription subunit 26 isoform X1 [Aedes aegypti]	Aedes aegypti	105	105	0.1	5e-20	42.03	2248	XP_021693854.1
hypothetical protein TcasGA2_TC010799 [Tribolium castaneum]	Tribolium castaneum	105	198	0.36	5e-20	39.53	2384	EFA11264.2
putative mediator of RNA polymerase II transcription subunit 26 isoform X4 [Aedes aegypti]	Aedes aegypti	105	105	0.1	5e-20	42.03	2228	XP_021693860.1
PREDICTED: uncharacterized protein LOC659886 isoform X5 [Tribolium castaneum]	Tribolium castaneum	105	175	0.31	5e-20	39.53	2377	XP_015834934.1
putative mediator of RNA polymerase II transcription subunit 26 isoform X6 [Aedes aegypti]	Aedes aegypti	105	105	0.1	5e-20	42.03	2212	XP_021693867.1
unnamed protein product [Sepia pharaonis]	Sepia pharaonis	96.3	96.3	0.07	5e-20	48.86	181	CAE1320207.1
PREDICTED: uncharacterized protein LOC659886 isoform X4 [Tribolium castaneum]	Tribolium castaneum	105	175	0.31	5e-20	39.53	2380	XP_015834932.1
PREDICTED: uncharacterized protein LOC659886 isoform X6 [Tribolium castaneum]	Tribolium castaneum	105	190	0.3	5e-20	39.53	1940	XP_015834935.1
uncharacterized protein LOC122634147 isoform X3 [Vespula pensylvanica]	Vespula pensylvanica	105	177	0.42	6e-20	34.5	3959	XP_043678724.1
uncharacterized protein LOC122634147 isoform X1 [Vespula pensylvanica]	Vespula pensylvanica	105	181	0.42	6e-20	34.5	3966	XP_043678722.1
uncharacterized protein LOC118074661 isoform X6 [Chelonus insularis]	Chelonus insularis	105	204	0.36	6e-20	26.45	2195	XP_034951954.1
uncharacterized protein LOC122634147 isoform X2 [Vespula pensylvanica]	Vespula pensylvanica	105	177	0.42	6e-20	34.5	3963	XP_043678723.1
PREDICTED: uncharacterized protein LOC105264647 isoform X3 [Fopius arisanus]	Fopius arisanus	105	181	0.35	6e-20	38.18	2084	XP_011299981.1
uncharacterized protein LOC122634147 isoform X4 [Vespula pensylvanica]	Vespula pensylvanica	105	156	0.42	6e-20	34.5	3916	XP_043678725.1
uncharacterized protein LOC122634147 isoform X5 [Vespula pensylvanica]	Vespula pensylvanica	105	177	0.42	6e-20	34.2	3859	XP_043678726.1
PREDICTED: uncharacterized protein LOC105264647 isoform X2 [Fopius arisanus]	Fopius arisanus	105	204	0.4	6e-20	38.18	2151	XP_011299969.1
uncharacterized protein LOC118074661 isoform X8 [Chelonus insularis]	Chelonus insularis	105	204	0.36	6e-20	26.45	2020	XP_034951956.1
serine-rich adhesin for platelets isoform X2 [Lucilia sericata]	Lucilia sericata	105	105	0.09	6e-20	47.37	2654	XP_037814518.1
serine-rich adhesin for platelets isoform X4 [Lucilia sericata]	Lucilia sericata	105	105	0.09	6e-20	47.37	2529	XP_037814541.1
PREDICTED: uncharacterized protein LOC105264647 isoform X4 [Fopius arisanus]	Fopius arisanus	105	203	0.4	7e-20	38.18	1981	XP_011299990.1
serine-rich adhesin for platelets isoform X3 [Lucilia sericata]	Lucilia sericata	105	105	0.09	7e-20	47.37	2653	XP_037814534.1
Pleckstrin-like proteiny domain-containing family A member 5 [Zootermopsis nevadensis]	Zootermopsis nevadensis	104	104	0.12	7e-20	38.82	844	KDR07169.1
uncharacterized protein LOC119605460 isoform X5 [Lucilia sericata]	Lucilia sericata	105	192	0.35	7e-20	47.37	2354	XP_037814550.1
uncharacterized protein LOC119605460 isoform X7 [Lucilia sericata]	Lucilia sericata	105	192	0.35	7e-20	47.37	2170	XP_037814576.1
uncharacterized protein LOC122634147 isoform X6 [Vespula pensylvanica]	Vespula pensylvanica	105	177	0.42	7e-20	34.5	3855	XP_043678727.1
uncharacterized protein LOC119605460 isoform X6 [Lucilia sericata]	Lucilia sericata	105	171	0.3	7e-20	47.37	2308	XP_037814566.1
uncharacterized protein LOC105277793 isoform X6 [Ooceraea biroi]	Ooceraea biroi	105	205	0.45	7e-20	34.65	1955	XP_026828645.1
serine-rich adhesin for platelets isoform X1 [Lucilia sericata]	Lucilia sericata	105	105	0.09	7e-20	47.37	2676	XP_037814508.1
uncharacterized protein LOC105277793 isoform X3 [Ooceraea biroi]	Ooceraea biroi	105	205	0.45	8e-20	34.65	2129	XP_026828631.1
PREDICTED: uncharacterized protein LOC106791629 isoform X7 [Polistes canadensis]	Polistes canadensis	105	205	0.45	8e-20	33.62	2082	XP_014612906.1
uncharacterized protein LOC105277793 isoform X4 [Ooceraea biroi]	Ooceraea biroi	105	209	0.45	8e-20	34.65	2122	XP_026828633.1
PREDICTED: uncharacterized protein LOC106791629 isoform X4 [Polistes canadensis]	Polistes canadensis	105	209	0.45	8e-20	26.97	2247	XP_014612903.1
PREDICTED: uncharacterized protein LOC106791629 isoform X5 [Polistes canadensis]	Polistes canadensis	105	206	0.45	8e-20	33.62	2230	XP_014612904.1
hypothetical protein JTB14_020212 [Gonioctena quinquepunctata]	Gonioctena quinquepunctata	104	104	0.09	8e-20	41.53	1829	KAG5865259.1
uncharacterized protein LOC105277793 isoform X5 [Ooceraea biroi]	Ooceraea biroi	104	181	0.41	9e-20	34.65	2062	XP_026828641.1
PREDICTED: pleckstrin homology domain-containing family A member 6 [Neodiprion lecontei]	Neodiprion lecontei	103	103	0.09	9e-20	42.98	727	XP_015523846.1
PREDICTED: uncharacterized protein LOC106791629 isoform X3 [Polistes canadensis]	Polistes canadensis	104	205	0.45	1e-19	33.62	2255	XP_014612902.1
uncharacterized protein LOC121594380 isoform X3 [Anopheles merus]	Anopheles merus	104	162	0.25	1e-19	41.79	2408	XP_041773502.1
PREDICTED: uncharacterized protein LOC106791629 isoform X6 [Polistes canadensis]	Polistes canadensis	104	179	0.41	1e-19	33.62	2147	XP_014612905.1
uncharacterized protein LOC120947310 isoform X2 [Anopheles coluzzii]	Anopheles coluzzii	104	162	0.25	1e-19	41.79	2395	XP_040218456.1
PREDICTED: uncharacterized protein LOC108773529 [Cyphomyrmex costatus]	Cyphomyrmex costatus	104	201	0.41	1e-19	35.79	3769	XP_018394868.1
uncharacterized protein LOC120947310 isoform X3 [Anopheles coluzzii]	Anopheles coluzzii	104	162	0.25	1e-19	41.79	2391	XP_040218457.1
PREDICTED: uncharacterized protein LOC101897407 isoform X1 [Musca domestica]	Musca domestica	104	104	0.09	1e-19	47.37	2706	XP_019892299.1
hypothetical protein C0Q70_04632 [Pomacea canaliculata]	Pomacea canaliculata	104	246	0.45	1e-19	26.86	1853	PVD33377.1
PREDICTED: uncharacterized protein LOC101897407 isoform X2 [Musca domestica]	Musca domestica	104	104	0.09	1e-19	47.37	2684	XP_019892300.1
uncharacterized protein LOC120947310 isoform X1 [Anopheles coluzzii]	Anopheles coluzzii	104	162	0.25	1e-19	41.79	2410	XP_040218451.1
uncharacterized protein LOC121594380 isoform X5 [Anopheles merus]	Anopheles merus	104	162	0.25	1e-19	41.79	2362	XP_041773504.1
PREDICTED: uncharacterized protein LOC105264647 isoform X1 [Fopius arisanus]	Fopius arisanus	104	104	0.13	1e-19	38.18	2347	XP_011299958.1
uncharacterized protein LOC120947310 isoform X4 [Anopheles coluzzii]	Anopheles coluzzii	104	162	0.25	1e-19	41.79	2364	XP_040218458.1
hypothetical protein HA402_002386 [Bradysia odoriphaga]	Bradysia odoriphaga	104	184	0.38	1e-19	46.55	2057	KAG4068695.1
hypothetical protein DMN91_001212 [Ooceraea biroi]	Ooceraea biroi	104	204	0.45	1e-19	34.65	3790	RLU27408.1
probable serine/threonine-protein kinase DDB_G0272282 isoform X2 [Bradysia coprophila]	Bradysia coprophila	104	182	0.5	1e-19	46.55	1913	XP_037028448.1
LOW QUALITY PROTEIN: uncharacterized protein LOC120894253 [Anopheles arabiensis]	Anopheles arabiensis	104	162	0.24	1e-19	43.48	4080	XP_040152671.1
uncharacterized protein LOC121594380 isoform X4 [Anopheles merus]	Anopheles merus	104	162	0.25	1e-19	41.79	2393	XP_041773503.1
PREDICTED: uncharacterized protein LOC101897407 isoform X3 [Musca domestica]	Musca domestica	104	104	0.09	1e-19	47.37	2599	XP_019892301.1
uncharacterized protein LOC116853981 isoform X2 [Odontomachus brunneus]	Odontomachus brunneus	104	204	0.4	1e-19	27.79	3857	XP_032691287.1
AGAP005285-PA [Anopheles gambiae str. PEST]	Anopheles gambiae str. PEST	104	162	0.24	1e-19	43.48	3916	XP_001688161.2
uncharacterized protein LOC108737573 isoform X7 [Agrilus planipennis]	Agrilus planipennis	104	189	0.44	1e-19	32.42	1665	XP_018325993.1
uncharacterized protein LOC116853981 isoform X6 [Odontomachus brunneus]	Odontomachus brunneus	104	204	0.4	1e-19	27.79	3742	XP_032691292.1
uncharacterized protein LOC116853981 isoform X3 [Odontomachus brunneus]	Odontomachus brunneus	104	204	0.4	1e-19	28.33	3834	XP_032691288.1
uncharacterized protein LOC117172367 [Belonocnema treatae]	Belonocnema treatae	104	201	0.4	1e-19	38.18	2172	XP_033216113.1
uncharacterized protein LOC116853981 isoform X5 [Odontomachus brunneus]	Odontomachus brunneus	104	204	0.4	1e-19	27.79	3764	XP_032691290.1
PREDICTED: uncharacterized protein LOC106082286 isoform X2 [Stomoxys calcitrans]	Stomoxys calcitrans	104	104	0.09	1e-19	47.37	2639	XP_013100160.1
uncharacterized protein LOC111871195 [Cryptotermes secundus]	Cryptotermes secundus	104	206	0.43	1e-19	31.58	2036	XP_033610043.1
uncharacterized protein LOC105277793 isoform X1 [Ooceraea biroi]	Ooceraea biroi	104	104	0.18	1e-19	34.65	2503	XP_026828625.1
uncharacterized protein LOC121594380 isoform X1 [Anopheles merus]	Anopheles merus	104	104	0.09	1e-19	43.48	2966	XP_041773492.1
uncharacterized protein LOC121594380 isoform X2 [Anopheles merus]	Anopheles merus	104	104	0.09	1e-19	43.48	2947	XP_041773500.1
uncharacterized protein LOC119068791 isoform X1 [Bradysia coprophila]	Bradysia coprophila	104	104	0.09	1e-19	46.55	2000	XP_037028447.1
uncharacterized protein LOC118511923 isoform X3 [Anopheles stephensi]	Anopheles stephensi	104	169	0.31	1e-19	43.48	2391	XP_035911461.1
uncharacterized protein LOC118511923 isoform X4 [Anopheles stephensi]	Anopheles stephensi	104	169	0.31	1e-19	43.48	2377	XP_035911462.1
uncharacterized protein LOC118511923 isoform X2 [Anopheles stephensi]	Anopheles stephensi	104	104	0.09	1e-19	43.48	2941	XP_035911458.1
uncharacterized protein LOC116853981 isoform X7 [Odontomachus brunneus]	Odontomachus brunneus	104	204	0.4	1e-19	27.45	3709	XP_032691293.1
uncharacterized protein LOC118511923 isoform X5 [Anopheles stephensi]	Anopheles stephensi	104	169	0.31	1e-19	43.48	2345	XP_035911463.1
PREDICTED: uncharacterized protein LOC106082286 isoform X1 [Stomoxys calcitrans]	Stomoxys calcitrans	104	104	0.09	1e-19	47.37	2661	XP_013100137.1
PREDICTED: uncharacterized protein LOC106082286 isoform X5 [Stomoxys calcitrans]	Stomoxys calcitrans	104	104	0.09	1e-19	47.37	2552	XP_013100188.1
uncharacterized protein LOC116853981 isoform X1 [Odontomachus brunneus]	Odontomachus brunneus	104	204	0.4	1e-19	28.33	3886	XP_032691286.1
uncharacterized protein LOC105183037 isoform X1 [Harpegnathos saltator]	Harpegnathos saltator	104	203	0.4	1e-19	27.79	3928	XP_025154704.1
PREDICTED: uncharacterized protein LOC106082286 isoform X4 [Stomoxys calcitrans]	Stomoxys calcitrans	104	104	0.09	1e-19	47.37	2631	XP_013100180.1
uncharacterized protein LOC118511923 isoform X1 [Anopheles stephensi]	Anopheles stephensi	104	104	0.09	1e-19	43.48	2960	XP_035911455.1
PREDICTED: uncharacterized protein LOC101897407 isoform X7 [Musca domestica]	Musca domestica	104	194	0.35	1e-19	47.37	2189	XP_019892304.1
uncharacterized protein LOC115622048 isoform X2 [Scaptodrosophila lebanonensis]	Scaptodrosophila lebanonensis	103	180	0.34	2e-19	45.61	2133	XP_030371781.1
uncharacterized protein LOC115238383 isoform X3 [Formica exsecta]	Formica exsecta	104	206	0.41	2e-19	36.32	3802	XP_029668010.1
uncharacterized protein LOC115238383 isoform X4 [Formica exsecta]	Formica exsecta	104	202	0.41	2e-19	36.32	3755	XP_029668011.1
uncharacterized protein LOC115238383 isoform X1 [Formica exsecta]	Formica exsecta	104	202	0.41	2e-19	36.32	3809	XP_029668008.1
PREDICTED: uncharacterized protein LOC101897407 isoform X4 [Musca domestica]	Musca domestica	103	194	0.35	2e-19	47.37	2396	XP_005183563.1
uncharacterized protein LOC105183037 isoform X7 [Harpegnathos saltator]	Harpegnathos saltator	104	203	0.4	2e-19	27.27	3927	XP_025154711.1
PREDICTED: uncharacterized protein LOC106082286 isoform X3 [Stomoxys calcitrans]	Stomoxys calcitrans	103	103	0.09	2e-19	47.37	2634	XP_013100171.1
uncharacterized protein LOC115238383 isoform X2 [Formica exsecta]	Formica exsecta	104	202	0.41	2e-19	36.32	3808	XP_029668009.1
PREDICTED: uncharacterized protein LOC101897407 isoform X6 [Musca domestica]	Musca domestica	103	170	0.29	2e-19	47.37	2350	XP_005183568.1
PREDICTED: uncharacterized protein LOC101897407 isoform X5 [Musca domestica]	Musca domestica	103	194	0.35	2e-19	47.37	2352	XP_019892303.1
uncharacterized protein LOC115622048 isoform X1 [Scaptodrosophila lebanonensis]	Scaptodrosophila lebanonensis	104	159	0.29	2e-19	45.61	3313	XP_030371780.1
uncharacterized protein LOC115622048 isoform X4 [Scaptodrosophila lebanonensis]	Scaptodrosophila lebanonensis	103	158	0.29	2e-19	45.61	2084	XP_030371783.1
uncharacterized protein LOC115622048 isoform X3 [Scaptodrosophila lebanonensis]	Scaptodrosophila lebanonensis	103	180	0.34	2e-19	45.61	2130	XP_030371782.1
PREDICTED: uncharacterized protein LOC106791629 isoform X2 [Polistes canadensis]	Polistes canadensis	103	103	0.18	2e-19	33.62	2405	XP_014612898.1
serine-rich adhesin for platelets-like isoform X8 [Vespa mandarinia]	Vespa mandarinia	103	200	0.41	2e-19	35.75	3916	XP_035742794.1
uncharacterized protein LOC115238383 isoform X6 [Formica exsecta]	Formica exsecta	103	178	0.38	2e-19	36.32	3740	XP_029668013.1
uncharacterized protein LOC115238383 isoform X5 [Formica exsecta]	Formica exsecta	103	178	0.37	2e-19	36.32	3741	XP_029668012.1
uncharacterized protein LOC115238383 isoform X8 [Formica exsecta]	Formica exsecta	103	201	0.41	2e-19	36.32	3639	XP_029668015.1
PREDICTED: uncharacterized protein LOC106791629 isoform X1 [Polistes canadensis]	Polistes canadensis	103	103	0.18	2e-19	33.62	2482	XP_014612897.1
uncharacterized protein LOC108737573 isoform X3 [Agrilus planipennis]	Agrilus planipennis	103	189	0.44	2e-19	32.27	2629	XP_018325989.1
uncharacterized protein LOC105183037 isoform X6 [Harpegnathos saltator]	Harpegnathos saltator	103	204	0.43	2e-19	27.79	4001	XP_025154709.1
hypothetical protein PVAND_001850 [Polypedilum vanderplanki]	Polypedilum vanderplanki	103	103	0.09	2e-19	43.36	2088	KAG5671660.1
uncharacterized protein LOC108737573 isoform X1 [Agrilus planipennis]	Agrilus planipennis	103	188	0.44	2e-19	32.27	2634	XP_018325987.1
PREDICTED: uncharacterized protein LOC106082286 isoform X9 [Stomoxys calcitrans]	Stomoxys calcitrans	103	191	0.35	2e-19	47.37	2350	XP_013100226.1
uncharacterized protein LOC105183037 isoform X3 [Harpegnathos saltator]	Harpegnathos saltator	103	202	0.4	2e-19	27.79	3904	XP_025154706.1
uncharacterized protein LOC122250083 isoform X7 [Penaeus japonicus]	Penaeus japonicus	103	178	0.39	2e-19	33.16	4008	XP_042867319.1
uncharacterized protein LOC122250083 isoform X5 [Penaeus japonicus]	Penaeus japonicus	103	196	0.39	2e-19	33.16	4027	XP_042867316.1
PREDICTED: uncharacterized protein LOC106082286 isoform X6 [Stomoxys calcitrans]	Stomoxys calcitrans	103	191	0.35	2e-19	47.37	2406	XP_013100196.1
PREDICTED: uncharacterized protein LOC106082286 isoform X10 [Stomoxys calcitrans]	Stomoxys calcitrans	103	191	0.35	2e-19	47.37	2188	XP_013100234.1
uncharacterized protein LOC108737573 isoform X2 [Agrilus planipennis]	Agrilus planipennis	103	188	0.44	2e-19	32.27	2629	XP_018325988.1
uncharacterized protein LOC105183037 isoform X8 [Harpegnathos saltator]	Harpegnathos saltator	103	202	0.4	2e-19	27.79	3748	XP_025154712.1
uncharacterized protein LOC122250083 isoform X10 [Penaeus japonicus]	Penaeus japonicus	103	172	0.26	2e-19	33.16	3981	XP_042867322.1
PREDICTED: uncharacterized protein LOC106082286 isoform X8 [Stomoxys calcitrans]	Stomoxys calcitrans	103	167	0.29	2e-19	47.37	2360	XP_013100215.1
PREDICTED: uncharacterized protein LOC106116724 isoform X4 [Papilio xuthus]	Papilio xuthus	103	181	0.4	2e-19	42.11	2042	XP_013166140.1
PREDICTED: uncharacterized protein LOC106082286 isoform X7 [Stomoxys calcitrans]	Stomoxys calcitrans	103	195	0.35	2e-19	47.37	2403	XP_013100204.1
PREDICTED: uncharacterized protein LOC105455089 [Wasmannia auropunctata]	Wasmannia auropunctata	103	103	0.14	2e-19	36.72	2620	XP_011696446.1
uncharacterized protein LOC122250083 isoform X11 [Penaeus japonicus]	Penaeus japonicus	103	202	0.39	2e-19	33.16	3968	XP_042867323.1
PREDICTED: uncharacterized protein LOC107071555 isoform X4 [Polistes dominula]	Polistes dominula	103	206	0.45	2e-19	33.33	2127	XP_015186128.1
uncharacterized protein LOC108737573 isoform X4 [Agrilus planipennis]	Agrilus planipennis	103	188	0.44	2e-19	32.27	2618	XP_018325990.1
uncharacterized protein LOC105183037 isoform X4 [Harpegnathos saltator]	Harpegnathos saltator	103	204	0.43	2e-19	27.79	4031	XP_025154707.1
uncharacterized protein LOC122250083 isoform X3 [Penaeus japonicus]	Penaeus japonicus	103	201	0.39	2e-19	33.16	4032	XP_042867314.1
uncharacterized protein LOC122250083 isoform X8 [Penaeus japonicus]	Penaeus japonicus	103	202	0.39	2e-19	33.16	3994	XP_042867320.1
uncharacterized protein LOC122250083 isoform X4 [Penaeus japonicus]	Penaeus japonicus	103	184	0.39	2e-19	33.16	4031	XP_042867315.1
uncharacterized protein LOC122250083 isoform X1 [Penaeus japonicus]	Penaeus japonicus	103	201	0.39	2e-19	33.16	4058	XP_042867312.1
pleckstrin homology domain-containing family A member 7 [Apis cerana]	Apis cerana	94	94	0.09	2e-19	42.11	161	XP_016915481.1
uncharacterized protein LOC122250083 isoform X2 [Penaeus japonicus]	Penaeus japonicus	103	201	0.39	2e-19	33.16	4057	XP_042867313.1
uncharacterized protein LOC122250083 isoform X9 [Penaeus japonicus]	Penaeus japonicus	103	176	0.34	2e-19	33.16	3989	XP_042867321.1
uncharacterized protein LOC108737573 isoform X5 [Agrilus planipennis]	Agrilus planipennis	103	187	0.44	2e-19	32.27	2603	XP_018325991.1
uncharacterized protein LOC122250083 isoform X12 [Penaeus japonicus]	Penaeus japonicus	103	175	0.33	2e-19	33.16	3958	XP_042867325.1
AGAP005285-PA-like protein [Anopheles sinensis]	Anopheles sinensis	103	162	0.24	2e-19	43.48	3562	KFB42699.1
uncharacterized protein LOC108737573 isoform X6 [Agrilus planipennis]	Agrilus planipennis	103	171	0.39	2e-19	32.27	2580	XP_018325992.1
uncharacterized protein LOC105277793 isoform X2 [Ooceraea biroi]	Ooceraea biroi	103	103	0.13	2e-19	37.72	2481	XP_026828629.1
PREDICTED: uncharacterized protein LOC107071555 isoform X1 [Polistes dominula]	Polistes dominula	103	207	0.45	2e-19	26.58	2309	XP_015186125.1
uncharacterized protein LOC122510889 isoform X5 [Leptopilina heterotoma]	Leptopilina heterotoma	103	175	0.36	2e-19	38.79	2199	XP_043481771.1
uncharacterized protein LOC122250083 isoform X6 [Penaeus japonicus]	Penaeus japonicus	103	201	0.39	2e-19	33.16	4023	XP_042867317.1
uncharacterized protein LOC122510889 isoform X6 [Leptopilina heterotoma]	Leptopilina heterotoma	103	199	0.4	2e-19	38.79	2084	XP_043481772.1
uncharacterized protein LOC122510889 isoform X4 [Leptopilina heterotoma]	Leptopilina heterotoma	103	199	0.4	2e-19	38.79	2262	XP_043481770.1
PREDICTED: uncharacterized protein LOC108758801 isoform X2 [Trachymyrmex cornetzi]	Trachymyrmex cornetzi	103	204	0.41	2e-19	35.79	3753	XP_018359434.1
uncharacterized protein LOC119640710 isoform X9 [Glossina fuscipes]	Glossina fuscipes	103	103	0.09	2e-19	48.18	1475	XP_037894837.1
PREDICTED: uncharacterized protein LOC108758801 isoform X1 [Trachymyrmex cornetzi]	Trachymyrmex cornetzi	103	200	0.41	2e-19	35.79	3760	XP_018359433.1
hypothetical protein C0J52_04228 [Blattella germanica]	Blattella germanica	103	103	0.14	2e-19	35.75	2818	PSN50058.1
uncharacterized protein LOC115238383 isoform X7 [Formica exsecta]	Formica exsecta	103	201	0.4	2e-19	37.29	3692	XP_029668014.1
uncharacterized protein LOC114934598 isoform X1 [Nylanderia fulva]	Nylanderia fulva	103	205	0.41	2e-19	35.79	2197	XP_029163105.1
PREDICTED: uncharacterized protein LOC106116724 isoform X2 [Papilio xuthus]	Papilio xuthus	103	103	0.11	3e-19	42.86	2103	XP_013166138.1
PREDICTED: uncharacterized protein LOC106116724 isoform X3 [Papilio xuthus]	Papilio xuthus	103	103	0.11	3e-19	42.86	2083	XP_013166139.1
uncharacterized protein LOC114934598 isoform X4 [Nylanderia fulva]	Nylanderia fulva	103	205	0.41	3e-19	35.79	2023	XP_029163108.1
uncharacterized protein LOC107044193 isoform X1 [Diachasma alloeum]	Diachasma alloeum	103	103	0.13	3e-19	38.18	2347	XP_015121476.1
PREDICTED: uncharacterized protein LOC107071555 isoform X3 [Polistes dominula]	Polistes dominula	103	179	0.41	3e-19	33.33	2192	XP_015186127.1
uncharacterized protein LOC114934598 isoform X3 [Nylanderia fulva]	Nylanderia fulva	103	182	0.38	3e-19	35.79	2135	XP_029163107.1
uncharacterized protein LOC107044193 isoform X2 [Diachasma alloeum]	Diachasma alloeum	103	103	0.13	3e-19	38.18	2290	XP_015121477.1
Pleckstrin-likey domain-containing family A member 5 [Papilio xuthus]	Papilio xuthus	103	103	0.11	3e-19	42.86	2178	KPI99372.1
PREDICTED: uncharacterized protein LOC106131632 isoform X1 [Amyelois transitella]	Amyelois transitella	103	171	0.54	3e-19	32.4	1749	XP_013186240.1
uncharacterized protein LOC105830881 [Monomorium pharaonis]	Monomorium pharaonis	103	206	0.43	3e-19	35.79	3804	XP_036146188.1
PREDICTED: LOW QUALITY PROTEIN: uncharacterized protein LOC106715394 [Papilio machaon]	Papilio machaon	103	184	0.43	3e-19	42.86	3090	XP_014364166.1
PREDICTED: uncharacterized protein LOC106116724 isoform X1 [Papilio xuthus]	Papilio xuthus	103	103	0.11	3e-19	42.86	2184	XP_013166137.1
uncharacterized protein LOC122510889 isoform X3 [Leptopilina heterotoma]	Leptopilina heterotoma	103	103	0.13	3e-19	39.16	2756	XP_043481769.1
PREDICTED: uncharacterized protein LOC108684615 [Atta colombica]	Atta colombica	103	199	0.41	3e-19	35.79	3821	XP_018044521.1
Pleckstrin-likey domain-containing family A member 5 [Papilio machaon]	Papilio machaon	103	103	0.11	3e-19	42.86	2175	KPJ10752.1
uncharacterized protein LOC107044193 isoform X3 [Diachasma alloeum]	Diachasma alloeum	103	103	0.13	3e-19	38.18	2267	XP_015121479.1
uncharacterized protein LOC100117488 isoform X8 [Nasonia vitripennis]	Nasonia vitripennis	103	202	0.4	3e-19	27.08	2455	XP_031781649.1
uncharacterized protein LOC122510889 isoform X1 [Leptopilina heterotoma]	Leptopilina heterotoma	103	103	0.13	3e-19	39.16	2832	XP_043481767.1
serine-rich adhesin for platelets-like isoform X6 [Vespa mandarinia]	Vespa mandarinia	103	199	0.4	3e-19	35.59	4014	XP_035742792.1
serine-rich adhesin for platelets-like isoform X1 [Vespa mandarinia]	Vespa mandarinia	103	199	0.4	3e-19	35.59	4050	XP_035742786.1
PREDICTED: uncharacterized protein LOC105625723 [Atta cephalotes]	Atta cephalotes	103	199	0.41	3e-19	35.79	3824	XP_012062436.1
serine-rich adhesin for platelets-like isoform X12 [Vespa mandarinia]	Vespa mandarinia	103	198	0.4	3e-19	35.59	3872	XP_035742798.1
uncharacterized protein LOC119640710 isoform X8 [Glossina fuscipes]	Glossina fuscipes	103	155	0.31	3e-19	48.18	2318	XP_037894836.1
serine-rich adhesin for platelets-like isoform X5 [Vespa mandarinia]	Vespa mandarinia	103	199	0.4	3e-19	35.59	4017	XP_035742791.1
uncharacterized protein LOC105249670 [Camponotus floridanus]	Camponotus floridanus	103	199	0.41	3e-19	35.79	3805	XP_011253604.2
serine-rich adhesin for platelets-like isoform X4 [Vespa mandarinia]	Vespa mandarinia	103	199	0.4	3e-19	35.59	4020	XP_035742790.1
serine-rich adhesin for platelets-like isoform X2 [Vespa mandarinia]	Vespa mandarinia	103	203	0.4	3e-19	35.59	4042	XP_035742787.1
uncharacterized protein LOC122510889 isoform X2 [Leptopilina heterotoma]	Leptopilina heterotoma	103	103	0.13	3e-19	39.16	2778	XP_043481768.1
uncharacterized protein LOC119640710 isoform X7 [Glossina fuscipes]	Glossina fuscipes	102	151	0.31	3e-19	48.18	2321	XP_037894835.1
serine-rich adhesin for platelets-like isoform X10 [Vespa mandarinia]	Vespa mandarinia	103	199	0.4	4e-19	35.59	3913	XP_035742796.1
uncharacterized protein LOC119640710 isoform X6 [Glossina fuscipes]	Glossina fuscipes	102	170	0.35	4e-19	48.18	2345	XP_037894834.1
serine-rich adhesin for platelets-like isoform X3 [Vespa mandarinia]	Vespa mandarinia	103	199	0.4	4e-19	35.59	4038	XP_035742788.1
PREDICTED: uncharacterized protein LOC106749041 isoform X2 [Dinoponera quadriceps]	Dinoponera quadriceps	103	203	0.4	4e-19	27.1	3418	XP_014483587.1
serine-rich adhesin for platelets-like isoform X9 [Vespa mandarinia]	Vespa mandarinia	102	199	0.4	4e-19	35.59	3916	XP_035742795.1
PREDICTED: uncharacterized protein LOC108758801 isoform X3 [Trachymyrmex cornetzi]	Trachymyrmex cornetzi	102	199	0.4	4e-19	36.72	3700	XP_018359435.1
PREDICTED: uncharacterized protein LOC105561657 isoform X4 [Vollenhovia emeryi]	Vollenhovia emeryi	102	205	0.4	4e-19	27.7	2118	XP_011867219.1
uncharacterized protein LOC119640710 isoform X5 [Glossina fuscipes]	Glossina fuscipes	102	170	0.35	4e-19	48.18	2353	XP_037894833.1
PREDICTED: uncharacterized protein LOC106749041 isoform X4 [Dinoponera quadriceps]	Dinoponera quadriceps	102	202	0.4	4e-19	27.1	3373	XP_014483607.1
serine-rich adhesin for platelets-like isoform X7 [Vespa mandarinia]	Vespa mandarinia	102	173	0.37	4e-19	35.59	3926	XP_035742793.1
hypothetical protein HN011_002756 [Eciton burchellii]	Eciton burchellii	102	102	0.13	4e-19	37.72	2503	KAH0954594.1
uncharacterized protein LOC119640710 isoform X4 [Glossina fuscipes]	Glossina fuscipes	102	178	0.35	4e-19	48.18	2364	XP_037894832.1
uncharacterized protein LOC119640710 isoform X3 [Glossina fuscipes]	Glossina fuscipes	102	175	0.35	4e-19	48.18	2367	XP_037894831.1
phosphoinositol 3-phosphate-binding protein, putative [Pediculus humanus corporis]	Pediculus humanus corporis	101	101	0.1	4e-19	41.73	752	XP_002426598.1
hypothetical protein evm_009927 [Chilo suppressalis]	Chilo suppressalis	102	179	0.37	4e-19	41.79	2002	RVE45409.1
uncharacterized protein LOC117992444 [Maniola hyperantus]	Maniola hyperantus	102	186	0.44	4e-19	37.91	2007	XP_034836031.1
uncharacterized protein LOC119640710 isoform X2 [Glossina fuscipes]	Glossina fuscipes	102	173	0.35	4e-19	48.18	2382	XP_037894830.1
PREDICTED: uncharacterized protein LOC106749041 isoform X1 [Dinoponera quadriceps]	Dinoponera quadriceps	102	202	0.4	4e-19	27.1	3445	XP_014483573.1
uncharacterized protein LOC119640710 isoform X1 [Glossina fuscipes]	Glossina fuscipes	102	169	0.35	4e-19	48.18	2385	XP_037894829.1
PREDICTED: uncharacterized protein LOC108755157 isoform X1 [Trachymyrmex septentrionalis]	Trachymyrmex septentrionalis	102	199	0.4	4e-19	36.72	3779	XP_018353507.1
PREDICTED: uncharacterized protein LOC106749041 isoform X5 [Dinoponera quadriceps]	Dinoponera quadriceps	102	202	0.4	4e-19	27.1	3267	XP_014483616.1
PREDICTED: uncharacterized protein LOC108755157 isoform X3 [Trachymyrmex septentrionalis]	Trachymyrmex septentrionalis	102	199	0.4	4e-19	36.72	3719	XP_018353509.1
PREDICTED: uncharacterized protein LOC108755157 isoform X2 [Trachymyrmex septentrionalis]	Trachymyrmex septentrionalis	102	203	0.4	4e-19	36.72	3772	XP_018353508.1
uncharacterized protein LOC111059440 isoform X1 [Nilaparvata lugens]	Nilaparvata lugens	102	200	0.34	5e-19	27.79	3526	XP_039294553.1
PREDICTED: uncharacterized protein LOC105561657 isoform X1 [Vollenhovia emeryi]	Vollenhovia emeryi	102	102	0.13	5e-19	37.13	2491	XP_011867216.1
pleckstrin homology domain-containing family A member 7-like isoform X2 [Apis dorsata]	Apis dorsata	95.9	95.9	0.09	5e-19	42.11	254	XP_031366393.1
PREDICTED: uncharacterized protein LOC105561657 isoform X2 [Vollenhovia emeryi]	Vollenhovia emeryi	102	102	0.13	5e-19	37.13	2486	XP_011867217.1
hypothetical protein ILUMI_23668 [Ignelater luminosus]	Ignelater luminosus	102	185	0.36	5e-19	40.3	1738	KAF2882507.1
uncharacterized protein LOC111059440 isoform X4 [Nilaparvata lugens]	Nilaparvata lugens	102	200	0.34	5e-19	27.79	3499	XP_039294556.1
uncharacterized protein LOC105423105 isoform X3 [Pogonomyrmex barbatus]	Pogonomyrmex barbatus	102	185	0.4	5e-19	37.13	3793	XP_011631050.1
uncharacterized protein LOC105423105 isoform X4 [Pogonomyrmex barbatus]	Pogonomyrmex barbatus	102	181	0.4	5e-19	37.13	3684	XP_011631052.1
uncharacterized protein LOC105423105 isoform X6 [Pogonomyrmex barbatus]	Pogonomyrmex barbatus	102	181	0.37	6e-19	37.13	3662	XP_025073105.1
uncharacterized protein LOC105423105 isoform X1 [Pogonomyrmex barbatus]	Pogonomyrmex barbatus	102	181	0.37	6e-19	37.13	3800	XP_011631048.1
uncharacterized protein LOC105423105 isoform X2 [Pogonomyrmex barbatus]	Pogonomyrmex barbatus	102	181	0.37	6e-19	37.13	3799	XP_011631049.1
PKHA7 protein [Acromyrmex insinuator]	Acromyrmex insinuator	102	202	0.4	6e-19	36.72	3809	KAG5315067.1
PKHA7 protein [Acromyrmex heyeri]	Acromyrmex heyeri	102	203	0.4	6e-19	36.72	3792	KAG5319170.1
PKHA7 protein [Acromyrmex charruanus]	Acromyrmex charruanus	102	203	0.4	6e-19	36.72	3794	KAG5343887.1
uncharacterized protein LOC112054339 isoform X3 [Bicyclus anynana]	Bicyclus anynana	102	183	0.37	6e-19	41.35	1988	XP_023949866.1
uncharacterized protein LOC112054339 isoform X4 [Bicyclus anynana]	Bicyclus anynana	102	185	0.37	6e-19	41.35	1985	XP_023949867.1
PREDICTED: uncharacterized protein LOC105146655 [Acromyrmex echinatior]	Acromyrmex echinatior	102	199	0.4	6e-19	36.72	3868	XP_011055361.1
uncharacterized protein LOC105423105 isoform X5 [Pogonomyrmex barbatus]	Pogonomyrmex barbatus	102	181	0.37	6e-19	37.13	3633	XP_011631053.1
uncharacterized protein LOC106459913 isoform X2 [Limulus polyphemus]	Limulus polyphemus	102	193	0.4	6e-19	36.76	1915	XP_022242194.1
uncharacterized protein LOC106459913 isoform X1 [Limulus polyphemus]	Limulus polyphemus	102	193	0.4	7e-19	36.76	1916	XP_022242193.1
uncharacterized protein LOC408874 isoform X3 [Apis mellifera]	Apis mellifera	102	194	0.4	7e-19	37.72	3926	XP_006570574.2
uncharacterized protein LOC109853211 [Pseudomyrmex gracilis]	Pseudomyrmex gracilis	102	181	0.4	7e-19	26.51	3506	XP_020280684.1
uncharacterized protein LOC106459913 isoform X3 [Limulus polyphemus]	Limulus polyphemus	102	192	0.4	7e-19	36.76	1882	XP_022242195.1
uncharacterized protein LOC408874 isoform X2 [Apis mellifera]	Apis mellifera	102	198	0.4	7e-19	37.72	3962	XP_006570573.2
uncharacterized protein LOC408874 isoform X7 [Apis mellifera]	Apis mellifera	102	194	0.4	7e-19	37.72	3833	XP_006570581.2
uncharacterized protein LOC408874 isoform X5 [Apis mellifera]	Apis mellifera	102	194	0.4	7e-19	37.72	3855	XP_006570576.2
uncharacterized protein LOC408874 isoform X1 [Apis mellifera]	Apis mellifera	102	194	0.4	7e-19	37.72	3969	XP_006570572.2
PREDICTED: uncharacterized protein LOC106104179 isoform X6 [Papilio polytes]	Papilio polytes	102	182	0.4	7e-19	42.11	2052	XP_013139591.1
uncharacterized protein LOC408874 isoform X6 [Apis mellifera]	Apis mellifera	102	194	0.4	7e-19	37.72	3851	XP_006570580.2
PREDICTED: uncharacterized protein LOC106104179 isoform X7 [Papilio polytes]	Papilio polytes	102	102	0.11	7e-19	42.86	2009	XP_013139592.1
hypothetical protein GE061_000747 [Apolygus lucorum]	Apolygus lucorum	102	183	0.34	7e-19	27.73	2397	KAF6216405.1
PREDICTED: uncharacterized protein LOC106104179 isoform X3 [Papilio polytes]	Papilio polytes	102	102	0.11	7e-19	42.86	2157	XP_013139588.1
uncharacterized protein LOC112054339 isoform X5 [Bicyclus anynana]	Bicyclus anynana	101	161	0.34	7e-19	41.35	1933	XP_023949868.1
PREDICTED: uncharacterized protein LOC106104179 isoform X5 [Papilio polytes]	Papilio polytes	102	181	0.4	7e-19	42.11	2055	XP_013139590.1

## Sheet: XP_035672283.1 Cephalochordata
Description	Scientific Name	Max Score	Total Score	Query Cover	E value	Per. ident	Acc. Len	Accession
uncharacterized protein LOC118413180 [Branchiostoma floridae]	Branchiostoma floridae	471	471	1	6e-171	100	235	XP_035672283.1		XP_035672283.1 against Cephalochordata
PREDICTED: uncharacterized protein LOC109481776 [Branchiostoma belcheri]	Branchiostoma belcheri	221	221	0.55	2e-68	90.84	557	XP_019639925.1
PREDICTED: palladin-like isoform X5 [Branchiostoma belcheri]	Branchiostoma belcheri	35	35	0.56	0.12	26.76	611	XP_019644703.1
PREDICTED: alpha-N-acetylgalactosaminide alpha-2,6-sialyltransferase 1-like [Branchiostoma belcheri]	Branchiostoma belcheri	31.2	31.2	0.42	1.6	25.25	210	XP_019626261.1
mucin-2-like [Branchiostoma floridae]	Branchiostoma floridae	31.2	31.2	0.17	2.2	38.64	2092	XP_035665580.1
PREDICTED: ranBP-type and C3HC4-type zinc finger-containing protein 1-like [Branchiostoma belcheri]	Branchiostoma belcheri	31.2	31.2	0.17	2.4	35.42	721	XP_019636889.1
PREDICTED: SH2 domain-containing protein 5-like isoform X1 [Branchiostoma belcheri]	Branchiostoma belcheri	30.4	30.4	0.22	3.3	34.48	456	XP_019637740.1
PREDICTED: uncharacterized protein LOC109480037 isoform X2 [Branchiostoma belcheri]	Branchiostoma belcheri	30.4	30.4	0.22	3.4	34.48	432	XP_019637741.1

## Sheet: XP_035672283.1 vertebrates
Description	Scientific Name	Max Score	Total Score	Query Cover	E value	Per. ident	Acc. Len	Accession
pleckstrin homology domain-containing family A member 7 isoform X8 [Fundulus heteroclitus]	Fundulus heteroclitus	82	82	0.47	9e-15	38.52	1297	XP_035986630.1
pleckstrin homology domain-containing family A member 7 isoform X7 [Fundulus heteroclitus]	Fundulus heteroclitus	82	82	0.47	9e-15	38.52	1309	XP_021165248.2			XP_035672283.1 against Vertebrates
pleckstrin homology domain-containing family A member 7 isoform X4 [Fundulus heteroclitus]	Fundulus heteroclitus	82	82	0.47	9e-15	38.52	1323	XP_035986629.1
pleckstrin homology domain-containing family A member 7 isoform X9 [Fundulus heteroclitus]	Fundulus heteroclitus	81.6	81.6	0.47	1e-14	38.52	1294	XP_035986631.1
pleckstrin homology domain-containing family A member 7 isoform X10 [Fundulus heteroclitus]	Fundulus heteroclitus	81.6	81.6	0.47	1e-14	38.52	1252	XP_012706146.2
pleckstrin homology domain-containing family A member 7 isoform X12 [Fundulus heteroclitus]	Fundulus heteroclitus	81.6	81.6	0.47	1e-14	38.52	1121	XP_035986633.1
pleckstrin homology domain-containing family A member 7 isoform X2 [Fundulus heteroclitus]	Fundulus heteroclitus	81.6	81.6	0.47	1e-14	38.52	1339	XP_035986628.1
pleckstrin homology domain-containing family A member 7 isoform X6 [Fundulus heteroclitus]	Fundulus heteroclitus	81.6	81.6	0.47	1e-14	38.52	1312	XP_012706145.2
pleckstrin homology domain-containing family A member 7 isoform X3 [Fundulus heteroclitus]	Fundulus heteroclitus	81.6	81.6	0.47	1e-14	38.52	1337	XP_012706143.2
pleckstrin homology domain-containing family A member 7 isoform X1 [Fundulus heteroclitus]	Fundulus heteroclitus	81.6	81.6	0.47	1e-14	38.52	1357	XP_012706141.2
pleckstrin homology domain-containing family A member 7 isoform X14 [Fundulus heteroclitus]	Fundulus heteroclitus	81.6	81.6	0.47	1e-14	38.52	1292	XP_012706148.2
pleckstrin homology domain-containing family A member 7 isoform X13 [Fundulus heteroclitus]	Fundulus heteroclitus	81.6	81.6	0.47	1e-14	38.52	1101	XP_012706147.2
pleckstrin homology domain-containing family A member 7 isoform X11 [Fundulus heteroclitus]	Fundulus heteroclitus	81.6	81.6	0.47	1e-14	38.52	1180	XP_035986632.1
pleckstrin homology domain-containing family A member 7 isoform X6 [Gambusia affinis]	Gambusia affinis	80.5	80.5	0.53	3e-14	36.76	1124	XP_043956026.1
pleckstrin homology domain-containing family A member 7 isoform X5 [Gambusia affinis]	Gambusia affinis	80.5	80.5	0.53	3e-14	36.76	1315	XP_043956019.1
pleckstrin homology domain-containing family A member 7 isoform X3 [Gambusia affinis]	Gambusia affinis	80.5	80.5	0.53	3e-14	36.76	1340	XP_043956004.1
pleckstrin homology domain-containing family A member 7 isoform X1 [Gambusia affinis]	Gambusia affinis	80.5	80.5	0.53	3e-14	36.76	1360	XP_043955989.1
pleckstrin homology domain-containing family A member 7 isoform X2 [Gambusia affinis]	Gambusia affinis	80.5	80.5	0.53	3e-14	36.76	1353	XP_043955994.1
pleckstrin homology domain-containing family A member 7 isoform X9 [Xiphophorus maculatus]	Xiphophorus maculatus	79.7	79.7	0.53	5e-14	36.03	1314	XP_023187948.1
pleckstrin homology domain-containing family A member 7 isoform X11 [Xiphophorus maculatus]	Xiphophorus maculatus	79.7	79.7	0.53	5e-14	36.03	1106	XP_023187951.1
pleckstrin homology domain-containing family A member 7 isoform X2 [Xiphophorus hellerii]	Xiphophorus hellerii	79.7	79.7	0.53	5e-14	36.03	1357	XP_032416903.1
pleckstrin homology domain-containing family A member 7-like isoform X9 [Xiphophorus couchianus]	Xiphophorus couchianus	79.7	79.7	0.53	5e-14	36.03	1319	XP_027871217.1
pleckstrin homology domain-containing family A member 7-like isoform X10 [Xiphophorus couchianus]	Xiphophorus couchianus	79.7	79.7	0.53	5e-14	36.03	1111	XP_027871218.1
pleckstrin homology domain-containing family A member 7 isoform X4 [Xiphophorus maculatus]	Xiphophorus maculatus	79.7	79.7	0.53	5e-14	36.03	1357	XP_023187943.1
pleckstrin homology domain-containing family A member 7 isoform X10 [Xiphophorus maculatus]	Xiphophorus maculatus	79.7	79.7	0.53	5e-14	36.03	1312	XP_023187949.1
pleckstrin homology domain-containing family A member 7 isoform X6 [Xiphophorus hellerii]	Xiphophorus hellerii	79.7	79.7	0.53	5e-14	36.03	1328	XP_032416907.1
pleckstrin homology domain-containing family A member 7-like isoform X8 [Xiphophorus couchianus]	Xiphophorus couchianus	79.7	79.7	0.53	5e-14	36.03	1333	XP_027871216.1
pleckstrin homology domain-containing family A member 7 isoform X4 [Xiphophorus hellerii]	Xiphophorus hellerii	79.7	79.7	0.53	5e-14	36.03	1344	XP_032416905.1
pleckstrin homology domain-containing family A member 7 isoform X8 [Xiphophorus hellerii]	Xiphophorus hellerii	79.7	79.7	0.53	5e-14	36.03	1317	XP_032416909.1
pleckstrin homology domain-containing family A member 7 isoform X8 [Xiphophorus maculatus]	Xiphophorus maculatus	79.7	79.7	0.53	6e-14	36.03	1328	XP_023187947.1
pleckstrin homology domain-containing family A member 7 isoform X7 [Xiphophorus maculatus]	Xiphophorus maculatus	79.7	79.7	0.53	6e-14	36.03	1330	XP_023187946.1
pleckstrin homology domain-containing family A member 7-like isoform X4 [Xiphophorus couchianus]	Xiphophorus couchianus	79.7	79.7	0.53	6e-14	36.03	1362	XP_027871212.1
pleckstrin homology domain-containing family A member 7-like isoform X11 [Xiphophorus couchianus]	Xiphophorus couchianus	79.7	79.7	0.53	6e-14	36.03	1322	XP_027871219.1
pleckstrin homology domain-containing family A member 7-like isoform X6 [Xiphophorus couchianus]	Xiphophorus couchianus	79.7	79.7	0.53	6e-14	36.03	1335	XP_027871214.1
pleckstrin homology domain-containing family A member 7 isoform X9 [Xiphophorus hellerii]	Xiphophorus hellerii	79.7	79.7	0.53	6e-14	36.03	1106	XP_032416910.1
pleckstrin homology domain-containing family A member 7 isoform X5 [Xiphophorus maculatus]	Xiphophorus maculatus	79.7	79.7	0.53	6e-14	36.03	1355	XP_023187944.1
pleckstrin homology domain-containing family A member 7 isoform X10 [Xiphophorus hellerii]	Xiphophorus hellerii	79.7	79.7	0.53	6e-14	36.03	1297	XP_032416911.1
pleckstrin homology domain-containing family A member 7 isoform X12 [Xiphophorus maculatus]	Xiphophorus maculatus	79.7	79.7	0.53	6e-14	36.03	1317	XP_023187952.1
pleckstrin homology domain-containing family A member 7 isoform X2 [Xiphophorus maculatus]	Xiphophorus maculatus	79.7	79.7	0.53	6e-14	36.03	1368	XP_023187941.1
pleckstrin homology domain-containing family A member 7 isoform X1 [Xiphophorus maculatus]	Xiphophorus maculatus	79.7	79.7	0.53	6e-14	36.03	1375	XP_023187940.1
pleckstrin homology domain-containing family A member 7-like isoform X5 [Xiphophorus couchianus]	Xiphophorus couchianus	79.7	79.7	0.53	6e-14	36.03	1360	XP_027871213.1
pleckstrin homology domain-containing family A member 7 isoform X13 [Xiphophorus maculatus]	Xiphophorus maculatus	79.3	79.3	0.53	6e-14	36.03	1297	XP_023187953.1
pleckstrin homology domain-containing family A member 7 isoform X5 [Xiphophorus hellerii]	Xiphophorus hellerii	79.3	79.3	0.53	6e-14	36.03	1342	XP_032416906.1
pleckstrin homology domain-containing family A member 7-like isoform X2 [Xiphophorus couchianus]	Xiphophorus couchianus	79.3	79.3	0.53	6e-14	36.03	1373	XP_027871210.1
pleckstrin homology domain-containing family A member 7-like isoform X1 [Xiphophorus couchianus]	Xiphophorus couchianus	79.3	79.3	0.53	6e-14	36.03	1380	XP_027871208.1
pleckstrin homology domain-containing family A member 7-like isoform X12 [Xiphophorus couchianus]	Xiphophorus couchianus	79.3	79.3	0.53	6e-14	36.03	1302	XP_027871221.1
pleckstrin homology domain-containing family A member 7 isoform X3 [Xiphophorus maculatus]	Xiphophorus maculatus	79.3	79.3	0.53	6e-14	36.03	1362	XP_023187942.1
pleckstrin homology domain-containing family A member 7 isoform X3 [Xiphophorus hellerii]	Xiphophorus hellerii	79.3	79.3	0.53	6e-14	36.03	1355	XP_032416904.1
pleckstrin homology domain-containing family A member 7-like isoform X3 [Xiphophorus couchianus]	Xiphophorus couchianus	79.3	79.3	0.53	6e-14	36.03	1367	XP_027871211.1
pleckstrin homology domain-containing family A member 7 isoform X1 [Xiphophorus hellerii]	Xiphophorus hellerii	79.3	79.3	0.53	7e-14	36.03	1362	XP_032416902.1
pleckstrin homology domain-containing family A member 7 isoform X4 [Gambusia affinis]	Gambusia affinis	79	79	0.51	1e-13	37.4	1319	XP_043956009.1
pleckstrin homology domain-containing family A member 7 isoform X5 [Fundulus heteroclitus]	Fundulus heteroclitus	78.2	78.2	0.45	2e-13	38.46	1320	XP_012706144.2
pleckstrin homology domain-containing family A member 7 isoform X6 [Xiphophorus maculatus]	Xiphophorus maculatus	78.2	78.2	0.51	2e-13	36.64	1334	XP_023187945.1
pleckstrin homology domain-containing family A member 7-like isoform X7 [Xiphophorus couchianus]	Xiphophorus couchianus	78.2	78.2	0.51	2e-13	36.64	1334	XP_027871215.1
pleckstrin homology domain-containing family A member 7 isoform X7 [Xiphophorus hellerii]	Xiphophorus hellerii	78.2	78.2	0.51	2e-13	36.64	1321	XP_032416908.1
hypothetical protein CCH79_00005086 [Gambusia affinis]	Gambusia affinis	77.8	77.8	0.49	2e-13	37.5	1287	PWA18848.1
PREDICTED: pleckstrin homology domain-containing family A member 7-like isoform X9 [Poecilia latipinna]	Poecilia latipinna	77.4	77.4	0.53	3e-13	35.29	1126	XP_014912574.1
PREDICTED: pleckstrin homology domain-containing family A member 7-like isoform X4 [Poecilia latipinna]	Poecilia latipinna	77.4	77.4	0.53	3e-13	35.29	1327	XP_014912568.1
PREDICTED: pleckstrin homology domain-containing family A member 7-like isoform X7 [Poecilia latipinna]	Poecilia latipinna	77.4	77.4	0.53	3e-13	35.29	1314	XP_014912571.1
PREDICTED: pleckstrin homology domain-containing family A member 7 [Poecilia mexicana]	Poecilia mexicana	77.4	77.4	0.53	3e-13	35.29	1271	XP_014826473.1
PREDICTED: pleckstrin homology domain-containing family A member 7-like isoform X2 [Poecilia latipinna]	Poecilia latipinna	77.4	77.4	0.53	3e-13	35.29	1344	XP_014912566.1
PREDICTED: pleckstrin homology domain-containing family A member 7-like isoform X10 [Poecilia latipinna]	Poecilia latipinna	77.4	77.4	0.53	4e-13	35.29	1297	XP_014912575.1
PREDICTED: pleckstrin homology domain-containing family A member 7 [Poecilia formosa]	Poecilia formosa	77.4	77.4	0.53	4e-13	35.29	1362	XP_016527950.1
PREDICTED: pleckstrin homology domain-containing family A member 7-like isoform X8 [Poecilia latipinna]	Poecilia latipinna	77.4	77.4	0.53	4e-13	35.29	1299	XP_014912572.1
PREDICTED: pleckstrin homology domain-containing family A member 7-like isoform X6 [Poecilia latipinna]	Poecilia latipinna	77.4	77.4	0.53	4e-13	35.29	1317	XP_014912570.1
PREDICTED: pleckstrin homology domain-containing family A member 7-like isoform X1 [Poecilia latipinna]	Poecilia latipinna	77.4	77.4	0.53	4e-13	35.29	1362	XP_014912565.1
PREDICTED: pleckstrin homology domain-containing family A member 7-like isoform X3 [Poecilia latipinna]	Poecilia latipinna	77	77	0.53	4e-13	35.29	1342	XP_014912567.1
PREDICTED: pleckstrin homology domain-containing family A member 7-like isoform X5 [Poecilia latipinna]	Poecilia latipinna	76.3	76.3	0.49	8e-13	36.72	1319	XP_014912569.1
PREDICTED: pleckstrin homology domain-containing family A member 7-like isoform X8 [Poecilia reticulata]	Poecilia reticulata	75.9	75.9	0.53	1e-12	34.56	1301	XP_017159577.1
PREDICTED: pleckstrin homology domain-containing family A member 7-like isoform X9 [Poecilia reticulata]	Poecilia reticulata	75.9	75.9	0.53	1e-12	34.56	1128	XP_017159578.1
PREDICTED: pleckstrin homology domain-containing family A member 7-like isoform X4 [Poecilia reticulata]	Poecilia reticulata	75.9	75.9	0.53	1e-12	34.56	1330	XP_017159573.1
PREDICTED: pleckstrin homology domain-containing family A member 7-like isoform X2 [Poecilia reticulata]	Poecilia reticulata	75.9	75.9	0.53	1e-12	34.56	1346	XP_017159571.1
PREDICTED: pleckstrin homology domain-containing family A member 7-like isoform X7 [Poecilia reticulata]	Poecilia reticulata	75.5	75.5	0.53	1e-12	34.56	1316	XP_017159576.1
pleckstrin homology domain-containing family A member 7-like isoform X5 [Sparus aurata]	Sparus aurata	75.5	75.5	0.46	1e-12	39.83	1369	XP_030281188.1
PREDICTED: pleckstrin homology domain-containing family A member 7-like isoform X6 [Poecilia reticulata]	Poecilia reticulata	75.5	75.5	0.53	1e-12	34.56	1319	XP_017159575.1
pleckstrin homology domain-containing family A member 7-like isoform X7 [Sparus aurata]	Sparus aurata	75.5	75.5	0.46	1e-12	39.83	1316	XP_030281190.1
PREDICTED: pleckstrin homology domain-containing family A member 7-like isoform X1 [Poecilia reticulata]	Poecilia reticulata	75.5	75.5	0.53	1e-12	34.56	1364	XP_017159570.1
pleckstrin homology domain-containing family A member 7-like isoform X1 [Acanthopagrus latus]	Acanthopagrus latus	75.5	75.5	0.46	1e-12	39.83	1288	XP_036962110.1
pleckstrin homology domain-containing family A member 7-like isoform X9 [Sparus aurata]	Sparus aurata	75.5	75.5	0.46	1e-12	39.83	1288	XP_030281192.1
pleckstrin homology domain-containing family A member 7-like isoform X8 [Sparus aurata]	Sparus aurata	75.5	75.5	0.46	1e-12	39.83	1291	XP_030281191.1
PREDICTED: pleckstrin homology domain-containing family A member 7-like isoform X10 [Poecilia reticulata]	Poecilia reticulata	75.5	75.5	0.53	1e-12	34.56	1299	XP_017159579.1
pleckstrin homology domain-containing family A member 7-like isoform X3 [Acanthopagrus latus]	Acanthopagrus latus	75.5	75.5	0.46	1e-12	39.83	1268	XP_036962113.1
pleckstrin homology domain-containing family A member 7-like isoform X4 [Sparus aurata]	Sparus aurata	75.5	75.5	0.46	1e-12	39.83	1375	XP_030281187.1
pleckstrin homology domain-containing family A member 7-like isoform X4 [Acanthopagrus latus]	Acanthopagrus latus	75.5	75.5	0.46	1e-12	39.83	1239	XP_036962114.1
pleckstrin homology domain-containing family A member 7-like isoform X3 [Sparus aurata]	Sparus aurata	75.5	75.5	0.46	1e-12	39.83	1377	XP_030281186.1
PREDICTED: pleckstrin homology domain-containing family A member 7-like isoform X3 [Poecilia reticulata]	Poecilia reticulata	75.5	75.5	0.53	2e-12	34.56	1344	XP_017159572.1
pleckstrin homology domain-containing family A member 7-like isoform X1 [Sparus aurata]	Sparus aurata	75.5	75.5	0.46	2e-12	39.83	1397	XP_030281184.1
pleckstrin homology domain-containing family A member 7-like isoform X5 [Acanthopagrus latus]	Acanthopagrus latus	75.5	75.5	0.46	2e-12	39.83	1217	XP_036962115.1
pleckstrin homology domain-containing family A member 7-like isoform X12 [Sparus aurata]	Sparus aurata	75.5	75.5	0.46	2e-12	39.83	1268	XP_030281196.1
pleckstrin homology domain-containing family A member 7-like isoform X6 [Sparus aurata]	Sparus aurata	75.5	75.5	0.46	2e-12	39.83	1348	XP_030281189.1
pleckstrin homology domain-containing family A member 7-like isoform X10 [Sparus aurata]	Sparus aurata	75.1	75.1	0.46	2e-12	39.83	1208	XP_030281193.1
pleckstrin homology domain-containing family A member 7-like isoform X11 [Sparus aurata]	Sparus aurata	75.1	75.1	0.46	2e-12	39.83	1159	XP_030281195.1
pleckstrin homology domain-containing family A member 7-like isoform X2 [Myripristis murdjan]	Myripristis murdjan	75.1	75.1	0.46	2e-12	37.5	1361	XP_029904259.1
pleckstrin homology domain-containing family A member 7-like isoform X1 [Myripristis murdjan]	Myripristis murdjan	75.1	75.1	0.46	2e-12	37.5	1379	XP_029904258.1
pleckstrin homology domain-containing family A member 7-like isoform X4 [Myripristis murdjan]	Myripristis murdjan	75.1	75.1	0.46	2e-12	37.5	1334	XP_029904261.1
pleckstrin homology domain-containing family A member 7 isoform X3 [Python bivittatus]	Python bivittatus	74.7	74.7	0.68	3e-12	34.48	1027	XP_015745737.1
pleckstrin homology domain-containing family A member 7 isoform X1 [Python bivittatus]	Python bivittatus	74.7	74.7	0.7	3e-12	34.64	1050	XP_025030202.1
pleckstrin homology domain-containing family A member 7 isoform X8 [Siniperca chuatsi]	Siniperca chuatsi	74.7	74.7	0.5	3e-12	39.67	1348	XP_044053853.1
pleckstrin homology domain-containing family A member 7 isoform X12 [Siniperca chuatsi]	Siniperca chuatsi	74.7	74.7	0.5	3e-12	39.67	1303	XP_044053886.1
pleckstrin homology domain-containing family A member 7 isoform X2 [Python bivittatus]	Python bivittatus	74.3	74.3	0.7	3e-12	34.64	1049	XP_025030203.1
pleckstrin homology domain-containing family A member 7 isoform X11 [Siniperca chuatsi]	Siniperca chuatsi	74.3	74.3	0.5	3e-12	39.67	1321	XP_044053879.1
pleckstrin homology domain-containing family A member 7 isoform X4 [Siniperca chuatsi]	Siniperca chuatsi	74.3	74.3	0.5	3e-12	39.67	1371	XP_044053814.1
pleckstrin homology domain-containing family A member 7 isoform X15 [Siniperca chuatsi]	Siniperca chuatsi	74.3	74.3	0.5	3e-12	39.67	1301	XP_044053912.1
pleckstrin homology domain-containing family A member 7 isoform X10 [Siniperca chuatsi]	Siniperca chuatsi	74.3	74.3	0.5	3e-12	39.67	1326	XP_044053871.1
pleckstrin homology domain-containing family A member 7 isoform X3 [Siniperca chuatsi]	Siniperca chuatsi	74.3	74.3	0.5	3e-12	39.67	1378	XP_044053803.1
pleckstrin homology domain-containing family A member 7 isoform X14 [Siniperca chuatsi]	Siniperca chuatsi	74.3	74.3	0.5	3e-12	39.67	1162	XP_044053902.1
pleckstrin homology domain-containing family A member 7 isoform X13 [Siniperca chuatsi]	Siniperca chuatsi	74.3	74.3	0.5	3e-12	39.67	1293	XP_044053895.1
pleckstrin homology domain-containing family A member 7 isoform X1 [Siniperca chuatsi]	Siniperca chuatsi	74.3	74.3	0.5	3e-12	39.67	1398	XP_044053786.1
pleckstrin homology domain-containing family A member 7 isoform X7 [Siniperca chuatsi]	Siniperca chuatsi	74.3	74.3	0.5	3e-12	39.67	1353	XP_044053843.1
pleckstrin homology domain-containing family A member 7 isoform X2 [Siniperca chuatsi]	Siniperca chuatsi	74.3	74.3	0.5	3e-12	39.67	1393	XP_044053794.1
pleckstrin homology domain-containing family A member 7 isoform X5 [Siniperca chuatsi]	Siniperca chuatsi	74.3	74.3	0.5	3e-12	39.67	1366	XP_044053825.1
pleckstrin homology domain-containing family A member 7 isoform X9 [Siniperca chuatsi]	Siniperca chuatsi	74.3	74.3	0.5	4e-12	39.67	1348	XP_044053862.1
PREDICTED: pleckstrin homology domain-containing family A member 7 isoform X7 [Nothobranchius furzeri]	Nothobranchius furzeri	74.3	74.3	0.47	4e-12	37.1	1288	XP_015808602.1
PREDICTED: pleckstrin homology domain-containing family A member 7 isoform X6 [Nothobranchius furzeri]	Nothobranchius furzeri	74.3	74.3	0.47	4e-12	37.1	1303	XP_015808601.1
PREDICTED: pleckstrin homology domain-containing family A member 7 isoform X2 [Nothobranchius furzeri]	Nothobranchius furzeri	74.3	74.3	0.47	4e-12	37.1	1333	XP_015808597.1
PREDICTED: pleckstrin homology domain-containing family A member 7 isoform X8 [Nothobranchius furzeri]	Nothobranchius furzeri	74.3	74.3	0.47	4e-12	37.1	1246	XP_015808603.1
PREDICTED: pleckstrin homology domain-containing family A member 7 isoform X5 [Nothobranchius furzeri]	Nothobranchius furzeri	74.3	74.3	0.47	4e-12	37.1	1306	XP_015808600.1
pleckstrin homology domain-containing family A member 7-like [Echeneis naucrates]	Echeneis naucrates	74.3	74.3	0.5	4e-12	38.02	1360	XP_029353911.1
PREDICTED: pleckstrin homology domain-containing family A member 7 isoform X3 [Nothobranchius furzeri]	Nothobranchius furzeri	73.9	73.9	0.47	4e-12	37.1	1331	XP_015808598.1
PREDICTED: pleckstrin homology domain-containing family A member 7 isoform X1 [Nothobranchius furzeri]	Nothobranchius furzeri	73.9	73.9	0.47	4e-12	37.1	1351	XP_015808596.1
pleckstrin homology domain-containing family A member 7-like isoform X2 [Sparus aurata]	Sparus aurata	73.9	73.9	0.44	4e-12	40.18	1396	XP_030281185.1
pleckstrin homology domain-containing family A member 7-like isoform X2 [Acanthopagrus latus]	Acanthopagrus latus	73.9	73.9	0.44	5e-12	40.18	1287	XP_036962111.1
PREDICTED: pleckstrin homology domain-containing family A member 7-like isoform X5 [Poecilia reticulata]	Poecilia reticulata	73.9	73.9	0.51	5e-12	35.11	1322	XP_017159574.1
PKHA7 protein [Nothocercus nigrocapillus]	Nothocercus nigrocapillus	73.9	73.9	0.88	5e-12	33.06	1200	NXD09814.1
pleckstrin homology domain-containing family A member 7 isoform X6 [Cheilinus undulatus]	Cheilinus undulatus	73.6	73.6	0.5	6e-12	40.5	1377	XP_041638923.1
pleckstrin homology domain-containing family A member 7 isoform X11 [Cheilinus undulatus]	Cheilinus undulatus	73.6	73.6	0.5	6e-12	40.5	1320	XP_041638964.1
pleckstrin homology domain-containing family A member 7 isoform X1 [Cheilinus undulatus]	Cheilinus undulatus	73.6	73.6	0.5	6e-12	40.5	1425	XP_041638880.1
pleckstrin homology domain-containing family A member 7 isoform X2 [Cheilinus undulatus]	Cheilinus undulatus	73.6	73.6	0.5	6e-12	40.5	1420	XP_041638889.1
pleckstrin homology domain-containing family A member 7 isoform X5 [Cheilinus undulatus]	Cheilinus undulatus	73.6	73.6	0.5	6e-12	40.5	1380	XP_041638916.1
pleckstrin homology domain-containing family A member 7 isoform X7 [Cheilinus undulatus]	Cheilinus undulatus	73.6	73.6	0.5	7e-12	40.5	1375	XP_041638931.1
pleckstrin homology domain-containing family A member 7 isoform X9 [Cheilinus undulatus]	Cheilinus undulatus	73.6	73.6	0.5	7e-12	40.5	1329	XP_041638948.1
pleckstrin homology domain-containing family A member 7 isoform X3 [Cheilinus undulatus]	Cheilinus undulatus	73.6	73.6	0.5	7e-12	40.5	1405	XP_041638898.1
pleckstrin homology domain-containing family A member 7-like [Archocentrus centrarchus]	Archocentrus centrarchus	73.6	73.6	0.46	7e-12	36.36	1369	XP_030582322.1
pleckstrin homology domain-containing family A member 7 isoform X8 [Cheilinus undulatus]	Cheilinus undulatus	73.6	73.6	0.5	7e-12	40.5	1374	XP_041638939.1
pleckstrin homology domain-containing family A member 7 isoform X10 [Cheilinus undulatus]	Cheilinus undulatus	73.6	73.6	0.5	7e-12	40.5	1324	XP_041638956.1
pleckstrin homology domain-containing family A member 7 isoform X12 [Cheilinus undulatus]	Cheilinus undulatus	73.6	73.6	0.5	7e-12	40.5	1304	XP_041638973.1
pleckstrin homology domain-containing family A member 7 isoform X5 [Thunnus maccoyii]	Thunnus maccoyii	73.6	73.6	0.45	7e-12	37.61	1334	XP_042262686.1
pleckstrin homology domain-containing family A member 7-like isoform X3 [Myripristis murdjan]	Myripristis murdjan	73.2	73.2	0.46	8e-12	39.67	1235	XP_029909290.1
pleckstrin homology domain-containing family A member 7-like isoform X2 [Myripristis murdjan]	Myripristis murdjan	73.2	73.2	0.46	8e-12	39.67	1257	XP_029909289.1
pleckstrin homology domain-containing family A member 7-like isoform X6 [Acanthochromis polyacanthus]	Acanthochromis polyacanthus	73.2	73.2	0.43	8e-12	37.72	1343	XP_022047952.1
pleckstrin homology domain-containing family A member 7 isoform X4 [Thunnus albacares]	Thunnus albacares	73.2	73.2	0.45	8e-12	37.61	1356	XP_044206303.1
pleckstrin homology domain-containing family A member 7 isoform X6 [Siniperca chuatsi]	Siniperca chuatsi	73.2	73.2	0.45	8e-12	37.82	1362	XP_044053834.1
pleckstrin homology domain-containing family A member 7-like isoform X9 [Acanthochromis polyacanthus]	Acanthochromis polyacanthus	73.2	73.2	0.43	9e-12	37.72	1325	XP_022047955.1
pleckstrin homology domain-containing family A member 7-like isoform X13 [Acanthochromis polyacanthus]	Acanthochromis polyacanthus	73.2	73.2	0.43	9e-12	37.72	1137	XP_022047960.1
pleckstrin homology domain-containing family A member 7 isoform X8 [Melanotaenia boesemani]	Melanotaenia boesemani	73.2	73.2	0.5	9e-12	38.02	1314	XP_041845615.1
pleckstrin homology domain-containing family A member 7 isoform X3 [Melanotaenia boesemani]	Melanotaenia boesemani	73.2	73.2	0.5	9e-12	38.02	1355	XP_041845564.1
pleckstrin homology domain-containing family A member 7-like isoform X4 [Acanthochromis polyacanthus]	Acanthochromis polyacanthus	73.2	73.2	0.43	9e-12	37.72	1350	XP_022047950.1
pleckstrin homology domain-containing family A member 7 isoform X10 [Melanotaenia boesemani]	Melanotaenia boesemani	73.2	73.2	0.5	1e-11	38.02	1300	XP_041845637.1
pleckstrin homology domain-containing family A member 7-like isoform X3 [Acanthochromis polyacanthus]	Acanthochromis polyacanthus	73.2	73.2	0.43	1e-11	37.72	1353	XP_022047949.1
pleckstrin homology domain-containing family A member 7 isoform X12 [Amphiprion ocellaris]	Amphiprion ocellaris	73.2	73.2	0.43	1e-11	37.72	1372	XP_035800333.1
pleckstrin homology domain-containing family A member 7 isoform X7 [Amphiprion ocellaris]	Amphiprion ocellaris	73.2	73.2	0.43	1e-11	37.72	1390	XP_035800328.1
pleckstrin homology domain-containing family A member 7 isoform X18 [Amphiprion ocellaris]	Amphiprion ocellaris	73.2	73.2	0.43	1e-11	37.72	1306	XP_035800341.1
pleckstrin homology domain-containing family A member 7 isoform X1 [Melanotaenia boesemani]	Melanotaenia boesemani	73.2	73.2	0.5	1e-11	38.02	1362	XP_041845547.1
pleckstrin homology domain-containing family A member 7 isoform X7 [Melanotaenia boesemani]	Melanotaenia boesemani	73.2	73.2	0.5	1e-11	38.02	1317	XP_041845604.1
pleckstrin homology domain-containing family A member 7-like isoform X12 [Acanthochromis polyacanthus]	Acanthochromis polyacanthus	73.2	73.2	0.43	1e-11	37.72	1281	XP_022047959.1
pleckstrin homology domain-containing family A member 7 isoform X3 [Amphiprion ocellaris]	Amphiprion ocellaris	73.2	73.2	0.43	1e-11	37.72	1402	XP_035800324.1
pleckstrin homology domain-containing family A member 7 isoform X17 [Amphiprion ocellaris]	Amphiprion ocellaris	73.2	73.2	0.43	1e-11	37.72	1315	XP_035800338.1
pleckstrin homology domain-containing family A member 7 isoform X11 [Amphiprion ocellaris]	Amphiprion ocellaris	73.2	73.2	0.43	1e-11	37.72	1375	XP_035800332.1
pleckstrin homology domain-containing family A member 7 isoform X11 [Melanotaenia boesemani]	Melanotaenia boesemani	73.2	73.2	0.5	1e-11	38.02	1257	XP_041845646.1
pleckstrin homology domain-containing family A member 7-like isoform X5 [Acanthochromis polyacanthus]	Acanthochromis polyacanthus	73.2	73.2	0.43	1e-11	37.72	1344	XP_022047951.1
pleckstrin homology domain-containing family A member 7-like isoform X14 [Acanthochromis polyacanthus]	Acanthochromis polyacanthus	72.8	72.8	0.43	1e-11	37.72	1303	XP_022047961.1
pleckstrin homology domain-containing family A member 7-like isoform X8 [Acanthochromis polyacanthus]	Acanthochromis polyacanthus	72.8	72.8	0.43	1e-11	37.72	1328	XP_022047954.1
pleckstrin homology domain-containing family A member 7 isoform X2 [Melanotaenia boesemani]	Melanotaenia boesemani	72.8	72.8	0.5	1e-11	38.02	1357	XP_041845555.1
pleckstrin homology domain-containing family A member 7-like isoform X7 [Acanthochromis polyacanthus]	Acanthochromis polyacanthus	72.8	72.8	0.43	1e-11	37.72	1338	XP_022047953.1
pleckstrin homology domain-containing family A member 7 isoform X13 [Amphiprion ocellaris]	Amphiprion ocellaris	72.8	72.8	0.43	1e-11	37.72	1369	XP_035800334.1
pleckstrin homology domain-containing family A member 7-like isoform X1 [Acanthochromis polyacanthus]	Acanthochromis polyacanthus	72.8	72.8	0.43	1e-11	37.72	1373	XP_022047947.1
pleckstrin homology domain-containing family A member 7 isoform X8 [Amphiprion ocellaris]	Amphiprion ocellaris	72.8	72.8	0.43	1e-11	37.72	1385	XP_035800329.1
pleckstrin homology domain-containing family A member 7 isoform X5 [Amphiprion ocellaris]	Amphiprion ocellaris	72.8	72.8	0.43	1e-11	37.72	1398	XP_035800326.1
pleckstrin homology domain-containing family A member 7 isoform X5 [Melanotaenia boesemani]	Melanotaenia boesemani	72.8	72.8	0.5	1e-11	38.02	1339	XP_041845584.1
pleckstrin homology domain-containing family A member 7 isoform X19 [Amphiprion ocellaris]	Amphiprion ocellaris	72.8	72.8	0.43	1e-11	37.72	1184	XP_035800342.1
pleckstrin homology domain-containing family A member 7 isoform X16 [Amphiprion ocellaris]	Amphiprion ocellaris	72.8	72.8	0.43	1e-11	37.72	1324	XP_035800337.1
pleckstrin homology domain-containing family A member 7-like isoform X2 [Acanthochromis polyacanthus]	Acanthochromis polyacanthus	72.8	72.8	0.43	1e-11	37.72	1368	XP_022047948.1
pleckstrin homology domain-containing family A member 7 isoform X10 [Amphiprion ocellaris]	Amphiprion ocellaris	72.8	72.8	0.43	1e-11	37.72	1375	XP_035800331.1
pleckstrin homology domain-containing family A member 7-like isoform X10 [Acanthochromis polyacanthus]	Acanthochromis polyacanthus	72.8	72.8	0.43	1e-11	37.72	1323	XP_022047957.1
pleckstrin homology domain-containing family A member 7 isoform X1 [Amphiprion ocellaris]	Amphiprion ocellaris	72.8	72.8	0.43	1e-11	37.72	1420	XP_035800321.1
pleckstrin homology domain-containing family A member 7 isoform X15 [Amphiprion ocellaris]	Amphiprion ocellaris	72.8	72.8	0.43	1e-11	37.72	1330	XP_035800336.1
pleckstrin homology domain-containing family A member 7 isoform X20 [Amphiprion ocellaris]	Amphiprion ocellaris	72.8	72.8	0.43	1e-11	37.72	1328	XP_035800343.1
pleckstrin homology domain-containing family A member 7 isoform X6 [Amphiprion ocellaris]	Amphiprion ocellaris	72.8	72.8	0.43	1e-11	37.72	1393	XP_035800327.1
pleckstrin homology domain-containing family A member 7 isoform X12 [Melanotaenia boesemani]	Melanotaenia boesemani	72.8	72.8	0.5	1e-11	38.02	1292	XP_041845652.1
pleckstrin homology domain-containing family A member 7-like isoform X11 [Acanthochromis polyacanthus]	Acanthochromis polyacanthus	72.8	72.8	0.43	1e-11	37.72	1299	XP_022047958.1
pleckstrin homology domain-containing family A member 7 isoform X9 [Amphiprion ocellaris]	Amphiprion ocellaris	72.8	72.8	0.43	1e-11	37.72	1377	XP_035800330.1
pleckstrin homology domain-containing family A member 7 isoform X4 [Amphiprion ocellaris]	Amphiprion ocellaris	72.8	72.8	0.43	1e-11	37.72	1400	XP_035800325.1
pleckstrin homology domain-containing family A member 7 isoform X9 [Melanotaenia boesemani]	Melanotaenia boesemani	72.8	72.8	0.5	1e-11	38.02	1312	XP_041845626.1
pleckstrin homology domain-containing family A member 7 isoform X4 [Melanotaenia boesemani]	Melanotaenia boesemani	72.8	72.8	0.5	1e-11	38.02	1342	XP_041845574.1
pleckstrin homology domain-containing family A member 7 isoform X14 [Amphiprion ocellaris]	Amphiprion ocellaris	72.8	72.8	0.43	1e-11	37.72	1348	XP_035800335.1
pleckstrin homology domain-containing family A member 7 isoform X2 [Amphiprion ocellaris]	Amphiprion ocellaris	72.8	72.8	0.43	1e-11	37.72	1404	XP_035800323.1
pleckstrin homology domain-containing family A member 7 isoform X20 [Hippoglossus stenolepis]	Hippoglossus stenolepis	72.4	72.4	0.5	1e-11	38.02	1296	XP_035016686.1
pleckstrin homology domain-containing family A member 7 isoform X9 [Hippoglossus stenolepis]	Hippoglossus stenolepis	72.4	72.4	0.5	1e-11	38.02	1351	XP_035016581.1
PREDICTED: pleckstrin homology domain-containing family A member 7 isoform X4 [Nothobranchius furzeri]	Nothobranchius furzeri	72.4	72.4	0.45	1e-11	37.82	1313	XP_015808599.1
PREDICTED: pleckstrin homology domain-containing family A member 7-like [Stegastes partitus]	Stegastes partitus	72.4	72.4	0.45	1e-11	36.75	1289	XP_008288465.1
pleckstrin homology domain-containing family A member 7 isoform X16 [Hippoglossus stenolepis]	Hippoglossus stenolepis	72.4	72.4	0.5	1e-11	38.02	1324	XP_035016648.1
pleckstrin homology domain-containing family A member 7 isoform X7 [Hippoglossus stenolepis]	Hippoglossus stenolepis	72.4	72.4	0.5	1e-11	38.02	1353	XP_035016566.1
pleckstrin homology domain-containing family A member 7 isoform X17 [Hippoglossus stenolepis]	Hippoglossus stenolepis	72.4	72.4	0.5	1e-11	38.02	1306	XP_035016658.1
pleckstrin homology domain-containing family A member 7 isoform X3 [Hippoglossus stenolepis]	Hippoglossus stenolepis	72.4	72.4	0.5	1e-11	38.02	1378	XP_035016533.1
pleckstrin homology domain-containing family A member 7 isoform X10 [Hippoglossus stenolepis]	Hippoglossus stenolepis	72.4	72.4	0.5	2e-11	38.02	1351	XP_035016590.1
pleckstrin homology domain-containing family A member 7 isoform X18 [Hippoglossus stenolepis]	Hippoglossus stenolepis	72.4	72.4	0.5	2e-11	38.02	1305	XP_035016666.1
pleckstrin homology domain-containing family A member 7 isoform X13 [Hippoglossus stenolepis]	Hippoglossus stenolepis	72.4	72.4	0.5	2e-11	38.02	1329	XP_035016620.1
pleckstrin homology domain-containing family A member 7 isoform X14 [Hippoglossus stenolepis]	Hippoglossus stenolepis	72.4	72.4	0.5	2e-11	38.02	1327	XP_035016629.1
pleckstrin homology domain-containing family A member 7 isoform X4 [Hippoglossus stenolepis]	Hippoglossus stenolepis	72.4	72.4	0.5	2e-11	38.02	1374	XP_035016540.1
pleckstrin homology domain-containing family A member 7 isoform X21 [Hippoglossus stenolepis]	Hippoglossus stenolepis	72.4	72.4	0.5	2e-11	38.02	1282	XP_035016694.1
pleckstrin homology domain-containing family A member 7 isoform X2 [Hippoglossus stenolepis]	Hippoglossus stenolepis	72.4	72.4	0.5	2e-11	38.02	1396	XP_035016524.1
pleckstrin homology domain-containing family A member 7 isoform X6 [Hippoglossus stenolepis]	Hippoglossus stenolepis	72.4	72.4	0.5	2e-11	38.02	1356	XP_035016558.1
pleckstrin homology domain-containing family A member 7 isoform X5 [Hippoglossus stenolepis]	Hippoglossus stenolepis	72.4	72.4	0.5	2e-11	38.02	1369	XP_035016549.1
pleckstrin homology domain-containing family A member 7 isoform X19 [Hippoglossus stenolepis]	Hippoglossus stenolepis	72.4	72.4	0.5	2e-11	38.02	1300	XP_035016676.1
LOW QUALITY PROTEIN: pleckstrin homology domain-containing family A member 7 [Micropterus salmoides]	Micropterus salmoides	72.4	72.4	0.45	2e-11	37.82	1325	XP_038557112.1
pleckstrin homology domain-containing family A member 7-like isoform X7 [Astatotilapia calliptera]	Astatotilapia calliptera	72.4	72.4	0.5	2e-11	36.43	1319	XP_026023008.1
pleckstrin homology domain-containing family A member 7 isoform X12 [Hippoglossus stenolepis]	Hippoglossus stenolepis	72.4	72.4	0.5	2e-11	38.02	1345	XP_035016609.1
pleckstrin homology domain-containing family A member 7 isoform X11 [Hippoglossus stenolepis]	Hippoglossus stenolepis	72.4	72.4	0.5	2e-11	38.02	1350	XP_035016599.1
pleckstrin homology domain-containing family A member 7 isoform X14 [Hippoglossus hippoglossus]	Hippoglossus hippoglossus	72.4	72.4	0.5	2e-11	38.02	1336	XP_034433300.1
pleckstrin homology domain-containing family A member 7 isoform X1 [Hippoglossus stenolepis]	Hippoglossus stenolepis	72.4	72.4	0.5	2e-11	38.02	1401	XP_035016515.1
pleckstrin homology domain-containing family A member 7 isoform X16 [Hippoglossus hippoglossus]	Hippoglossus hippoglossus	72.4	72.4	0.5	2e-11	38.02	1333	XP_034433319.1
pleckstrin homology domain-containing family A member 7 isoform X15 [Hippoglossus stenolepis]	Hippoglossus stenolepis	72.4	72.4	0.5	2e-11	38.02	1324	XP_035016639.1
pleckstrin homology domain-containing family A member 7 isoform X21 [Hippoglossus hippoglossus]	Hippoglossus hippoglossus	72.4	72.4	0.5	2e-11	38.02	1291	XP_034433369.1
pleckstrin homology domain-containing family A member 7 isoform X17 [Hippoglossus hippoglossus]	Hippoglossus hippoglossus	72.4	72.4	0.5	2e-11	38.02	1315	XP_034433330.1
pleckstrin homology domain-containing family A member 7 isoform X20 [Hippoglossus hippoglossus]	Hippoglossus hippoglossus	72.4	72.4	0.5	2e-11	38.02	1305	XP_034433360.1
pleckstrin homology domain-containing family A member 7 isoform X2 [Hippoglossus hippoglossus]	Hippoglossus hippoglossus	72.4	72.4	0.5	2e-11	38.02	1405	XP_034433191.1
pleckstrin homology domain-containing family A member 7 isoform X22 [Hippoglossus stenolepis]	Hippoglossus stenolepis	72.4	72.4	0.5	2e-11	38.02	1225	XP_035016702.1
pleckstrin homology domain-containing family A member 7 isoform X23 [Hippoglossus hippoglossus]	Hippoglossus hippoglossus	72.4	72.4	0.5	2e-11	38.02	1210	XP_034433385.1
pleckstrin homology domain-containing family A member 7 isoform X3 [Maylandia zebra]	Maylandia zebra	72.4	72.4	0.5	2e-11	36.43	1322	XP_012772486.2
pleckstrin homology domain-containing family A member 7 isoform X8 [Hippoglossus hippoglossus]	Hippoglossus hippoglossus	72.4	72.4	0.5	2e-11	38.02	1362	XP_034433248.1
pleckstrin homology domain-containing family A member 7 isoform X12 [Hippoglossus hippoglossus]	Hippoglossus hippoglossus	72.4	72.4	0.5	2e-11	38.02	1354	XP_034433283.1
pleckstrin homology domain-containing family A member 7 isoform X4 [Hippoglossus hippoglossus]	Hippoglossus hippoglossus	72.4	72.4	0.5	2e-11	38.02	1387	XP_034433212.1
pleckstrin homology domain-containing family A member 7 isoform X3 [Simochromis diagramma]	Simochromis diagramma	72.4	72.4	0.5	2e-11	36.43	1345	XP_039867099.1
pleckstrin homology domain-containing family A member 7 isoform X19 [Hippoglossus hippoglossus]	Hippoglossus hippoglossus	72.4	72.4	0.5	2e-11	38.02	1309	XP_034433350.1
pleckstrin homology domain-containing family A member 7 isoform X4 [Neolamprologus brichardi]	Neolamprologus brichardi	72.4	72.4	0.46	2e-11	36.36	1322	XP_035761049.1
pleckstrin homology domain-containing family A member 7-like isoform X3 [Myripristis murdjan]	Myripristis murdjan	72.4	72.4	0.45	2e-11	36.75	1345	XP_029904260.1
pleckstrin homology domain-containing family A member 7-like isoform X9 [Astatotilapia calliptera]	Astatotilapia calliptera	72.4	72.4	0.5	2e-11	36.43	1262	XP_026023026.1
pleckstrin homology domain-containing family A member 7 isoform X9 [Hippoglossus hippoglossus]	Hippoglossus hippoglossus	72.4	72.4	0.5	2e-11	38.02	1360	XP_034433256.1
pleckstrin homology domain-containing family A member 7 isoform X1 [Epinephelus lanceolatus]	Epinephelus lanceolatus	72.4	72.4	0.46	2e-11	36.89	1414	XP_033484586.1
pleckstrin homology domain-containing family A member 7 isoform X10 [Hippoglossus hippoglossus]	Hippoglossus hippoglossus	72.4	72.4	0.5	2e-11	38.02	1359	XP_034433265.1
pleckstrin homology domain-containing family A member 7 isoform X4 [Epinephelus lanceolatus]	Epinephelus lanceolatus	72.4	72.4	0.46	2e-11	36.89	1368	XP_033484590.1
pleckstrin homology domain-containing family A member 7 isoform X2 [Simochromis diagramma]	Simochromis diagramma	72.4	72.4	0.5	2e-11	36.43	1385	XP_039867097.1
pleckstrin homology domain-containing family A member 7 isoform X3 [Hippoglossus hippoglossus]	Hippoglossus hippoglossus	72.4	72.4	0.5	2e-11	38.02	1390	XP_034433202.1
pleckstrin homology domain-containing family A member 7 isoform X2 [Epinephelus lanceolatus]	Epinephelus lanceolatus	72.4	72.4	0.46	2e-11	36.89	1391	XP_033484588.1
pleckstrin homology domain-containing family A member 7 isoform X24 [Hippoglossus hippoglossus]	Hippoglossus hippoglossus	72.4	72.4	0.5	2e-11	38.02	1313	XP_034433393.1
pleckstrin homology domain-containing family A member 7 isoform X18 [Hippoglossus hippoglossus]	Hippoglossus hippoglossus	72.4	72.4	0.5	2e-11	38.02	1314	XP_034433341.1
pleckstrin homology domain-containing family A member 7 isoform X15 [Hippoglossus hippoglossus]	Hippoglossus hippoglossus	72.4	72.4	0.5	2e-11	38.02	1333	XP_034433309.1
pleckstrin homology domain-containing family A member 7 isoform X3 [Epinephelus lanceolatus]	Epinephelus lanceolatus	72.4	72.4	0.46	2e-11	36.89	1386	XP_033484589.1
pleckstrin homology domain-containing family A member 7-like isoform X8 [Astatotilapia calliptera]	Astatotilapia calliptera	72	72	0.5	2e-11	36.43	1313	XP_026023017.1
pleckstrin homology domain-containing family A member 7 isoform X4 [Maylandia zebra]	Maylandia zebra	72	72	0.5	2e-11	36.43	1317	XP_004543255.2
pleckstrin homology domain-containing family A member 7 isoform X8 [Epinephelus lanceolatus]	Epinephelus lanceolatus	72	72	0.46	2e-11	36.89	1323	XP_033484594.1
pleckstrin homology domain-containing family A member 7 isoform X13 [Hippoglossus hippoglossus]	Hippoglossus hippoglossus	72	72	0.5	2e-11	38.02	1338	XP_034433290.1
PKHA7 protein [Crypturellus soui]	Crypturellus soui	72	72	0.88	2e-11	32.93	1221	NWI10401.1
pleckstrin homology domain-containing family A member 7-like isoform X6 [Astatotilapia calliptera]	Astatotilapia calliptera	72	72	0.5	2e-11	36.43	1340	XP_026022999.1
pleckstrin homology domain-containing family A member 7 isoform X4 [Simochromis diagramma]	Simochromis diagramma	72	72	0.5	2e-11	36.43	1340	XP_039867100.1
pleckstrin homology domain-containing family A member 7 isoform X7 [Hippoglossus hippoglossus]	Hippoglossus hippoglossus	72	72	0.5	2e-11	38.02	1373	XP_034433239.1
pleckstrin homology domain-containing family A member 7 isoform X8 [Haplochromis burtoni]	Haplochromis burtoni	72	72	0.46	2e-11	36.36	1133	XP_042076965.1
pleckstrin homology domain-containing family A member 7 isoform X1 [Hippoglossus hippoglossus]	Hippoglossus hippoglossus	72	72	0.5	2e-11	38.02	1410	XP_034433182.1
pleckstrin homology domain-containing family A member 7 isoform X6 [Oreochromis aureus]	Oreochromis aureus	72	72	0.46	2e-11	36.36	1318	XP_039466213.1
pleckstrin homology domain-containing family A member 7 isoform X6 [Haplochromis burtoni]	Haplochromis burtoni	72	72	0.46	2e-11	36.36	1321	XP_042076963.1
pleckstrin homology domain-containing family A member 7 isoform X5 [Neolamprologus brichardi]	Neolamprologus brichardi	72	72	0.46	2e-11	36.36	1317	XP_035761050.1
pleckstrin homology domain-containing family A member 7 isoform X7 [Epinephelus lanceolatus]	Epinephelus lanceolatus	72	72	0.46	2e-11	36.89	1341	XP_033484593.1
pleckstrin homology domain-containing family A member 7 isoform X6 [Epinephelus lanceolatus]	Epinephelus lanceolatus	72	72	0.46	2e-11	36.89	1346	XP_033484592.1
pleckstrin homology domain-containing family A member 7 isoform X4 [Haplochromis burtoni]	Haplochromis burtoni	72	72	0.46	2e-11	36.36	1347	XP_042076962.1
pleckstrin homology domain-containing family A member 7 isoform X6 [Hippoglossus hippoglossus]	Hippoglossus hippoglossus	72	72	0.5	2e-11	38.02	1378	XP_034433230.1
pleckstrin homology domain-containing family A member 7 isoform X5 [Maylandia zebra]	Maylandia zebra	72	72	0.5	2e-11	36.43	1297	XP_012772488.2
pleckstrin homology domain-containing family A member 7 isoform X1 [Neolamprologus brichardi]	Neolamprologus brichardi	72	72	0.46	2e-11	36.36	1367	XP_035761038.1
pleckstrin homology domain-containing family A member 7-like isoform X5 [Astatotilapia calliptera]	Astatotilapia calliptera	72	72	0.5	2e-11	36.43	1345	XP_026022990.1
pleckstrin homology domain-containing family A member 7 isoform X2 [Neolamprologus brichardi]	Neolamprologus brichardi	72	72	0.46	2e-11	36.36	1362	XP_035761043.1
pleckstrin homology domain-containing family A member 7 isoform X5 [Hippoglossus hippoglossus]	Hippoglossus hippoglossus	72	72	0.5	2e-11	38.02	1383	XP_034433221.1
pleckstrin homology domain-containing family A member 7-like isoform X10 [Astatotilapia calliptera]	Astatotilapia calliptera	72	72	0.5	2e-11	36.43	1320	XP_026023030.1
pleckstrin homology domain-containing family A member 7 isoform X22 [Hippoglossus hippoglossus]	Hippoglossus hippoglossus	72	72	0.5	2e-11	38.02	1263	XP_034433378.1
pleckstrin homology domain-containing family A member 7-like isoform X1 [Astatotilapia calliptera]	Astatotilapia calliptera	72	72	0.5	2e-11	36.43	1390	XP_026022954.1
pleckstrin homology domain-containing family A member 7 isoform X7 [Haplochromis burtoni]	Haplochromis burtoni	72	72	0.46	2e-11	36.36	1264	XP_042076964.1
pleckstrin homology domain-containing family A member 7 isoform X1 [Maylandia zebra]	Maylandia zebra	72	72	0.46	2e-11	36.36	1366	XP_012772483.2
PREDICTED: pleckstrin homology domain-containing family A member 7-like isoform X5 [Nothobranchius furzeri]	Nothobranchius furzeri	72	72	0.44	2e-11	38.39	1368	XP_015819325.1
pleckstrin homology domain-containing family A member 7 isoform X9 [Haplochromis burtoni]	Haplochromis burtoni	72	72	0.46	2e-11	36.36	1322	XP_042076966.1
pleckstrin homology domain-containing family A member 7-like isoform X4 [Astatotilapia calliptera]	Astatotilapia calliptera	72	72	0.5	2e-11	36.43	1370	XP_026022984.1
pleckstrin homology domain-containing family A member 7 isoform X1 [Simochromis diagramma]	Simochromis diagramma	72	72	0.46	2e-11	36.36	1389	XP_039867096.1
PREDICTED: pleckstrin homology domain-containing family A member 7-like isoform X5 [Gavialis gangeticus]	Gavialis gangeticus	72	72	0.43	2e-11	41.96	1231	XP_019375202.1
pleckstrin homology domain-containing family A member 7 isoform X7 [Oreochromis aureus]	Oreochromis aureus	72	72	0.46	2e-11	36.36	1261	XP_039466217.1
pleckstrin homology domain-containing family A member 7 isoform X3 [Thunnus maccoyii]	Thunnus maccoyii	72	72	0.43	2e-11	37.72	1361	XP_042262647.1
pleckstrin homology domain-containing family A member 7 isoform X3 [Betta splendens]	Betta splendens	72	72	0.44	2e-11	38.46	1386	XP_029000072.1
pleckstrin homology domain-containing family A member 7 isoform X2 [Haplochromis burtoni]	Haplochromis burtoni	72	72	0.46	2e-11	36.36	1387	XP_005931503.1
pleckstrin homology domain-containing family A member 7 isoform X1 [Haplochromis burtoni]	Haplochromis burtoni	72	72	0.46	2e-11	36.36	1392	XP_042076960.1
pleckstrin homology domain-containing family A member 7 isoform X2 [Larimichthys crocea]	Larimichthys crocea	72	72	0.5	2e-11	38.02	1374	XP_019128116.1
pleckstrin homology domain-containing family A member 7 isoform X1 [Larimichthys crocea]	Larimichthys crocea	72	72	0.5	2e-11	38.02	1378	XP_019128123.2
PREDICTED: pleckstrin homology domain-containing family A member 7 [Austrofundulus limnaeus]	Austrofundulus limnaeus	72	72	0.45	2e-11	36.44	1328	XP_013881978.1
PREDICTED: pleckstrin homology domain-containing family A member 7-like isoform X6 [Nothobranchius furzeri]	Nothobranchius furzeri	72	72	0.44	2e-11	38.39	1344	XP_015819326.1
pleckstrin homology domain-containing family A member 7 isoform X8 [Betta splendens]	Betta splendens	72	72	0.44	2e-11	38.46	1353	XP_029000080.1
PREDICTED: pleckstrin homology domain-containing family A member 7-like isoform X3 [Nothobranchius furzeri]	Nothobranchius furzeri	72	72	0.44	2e-11	38.39	1384	XP_015819323.1
pleckstrin homology domain-containing family A member 7 isoform X4 [Cheilinus undulatus]	Cheilinus undulatus	72	72	0.45	2e-11	37.82	1386	XP_041638906.1
pleckstrin homology domain-containing family A member 7 isoform X7 [Betta splendens]	Betta splendens	72	72	0.44	2e-11	38.46	1356	XP_029000079.1
pleckstrin homology domain-containing family A member 7-like isoform X5 [Gouania willdenowi]	Gouania willdenowi	72	72	0.48	2e-11	34.92	1329	XP_028290018.1
pleckstrin homology domain-containing family A member 7 isoform X4 [Larimichthys crocea]	Larimichthys crocea	72	72	0.5	2e-11	38.02	1138	XP_027137527.1
PREDICTED: pleckstrin homology domain-containing family A member 7-like isoform X2 [Nothobranchius furzeri]	Nothobranchius furzeri	72	72	0.44	2e-11	38.39	1394	XP_015819322.1
Pleckstrin -like proteiny domain-containing family A member 7 [Collichthys lucidus]	Collichthys lucidus	72	72	0.5	2e-11	38.02	1221	TKS70204.1
pleckstrin homology domain-containing family A member 7 isoform X8 [Thunnus maccoyii]	Thunnus maccoyii	72	72	0.43	2e-11	37.72	1307	XP_042262711.1
PREDICTED: pleckstrin homology domain-containing family A member 7-like isoform X5 [Crocodylus porosus]	Crocodylus porosus	72	72	0.43	2e-11	41.96	1232	XP_019407451.1
PREDICTED: pleckstrin homology domain-containing family A member 7-like isoform X1 [Nothobranchius furzeri]	Nothobranchius furzeri	72	72	0.44	2e-11	38.39	1396	XP_015819321.1
pleckstrin homology domain-containing family A member 7 isoform X5 [Oreochromis aureus]	Oreochromis aureus	72	72	0.46	2e-11	36.36	1339	XP_039466210.1
pleckstrin homology domain-containing family A member 7 isoform X4 [Oreochromis aureus]	Oreochromis aureus	72	72	0.46	2e-11	36.36	1344	XP_039466206.1
pleckstrin homology domain-containing family A member 7 isoform X1 [Thunnus albacares]	Thunnus albacares	72	72	0.43	2e-11	37.72	1388	XP_044206279.1
pleckstrin homology domain-containing family A member 7 isoform X10 [Betta splendens]	Betta splendens	72	72	0.44	2e-11	38.46	1341	XP_029000082.1
pleckstrin homology domain-containing family A member 7 isoform X1 [Betta splendens]	Betta splendens	72	72	0.44	2e-11	38.46	1404	XP_029000071.1
pleckstrin homology domain-containing family A member 7 isoform X9 [Thunnus maccoyii]	Thunnus maccoyii	72	72	0.43	2e-11	37.72	1261	XP_042262721.1
pleckstrin homology domain-containing family A member 7 [Salarias fasciatus]	Salarias fasciatus	72	72	0.45	2e-11	36.97	1275	XP_029950285.1
pleckstrin homology domain-containing family A member 7 isoform X3 [Haplochromis burtoni]	Haplochromis burtoni	72	72	0.46	2e-11	36.36	1372	XP_042076961.1
pleckstrin homology domain-containing family A member 7-like isoform X2 [Astatotilapia calliptera]	Astatotilapia calliptera	72	72	0.46	2e-11	36.36	1389	XP_026022956.1
pleckstrin homology domain-containing family A member 7 isoform X6 [Thunnus maccoyii]	Thunnus maccoyii	72	72	0.43	2e-11	37.72	1321	XP_042262693.1
PREDICTED: pleckstrin homology domain-containing family A member 7-like isoform X8 [Nothobranchius furzeri]	Nothobranchius furzeri	72	72	0.44	2e-11	38.39	1292	XP_015819329.1
pleckstrin homology domain-containing family A member 7 isoform X1 [Thunnus maccoyii]	Thunnus maccoyii	72	72	0.43	2e-11	37.72	1366	XP_042262628.1
pleckstrin homology domain-containing family A member 7-like isoform X3 [Astatotilapia calliptera]	Astatotilapia calliptera	72	72	0.46	2e-11	36.36	1384	XP_026022975.1
pleckstrin homology domain-containing family A member 7 isoform X12 [Betta splendens]	Betta splendens	72	72	0.44	2e-11	38.46	1299	XP_029000084.1
pleckstrin homology domain-containing family A member 7 isoform X5 [Haplochromis burtoni]	Haplochromis burtoni	72	72	0.46	2e-11	36.36	1342	XP_014191997.1
pleckstrin homology domain-containing family A member 7 isoform X2 [Betta splendens]	Betta splendens	72	72	0.44	2e-11	38.46	1403	XP_029000073.2
PREDICTED: pleckstrin homology domain-containing family A member 7-like isoform X3 [Gavialis gangeticus]	Gavialis gangeticus	72	72	0.43	2e-11	41.96	1264	XP_019375199.1
pleckstrin homology domain-containing family A member 7 isoform X2 [Oreochromis aureus]	Oreochromis aureus	72	72	0.46	2e-11	36.36	1384	XP_039466201.1
pleckstrin homology domain-containing family A member 7 isoform X7 [Thunnus maccoyii]	Thunnus maccoyii	72	72	0.43	2e-11	37.72	1316	XP_042262703.1
Pleckstrin -like proteiny domain-containing family A member 7 [Channa argus]	Channa argus	72	72	0.5	2e-11	40.5	1330	KAF3686485.1
PREDICTED: pleckstrin homology domain-containing family A member 7-like isoform X3 [Crocodylus porosus]	Crocodylus porosus	72	72	0.43	2e-11	41.96	1265	XP_019407449.1
pleckstrin homology domain-containing family A member 7 isoform X2 [Thunnus maccoyii]	Thunnus maccoyii	72	72	0.43	2e-11	37.72	1361	XP_042262637.1
PREDICTED: pleckstrin homology domain-containing family A member 7-like isoform X9 [Nothobranchius furzeri]	Nothobranchius furzeri	72	72	0.44	2e-11	38.39	1272	XP_015819330.1
PREDICTED: pleckstrin homology domain-containing family A member 7-like isoform X1 [Gavialis gangeticus]	Gavialis gangeticus	72	72	0.43	2e-11	41.96	1289	XP_019375197.1
PREDICTED: pleckstrin homology domain-containing family A member 7-like isoform X4 [Crocodylus porosus]	Crocodylus porosus	71.6	71.6	0.43	3e-11	41.96	1250	XP_019407450.1
pleckstrin homology domain-containing family A member 7 isoform X5 [Thunnus albacares]	Thunnus albacares	72	72	0.43	3e-11	37.72	1343	XP_044206311.1
pleckstrin homology domain-containing family A member 7 isoform X1 [Oreochromis aureus]	Oreochromis aureus	72	72	0.46	3e-11	36.36	1389	XP_039466182.1
PREDICTED: pleckstrin homology domain-containing family A member 7-like isoform X7 [Nothobranchius furzeri]	Nothobranchius furzeri	71.6	71.6	0.44	3e-11	38.39	1320	XP_015819327.1
pleckstrin homology domain-containing family A member 7 isoform X11 [Betta splendens]	Betta splendens	71.6	71.6	0.44	3e-11	38.46	1334	XP_029000083.1
PREDICTED: pleckstrin homology domain-containing family A member 7-like isoform X4 [Nothobranchius furzeri]	Nothobranchius furzeri	71.6	71.6	0.44	3e-11	38.39	1376	XP_015819324.1
pleckstrin homology domain-containing family A member 7-like isoform X9 [Gouania willdenowi]	Gouania willdenowi	71.6	71.6	0.48	3e-11	34.92	1290	XP_028290058.1
pleckstrin homology domain-containing family A member 7 isoform X10 [Thunnus maccoyii]	Thunnus maccoyii	71.6	71.6	0.43	3e-11	37.72	1296	XP_042262738.1
PREDICTED: pleckstrin homology domain-containing family A member 7-like isoform X2 [Gavialis gangeticus]	Gavialis gangeticus	71.6	71.6	0.43	3e-11	41.96	1283	XP_019375198.1
LOW QUALITY PROTEIN: pleckstrin homology domain-containing family A member 7-like [Micropterus salmoides]	Micropterus salmoides	71.6	71.6	0.47	3e-11	37.82	1295	XP_038562764.1
pleckstrin homology domain-containing family A member 7 isoform X4 [Thunnus maccoyii]	Thunnus maccoyii	71.6	71.6	0.43	3e-11	37.72	1346	XP_042262679.1
pleckstrin homology domain-containing family A member 7-like isoform X4 [Monopterus albus]	Monopterus albus	71.6	71.6	0.43	3e-11	37.72	1279	XP_020463831.1
PREDICTED: pleckstrin homology domain-containing family A member 7-like isoform X2 [Crocodylus porosus]	Crocodylus porosus	71.6	71.6	0.43	3e-11	41.96	1284	XP_019407448.1
PREDICTED: pleckstrin homology domain-containing family A member 7-like isoform X4 [Gavialis gangeticus]	Gavialis gangeticus	71.6	71.6	0.43	3e-11	41.96	1249	XP_019375201.1
PREDICTED: pleckstrin homology domain-containing family A member 7-like isoform X7 [Pundamilia nyererei]	Pundamilia nyererei	71.6	71.6	0.5	3e-11	36.64	1264	XP_013763979.1
PREDICTED: pleckstrin homology domain-containing family A member 7-like isoform X1 [Pundamilia nyererei]	Pundamilia nyererei	71.6	71.6	0.5	3e-11	36.64	1392	XP_013763973.1
pleckstrin homology domain-containing family A member 7 isoform X5 [Xiphias gladius]	Xiphias gladius	71.6	71.6	0.45	3e-11	35.9	1309	XP_039984676.1
pleckstrin homology domain-containing family A member 7-like isoform X3 [Gouania willdenowi]	Gouania willdenowi	71.6	71.6	0.48	3e-11	34.92	1351	XP_028289998.1
pleckstrin homology domain-containing family A member 7-like isoform X2 [Gouania willdenowi]	Gouania willdenowi	71.6	71.6	0.48	3e-11	34.92	1356	XP_028289988.1
pleckstrin homology domain-containing family A member 7 isoform X6 [Betta splendens]	Betta splendens	71.6	71.6	0.44	3e-11	38.46	1359	XP_029000077.1
pleckstrin homology domain-containing family A member 7 isoform X15 [Betta splendens]	Betta splendens	71.6	71.6	0.44	3e-11	38.46	1323	XP_040925954.1
pleckstrin homology domain-containing family A member 7-like isoform X1 [Gouania willdenowi]	Gouania willdenowi	71.6	71.6	0.48	3e-11	34.92	1361	XP_028289979.1
pleckstrin homology domain-containing family A member 7 isoform X4 [Betta splendens]	Betta splendens	71.6	71.6	0.44	3e-11	38.46	1368	XP_029000075.1
PREDICTED: pleckstrin homology domain-containing family A member 7-like isoform X1 [Crocodylus porosus]	Crocodylus porosus	71.6	71.6	0.43	3e-11	41.96	1290	XP_019407447.1
pleckstrin homology domain-containing family A member 7-like isoform X3 [Monopterus albus]	Monopterus albus	71.6	71.6	0.43	3e-11	37.72	1313	XP_020463823.1
pleckstrin homology domain-containing family A member 7-like isoform X7 [Gouania willdenowi]	Gouania willdenowi	71.6	71.6	0.48	3e-11	34.92	1316	XP_028290037.1
pleckstrin homology domain-containing family A member 7-like isoform X4 [Gouania willdenowi]	Gouania willdenowi	71.6	71.6	0.48	3e-11	34.92	1338	XP_028290009.1
pleckstrin homology domain-containing family A member 7 isoform X9 [Betta splendens]	Betta splendens	71.6	71.6	0.44	3e-11	38.46	1348	XP_029000081.1
pleckstrin homology domain-containing family A member 7-like isoform X10 [Gouania willdenowi]	Gouania willdenowi	71.6	71.6	0.48	3e-11	34.92	1122	XP_028290064.1
pleckstrin homology domain-containing family A member 6 isoform X1 [Myripristis murdjan]	Myripristis murdjan	71.6	71.6	0.47	3e-11	35.25	1211	XP_029907446.1
pleckstrin homology domain-containing family A member 7-like isoform X1 [Monopterus albus]	Monopterus albus	71.6	71.6	0.43	3e-11	37.72	1358	XP_020463809.1
pleckstrin homology domain-containing family A member 7 [Chelmon rostratus]	Chelmon rostratus	71.6	71.6	0.45	3e-11	36.13	1281	XP_041795753.1
PREDICTED: pleckstrin homology domain-containing family A member 7-like isoform X2 [Pundamilia nyererei]	Pundamilia nyererei	71.6	71.6	0.5	3e-11	36.64	1387	XP_013763974.1
pleckstrin homology domain-containing family A member 7-like isoform X5 [Monopterus albus]	Monopterus albus	71.6	71.6	0.43	3e-11	37.72	1222	XP_020463840.1
pleckstrin homology domain-containing family A member 6 isoform X2 [Myripristis murdjan]	Myripristis murdjan	71.6	71.6	0.47	3e-11	35.25	976	XP_029907447.1
pleckstrin homology domain-containing family A member 7 isoform X12 [Acanthopagrus latus]	Acanthopagrus latus	71.6	71.6	0.45	3e-11	37.82	1344	XP_036951423.1
pleckstrin homology domain-containing family A member 7-like isoform X8 [Gouania willdenowi]	Gouania willdenowi	71.6	71.6	0.48	3e-11	34.92	1311	XP_028290047.1
pleckstrin homology domain-containing family A member 7 isoform X16 [Acanthopagrus latus]	Acanthopagrus latus	71.6	71.6	0.45	3e-11	37.82	1320	XP_036951428.1
pleckstrin homology domain-containing family A member 7 isoform X9 [Acanthopagrus latus]	Acanthopagrus latus	71.6	71.6	0.45	3e-11	37.82	1357	XP_036951420.1
PREDICTED: pleckstrin homology domain-containing family A member 7-like isoform X8 [Pundamilia nyererei]	Pundamilia nyererei	71.6	71.6	0.5	3e-11	36.64	1133	XP_013763981.1
pleckstrin homology domain-containing family A member 7 isoform X18 [Acanthopagrus latus]	Acanthopagrus latus	71.6	71.6	0.45	3e-11	37.82	1299	XP_036951430.1
pleckstrin homology domain-containing family A member 6-like [Solea senegalensis]	Solea senegalensis	69.3	69.3	0.45	3e-11	36.75	228	XP_043885578.1
pleckstrin homology domain-containing family A member 7-like isoform X2 [Monopterus albus]	Monopterus albus	71.6	71.6	0.43	3e-11	37.72	1338	XP_020463817.1
pleckstrin homology domain-containing family A member 7 isoform X8 [Acanthopagrus latus]	Acanthopagrus latus	71.6	71.6	0.45	3e-11	37.82	1362	XP_036951419.1
pleckstrin homology domain-containing family A member 7 isoform X7 [Acanthopagrus latus]	Acanthopagrus latus	71.6	71.6	0.45	3e-11	37.82	1367	XP_036951418.1
pleckstrin homology domain-containing family A member 7 isoform X6 [Acanthopagrus latus]	Acanthopagrus latus	71.6	71.6	0.45	3e-11	37.82	1369	XP_036951417.1
PREDICTED: pleckstrin homology domain-containing family A member 7-like isoform X3 [Pundamilia nyererei]	Pundamilia nyererei	71.6	71.6	0.5	3e-11	36.64	1372	XP_013763975.1
pleckstrin homology domain-containing family A member 7 isoform X16 [Betta splendens]	Betta splendens	71.6	71.6	0.44	3e-11	38.46	1303	XP_040925955.1
pleckstrin homology domain-containing family A member 7 isoform X1 [Acanthopagrus latus]	Acanthopagrus latus	71.6	71.6	0.45	3e-11	37.82	1394	XP_036951412.1
pleckstrin homology domain-containing family A member 7 isoform X4 [Kryptolebias marmoratus]	Kryptolebias marmoratus	71.6	71.6	0.72	3e-11	32.95	1330	XP_017260846.1
pleckstrin homology domain-containing family A member 7 isoform X13 [Acanthopagrus latus]	Acanthopagrus latus	71.6	71.6	0.45	3e-11	37.82	1343	XP_036951424.1
pleckstrin homology domain-containing family A member 7 isoform X14 [Betta splendens]	Betta splendens	71.6	71.6	0.44	3e-11	38.46	1132	XP_029000087.1
pleckstrin homology domain-containing family A member 7 isoform X8 [Kryptolebias marmoratus]	Kryptolebias marmoratus	71.6	71.6	0.72	3e-11	32.95	1253	XP_017260876.1
pleckstrin homology domain-containing family A member 7 isoform X21 [Acanthopagrus latus]	Acanthopagrus latus	71.6	71.6	0.45	3e-11	37.82	1275	XP_036951433.1
pleckstrin homology domain-containing family A member 7 isoform X6 [Xiphias gladius]	Xiphias gladius	71.6	71.6	0.45	3e-11	35.9	1306	XP_039984687.1
PREDICTED: pleckstrin homology domain-containing family A member 7-like isoform X6 [Pundamilia nyererei]	Pundamilia nyererei	71.6	71.6	0.5	3e-11	36.64	1342	XP_013763978.1
PREDICTED: pleckstrin homology domain-containing family A member 7-like isoform X5 [Pundamilia nyererei]	Pundamilia nyererei	71.6	71.6	0.5	3e-11	36.64	1347	XP_013763977.1
pleckstrin homology domain-containing family A member 7-like isoform X6 [Monopterus albus]	Monopterus albus	71.6	143	0.43	3e-11	37.72	1293	XP_020463850.1
pleckstrin homology domain-containing family A member 7 isoform X15 [Acanthopagrus latus]	Acanthopagrus latus	71.6	71.6	0.45	3e-11	37.82	1322	XP_036951427.1
pleckstrin homology domain-containing family A member 7 isoform X14 [Acanthopagrus latus]	Acanthopagrus latus	71.6	71.6	0.45	3e-11	37.82	1338	XP_036951425.1
pleckstrin homology domain-containing family A member 7 isoform X7 [Xiphias gladius]	Xiphias gladius	71.6	71.6	0.45	3e-11	35.9	1249	XP_039984695.1
pleckstrin homology domain-containing family A member 7 isoform X3 [Acanthopagrus latus]	Acanthopagrus latus	71.6	71.6	0.45	3e-11	37.82	1389	XP_036951414.1
pleckstrin homology domain-containing family A member 7 isoform X19 [Acanthopagrus latus]	Acanthopagrus latus	71.6	71.6	0.45	3e-11	37.82	1298	XP_036951431.1
pleckstrin homology domain-containing family A member 7 isoform X4 [Acanthopagrus latus]	Acanthopagrus latus	71.6	71.6	0.45	3e-11	37.82	1389	XP_036951415.1
pleckstrin homology domain-containing family A member 7 isoform X20 [Acanthopagrus latus]	Acanthopagrus latus	71.2	71.2	0.45	3e-11	37.82	1293	XP_036951432.1
pleckstrin homology domain-containing family A member 7 isoform X5 [Plectropomus leopardus]	Plectropomus leopardus	71.2	71.2	0.46	3e-11	35.29	1307	XP_042370754.1
pleckstrin homology domain-containing family A member 7 isoform X17 [Acanthopagrus latus]	Acanthopagrus latus	71.2	71.2	0.45	3e-11	37.82	1317	XP_036951429.1
pleckstrin homology domain-containing family A member 7 isoform X1 [Xiphias gladius]	Xiphias gladius	71.2	71.2	0.45	3e-11	35.9	1354	XP_039984642.1
pleckstrin homology domain-containing family A member 7 isoform X4 [Xiphias gladius]	Xiphias gladius	71.2	71.2	0.45	3e-11	35.9	1320	XP_039984668.1
PREDICTED: pleckstrin homology domain-containing family A member 7-like isoform X9 [Pundamilia nyererei]	Pundamilia nyererei	71.2	71.2	0.5	4e-11	36.64	1322	XP_013763982.1
pleckstrin homology domain-containing family A member 7 isoform X2 [Kryptolebias marmoratus]	Kryptolebias marmoratus	71.2	71.2	0.72	4e-11	32.95	1342	XP_037835955.1
pleckstrin homology domain-containing family A member 7 isoform X4 [Plectropomus leopardus]	Plectropomus leopardus	71.2	71.2	0.46	4e-11	35.29	1309	XP_042370094.1
pleckstrin homology domain-containing family A member 7 isoform X2 [Xiphias gladius]	Xiphias gladius	71.2	71.2	0.45	4e-11	35.9	1327	XP_039984649.1
pleckstrin homology domain-containing family A member 7 isoform X2 [Plectropomus leopardus]	Plectropomus leopardus	71.2	71.2	0.46	4e-11	35.29	1332	XP_042368750.1
Pleckstrin homology domain-containing family A member 7 [Tinamus guttatus]	Tinamus guttatus	71.2	71.2	0.86	4e-11	33.33	1194	KGL74111.1
pleckstrin homology domain-containing family A member 7 isoform X7 [Kryptolebias marmoratus]	Kryptolebias marmoratus	71.2	71.2	0.72	4e-11	32.95	1312	XP_017260868.1
pleckstrin homology domain-containing family A member 7 isoform X9 [Xiphias gladius]	Xiphias gladius	71.2	71.2	0.45	4e-11	35.9	1119	XP_039984714.1
pleckstrin homology domain-containing family A member 7 isoform X22 [Acanthopagrus latus]	Acanthopagrus latus	71.2	71.2	0.45	4e-11	37.82	1268	XP_036951434.1
pleckstrin homology domain-containing family A member 7 isoform X7 [Plectropomus leopardus]	Plectropomus leopardus	71.2	71.2	0.46	4e-11	35.29	1285	XP_042372038.1
pleckstrin homology domain-containing family A member 7 isoform X3 [Kryptolebias marmoratus]	Kryptolebias marmoratus	71.2	71.2	0.72	4e-11	32.95	1340	XP_037835956.1
pleckstrin homology domain-containing family A member 7-like isoform X6 [Sparus aurata]	Sparus aurata	71.2	71.2	0.45	4e-11	37.82	1381	XP_030270741.1
pleckstrin homology domain-containing family A member 7 isoform X23 [Acanthopagrus latus]	Acanthopagrus latus	71.2	71.2	0.45	4e-11	37.82	1137	XP_036951439.1
pleckstrin homology domain-containing family A member 7 isoform X10 [Kryptolebias marmoratus]	Kryptolebias marmoratus	71.2	71.2	0.72	4e-11	32.95	1295	XP_037835960.1
pleckstrin homology domain-containing family A member 7 isoform X11 [Acanthopagrus latus]	Acanthopagrus latus	71.2	71.2	0.45	4e-11	37.82	1344	XP_036951422.1
pleckstrin homology domain-containing family A member 7 isoform X9 [Kryptolebias marmoratus]	Kryptolebias marmoratus	71.2	71.2	0.72	4e-11	32.95	1181	XP_037835959.1
pleckstrin homology domain-containing family A member 7-like isoform X2 [Sparus aurata]	Sparus aurata	71.2	71.2	0.45	4e-11	37.82	1405	XP_030270736.1
pleckstrin homology domain-containing family A member 7 isoform X10 [Acanthopagrus latus]	Acanthopagrus latus	71.2	71.2	0.45	4e-11	37.82	1349	XP_036951421.1
pleckstrin homology domain-containing family A member 7 isoform X1 [Kryptolebias marmoratus]	Kryptolebias marmoratus	71.2	71.2	0.72	4e-11	32.95	1360	XP_017260824.1
hypothetical protein F7725_023254 [Dissostichus mawsoni]	Dissostichus mawsoni	67.4	67.4	0.42	4e-11	38.68	145	KAF3855199.1
pleckstrin homology domain-containing family A member 7 isoform X1 [Plectropomus leopardus]	Plectropomus leopardus	71.2	71.2	0.46	4e-11	35.29	1355	XP_042368054.1
pleckstrin homology domain-containing family A member 7 isoform X8 [Xiphias gladius]	Xiphias gladius	71.2	71.2	0.45	4e-11	35.9	1178	XP_039984704.1
pleckstrin homology domain-containing family A member 7-like isoform X5 [Sparus aurata]	Sparus aurata	71.2	71.2	0.45	4e-11	37.82	1386	XP_030270740.1
pleckstrin homology domain-containing family A member 7-like isoform X10 [Sparus aurata]	Sparus aurata	71.2	71.2	0.45	4e-11	37.82	1357	XP_030270745.1
LOW QUALITY PROTEIN: pleckstrin homology domain-containing family A member 7-like [Labrus bergylta]	Labrus bergylta	71.2	71.2	0.5	4e-11	38.84	1370	XP_029132915.1
pleckstrin homology domain-containing family A member 7 isoform X24 [Acanthopagrus latus]	Acanthopagrus latus	71.2	71.2	0.45	4e-11	37.82	1296	XP_036951441.1
pleckstrin homology domain-containing family A member 7 isoform X9 [Plectropomus leopardus]	Plectropomus leopardus	71.2	71.2	0.46	4e-11	35.29	1250	XP_042337156.1
pleckstrin homology domain-containing family A member 7 isoform X2 [Acanthopagrus latus]	Acanthopagrus latus	71.2	71.2	0.45	4e-11	37.82	1392	XP_036951413.1
pleckstrin homology domain-containing family A member 7 isoform X3 [Plectropomus leopardus]	Plectropomus leopardus	71.2	71.2	0.46	4e-11	35.29	1327	XP_042369456.1
pleckstrin homology domain-containing family A member 7 isoform X5 [Acanthopagrus latus]	Acanthopagrus latus	71.2	71.2	0.45	4e-11	37.82	1373	XP_036951416.1
pleckstrin homology domain-containing family A member 7 isoform X6 [Kryptolebias marmoratus]	Kryptolebias marmoratus	71.2	71.2	0.72	4e-11	32.95	1315	XP_037835958.1
pleckstrin homology domain-containing family A member 7-like isoform X13 [Sparus aurata]	Sparus aurata	71.2	71.2	0.45	4e-11	37.82	1303	XP_030270748.1
pleckstrin homology domain-containing family A member 7 isoform X3 [Xiphias gladius]	Xiphias gladius	71.2	71.2	0.45	4e-11	35.9	1326	XP_039984659.1
pleckstrin homology domain-containing family A member 7-like isoform X4 [Sparus aurata]	Sparus aurata	71.2	71.2	0.45	4e-11	37.82	1398	XP_030270738.1
pleckstrin homology domain-containing family A member 7 isoform X6 [Plectropomus leopardus]	Plectropomus leopardus	71.2	71.2	0.46	4e-11	35.29	1303	XP_042371398.1
pleckstrin homology domain-containing family A member 7-like isoform X12 [Sparus aurata]	Sparus aurata	71.2	71.2	0.45	4e-11	37.82	1312	XP_030270747.1
pleckstrin homology domain-containing family A member 7-like isoform X11 [Sparus aurata]	Sparus aurata	71.2	71.2	0.45	4e-11	37.82	1336	XP_030270746.1
PREDICTED: pleckstrin homology domain-containing family A member 7-like isoform X2 [Paralichthys olivaceus]	Paralichthys olivaceus	71.2	71.2	0.5	4e-11	37.19	1343	XP_019954314.1
pleckstrin homology domain-containing family A member 7-like isoform X14 [Sparus aurata]	Sparus aurata	71.2	71.2	0.45	4e-11	37.82	1294	XP_030270749.1
PREDICTED: pleckstrin homology domain-containing family A member 7-like isoform X8 [Paralichthys olivaceus]	Paralichthys olivaceus	71.2	71.2	0.5	4e-11	37.19	1298	XP_019954320.1
pleckstrin homology domain-containing family A member 7-like isoform X1 [Sparus aurata]	Sparus aurata	71.2	71.2	0.45	4e-11	37.82	1408	XP_030270735.1
PREDICTED: pleckstrin homology domain-containing family A member 7 [Acanthisitta chloris]	Acanthisitta chloris	71.2	71.2	0.43	4e-11	41.07	1124	XP_009082569.1
PREDICTED: pleckstrin homology domain-containing family A member 7 [Tinamus guttatus]	Tinamus guttatus	71.2	71.2	0.86	4e-11	33.33	1319	XP_010226253.1
pleckstrin homology domain-containing family A member 7-like isoform X16 [Sparus aurata]	Sparus aurata	71.2	71.2	0.45	4e-11	37.82	1326	XP_030270752.1
hypothetical protein HGM15179_006735 [Zosterops borbonicus]	Zosterops borbonicus	71.2	71.2	0.48	4e-11	38.52	1323	TRZ20407.1
pleckstrin homology domain-containing family A member 7 isoform X6 [Carcharodon carcharias]	Carcharodon carcharias	71.2	71.2	0.43	4e-11	38.6	1286	XP_041053431.1
pleckstrin homology domain-containing family A member 7 [Morone saxatilis]	Morone saxatilis	71.2	71.2	0.45	4e-11	36.97	1336	XP_035538335.1
pleckstrin homology domain-containing family A member 7-like isoform X15 [Sparus aurata]	Sparus aurata	71.2	71.2	0.45	4e-11	37.82	1172	XP_030270751.1
pleckstrin homology domain-containing family A member 7 isoform X5 [Carcharodon carcharias]	Carcharodon carcharias	71.2	71.2	0.43	4e-11	38.6	1297	XP_041053430.1
pleckstrin homology domain-containing family A member 7-like isoform X8 [Sparus aurata]	Sparus aurata	71.2	71.2	0.45	4e-11	37.82	1366	XP_030270743.1
pleckstrin homology domain-containing family A member 7-like isoform X3 [Sparus aurata]	Sparus aurata	71.2	71.2	0.45	4e-11	37.82	1403	XP_030270737.1
pleckstrin homology domain-containing family A member 7 isoform X8 [Carcharodon carcharias]	Carcharodon carcharias	71.2	71.2	0.43	5e-11	38.6	1244	XP_041053433.1
pleckstrin homology domain-containing family A member 7-like isoform X9 [Sparus aurata]	Sparus aurata	71.2	71.2	0.45	5e-11	37.82	1363	XP_030270744.1
PREDICTED: pleckstrin homology domain-containing family A member 7-like isoform X11 [Paralichthys olivaceus]	Paralichthys olivaceus	70.9	70.9	0.5	5e-11	37.19	1274	XP_019954323.1
PREDICTED: pleckstrin homology domain-containing family A member 7-like isoform X6 [Paralichthys olivaceus]	Paralichthys olivaceus	70.9	70.9	0.5	5e-11	37.19	1321	XP_019954318.1
PREDICTED: pleckstrin homology domain-containing family A member 7-like isoform X7 [Paralichthys olivaceus]	Paralichthys olivaceus	70.9	70.9	0.5	5e-11	37.19	1316	XP_019954319.1
pleckstrin homology domain-containing family A member 7 isoform X1 [Carcharodon carcharias]	Carcharodon carcharias	70.9	70.9	0.43	5e-11	38.6	1349	XP_041053425.1
hypothetical protein [Scyliorhinus torazame]	Scyliorhinus torazame	67.4	67.4	0.43	5e-11	36.61	149	GCB80721.1
PREDICTED: pleckstrin homology domain-containing family A member 7-like isoform X14 [Paralichthys olivaceus]	Paralichthys olivaceus	70.9	70.9	0.5	5e-11	37.19	1190	XP_019954326.1
PREDICTED: pleckstrin homology domain-containing family A member 7-like isoform X12 [Paralichthys olivaceus]	Paralichthys olivaceus	70.9	70.9	0.5	5e-11	37.19	1366	XP_019954324.1
PREDICTED: pleckstrin homology domain-containing family A member 7-like isoform X9 [Paralichthys olivaceus]	Paralichthys olivaceus	70.9	70.9	0.5	5e-11	37.19	1297	XP_019954321.1
PREDICTED: pleckstrin homology domain-containing family A member 7-like isoform X3 [Paralichthys olivaceus]	Paralichthys olivaceus	70.9	70.9	0.5	5e-11	37.19	1342	XP_019954315.1
pleckstrin homology domain-containing family A member 7 isoform X2 [Carcharodon carcharias]	Carcharodon carcharias	70.9	70.9	0.43	5e-11	38.6	1329	XP_041053426.1
PREDICTED: pleckstrin homology domain-containing family A member 7-like isoform X1 [Paralichthys olivaceus]	Paralichthys olivaceus	70.9	70.9	0.5	5e-11	37.19	1359	XP_019954313.1
PREDICTED: pleckstrin homology domain-containing family A member 7-like isoform X13 [Paralichthys olivaceus]	Paralichthys olivaceus	70.9	70.9	0.5	5e-11	37.19	1361	XP_019954325.1
PREDICTED: pleckstrin homology domain-containing family A member 7-like isoform X10 [Paralichthys olivaceus]	Paralichthys olivaceus	70.9	70.9	0.5	5e-11	37.19	1292	XP_019954322.1
PREDICTED: pleckstrin homology domain-containing family A member 7-like isoform X4 [Paralichthys olivaceus]	Paralichthys olivaceus	70.9	70.9	0.5	5e-11	37.19	1337	XP_019954316.1
pleckstrin homology domain-containing family A member 7 isoform X7 [Carcharodon carcharias]	Carcharodon carcharias	70.9	70.9	0.43	5e-11	38.6	1282	XP_041053432.1
pleckstrin homology domain-containing family A member 7 isoform X4 [Carcharodon carcharias]	Carcharodon carcharias	70.9	70.9	0.43	5e-11	38.6	1300	XP_041053429.1
PKHA7 protein [Eudromia elegans]	Eudromia elegans	70.9	70.9	0.46	5e-11	38.98	1208	NXA37642.1
pleckstrin homology domain-containing family A member 7 [Toxotes jaculatrix]	Toxotes jaculatrix	70.9	70.9	0.5	5e-11	38.02	1403	XP_040891476.1
PKHA7 protein [Pelecanoides urinatrix]	Pelecanoides urinatrix	70.9	70.9	0.43	5e-11	41.07	1213	NXT38295.1
pleckstrin homology domain-containing family A member 7 isoform X6 [Melanotaenia boesemani]	Melanotaenia boesemani	70.9	70.9	0.45	5e-11	35.9	1326	XP_041845593.1
pleckstrin homology domain-containing family A member 7 isoform X8 [Hippoglossus stenolepis]	Hippoglossus stenolepis	70.9	70.9	0.45	5e-11	35.9	1351	XP_035016574.1
Pleckstrin homology domain-containing family A member 7 [Calypte anna]	Calypte anna	70.9	70.9	0.43	5e-11	40.18	1194	KFO96772.1
pleckstrin homology domain-containing family A member 7 isoform X5 [Sebastes umbrosus]	Sebastes umbrosus	70.9	70.9	0.43	5e-11	37.93	1341	XP_037615613.1
pleckstrin homology domain-containing family A member 7 isoform X3 [Carcharodon carcharias]	Carcharodon carcharias	70.9	70.9	0.43	5e-11	38.6	1322	XP_041053428.1
pleckstrin homology domain-containing family A member 7 isoform X5 [Calypte anna]	Calypte anna	70.9	70.9	0.43	5e-11	40.18	1164	XP_030307150.1
pleckstrin homology domain-containing family A member 7 isoform X6 [Calypte anna]	Calypte anna	70.9	70.9	0.43	6e-11	40.18	1293	XP_030307151.1
PREDICTED: pleckstrin homology domain-containing family A member 7 isoform X5 [Lates calcarifer]	Lates calcarifer	70.9	70.9	0.45	6e-11	35.9	1322	XP_018540501.1
pleckstrin homology domain-containing family A member 7 isoform X2 [Calypte anna]	Calypte anna	70.9	70.9	0.43	6e-11	40.18	1268	XP_030307147.1
pleckstrin homology domain-containing family A member 7 isoform X2 [Sebastes umbrosus]	Sebastes umbrosus	70.9	70.9	0.43	6e-11	37.93	1384	XP_037615586.1
PREDICTED: pleckstrin homology domain-containing family A member 7 isoform X3 [Lates calcarifer]	Lates calcarifer	70.9	70.9	0.45	6e-11	35.9	1327	XP_018540499.1
pleckstrin homology domain-containing family A member 7 isoform X3 [Calypte anna]	Calypte anna	70.9	70.9	0.43	6e-11	40.18	1267	XP_030307148.1
pleckstrin homology domain-containing family A member 7 isoform X4 [Sebastes umbrosus]	Sebastes umbrosus	70.9	70.9	0.43	6e-11	37.93	1343	XP_037615604.1
PREDICTED: pleckstrin homology domain-containing family A member 7 isoform X4 [Lates calcarifer]	Lates calcarifer	70.9	70.9	0.45	6e-11	35.9	1324	XP_018540500.1
pleckstrin homology domain-containing family A member 7 isoform X11 [Hippoglossus hippoglossus]	Hippoglossus hippoglossus	70.9	70.9	0.45	6e-11	35.9	1355	XP_034433274.1
PREDICTED: pleckstrin homology domain-containing family A member 7 isoform X6 [Lates calcarifer]	Lates calcarifer	70.9	70.9	0.45	6e-11	35.9	1372	XP_018540502.1
PKHA7 protein [Nothoprocta pentlandii]	Nothoprocta pentlandii	70.9	70.9	0.46	6e-11	38.98	1200	NWX83555.1
pleckstrin homology domain-containing family A member 7 isoform X1 [Sebastes umbrosus]	Sebastes umbrosus	70.9	70.9	0.43	6e-11	37.93	1389	XP_037615563.1
pleckstrin homology domain-containing family A member 7 isoform X3 [Sebastes umbrosus]	Sebastes umbrosus	70.9	70.9	0.43	6e-11	37.93	1344	XP_037615595.1
pleckstrin homology domain-containing family A member 7 isoform X1 [Calypte anna]	Calypte anna	70.9	70.9	0.43	6e-11	40.18	1269	XP_030307146.1
pleckstrin homology domain-containing family A member 7 [Oreochromis niloticus]	Oreochromis niloticus	70.9	70.9	0.45	6e-11	36.75	1276	XP_025761874.1
PKHA7 protein [Nothoprocta ornata]	Nothoprocta ornata	70.9	70.9	0.46	6e-11	38.98	1200	NWX97532.1
PREDICTED: pleckstrin homology domain-containing family A member 7 isoform X1 [Lates calcarifer]	Lates calcarifer	70.9	70.9	0.45	6e-11	35.9	1352	XP_018540496.1
pleckstrin homology domain-containing family A member 7 isoform X4 [Calypte anna]	Calypte anna	70.9	70.9	0.43	6e-11	40.18	1241	XP_030307149.1
pleckstrin homology domain-containing family A member 7 isoform X6 [Sebastes umbrosus]	Sebastes umbrosus	70.9	70.9	0.43	6e-11	37.93	1339	XP_037615620.1
pleckstrin homology domain-containing family A member 7 isoform X3 [Neolamprologus brichardi]	Neolamprologus brichardi	70.9	70.9	0.44	6e-11	37.07	1333	XP_035761048.1
PREDICTED: pleckstrin homology domain-containing family A member 7 isoform X7 [Lates calcarifer]	Lates calcarifer	70.9	70.9	0.45	6e-11	35.9	1367	XP_018540503.1
pleckstrin homology domain-containing family A member 7 isoform X2 [Maylandia zebra]	Maylandia zebra	70.9	70.9	0.44	6e-11	37.07	1332	XP_012772484.2
PREDICTED: pleckstrin homology domain-containing family A member 7 isoform X2 [Lates calcarifer]	Lates calcarifer	70.9	70.9	0.45	6e-11	35.9	1338	XP_018540497.1
PREDICTED: pleckstrin homology domain-containing family A member 7 isoform X8 [Lates calcarifer]	Lates calcarifer	70.5	70.5	0.45	7e-11	35.9	1302	XP_018540504.1
pleckstrin homology domain-containing family A member 7 isoform X1 [Notolabrus celidotus]	Notolabrus celidotus	70.5	70.5	0.45	7e-11	36.97	1317	XP_034535960.1
Pleckstrin homology domain-containing family A member 7 [Megadyptes antipodes antipodes]	Megadyptes antipodes antipodes	70.5	70.5	0.43	7e-11	41.07	1197	KAF1472071.1
pleckstrin homology domain-containing family A member 7 isoform X3 [Oreochromis aureus]	Oreochromis aureus	70.5	70.5	0.44	7e-11	37.07	1355	XP_039466205.1
pleckstrin homology domain-containing family A member 7 isoform X7 [Corapipo altera]	Corapipo altera	70.5	70.5	0.43	8e-11	40.18	1289	XP_027506897.1
pleckstrin homology domain-containing family A member 7 isoform X11 [Sander lucioperca]	Sander lucioperca	70.5	70.5	0.5	8e-11	38.02	1355	XP_035855452.1
PKHA7 protein [Platysteira castanea]	Platysteira castanea	70.5	70.5	0.43	8e-11	40.18	1214	NWU27090.1
pleckstrin homology domain-containing family A member 7 isoform X7 [Chiroxiphia lanceolata]	Chiroxiphia lanceolata	70.5	70.5	0.43	8e-11	40.18	1289	XP_032545813.1
unnamed protein product [Menidia menidia]	Menidia menidia	70.5	70.5	0.45	8e-11	36.75	1425	CAG5856594.1
unnamed protein product [Menidia menidia]	Menidia menidia	70.5	70.5	0.45	8e-11	36.75	1445	CAG5856581.1
pleckstrin homology domain-containing family A member 7 isoform X10 [Corapipo altera]	Corapipo altera	70.5	70.5	0.43	8e-11	40.18	1261	XP_027506901.1
PKHA7 protein [Peucedramus taeniatus]	Peucedramus taeniatus	70.5	70.5	0.43	8e-11	40.18	1216	NXQ13675.1
pleckstrin homology domain-containing family A member 7 isoform X10 [Chiroxiphia lanceolata]	Chiroxiphia lanceolata	70.5	70.5	0.43	8e-11	40.18	1261	XP_032545816.1
pleckstrin homology domain-containing family A member 7 isoform X8 [Sander lucioperca]	Sander lucioperca	70.5	70.5	0.5	8e-11	38.02	1359	XP_035855450.1
hypothetical protein JOB18_001936 [Solea senegalensis]	Solea senegalensis	68.6	68.6	0.45	8e-11	36.44	259	KAG7481681.1

## Sheet: XP_035672283.1 non-Chordates
Description	Scientific Name	Max Score	Total Score	Query Cover	E value	Per. ident	Acc. Len	Accession
uncharacterized protein LOC593558 [Strongylocentrotus purpuratus]	Strongylocentrotus purpuratus	57.8	57.8	0.45	7e-07	33.33	2122	XP_030844717.1			XP_035672283.1 against non-Chordates
hypothetical protein TCAL_05459 [Tigriopus californicus]	Tigriopus californicus	55.8	55.8	0.48	3e-06	30.95	2756	TRY73711.1			BLAST on: Mollusca (taxid:6447), Arthropoda (taxid:6656), Nematoda (taxid:6231), Annelida (taxid:6340), Placozoa (taxid:10226), Cnidaria, Ctenophora (taxid:10197), Porifera, Echinodermata (taxid:7586)
uncharacterized protein LOC119107771 [Pollicipes pollicipes]	Pollicipes pollicipes	53.9	53.9	0.4	4e-06	35.58	252	XP_037087215.1
Ofus.G13475 [Owenia fusiformis]	Owenia fusiformis	52.8	52.8	0.37	3e-05	36.63	1840	CAC9664333.1
LOW QUALITY PROTEIN: uncharacterized protein LOC111131248 [Crassostrea virginica]	Crassostrea virginica	52	52	0.35	5e-05	38.3	1870	XP_022334394.1
mediator of RNA polymerase II transcription subunit 12-like isoform X1 [Amphibalanus amphitrite]	Amphibalanus amphitrite	50.4	50.4	0.4	0.0001	33.33	1208	XP_043203995.1
filaggrin-2-like isoform X1 [Amphibalanus amphitrite]	Amphibalanus amphitrite	50.4	50.4	0.4	0.0002	33.33	1228	XP_043244245.1
uncharacterized protein LOC119576180 isoform X13 [Penaeus monodon]	Penaeus monodon	50.4	50.4	0.48	0.0002	31.47	3928	XP_037779695.1
uncharacterized protein LOC119576180 isoform X11 [Penaeus monodon]	Penaeus monodon	50.4	50.4	0.48	0.0002	31.47	3949	XP_037779692.1
uncharacterized protein LOC119576180 isoform X9 [Penaeus monodon]	Penaeus monodon	50.4	50.4	0.48	0.0002	31.47	3954	XP_037779690.1
uncharacterized protein LOC119576180 isoform X3 [Penaeus monodon]	Penaeus monodon	50.4	50.4	0.48	0.0002	31.47	4018	XP_037779684.1
putative protein Daple-like isoform X4 [Penaeus vannamei]	Penaeus vannamei	49.7	49.7	0.48	0.0003	30.07	786	ROT65661.1
filaggrin-2-like isoform X2 [Amphibalanus amphitrite]	Amphibalanus amphitrite	49.7	49.7	0.4	0.0003	35.85	1225	XP_043244246.1
mediator of RNA polymerase II transcription subunit 12-like isoform X2 [Amphibalanus amphitrite]	Amphibalanus amphitrite	49.7	49.7	0.4	0.0003	35.85	1205	XP_043203996.1
hypothetical protein C7M84_012688 [Penaeus vannamei]	Penaeus vannamei	47.8	47.8	0.46	0.0003	29.85	170	ROT85504.1
uncharacterized protein LOC119576180 isoform X14 [Penaeus monodon]	Penaeus monodon	49.7	49.7	0.46	0.0003	31.34	3895	XP_037779696.1
uncharacterized protein LOC119576180 isoform X12 [Penaeus monodon]	Penaeus monodon	49.7	49.7	0.46	0.0003	31.34	3944	XP_037779694.1
uncharacterized protein LOC119576180 isoform X2 [Penaeus monodon]	Penaeus monodon	49.7	49.7	0.46	0.0003	31.34	4043	XP_037779683.1
uncharacterized protein LOC119576180 isoform X8 [Penaeus monodon]	Penaeus monodon	49.7	49.7	0.46	0.0003	31.34	3975	XP_037779689.1
uncharacterized protein LOC119576180 isoform X7 [Penaeus monodon]	Penaeus monodon	49.7	49.7	0.46	0.0003	31.34	3980	XP_037779688.1
uncharacterized protein LOC119576180 isoform X1 [Penaeus monodon]	Penaeus monodon	49.7	49.7	0.46	0.0003	31.34	4044	XP_037779681.1
uncharacterized protein LOC119576180 isoform X10 [Penaeus monodon]	Penaeus monodon	49.7	49.7	0.46	0.0003	31.34	3954	XP_037779691.1
uncharacterized protein LOC119576180 isoform X5 [Penaeus monodon]	Penaeus monodon	49.7	49.7	0.46	0.0003	31.34	4009	XP_037779686.1
uncharacterized protein LOC119576180 isoform X4 [Penaeus monodon]	Penaeus monodon	49.7	49.7	0.46	0.0003	31.34	4017	XP_037779685.1
uncharacterized protein LOC119576180 isoform X6 [Penaeus monodon]	Penaeus monodon	49.7	49.7	0.46	0.0003	31.34	4007	XP_037779687.1
uncharacterized protein LOC113815219 [Penaeus vannamei]	Penaeus vannamei	49.3	49.3	0.46	0.0005	29.85	3842	XP_027223085.1
uncharacterized protein LOC122250083 isoform X3 [Penaeus japonicus]	Penaeus japonicus	48.9	48.9	0.46	0.0005	29.85	4032	XP_042867314.1
uncharacterized protein LOC122250083 isoform X8 [Penaeus japonicus]	Penaeus japonicus	48.9	48.9	0.46	0.0005	29.85	3994	XP_042867320.1
uncharacterized protein LOC122250083 isoform X4 [Penaeus japonicus]	Penaeus japonicus	48.9	48.9	0.46	0.0005	29.85	4031	XP_042867315.1
uncharacterized protein LOC122250083 isoform X1 [Penaeus japonicus]	Penaeus japonicus	48.9	48.9	0.46	0.0006	29.85	4058	XP_042867312.1
uncharacterized protein LOC122250083 isoform X12 [Penaeus japonicus]	Penaeus japonicus	48.9	48.9	0.46	0.0006	29.85	3958	XP_042867325.1
uncharacterized protein LOC122250083 isoform X2 [Penaeus japonicus]	Penaeus japonicus	48.9	48.9	0.46	0.0006	29.85	4057	XP_042867313.1
uncharacterized protein LOC122250083 isoform X10 [Penaeus japonicus]	Penaeus japonicus	48.9	48.9	0.46	0.0006	29.85	3981	XP_042867322.1
uncharacterized protein LOC122250083 isoform X11 [Penaeus japonicus]	Penaeus japonicus	48.9	48.9	0.46	0.0006	29.85	3968	XP_042867323.1
uncharacterized protein LOC122250083 isoform X9 [Penaeus japonicus]	Penaeus japonicus	48.9	48.9	0.46	0.0006	29.85	3989	XP_042867321.1
uncharacterized protein LOC122250083 isoform X5 [Penaeus japonicus]	Penaeus japonicus	48.9	48.9	0.46	0.0006	29.85	4027	XP_042867316.1
uncharacterized protein LOC122250083 isoform X7 [Penaeus japonicus]	Penaeus japonicus	48.9	48.9	0.46	0.0006	29.85	4008	XP_042867319.1
uncharacterized protein LOC122250083 isoform X6 [Penaeus japonicus]	Penaeus japonicus	48.9	48.9	0.46	0.0006	29.85	4023	XP_042867317.1
uncharacterized protein LOC113819861 [Penaeus vannamei]	Penaeus vannamei	48.1	48.1	0.46	0.0008	29.85	801	XP_027227879.1
uncharacterized protein LOC105324266 isoform X3 [Crassostrea gigas]	Crassostrea gigas	46.6	46.6	0.41	0.003	38.53	1830	XP_034334524.1
pleckstrin homology domain-containing family A member 7 isoform X2 [Crassostrea gigas]	Crassostrea gigas	46.6	46.6	0.41	0.003	38.53	1843	XP_034334520.1
uncharacterized protein LOC105324266 isoform X14 [Crassostrea gigas]	Crassostrea gigas	46.6	46.6	0.41	0.003	38.53	1669	XP_034334562.1
uncharacterized protein LOC105324266 isoform X5 [Crassostrea gigas]	Crassostrea gigas	46.6	46.6	0.41	0.003	38.53	1817	XP_034334527.1
uncharacterized protein LOC105324266 isoform X1 [Crassostrea gigas]	Crassostrea gigas	46.6	46.6	0.41	0.003	38.53	1853	XP_034334518.1
uncharacterized protein LOC105324266 isoform X4 [Crassostrea gigas]	Crassostrea gigas	46.6	46.6	0.41	0.003	38.53	1818	XP_034334525.1
uncharacterized protein LOC105324266 isoform X16 [Crassostrea gigas]	Crassostrea gigas	46.6	46.6	0.41	0.003	38.53	1620	XP_011421722.2
uncharacterized protein LOC105324266 isoform X9 [Crassostrea gigas]	Crassostrea gigas	46.6	46.6	0.41	0.003	38.53	1792	XP_034334545.1
uncharacterized protein LOC105324266 isoform X10 [Crassostrea gigas]	Crassostrea gigas	46.2	46.2	0.41	0.004	38.53	1784	XP_034334549.1
uncharacterized protein LOC105324266 isoform X15 [Crassostrea gigas]	Crassostrea gigas	46.2	46.2	0.41	0.004	38.53	1648	XP_034334569.1
uncharacterized protein LOC105324266 isoform X13 [Crassostrea gigas]	Crassostrea gigas	46.2	46.2	0.41	0.004	38.53	1684	XP_034334555.1
uncharacterized protein LOC105324266 isoform X12 [Crassostrea gigas]	Crassostrea gigas	46.2	46.2	0.41	0.004	38.53	1705	XP_034334554.1
hypothetical protein FJT64_004463 [Amphibalanus amphitrite]	Amphibalanus amphitrite	46.2	46.2	0.4	0.004	30.43	842	KAF0298213.1
hypothetical protein FHG87_014105 [Trinorchestia longiramus]	Trinorchestia longiramus	45.8	45.8	0.34	0.005	32.41	1261	KAF2355141.1
uncharacterized protein LOC105324266 isoform X7 [Crassostrea gigas]	Crassostrea gigas	45.8	45.8	0.38	0.006	39.6	1812	XP_034334533.1
uncharacterized protein LOC105324266 isoform X8 [Crassostrea gigas]	Crassostrea gigas	45.8	45.8	0.38	0.006	39.6	1809	XP_034334539.1
uncharacterized protein LOC105324266 isoform X6 [Crassostrea gigas]	Crassostrea gigas	45.4	45.4	0.37	0.007	40	1817	XP_034334531.1
hypothetical protein HAZT_HAZT004422 [Hyalella azteca]	Hyalella azteca	45.4	45.4	0.34	0.007	33.65	742	KAA0192323.1
uncharacterized protein LOC110978001 isoform X9 [Acanthaster planci]	Acanthaster planci	45.4	45.4	0.48	0.008	29.1	2170	XP_022088311.1
PREDICTED: uncharacterized protein LOC108672400 [Hyalella azteca]	Hyalella azteca	45.4	45.4	0.34	0.008	33.65	3356	XP_018015533.1
hypothetical protein OCBIM_22007207mg [Octopus bimaculoides]	Octopus bimaculoides	44.7	44.7	0.5	0.012	34.11	771	KOF68505.1
uncharacterized protein LOC115213919 isoform X1 [Octopus sinensis]	Octopus sinensis	44.3	44.3	0.5	0.015	34.11	1801	XP_029638765.1
uncharacterized protein LOC115213919 isoform X3 [Octopus sinensis]	Octopus sinensis	44.3	44.3	0.5	0.015	34.11	1607	XP_029638767.1
PREDICTED: uncharacterized protein LOC106880977 [Octopus bimaculoides]	Octopus bimaculoides	44.3	44.3	0.5	0.016	34.11	1674	XP_014786644.1
uncharacterized protein LOC115213919 isoform X2 [Octopus sinensis]	Octopus sinensis	44.3	44.3	0.5	0.017	34.11	1665	XP_029638766.1
hypothetical protein OCBIM_22007207mg [Octopus bimaculoides]	Octopus bimaculoides	44.3	44.3	0.5	0.017	34.11	656	KOF68506.1
