# Supplementary material for: Origin and Evolution of the Multifaceted Adherens Junction Component Plekha7
Source: Front Cell Dev Biol. 2022 Mar 23;10:856975. doi: 10.3389/fcell.2022.856975 (PMC8983885; doi:10.3389/fcell.2022.856975)
Supplement: Supplementary file 10 [file Table5.xlsx]

## Sheet: Table Legend
Supplementary Table S5. Results of the BLAST searches using the human PLEKHA8 isoform 1 (NP_001183955.1) as query against the genomes of the taxa detailed in Supplementary Table S1. Results are included in separate tabs for each taxon. Graphic summary of BLAST aligments is inlcuded in respected searches to visualize sequence aligments.

## Sheet: Mammals
Description	Scientific Name	Max Score	Total Score	Query Cover	E value	Per. Ident	Acc. Len	Accession
pleckstrin homology domain-containing family A member 8 isoform 1 [Homo sapiens]	Homo sapiens	1079	1079	1	0	1	519	NP_001183955.1
pleckstrin homology domain-containing family A member 8 [Pan troglodytes]	Pan troglodytes	1077	1077	1	0	0.9981	519	NP_001186008.1
pleckstrin homology domain-containing family A member 8 isoform X3 [Pan paniscus]	Pan paniscus	1075	1075	0.99	0	0.9981	518	XP_034819756.1
pleckstrin homology domain-containing family A member 8 isoform X1 [Pan paniscus]	Pan paniscus	1074	1074	0.99	0	0.9981	522	XP_034819755.1
pleckstrin homology domain-containing family A member 8 isoform X1 [Gorilla gorilla gorilla]	Gorilla gorilla gorilla	1072	1072	1	0	0.9961	519	XP_004045293.1
pleckstrin homology domain-containing family A member 8 [Rhinopithecus roxellana]	Rhinopithecus roxellana	1072	1072	1	0	0.9942	519	XP_010374960.1
pleckstrin homology domain-containing family A member 8 [Macaca mulatta]	Macaca mulatta	1071	1071	1	0	0.9923	519	NP_001186005.2
pleckstrin homology domain-containing family A member 8 isoform X1 [Chlorocebus sabaeus]	Chlorocebus sabaeus	1070	1070	1	0	0.9904	519	XP_007979919.1
PREDICTED: pleckstrin homology domain-containing family A member 8 isoform X1 [Mandrillus leucophaeus]	Mandrillus leucophaeus	1070	1070	1	0	0.9904	519	XP_011827609.1
pleckstrin homology domain-containing family A member 8 isoform X1 [Piliocolobus tephrosceles]	Piliocolobus tephrosceles	1070	1070	1	0	0.9923	519	XP_023044132.1
PREDICTED: pleckstrin homology domain-containing family A member 8 [Cercocebus atys]	Cercocebus atys	1069	1069	1	0	0.9904	519	XP_011938098.1
pleckstrin homology domain-containing family A member 8 isoform X1 [Pongo abelii]	Pongo abelii	1067	1067	1	0	0.9884	519	XP_002818134.1
pleckstrin homology domain-containing family A member 8 [Hylobates moloch]	Hylobates moloch	1066	1066	1	0	0.9904	519	XP_032614306.1
pleckstrin homology domain-containing family A member 8 isoform X4 [Nomascus leucogenys]	Nomascus leucogenys	1066	1066	1	0	0.9884	519	XP_003270524.2
PREDICTED: pleckstrin homology domain-containing family A member 8 isoform X1 [Colobus angolensis palliatus]	Colobus angolensis palliatus	1064	1064	1	0	0.9865	519	XP_011809324.1
pleckstrin homology domain-containing family A member 8 isoform X1 [Saimiri boliviensis boliviensis]	Saimiri boliviensis boliviensis	1061	1061	1	0	0.9827	520	XP_003935224.1
pleckstrin homology domain-containing family A member 8 isoform X3 [Aotus nancymaae]	Aotus nancymaae	1055	1055	1	0	0.9788	520	XP_012303174.1
pleckstrin homology domain-containing family A member 8 isoform X1 [Callithrix jacchus]	Callithrix jacchus	1053	1053	1	0	0.9769	520	XP_002751480.1
PREDICTED: LOW QUALITY PROTEIN: pleckstrin homology domain-containing family A member 8 [Rhinopithecus bieti]	Rhinopithecus bieti	1052	1052	1	0	0.9788	518	XP_017716841.1
pleckstrin homology domain-containing family A member 8 isoform X1 [Cebus imitator]	Cebus imitator	1051	1051	1	0	0.9769	520	XP_017382573.1
pleckstrin homology domain-containing family A member 8 isoform X2 [Callithrix jacchus]	Callithrix jacchus	1027	1027	0.97	0	0.9725	511	XP_017830711.1
PREDICTED: pleckstrin homology domain-containing family A member 8 isoform X1 [Chinchilla lanigera]	Chinchilla lanigera	1024	1024	1	0	0.9462	520	XP_005377547.1
PREDICTED: pleckstrin homology domain-containing family A member 8 isoform X3 [Oryctolagus cuniculus]	Oryctolagus cuniculus	1023	1023	1	0	0.9481	520	XP_002713709.1
pleckstrin homology domain-containing family A member 8 [Otolemur garnettii]	Otolemur garnettii	1021	1021	1	0	0.9481	520	XP_003788593.1
pleckstrin homology domain-containing family A member 8 isoform X1 [Halichoerus grypus]	Halichoerus grypus	1013	1013	1	0	0.9385	520	XP_035930370.1
pleckstrin homology domain-containing family A member 8 isoform 1 [Mus musculus]	Mus musculus	1013	1013	1	0	0.9306	519	NP_001157833.1
pleckstrin homology domain-containing family A member 8 isoform X6 [Cavia porcellus]	Cavia porcellus	1013	1013	1	0	0.9347	521	XP_003467999.2
PREDICTED: pleckstrin homology domain-containing family A member 8 [Condylura cristata]	Condylura cristata	1013	1013	1	0	0.9365	520	XP_004676876.1
PREDICTED: pleckstrin homology domain-containing family A member 8 [Propithecus coquereli]	Propithecus coquereli	1013	1013	1	0	0.9538	520	XP_012496206.1
pleckstrin homology domain-containing family A member 8 [Carlito syrichta]	Carlito syrichta	1010	1010	1	0	0.9499	519	XP_008067175.1
pleckstrin homology domain-containing family A member 8 isoform X1 [Dipodomys spectabilis]	Dipodomys spectabilis	1010	1010	1	0	0.9287	519	XP_042540938.1
pleckstrin homology domain-containing family A member 8 isoform X5 [Nannospalax galili]	Nannospalax galili	1009	1009	1	0	0.9268	519	XP_008839756.2
pleckstrin homology domain-containing family A member 8 [Phoca vitulina]	Phoca vitulina	1008	1008	0.99	0	0.9363	527	XP_032257747.1
pleckstrin homology domain-containing family A member 8 isoform X1 [Peromyscus leucopus]	Peromyscus leucopus	1008	1008	1	0	0.9229	519	XP_028719956.1
pleckstrin homology domain-containing family A member 8 isoform X1 [Pteropus alecto]	Pteropus alecto	1008	1008	1	0	0.9423	520	XP_006912097.1
pleckstrin homology domain-containing family A member 8 isoform X2 [Ochotona curzoniae]	Ochotona curzoniae	1007	1007	1	0	0.9364	518	XP_040820621.1
pleckstrin homology domain-containing family A member 8 isoform X1 [Heterocephalus glaber]	Heterocephalus glaber	1007	1007	1	0	0.9481	520	XP_004839542.1
PREDICTED: pleckstrin homology domain-containing family A member 8 isoform X1 [Dipodomys ordii]	Dipodomys ordii	1007	1007	1	0	0.9287	519	XP_012879925.1
pleckstrin homology domain-containing family A member 8 isoform X1 [Pteropus giganteus]	Pteropus giganteus	1006	1006	1	0	0.9404	657	XP_039718568.1
pleckstrin homology domain-containing family A member 8 isoform X1 [Ictidomys tridecemlineatus]	Ictidomys tridecemlineatus	1006	1006	1	0	0.95	519	XP_005319216.1
pleckstrin homology domain-containing family A member 8 isoform X1 [Vulpes vulpes]	Vulpes vulpes	1006	1006	1	0	0.9442	520	XP_025848864.1
pleckstrin homology domain-containing family A member 8 [Mus pahari]	Mus pahari	1006	1006	1	0	0.9268	519	XP_021046048.1
pleckstrin homology domain-containing family A member 8 isoform X1 [Neomonachus schauinslandi]	Neomonachus schauinslandi	1006	1006	1	0	0.9308	520	XP_021545320.1
PREDICTED: pleckstrin homology domain-containing family A member 8 [Bos mutus]	Bos mutus	1005	1005	1	0	0.9346	520	XP_005901463.1
PREDICTED: pleckstrin homology domain-containing family A member 8 isoform X1 [Marmota marmota marmota]	Marmota marmota marmota	1005	1005	1	0	0.95	519	XP_015345668.1
pleckstrin homology domain-containing family A member 8 [Mastomys coucha]	Mastomys coucha	1005	1005	1	0	0.9249	519	XP_031237830.1
pleckstrin homology domain-containing family A member 8 [Callorhinus ursinus]	Callorhinus ursinus	1005	1005	1	0	0.9423	520	XP_025728877.1
pleckstrin homology domain-containing family A member 8 isoform X1 [Camelus ferus]	Camelus ferus	1004	1004	1	0	0.9365	520	XP_006185548.1
PREDICTED: pleckstrin homology domain-containing family A member 8 isoform X1 [Odobenus rosmarus divergens]	Odobenus rosmarus divergens	1004	1004	1	0	0.9423	520	XP_004414011.1
pleckstrin homology domain-containing family A member 8 isoform X1 [Octodon degus]	Octodon degus	1004	1004	1	0	0.9404	518	XP_012369116.1
pleckstrin homology domain-containing family A member 8 [Bos taurus]	Bos taurus	1003	1003	1	0	0.9327	520	NP_001183961.1
PREDICTED: pleckstrin homology domain-containing family A member 8 [Ceratotherium simum simum]	Ceratotherium simum simum	1003	1003	1	0	0.9346	520	XP_004418926.1
pleckstrin homology domain-containing family A member 8 isoform X1 [Ursus arctos horribilis]	Ursus arctos horribilis	1003	1003	1	0	0.9346	520	XP_026364396.1
pleckstrin homology domain-containing family A member 8 isoform X1 [Bubalus bubalis]	Bubalus bubalis	1003	1003	1	0	0.9308	520	XP_006055723.3
pleckstrin homology domain-containing family A member 8 [Arvicanthis niloticus]	Arvicanthis niloticus	1003	1003	1	0	0.921	519	XP_034375514.1
pleckstrin homology domain-containing family A member 8 isoform X1 [Mustela erminea]	Mustela erminea	1002	1002	1	0	0.9365	520	XP_032160244.1
pleckstrin homology domain-containing family A member 8 isoform X1 [Zalophus californianus]	Zalophus californianus	1002	1002	1	0	0.9404	520	XP_027430078.1
pleckstrin homology domain-containing family A member 8 isoform X1 [Microtus oregoni]	Microtus oregoni	1002	1002	1	0	0.9152	608	XP_041496196.1
pleckstrin homology domain-containing family A member 8 [Onychomys torridus]	Onychomys torridus	1002	1002	1	0	0.9191	519	XP_036037376.1
pleckstrin homology domain-containing family A member 8 isoform X1 [Marmota flaviventris]	Marmota flaviventris	1002	1002	1	0	0.9519	651	XP_027795491.1
PREDICTED: pleckstrin homology domain-containing family A member 8 isoform X1 [Bos indicus]	Bos indicus	1002	1002	1	0	0.9308	520	XP_019814380.1
PREDICTED: pleckstrin homology domain-containing family A member 8 [Bison bison bison]	Bison bison bison	1001	1001	0.99	0	0.9324	563	XP_010827733.1
pleckstrin homology domain-containing family A member 8 isoform X1 [Ursus maritimus]	Ursus maritimus	1001	1001	1	0	0.9327	520	XP_040500064.1
pleckstrin homology domain-containing family A member 8 [Microtus ochrogaster]	Microtus ochrogaster	1001	1001	1	0	0.9171	519	XP_005360893.1
pleckstrin homology domain-containing family A member 8 isoform X1 [Puma yagouaroundi]	Puma yagouaroundi	1001	1001	1	0	0.9462	519	XP_040328285.1
pleckstrin homology domain-containing family A member 8 isoform X2 [Mus caroli]	Mus caroli	1001	1001	1	0	0.9191	519	XP_021020795.1
pleckstrin homology domain-containing family A member 8 isoform X2 [Odocoileus virginianus texanus]	Odocoileus virginianus texanus	1001	1001	1	0	0.9288	520	XP_020748136.1
pleckstrin homology domain-containing family A member 8 isoform X1 [Leptonychotes weddellii]	Leptonychotes weddellii	1001	1001	1	0	0.9327	520	XP_006736905.1
pleckstrin homology domain-containing family A member 8 [Ailuropoda melanoleuca]	Ailuropoda melanoleuca	1001	1001	1	0	0.9346	658	XP_002919310.2
pleckstrin homology domain-containing family A member 8 [Enhydra lutris kenyoni]	Enhydra lutris kenyoni	1001	1001	1	0	0.9346	520	XP_022359069.1
pleckstrin homology domain-containing family A member 8 isoform X1 [Lontra canadensis]	Lontra canadensis	1000	1000	1	0	0.9346	520	XP_032728262.1
pleckstrin homology domain-containing family A member 8 isoform X3 [Cervus canadensis]	Cervus canadensis	1000	1000	1	0	0.9288	520	XP_043319231.1
pleckstrin homology domain-containing family A member 8 isoform X3 [Canis lupus dingo]	Canis lupus dingo	1000	1000	1	0	0.9442	519	XP_025320294.1
pleckstrin homology domain-containing family A member 8 [Puma concolor]	Puma concolor	1000	1000	1	0	0.9442	519	XP_025785324.1
pleckstrin homology domain-containing family A member 8 isoform X1 [Sus scrofa]	Sus scrofa	1000	1000	1	0	0.9327	518	XP_005673338.1
pleckstrin homology domain-containing family A member 8 isoform X1 [Meriones unguiculatus]	Meriones unguiculatus	1000	1000	1	0	0.9152	519	XP_021503652.1
pleckstrin homology domain-containing family A member 8 isoform X1 [Panthera leo]	Panthera leo	999	999	1	0	0.9442	519	XP_042777162.1
pleckstrin homology domain-containing family A member 8 [Equus caballus]	Equus caballus	999	999	1	0	0.9385	520	NP_001183968.1
pleckstrin homology domain-containing family A member 8 isoform X1 [Urocitellus parryii]	Urocitellus parryii	999	999	1	0	0.9481	651	XP_026257349.1
pleckstrin homology domain-containing family A member 8 [Oryx dammah]	Oryx dammah	998	998	1	0	0.9308	519	XP_040115638.1
pleckstrin homology domain-containing family A member 8 isoform X1 [Ochotona curzoniae]	Ochotona curzoniae	998	998	1	0	0.9326	516	XP_040820620.1
pleckstrin homology domain-containing family A member 8 [Lynx canadensis]	Lynx canadensis	998	998	1	0	0.9423	519	XP_030164030.1
pleckstrin homology domain-containing family A member 8 [Canis lupus familiaris]	Canis lupus familiaris	998	998	1	0	0.9442	519	NP_001161170.2
pleckstrin homology domain-containing family A member 8 isoform X2 [Neomonachus schauinslandi]	Neomonachus schauinslandi	997	997	1	0	0.9222	527	XP_044775932.1
pleckstrin homology domain-containing family A member 8 isoform X3 [Cervus elaphus]	Cervus elaphus	997	997	1	0	0.9269	520	XP_043728030.1
pleckstrin homology domain-containing family A member 8 isoform X2 [Talpa occidentalis]	Talpa occidentalis	997	997	1	0	0.9346	520	XP_037365685.1
pleckstrin homology domain-containing family A member 8 [Rhinolophus ferrumequinum]	Rhinolophus ferrumequinum	997	997	1	0	0.9268	516	XP_032944066.1
pleckstrin homology domain-containing family A member 8 isoform X2 [Heterocephalus glaber]	Heterocephalus glaber	997	997	1	0	0.9442	518	XP_012925729.1
pleckstrin homology domain-containing family A member 8 isoform X1 [Equus asinus]	Equus asinus	997	997	1	0	0.9365	520	XP_014696536.1
PREDICTED: pleckstrin homology domain-containing family A member 8 [Capra hircus]	Capra hircus	996	996	1	0	0.9269	519	XP_005679314.1
PREDICTED: pleckstrin homology domain-containing family A member 8 isoform X1 [Panthera pardus]	Panthera pardus	996	996	1	0	0.9423	519	XP_019299248.1
pleckstrin homology domain-containing family A member 8 isoform X2 [Cricetulus griseus]	Cricetulus griseus	996	996	1	0	0.9229	517	XP_027285459.1
pleckstrin homology domain-containing family A member 8 isoform X1 [Arvicola amphibius]	Arvicola amphibius	996	996	1	0	0.9133	519	XP_038176038.1
pleckstrin homology domain-containing family A member 8 isoform X1 [Acinonyx jubatus]	Acinonyx jubatus	996	996	1	0	0.9423	519	XP_026930991.1
PREDICTED: pleckstrin homology domain-containing family A member 8 isoform X2 [Odobenus rosmarus divergens]	Odobenus rosmarus divergens	996	996	1	0	0.9385	518	XP_012422670.1
pleckstrin homology domain-containing family A member 8 isoform X1 [Balaenoptera musculus]	Balaenoptera musculus	996	996	1	0	0.9346	520	XP_036719070.1
pleckstrin homology domain-containing family A member 8 isoform X2 [Tursiops truncatus]	Tursiops truncatus	995	995	1	0	0.9346	520	XP_019781669.1
pleckstrin homology domain-containing family A member 8 isoform X2 [Physeter catodon]	Physeter catodon	995	995	1	0	0.9327	520	XP_023982939.1
pleckstrin homology domain-containing family A member 8 isoform X1 [Felis catus]	Felis catus	995	995	1	0	0.9404	519	XP_003982952.1
pleckstrin homology domain-containing family A member 8 isoform X2 [Octodon degus]	Octodon degus	995	995	1	0	0.9365	516	XP_023565656.1

## Sheet: Sauropsida
Description	Scientific Name	Max Score	Total Score	Query Cover	E value	Per. Ident	Acc. Len	Accession
PREDICTED: pleckstrin homology domain-containing family A member 8 [Gavialis gangeticus]	Gavialis gangeticus	796	796	1	0	0.7635	513	XP_019364193.1
PREDICTED: pleckstrin homology domain-containing family A member 8 [Crocodylus porosus]	Crocodylus porosus	796	796	1	0	0.7558	513	XP_019390975.1
PREDICTED: pleckstrin homology domain-containing family A member 8 [Alligator mississippiensis]	Alligator mississippiensis	796	796	1	0	0.7596	513	XP_014458611.1
pleckstrin homology domain-containing family A member 8 isoform X1 [Alligator sinensis]	Alligator sinensis	795	795	1	0	0.7615	513	XP_014373446.1
pleckstrin homology domain-containing family A member 8 isoform X1 [Nothoprocta perdicaria]	Nothoprocta perdicaria	793	793	1	0	0.7429	523	XP_025906593.1
pleckstrin homology domain-containing family A member 8 isoform X1 [Oxyura jamaicensis]	Oxyura jamaicensis	792	792	1	0	0.7443	536	XP_035173392.1
pleckstrin homology domain-containing family A member 8 isoform X1 [Mauremys reevesii]	Mauremys reevesii	791	791	1	0	0.7486	523	XP_039379305.1
pleckstrin homology domain-containing family A member 8 isoform X2 [Apteryx rowi]	Apteryx rowi	791	791	1	0	0.739	523	XP_025945229.1
pleckstrin homology domain-containing family A member 8 isoform X1 [Anas platyrhynchos]	Anas platyrhynchos	790	790	1	0	0.7424	536	XP_038031664.1
pleckstrin homology domain-containing family A member 8 isoform X4 [Dromaius novaehollandiae]	Dromaius novaehollandiae	788	788	1	0	0.7352	523	XP_025959628.1
pleckstrin homology domain-containing family A member 8 [Aythya fuligula]	Aythya fuligula	788	788	1	0	0.7405	520	XP_032037811.1
pleckstrin homology domain-containing family A member 8 isoform X2 [Nothoprocta perdicaria]	Nothoprocta perdicaria	788	788	1	0	0.739	521	XP_025906594.1
pleckstrin homology domain-containing family A member 8 [Terrapene carolina triunguis]	Terrapene carolina triunguis	788	788	1	0	0.7448	523	XP_024065355.2
pleckstrin homology domain-containing family A member 8 isoform X1 [Trachemys scripta elegans]	Trachemys scripta elegans	787	787	1	0	0.741	523	XP_034616607.1
pleckstrin homology domain-containing family A member 8 isoform X1 [Numida meleagris]	Numida meleagris	787	787	1	0	0.7452	519	XP_021244184.1
pleckstrin homology domain-containing family A member 8 [Lagopus leucura]	Lagopus leucura	787	787	1	0	0.7405	520	XP_042744483.1
pleckstrin homology domain-containing family A member 8 isoform X1 [Cygnus olor]	Cygnus olor	786	786	1	0	0.7462	536	XP_040403362.1
pleckstrin homology domain-containing family A member 8 [Pipra filicauda]	Pipra filicauda	786	786	1	0	0.7405	520	XP_027579586.1
pleckstrin homology domain-containing family A member 8 [Calypte anna]	Calypte anna	786	786	1	0	0.7366	528	XP_030301325.1
pleckstrin homology domain-containing family A member 8 isoform X1 [Chiroxiphia lanceolata]	Chiroxiphia lanceolata	785	785	1	0	0.7352	520	XP_032563431.1
pleckstrin homology domain-containing family A member 8 isoform X2 [Empidonax traillii]	Empidonax traillii	785	785	1	0	0.7352	520	XP_027735873.1
pleckstrin homology domain-containing family A member 8 isoform X1 [Mauremys mutica]	Mauremys mutica	784	784	1	0	0.741	523	XP_044860478.1
PREDICTED: pleckstrin homology domain-containing family A member 8 [Charadrius vociferus]	Charadrius vociferus	784	784	1	0	0.7462	520	XP_009887215.1
PREDICTED: pleckstrin homology domain-containing family A member 8 isoform X1 [Lepidothrix coronata]	Lepidothrix coronata	784	784	1	0	0.7333	520	XP_017691594.1
pleckstrin homology domain-containing family A member 8 [Phasianus colchicus]	Phasianus colchicus	784	784	1	0	0.7375	520	XP_031446027.1
PREDICTED: pleckstrin homology domain-containing family A member 8 isoform X1 [Calidris pugnax]	Calidris pugnax	783	783	1	0	0.7442	517	XP_014793308.1
pleckstrin homology domain-containing family A member 8 isoform X1 [Tyto alba]	Tyto alba	783	783	1	0	0.739	520	XP_032847321.1
pleckstrin homology domain-containing family A member 8 isoform X1 [Centrocercus urophasianus]	Centrocercus urophasianus	782	782	1	0	0.7366	520	XP_042672728.1
pleckstrin homology domain-containing family A member 8 isoform X1 [Athene cunicularia]	Athene cunicularia	782	782	1	0	0.7351	520	XP_026697848.1
pleckstrin homology domain-containing family A member 8 isoform X1 [Gallus gallus]	Gallus gallus	782	782	1	0	0.7381	522	XP_418736.3
pleckstrin homology domain-containing family A member 8 isoform X1 [Chrysemys picta bellii]	Chrysemys picta bellii	781	781	1	0	0.7352	523	XP_005297066.1
pleckstrin homology domain-containing family A member 8 isoform X1 [Neopelma chrysocephalum]	Neopelma chrysocephalum	781	781	1	0	0.7347	520	XP_027531134.1
PREDICTED: pleckstrin homology domain-containing family A member 8 isoform X2 [Calidris pugnax]	Calidris pugnax	781	781	1	0	0.7442	516	XP_014793309.1
pleckstrin homology domain-containing family A member 8 isoform X2 [Falco peregrinus]	Falco peregrinus	781	781	1	0	0.7326	520	XP_005230727.1
pleckstrin homology domain-containing family A member 8 isoform X1 [Falco naumanni]	Falco naumanni	780	780	1	0	0.7307	520	XP_040447636.1
PREDICTED: pleckstrin homology domain-containing family A member 8 [Opisthocomus hoazin]	Opisthocomus hoazin	780	780	1	0	0.733	520	XP_009937139.1
pleckstrin homology domain-containing family A member 8 isoform X1 [Coturnix japonica]	Coturnix japonica	779	779	1	0	0.7395	518	XP_015709194.1
PREDICTED: pleckstrin homology domain-containing family A member 8 isoform X1 [Haliaeetus leucocephalus]	Haliaeetus leucocephalus	779	779	1	0	0.7385	520	XP_010584171.1
pleckstrin homology domain-containing family A member 8 isoform X1 [Chelonia mydas]	Chelonia mydas	779	779	1	0	0.7419	523	XP_007053333.3
pleckstrin homology domain-containing family A member 8 isoform X1 [Gallus gallus]	Gallus gallus	779	779	1	0	0.7362	522	XP_040518535.1
pleckstrin homology domain-containing family A member 8 [Cyanistes caeruleus]	Cyanistes caeruleus	778	778	1	0	0.7366	520	XP_023774947.1
pleckstrin homology domain-containing family A member 8 isoform X1 [Molothrus ater]	Molothrus ater	777	777	1	0	0.7309	522	XP_036262722.1
PREDICTED: pleckstrin homology domain-containing family A member 8 isoform X1 [Pseudopodoces humilis]	Pseudopodoces humilis	777	777	1	0	0.7385	520	XP_005518978.1
pleckstrin homology domain-containing family A member 8 isoform X1 [Dermochelys coriacea]	Dermochelys coriacea	777	777	1	0	0.7376	524	XP_038244181.1
pleckstrin homology domain-containing family A member 8 isoform X1 [Strigops habroptila]	Strigops habroptila	777	777	1	0	0.7348	520	XP_030340980.1
pleckstrin homology domain-containing family A member 8 isoform X1 [Parus major]	Parus major	777	777	1	0	0.7405	520	XP_015474436.1
pleckstrin homology domain-containing family A member 8 [Serinus canaria]	Serinus canaria	777	777	1	0	0.7347	520	XP_018765315.2
PREDICTED: pleckstrin homology domain-containing family A member 8 [Buceros rhinoceros silvestris]	Buceros rhinoceros silvestris	776	776	1	0	0.7332	520	XP_010140203.1
pleckstrin homology domain-containing family A member 8 isoform X1 [Melopsittacus undulatus]	Melopsittacus undulatus	775	775	1	0	0.733	520	XP_033919956.1
pleckstrin homology domain-containing family A member 8 [Cygnus atratus]	Cygnus atratus	775	775	1	0	0.7405	536	XP_035412385.1
PREDICTED: pleckstrin homology domain-containing family A member 8 [Nestor notabilis]	Nestor notabilis	775	775	1	0	0.7316	521	XP_010017008.1
pleckstrin homology domain-containing family A member 8 isoform X1 [Onychostruthus taczanowskii]	Onychostruthus taczanowskii	774	774	1	0	0.7309	520	XP_041267473.1
pleckstrin homology domain-containing family A member 8 isoform X1 [Pyrgilauda ruficollis]	Pyrgilauda ruficollis	773	773	1	0	0.7309	520	XP_041322228.1
PREDICTED: pleckstrin homology domain-containing family A member 8 isoform X1 [Ficedula albicollis]	Ficedula albicollis	773	773	1	0	0.7328	520	XP_005040999.1
pleckstrin homology domain-containing family A member 8 isoform X1 [Passer montanus]	Passer montanus	773	773	1	0	0.7347	520	XP_039566285.1
pleckstrin homology domain-containing family A member 8 [Catharus ustulatus]	Catharus ustulatus	772	772	1	0	0.7309	520	XP_032928273.1
PREDICTED: pleckstrin homology domain-containing family A member 8 [Sturnus vulgaris]	Sturnus vulgaris	772	772	1	0	0.7271	520	XP_014749419.1
pleckstrin homology domain-containing family A member 8 isoform X2 [Corvus cornix cornix]	Corvus cornix cornix	771	771	1	0	0.7309	520	XP_039405740.1
pleckstrin homology domain-containing family A member 8 isoform X2 [Molothrus ater]	Molothrus ater	771	771	1	0	0.7271	520	XP_036262723.1
pleckstrin homology domain-containing family A member 8 [Corvus kubaryi]	Corvus kubaryi	771	771	1	0	0.7309	520	XP_041899838.1
pleckstrin homology domain-containing family A member 8 [Motacilla alba alba]	Motacilla alba alba	770	770	1	0	0.7271	520	XP_037984318.1
pleckstrin homology domain-containing family A member 8 isoform X1 [Camarhynchus parvulus]	Camarhynchus parvulus	769	769	1	0	0.7276	520	XP_030827449.1
pleckstrin homology domain-containing family A member 8 isoform X3 [Dromaius novaehollandiae]	Dromaius novaehollandiae	769	769	1	0	0.6832	563	XP_025959627.1
pleckstrin homology domain-containing family A member 8 isoform X1 [Gopherus evgoodei]	Gopherus evgoodei	768	768	1	0	0.7314	523	XP_030406722.1
pleckstrin homology domain-containing family A member 8 [Corvus moneduloides]	Corvus moneduloides	768	768	1	0	0.729	520	XP_031964727.1
pleckstrin homology domain-containing family A member 8 isoform X1 [Hirundo rustica]	Hirundo rustica	767	767	1	0	0.7252	519	XP_039924477.1
pleckstrin homology domain-containing family A member 8 isoform X1 [Taeniopygia guttata]	Taeniopygia guttata	766	766	1	0	0.7271	520	XP_002193795.2
pleckstrin homology domain-containing family A member 8 [Lonchura striata domestica]	Lonchura striata domestica	765	765	1	0	0.7342	520	XP_021393848.1
PREDICTED: pleckstrin homology domain-containing family A member 8 isoform X1 [Anser cygnoides domesticus]	Anser cygnoides domesticus	763	763	0.97	0	0.7358	529	XP_013027387.1
PREDICTED: pleckstrin homology domain-containing family A member 8 [Apteryx mantelli mantelli]	Apteryx mantelli mantelli	761	761	0.97	0	0.729	612	XP_013796966.1
pleckstrin homology domain-containing family A member 8 isoform X1 [Corvus cornix cornix]	Corvus cornix cornix	760	760	1	0	0.7066	538	XP_039405739.1
PREDICTED: pleckstrin homology domain-containing family A member 8 [Pygoscelis adeliae]	Pygoscelis adeliae	759	759	0.97	0	0.7353	525	XP_009324019.1
PREDICTED: pleckstrin homology domain-containing family A member 8 [Chlamydotis macqueenii]	Chlamydotis macqueenii	759	759	0.97	0	0.7373	525	XP_010118241.1
PREDICTED: pleckstrin homology domain-containing family A member 8 [Struthio camelus australis]	Struthio camelus australis	759	759	0.99	0	0.717	525	XP_009674781.1
PREDICTED: pleckstrin homology domain-containing family A member 8 [Aptenodytes forsteri]	Aptenodytes forsteri	758	758	0.97	0	0.7333	525	XP_009286917.1
PREDICTED: pleckstrin homology domain-containing family A member 8 [Gavia stellata]	Gavia stellata	757	757	1	0	0.7178	524	XP_009814375.1
PREDICTED: pleckstrin homology domain-containing family A member 8 [Balearica regulorum gibbericeps]	Balearica regulorum gibbericeps	756	756	0.97	0	0.7314	506	XP_010301104.1
PREDICTED: pleckstrin homology domain-containing family A member 8 [Cuculus canorus]	Cuculus canorus	756	756	0.97	0	0.7349	546	XP_009559095.1
PREDICTED: pleckstrin homology domain-containing family A member 8 [Phalacrocorax carbo]	Phalacrocorax carbo	755	755	0.98	0	0.7296	535	XP_009504920.1
PREDICTED: pleckstrin homology domain-containing family A member 8 [Fulmarus glacialis]	Fulmarus glacialis	754	754	0.97	0	0.7339	525	XP_009573002.1
PREDICTED: pleckstrin homology domain-containing family A member 8 [Colius striatus]	Colius striatus	754	754	0.97	0	0.7392	506	XP_010207496.1
pleckstrin homology domain-containing family A member 8 [Falco cherrug]	Falco cherrug	753	753	0.97	0	0.729	538	XP_005445852.2
PREDICTED: pleckstrin homology domain-containing family A member 8 [Corvus brachyrhynchos]	Corvus brachyrhynchos	753	753	0.98	0	0.7267	512	XP_017587558.1
PREDICTED: pleckstrin homology domain-containing family A member 8 [Merops nubicus]	Merops nubicus	753	753	0.97	0	0.7198	506	XP_008947047.1
pleckstrin homology domain-containing family A member 8 isoform X1 [Falco peregrinus]	Falco peregrinus	751	751	0.97	0	0.7231	538	XP_027633002.1
PREDICTED: pleckstrin homology domain-containing family A member 8 [Mesitornis unicolor]	Mesitornis unicolor	751	751	0.97	0	0.7246	506	XP_010190143.1
pleckstrin homology domain-containing family A member 8 isoform X2 [Gallus gallus]	Gallus gallus	751	751	0.97	0	0.731	519	XP_040552510.1
pleckstrin homology domain-containing family A member 8 isoform X2 [Coturnix japonica]	Coturnix japonica	751	751	0.97	0	0.7328	513	XP_015709195.1
pleckstrin homology domain-containing family A member 8 [Antrostomus carolinensis]	Antrostomus carolinensis	750	750	0.97	0	0.7339	506	XP_010176387.1
pleckstrin homology domain-containing family A member 8 isoform X2 [Melopsittacus undulatus]	Melopsittacus undulatus	749	749	1	0	0.7159	504	XP_033919960.1
PREDICTED: pleckstrin homology domain-containing family A member 8 [Apaloderma vittatum]	Apaloderma vittatum	748	748	0.97	0	0.7255	514	XP_009869484.1
PREDICTED: pleckstrin homology domain-containing family A member 8 [Pterocles gutturalis]	Pterocles gutturalis	748	748	0.97	0	0.7333	506	XP_010072947.1
pleckstrin homology domain-containing family A member 8 isoform X2 [Parus major]	Parus major	748	748	0.98	0	0.7282	518	XP_018861278.1
PREDICTED: pleckstrin homology domain-containing family A member 8 [Acanthisitta chloris]	Acanthisitta chloris	748	748	0.97	0	0.7275	506	XP_009075285.1
PREDICTED: pleckstrin homology domain-containing family A member 8 [Cariama cristata]	Cariama cristata	747	747	0.97	0	0.7255	506	XP_009700676.1
PREDICTED: pleckstrin homology domain-containing family A member 8 [Tauraco erythrolophus]	Tauraco erythrolophus	747	747	0.97	0	0.7275	524	XP_009978863.1
pleckstrin homology domain-containing family A member 8 isoform X2 [Gallus gallus]	Gallus gallus	747	747	0.97	0	0.729	519	XP_040518536.1
pleckstrin homology domain-containing family A member 8 isoform X2 [Onychostruthus taczanowskii]	Onychostruthus taczanowskii	746	746	1	0	0.7176	505	XP_041267474.1
pleckstrin homology domain-containing family A member 8 [Zonotrichia albicollis]	Zonotrichia albicollis	745	745	0.97	0	0.725	521	XP_014128463.1
PREDICTED: pleckstrin homology domain-containing family A member 8 [Chaetura pelagica]	Chaetura pelagica	744	744	0.98	0	0.7118	574	XP_010005938.1

## Sheet: Amphibia
Description	Scientific Name	Max Score	Total Score	Query Cover	E value	Per. Ident	Acc. Len	Accession
pleckstrin homology domain-containing family A member 8 isoform X1 [Xenopus tropicalis]	Xenopus tropicalis	695	695	1	0	0.6528	547	XP_002932833.3
pleckstrin homology domain-containing family A member 8 [Xenopus laevis]	Xenopus laevis	682	682	1	0	0.6472	547	XP_018122917.1
pleckstrin homology domain-containing family A member 8 [Rhinatrema bivittatum]	Rhinatrema bivittatum	678	678	1	0	0.6496	557	XP_029445067.1
pleckstrin homology domain-containing family A member 8 isoform X1 [Rana temporaria]	Rana temporaria	678	678	1	0	0.6499	545	XP_040208871.1
LOW QUALITY PROTEIN: pleckstrin homology domain-containing family A member 8 [Microcaecilia unicolor]	Microcaecilia unicolor	678	678	1	0	0.644	550	XP_030058398.1
pleckstrin homology domain-containing family A member 8 [Bufo gargarizans]	Bufo gargarizans	674	674	1	0	0.6399	571	XP_044150938.1
pleckstrin homology domain-containing family A member 8 [Bufo bufo]	Bufo bufo	670	670	1	0	0.6362	571	XP_040289499.1
PREDICTED: pleckstrin homology domain-containing family A member 8 [Nanorana parkeri]	Nanorana parkeri	669	669	1	0	0.6418	548	XP_018431882.1
pleckstrin homology domain-containing family A member 8 isoform X1 [Geotrypetes seraphini]	Geotrypetes seraphini	661	661	1	0	0.6446	541	XP_033786626.1
pleckstrin homology domain-containing family A member 8 isoform X2 [Xenopus tropicalis]	Xenopus tropicalis	603	603	0.87	0	0.6459	504	XP_012821022.2
pleckstrin homology domain-containing family A member 8 isoform X2 [Rana temporaria]	Rana temporaria	592	592	1	0	0.6034	492	XP_040208872.1
pleckstrin homology domain-containing family A member 8 isoform X2 [Geotrypetes seraphini]	Geotrypetes seraphini	547	547	1	0	0.5652	489	XP_033786627.1
pleckstrin homology domain-containing family A member 3 isoform X1 [Bufo bufo]	Bufo bufo	272	272	0.39	2e-86	0.6215	300	XP_040297685.1
pleckstrin homology domain-containing family A member 3 isoform X1 [Bufo gargarizans]	Bufo gargarizans	271	271	0.39	2e-86	0.6215	300	XP_044160646.1
pleckstrin homology domain-containing family A member 3 isoform X3 [Bufo gargarizans]	Bufo gargarizans	270	270	0.39	2e-86	0.6215	273	XP_044160648.1
PREDICTED: pleckstrin homology domain-containing family A member 3 isoform X1 [Nanorana parkeri]	Nanorana parkeri	268	268	0.39	8e-85	0.6168	312	XP_018417118.1
pleckstrin homology domain-containing family A member 3 [Rana temporaria]	Rana temporaria	267	267	0.39	9e-85	0.6075	299	XP_040213590.1
LOW QUALITY PROTEIN: pleckstrin homology domain-containing family A member 3 [Rhinatrema bivittatum]	Rhinatrema bivittatum	266	266	0.39	3e-84	0.5981	299	XP_029461756.1
pleckstrin homology domain-containing family A member 3 isoform X1 [Microcaecilia unicolor]	Microcaecilia unicolor	265	265	0.39	4e-84	0.5981	298	XP_030064770.1
pleckstrin homology domain-containing family A member 3 [Xenopus tropicalis]	Xenopus tropicalis	265	265	0.39	5e-84	0.6161	297	NP_001120200.1
pleckstrin homology domain-containing family A member 3 isoform X2 [Xenopus laevis]	Xenopus laevis	265	265	0.39	6e-84	0.6066	297	XP_018091438.1
pleckstrin homology domain-containing family A member 3 isoform X2 [Geotrypetes seraphini]	Geotrypetes seraphini	265	265	0.39	7e-84	0.5935	298	XP_033802358.1
pleckstrin homology domain-containing family A member 3 isoform X2 [Microcaecilia unicolor]	Microcaecilia unicolor	264	264	0.39	8e-84	0.5981	282	XP_030064771.1
pleckstrin homology domain-containing family A member 3 [Xenopus laevis]	Xenopus laevis	264	264	0.39	2e-83	0.5972	297	XP_018094385.1
pleckstrin homology domain-containing family A member 3 isoform X2 [Bufo bufo]	Bufo bufo	259	259	0.39	8e-82	0.6075	296	XP_040297686.1
pleckstrin homology domain-containing family A member 3 isoform X2 [Bufo gargarizans]	Bufo gargarizans	259	259	0.39	1e-81	0.6075	296	XP_044160647.1
pleckstrin homology domain-containing family A member 3 isoform X1 [Xenopus laevis]	Xenopus laevis	259	259	0.41	2e-81	0.5708	314	XP_018091437.1
pleckstrin homology domain-containing family A member 3 isoform X1 [Geotrypetes seraphini]	Geotrypetes seraphini	249	249	0.39	1e-77	0.5336	322	XP_033802357.1
pleckstrin homology domain-containing family A member 3-like [Rhinatrema bivittatum]	Rhinatrema bivittatum	223	223	0.39	6e-68	0.5283	291	XP_029451063.1
pleckstrin homology domain-containing family A member 3-like isoform X1 [Bufo bufo]	Bufo bufo	213	213	0.47	3e-64	0.4612	265	XP_040281747.1
pleckstrin homology domain-containing family A member 3-like isoform X2 [Bufo gargarizans]	Bufo gargarizans	213	213	0.47	4e-64	0.4612	265	XP_044143976.1
PREDICTED: pleckstrin homology domain-containing family A member 3-like [Nanorana parkeri]	Nanorana parkeri	209	209	0.33	8e-63	0.5843	261	XP_018411720.1
pleckstrin homology domain-containing family A member 3-like [Rana temporaria]	Rana temporaria	205	205	0.36	2e-61	0.534	258	XP_040196651.1
pleckstrin homology domain-containing family A member 3-like isoform X1 [Bufo gargarizans]	Bufo gargarizans	200	200	0.26	5e-59	0.6714	298	XP_044143975.1
pleckstrin homology domain-containing family A member 3 [Xenopus tropicalis]	Xenopus tropicalis	198	198	0.36	4e-58	0.5155	310	XP_002936685.1
pleckstrin homology domain-containing family A member 3 [Xenopus laevis]	Xenopus laevis	193	193	0.32	7e-57	0.5543	259	XP_018103053.1
PREDICTED: pleckstrin homology domain-containing family A member 3 isoform X2 [Nanorana parkeri]	Nanorana parkeri	184	184	0.39	3e-53	0.486	273	XP_018417119.1
pleckstrin homology domain-containing family A member 3 isoform X3 [Geotrypetes seraphini]	Geotrypetes seraphini	172	172	0.3	1e-48	0.4819	277	XP_033802359.1
glycolipid transfer protein [Bufo bufo]	Bufo bufo	113	113	0.3	1e-27	0.4085	209	XP_040272517.1
glycolipid transfer protein [Rhinatrema bivittatum]	Rhinatrema bivittatum	111	111	0.36	6e-27	0.3622	209	XP_029427211.1
pleckstrin homology domain-containing family A member 3-like isoform X2 [Bufo bufo]	Bufo bufo	110	110	0.47	1e-26	0.3256	213	XP_040281748.1
glycolipid transfer protein [Xenopus tropicalis]	Xenopus tropicalis	110	110	0.29	1e-26	0.4074	209	NP_001016039.1
PREDICTED: glycolipid transfer protein [Nanorana parkeri]	Nanorana parkeri	110	110	0.3	2e-26	0.3879	209	XP_018416197.1
glycolipid transfer protein [Geotrypetes seraphini]	Geotrypetes seraphini	108	108	0.36	8e-26	0.359	209	XP_033813328.1
glycolipid transfer protein [Rana temporaria]	Rana temporaria	108	108	0.27	1e-25	0.4013	209	XP_040207566.1
glycolipid transfer protein B [Xenopus laevis]	Xenopus laevis	107	107	0.3	2e-25	0.378	209	NP_001084618.1
glycolipid transfer protein [Microcaecilia unicolor]	Microcaecilia unicolor	106	106	0.36	3e-25	0.3487	209	XP_030075048.1
glycolipid transfer protein A [Xenopus laevis]	Xenopus laevis	106	106	0.29	5e-25	0.4012	209	NP_001088061.1
pleckstrin homology domain-containing family A member 3-like isoform X3 [Bufo gargarizans]	Bufo gargarizans	99	99	0.26	5e-22	0.4214	246	XP_044143977.1
oxysterol-binding protein 1 isoform X1 [Rhinatrema bivittatum]	Rhinatrema bivittatum	87.8	87.8	0.17	8e-17	0.4674	772	XP_029430947.1
oxysterol-binding protein 1 isoform X2 [Rhinatrema bivittatum]	Rhinatrema bivittatum	87.4	87.4	0.17	8e-17	0.4674	769	XP_029430948.1
LOW QUALITY PROTEIN: oxysterol-binding protein 1-like [Microcaecilia unicolor]	Microcaecilia unicolor	87.4	87.4	0.17	8e-17	0.4674	768	XP_030076370.1
oxysterol-binding protein 1 [Geotrypetes seraphini]	Geotrypetes seraphini	87.4	87.4	0.17	9e-17	0.4674	746	XP_033776860.1
oxysterol-binding protein 1 [Xenopus tropicalis]	Xenopus tropicalis	87.4	87.4	0.17	1e-16	0.4674	784	XP_031761217.1
oxysterol-binding protein 1 [Xenopus laevis]	Xenopus laevis	87	87	0.17	1e-16	0.4674	782	XP_018081081.1
LOW QUALITY PROTEIN: oxysterol-binding protein 1-like [Bufo bufo]	Bufo bufo	86.7	86.7	0.17	2e-16	0.4674	779	XP_040290911.1
oxysterol-binding protein 1 isoform X2 [Xenopus laevis]	Xenopus laevis	86.7	86.7	0.17	2e-16	0.4674	824	XP_018083149.1
oxysterol-binding protein 1 isoform X1 [Xenopus laevis]	Xenopus laevis	86.7	86.7	0.17	2e-16	0.4674	851	XP_018083148.1
LOW QUALITY PROTEIN: oxysterol-binding protein 1-like [Rana temporaria]	Rana temporaria	86.3	86.3	0.17	2e-16	0.4674	833	XP_040176821.1
ceramide transfer protein isoform X2 [Xenopus laevis]	Xenopus laevis	84.3	84.3	0.27	8e-16	0.3158	617	XP_018099926.1
ceramide transfer protein isoform X3 [Xenopus laevis]	Xenopus laevis	84	84	0.27	9e-16	0.3158	616	XP_041436443.1
ceramide transfer protein isoform X1 [Xenopus laevis]	Xenopus laevis	84	84	0.27	9e-16	0.3158	618	XP_018099925.1
ceramide transfer protein isoform X5 [Xenopus laevis]	Xenopus laevis	84	84	0.27	1e-15	0.3158	594	XP_041436444.1
ceramide transfer protein isoform X4 [Xenopus laevis]	Xenopus laevis	84	84	0.27	1e-15	0.3158	596	XP_018099927.1
ceramide transfer protein [Xenopus tropicalis]	Xenopus tropicalis	83.6	83.6	0.25	1e-15	0.3182	617	NP_988844.1
ceramide transfer protein isoform X1 [Xenopus tropicalis]	Xenopus tropicalis	83.6	83.6	0.25	1e-15	0.3182	595	XP_012813440.1
PREDICTED: collagen type IV alpha-3-binding protein isoform X1 [Nanorana parkeri]	Nanorana parkeri	83.6	83.6	0.25	1e-15	0.3182	683	XP_018423342.1
PREDICTED: collagen type IV alpha-3-binding protein isoform X2 [Nanorana parkeri]	Nanorana parkeri	83.6	83.6	0.25	1e-15	0.3182	661	XP_018423343.1
collagen type IV alpha-3-binding protein isoform X1 [Rhinatrema bivittatum]	Rhinatrema bivittatum	82.4	82.4	0.25	3e-15	0.3117	621	XP_029431020.1
collagen type IV alpha-3-binding protein isoform X2 [Rhinatrema bivittatum]	Rhinatrema bivittatum	82	82	0.25	3e-15	0.3117	596	XP_029431029.1
ceramide transfer protein isoform X1 [Bufo bufo]	Bufo bufo	82	82	0.25	4e-15	0.3067	618	XP_040277360.1
ceramide transfer protein isoform X2 [Bufo gargarizans]	Bufo gargarizans	81.6	81.6	0.25	5e-15	0.3067	596	XP_044132019.1
ceramide transfer protein isoform X1 [Bufo gargarizans]	Bufo gargarizans	81.6	81.6	0.25	5e-15	0.3067	616	XP_044132018.1
ceramide transfer protein isoform X2 [Bufo bufo]	Bufo bufo	81.6	81.6	0.25	5e-15	0.3067	598	XP_040277361.1
ceramide transfer protein isoform X1 [Rana temporaria]	Rana temporaria	81.6	81.6	0.25	5e-15	0.3117	681	XP_040197201.1
ceramide transfer protein isoform X2 [Rana temporaria]	Rana temporaria	81.6	81.6	0.25	5e-15	0.3117	660	XP_040197210.1
LOW QUALITY PROTEIN: collagen type IV alpha-3-binding protein [Microcaecilia unicolor]	Microcaecilia unicolor	79.7	79.7	0.24	2e-14	0.3072	622	XP_030049129.1
ceramide transfer protein isoform X1 [Xenopus laevis]	Xenopus laevis	79.7	79.7	0.25	2e-14	0.2933	615	XP_041435478.1
ceramide transfer protein [Xenopus laevis]	Xenopus laevis	79.7	79.7	0.25	2e-14	0.2933	617	NP_001084949.1
ceramide transfer protein isoform X3 [Xenopus laevis]	Xenopus laevis	79.3	79.3	0.25	3e-14	0.2933	593	XP_041435483.1
ceramide transfer protein isoform X2 [Xenopus laevis]	Xenopus laevis	79.3	79.3	0.25	3e-14	0.2933	595	XP_018099862.1
oxysterol-binding protein 2 isoform X1 [Bufo bufo]	Bufo bufo	79.7	79.7	0.25	3e-14	0.3282	758	XP_040271929.1
ceramide transfer protein isoform X2 [Geotrypetes seraphini]	Geotrypetes seraphini	79	79	0.24	4e-14	0.3154	622	XP_033785193.1
ceramide transfer protein isoform X4 [Geotrypetes seraphini]	Geotrypetes seraphini	78.6	78.6	0.24	4e-14	0.3154	597	XP_033785195.1
oxysterol-binding protein 2 [Rana temporaria]	Rana temporaria	78.6	78.6	0.25	5e-14	0.3282	758	XP_040201160.1
PREDICTED: oxysterol-binding protein 2-like [Nanorana parkeri]	Nanorana parkeri	78.6	78.6	0.25	5e-14	0.3282	765	XP_018425710.1
oxysterol-binding protein 2 isoform X1 [Xenopus tropicalis]	Xenopus tropicalis	78.6	78.6	0.25	5e-14	0.3282	808	XP_002931752.2
oxysterol-binding protein 2 isoform X3 [Geotrypetes seraphini]	Geotrypetes seraphini	78.6	78.6	0.17	6e-14	0.413	762	XP_033812634.1
oxysterol-binding protein 2-like [Microcaecilia unicolor]	Microcaecilia unicolor	78.2	78.2	0.17	7e-14	0.413	751	XP_030073574.1
oxysterol-binding protein 2 [Xenopus laevis]	Xenopus laevis	78.6	78.6	0.17	7e-14	0.413	823	XP_018119440.1
oxysterol-binding protein 2 isoform X4 [Geotrypetes seraphini]	Geotrypetes seraphini	78.2	78.2	0.17	8e-14	0.413	673	XP_033812635.1
oxysterol-binding protein 2 isoform X4 [Bufo gargarizans]	Bufo gargarizans	78.2	78.2	0.17	9e-14	0.413	794	XP_044131783.1
oxysterol-binding protein 2 isoform X1 [Geotrypetes seraphini]	Geotrypetes seraphini	77.8	77.8	0.17	1e-13	0.413	790	XP_033812632.1
oxysterol-binding protein-related protein 9 isoform X4 [Bufo gargarizans]	Bufo gargarizans	76.6	76.6	0.33	2e-13	0.2707	689	XP_044156426.1
oxysterol-binding protein-related protein 9 isoform X2 [Bufo gargarizans]	Bufo gargarizans	76.6	76.6	0.33	2e-13	0.2707	724	XP_044156424.1
oxysterol-binding protein-related protein 9 isoform X2 [Rhinatrema bivittatum]	Rhinatrema bivittatum	76.6	76.6	0.36	2e-13	0.2563	721	XP_029474294.1
oxysterol-binding protein-related protein 9 isoform X1 [Bufo gargarizans]	Bufo gargarizans	76.6	76.6	0.33	2e-13	0.2737	737	XP_044156423.1
ceramide transfer protein isoform X1 [Geotrypetes seraphini]	Geotrypetes seraphini	76.3	76.3	0.24	2e-13	0.2973	628	XP_033785192.1
ceramide transfer protein isoform X3 [Geotrypetes seraphini]	Geotrypetes seraphini	76.3	76.3	0.24	3e-13	0.2973	603	XP_033785194.1
oxysterol-binding protein-related protein 9 isoform X3 [Bufo gargarizans]	Bufo gargarizans	76.3	76.3	0.33	3e-13	0.2737	702	XP_044156425.1

## Sheet: Dipnomorpha
Description	Scientific Name	Max Score	Total Score	Query Cover	E value	Per. Ident	Acc. Len	Accession
pleckstrin homology domain-containing family A member 3-like isoform X1 [Protopterus annectens]	Protopterus annectens	252	252	0.35	1e-80	0.6344	279	XP_043939860.1
pleckstrin homology domain-containing family A member 3-like isoform X2 [Protopterus annectens]	Protopterus annectens	178	178	0.26	1e-52	0.6028	234	XP_043939861.1
oxysterol-binding protein 1 [Protopterus annectens]	Protopterus annectens	84	84	0.17	5e-17	0.4457	768	XP_043939993.1
ceramide transfer protein isoform X1 [Protopterus annectens]	Protopterus annectens	80.1	80.1	0.25	9e-16	0.2987	624	XP_043919891.1
ceramide transfer protein isoform X2 [Protopterus annectens]	Protopterus annectens	79.7	79.7	0.25	1e-15	0.2987	598	XP_043919892.1

## Sheet: Coelacanths
Description	Scientific Name	Max Score	Total Score	Query Cover	E value	Per. Ident	Acc. Len	Accession
PREDICTED: pleckstrin homology domain-containing family A member 8 isoform X1 [Latimeria chalumnae]	Latimeria chalumnae	682	682	1	0	0.628	541	XP_006006755.1
PREDICTED: pleckstrin homology domain-containing family A member 8 isoform X3 [Latimeria chalumnae]	Latimeria chalumnae	586	586	0.87	0	0.6117	477	XP_014350487.1
PREDICTED: pleckstrin homology domain-containing family A member 8 isoform X2 [Latimeria chalumnae]	Latimeria chalumnae	585	585	0.87	0	0.613	496	XP_014350486.1
PREDICTED: pleckstrin homology domain-containing family A member 3 isoform X2 [Latimeria chalumnae]	Latimeria chalumnae	265	265	0.43	8e-85	0.5532	300	XP_006012629.1
PREDICTED: pleckstrin homology domain-containing family A member 3 isoform X1 [Latimeria chalumnae]	Latimeria chalumnae	264	264	0.39	1e-84	0.5926	302	XP_006012628.1
PREDICTED: pleckstrin homology domain-containing family A member 3 isoform X3 [Latimeria chalumnae]	Latimeria chalumnae	187	187	0.3	1e-55	0.5556	257	XP_006012630.1
PREDICTED: pleckstrin homology domain-containing family A member 3-like [Latimeria chalumnae]	Latimeria chalumnae	122	122	0.14	1e-33	0.7333	78	XP_014341276.1
PREDICTED: glycolipid transfer protein [Latimeria chalumnae]	Latimeria chalumnae	109	109	0.3	3e-27	0.3939	209	XP_005999493.1
PREDICTED: collagen type IV alpha-3-binding protein isoform X2 [Latimeria chalumnae]	Latimeria chalumnae	81.6	81.6	0.25	4e-16	0.3117	599	XP_006006673.1
PREDICTED: collagen type IV alpha-3-binding protein isoform X1 [Latimeria chalumnae]	Latimeria chalumnae	81.6	81.6	0.25	4e-16	0.3117	624	XP_006006672.1
PREDICTED: oxysterol-binding protein 1 isoform X1 [Latimeria chalumnae]	Latimeria chalumnae	80.1	80.1	0.17	2e-15	0.413	874	XP_005990311.1
PREDICTED: oxysterol-binding protein 1 isoform X2 [Latimeria chalumnae]	Latimeria chalumnae	80.1	80.1	0.17	2e-15	0.413	856	XP_014340658.1
PREDICTED: pleckstrin homology domain-containing family A member 3-like isoform X3 [Latimeria chalumnae]	Latimeria chalumnae	72.8	72.8	0.14	5e-15	0.45	156	XP_014341275.1
PREDICTED: pleckstrin homology domain-containing family A member 3-like isoform X1 [Latimeria chalumnae]	Latimeria chalumnae	73.2	73.2	0.14	1e-14	0.45	202	XP_005991465.1
PREDICTED: pleckstrin homology domain-containing family A member 3-like isoform X2 [Latimeria chalumnae]	Latimeria chalumnae	72.4	72.4	0.14	2e-14	0.45	190	XP_005991466.1
PREDICTED: myotubularin-related protein 13 [Latimeria chalumnae]	Latimeria chalumnae	49.7	49.7	0.18	5e-06	0.3091	1847	XP_005989750.1
PREDICTED: pleckstrin homology domain-containing family H member 2 isoform X2 [Latimeria chalumnae]	Latimeria chalumnae	44.7	44.7	0.16	0.0002	0.3103	1324	XP_014345312.1
PREDICTED: pleckstrin homology domain-containing family H member 2 isoform X1 [Latimeria chalumnae]	Latimeria chalumnae	44.7	44.7	0.16	0.0002	0.3103	1506	XP_005998342.1
PREDICTED: myotubularin-related protein 5 [Latimeria chalumnae]	Latimeria chalumnae	43.5	43.5	0.09	0.0005	0.451	1854	XP_014348815.1
PREDICTED: pleckstrin homology domain-containing family H member 1 [Latimeria chalumnae]	Latimeria chalumnae	42.4	42.4	0.16	0.001	0.3218	1486	XP_014347011.1

## Sheet: Actinopterygii
Description	Scientific Name	Max Score	Total Score	Query Cover	E value	Per. Ident	Acc. Len	Accession
pleckstrin homology domain-containing family A member 8 isoform X4 [Acipenser ruthenus]	Acipenser ruthenus	657	657	1	0	0.6353	525	XP_033849262.2
pleckstrin homology domain-containing family A member 8 isoform X3 [Acipenser ruthenus]	Acipenser ruthenus	653	653	1	0	0.6285	537	XP_034776764.1
pleckstrin homology domain-containing family A member 8 isoform X2 [Acipenser ruthenus]	Acipenser ruthenus	652	652	1	0	0.6268	540	XP_034776763.1
pleckstrin homology domain-containing family A member 8 isoform X1 [Acipenser ruthenus]	Acipenser ruthenus	651	651	1	0	0.6239	541	XP_034776762.1
pleckstrin homology domain-containing family A member 8 [Polyodon spathula]	Polyodon spathula	642	642	1	0	0.6218	538	XP_041104983.1
PREDICTED: pleckstrin homology domain-containing family A member 8 isoform X1 [Lepisosteus oculatus]	Lepisosteus oculatus	638	638	1	0	0.6122	539	XP_015213024.1
pleckstrin homology domain-containing family A member 8 [Anabas testudineus]	Anabas testudineus	630	630	1	0	0.5767	565	XP_026228247.1
pleckstrin homology domain-containing family A member 8 [Puntigrus tetrazona]	Puntigrus tetrazona	630	630	1	0	0.5934	546	XP_043117238.1
pleckstrin homology domain-containing family A member 8 isoform X2 [Toxotes jaculatrix]	Toxotes jaculatrix	629	629	1	0	0.5603	568	XP_040900570.1
pleckstrin homology domain-containing family A member 8 isoform X1 [Seriola lalandi dorsalis]	Seriola lalandi dorsalis	629	629	1	0	0.567	569	XP_023258901.1
pleckstrin homology domain-containing family A member 8 isoform X2 [Seriola lalandi dorsalis]	Seriola lalandi dorsalis	627	627	1	0	0.5687	568	XP_023258903.1
PREDICTED: pleckstrin homology domain-containing family A member 8 isoform X1 [Sinocyclocheilus rhinocerous]	Sinocyclocheilus rhinocerous	627	627	1	0	0.5872	545	XP_016414733.1
PREDICTED: pleckstrin homology domain-containing family A member 8 [Lates calcarifer]	Lates calcarifer	627	627	1	0	0.5679	571	XP_018544008.1
pleckstrin homology domain-containing family A member 8 isoform X1 [Echeneis naucrates]	Echeneis naucrates	626	626	1	0	0.5744	569	XP_029361156.1
pleckstrin homology domain-containing family A member 8 [Parambassis ranga]	Parambassis ranga	626	626	1	0	0.574	554	XP_028281995.1
pleckstrin homology domain-containing family A member 8 [Amphiprion ocellaris]	Amphiprion ocellaris	625	625	1	0	0.5773	558	XP_023155233.1
pleckstrin homology domain-containing family A member 8 isoform X2 [Echeneis naucrates]	Echeneis naucrates	625	625	1	0	0.5762	568	XP_029361157.1
PREDICTED: pleckstrin homology domain-containing family A member 8 isoform X1 [Sinocyclocheilus grahami]	Sinocyclocheilus grahami	625	625	1	0	0.5887	547	XP_016087720.1
pleckstrin homology domain-containing family A member 8 [Plectropomus leopardus]	Plectropomus leopardus	624	624	1	0	0.5717	570	XP_042346543.1
PREDICTED: pleckstrin homology domain-containing family A member 8 [Stegastes partitus]	Stegastes partitus	624	624	1	0	0.5722	563	XP_008289282.1
pleckstrin homology domain-containing family A member 8 isoform X2 [Acanthochromis polyacanthus]	Acanthochromis polyacanthus	624	624	1	0	0.5669	563	XP_022050201.1
pleckstrin homology domain-containing family A member 8 [Thunnus maccoyii]	Thunnus maccoyii	623	623	1	0	0.5561	582	XP_042280334.1
pleckstrin homology domain-containing family A member 8-like [Carassius auratus]	Carassius auratus	622	622	1	0	0.5967	538	XP_026084854.1
pleckstrin homology domain-containing family A member 8 isoform X1 [Seriola dumerili]	Seriola dumerili	622	622	1	0	0.5604	570	XP_022624179.1
pleckstrin homology domain-containing family A member 8 [Danio rerio]	Danio rerio	622	622	1	0	0.5927	549	NP_001007375.1
pleckstrin homology domain-containing family A member 8 [Cyprinus carpio]	Cyprinus carpio	622	622	1	0	0.5904	540	XP_042628251.1
pleckstrin homology domain-containing family A member 8 [Thunnus albacares]	Thunnus albacares	622	622	1	0	0.5533	585	XP_044215091.1
pleckstrin homology domain-containing family A member 8 isoform X1 [Toxotes jaculatrix]	Toxotes jaculatrix	622	622	1	0	0.564	571	XP_040900568.1
pleckstrin homology domain-containing family A member 8 [Cyprinus carpio]	Cyprinus carpio	622	622	1	0	0.5959	540	XP_042596754.1
pleckstrin homology domain-containing family A member 8 isoform X2 [Seriola dumerili]	Seriola dumerili	622	622	1	0	0.5622	569	XP_022624180.1
pleckstrin homology domain-containing family A member 8 [Oreochromis niloticus]	Oreochromis niloticus	622	622	1	0	0.5719	562	XP_003454483.1
pleckstrin homology domain-containing family A member 8 [Cheilinus undulatus]	Cheilinus undulatus	621	621	1	0	0.5702	568	XP_041649433.1
LOW QUALITY PROTEIN: pleckstrin homology domain-containing family A member 8 [Simochromis diagramma]	Simochromis diagramma	621	621	1	0	0.5773	562	XP_039887040.1
pleckstrin homology domain-containing family A member 8 [Syngnathus acus]	Syngnathus acus	621	621	1	0	0.5861	547	XP_037130303.1
PREDICTED: pleckstrin homology domain-containing family A member 8 [Paralichthys olivaceus]	Paralichthys olivaceus	621	621	1	0	0.565	569	XP_019949043.1
pleckstrin homology domain-containing family A member 8 [Epinephelus lanceolatus]	Epinephelus lanceolatus	620	620	1	0	0.5606	573	XP_033497126.1
pleckstrin homology domain-containing family A member 8 [Colossoma macropomum]	Colossoma macropomum	620	620	1	0	0.5898	549	XP_036438819.1
pleckstrin homology domain-containing family A member 8 isoform X1 [Melanotaenia boesemani]	Melanotaenia boesemani	620	620	1	0	0.5559	570	XP_041844296.1
pleckstrin homology domain-containing family A member 8 [Neolamprologus brichardi]	Neolamprologus brichardi	620	620	1	0	0.5737	562	XP_006801477.1
pleckstrin homology domain-containing family A member 8 [Acanthopagrus latus]	Acanthopagrus latus	620	620	1	0	0.5679	569	XP_036931325.1
PREDICTED: pleckstrin homology domain-containing family A member 8 [Poecilia latipinna]	Poecilia latipinna	620	620	1	0	0.5729	563	XP_014882194.1
pleckstrin homology domain-containing family A member 8 [Astatotilapia calliptera]	Astatotilapia calliptera	619	619	1	0	0.5737	562	XP_026039258.1
pleckstrin homology domain-containing family A member 8 [Maylandia zebra]	Maylandia zebra	619	619	1	0	0.5737	562	XP_004541555.1
pleckstrin homology domain-containing family A member 8 [Oreochromis aureus]	Oreochromis aureus	619	619	1	0	0.5702	562	XP_031602085.1
pleckstrin homology domain-containing family A member 8 isoform X2 [Melanotaenia boesemani]	Melanotaenia boesemani	619	619	1	0	0.5577	569	XP_041844297.1
PREDICTED: pleckstrin homology domain-containing family A member 8 [Pundamilia nyererei]	Pundamilia nyererei	619	619	1	0	0.5737	562	XP_005738515.1
pleckstrin homology domain-containing family A member 8 [Anguilla anguilla]	Anguilla anguilla	619	619	1	0	0.5727	561	XP_035284125.1
pleckstrin homology domain-containing family A member 8 isoform X2 [Carassius auratus]	Carassius auratus	619	619	1	0	0.5974	537	XP_026140123.1
pleckstrin homology domain-containing family A member 8 isoform X1 [Acanthochromis polyacanthus]	Acanthochromis polyacanthus	618	618	1	0	0.5647	570	XP_022050200.1
pleckstrin homology domain-containing family A member 8 [Sparus aurata]	Sparus aurata	618	618	1	0	0.5645	569	XP_030250511.1
pleckstrin homology domain-containing family A member 8 [Larimichthys crocea]	Larimichthys crocea	618	618	1	0	0.5674	567	XP_010740204.3
pleckstrin homology domain-containing family A member 8 [Haplochromis burtoni]	Haplochromis burtoni	618	618	1	0	0.5702	562	XP_005934808.1
pleckstrin homology domain-containing family A member 8 [Xiphophorus couchianus]	Xiphophorus couchianus	618	618	1	0	0.5694	563	XP_027869118.1
pleckstrin homology domain-containing family A member 8 [Xiphophorus hellerii]	Xiphophorus hellerii	618	618	1	0	0.5682	563	XP_032415048.1
PREDICTED: pleckstrin homology domain-containing family A member 8 [Poecilia formosa]	Poecilia formosa	618	618	1	0	0.5729	563	XP_007570043.1
pleckstrin homology domain-containing family A member 8 [Megalops cyprinoides]	Megalops cyprinoides	617	617	1	0	0.5882	557	XP_036394627.1
pleckstrin homology domain-containing family A member 8 isoform X1 [Carassius auratus]	Carassius auratus	617	617	1	0	0.5963	538	XP_026140122.1
pleckstrin homology domain-containing family A member 8 [Hippoglossus stenolepis]	Hippoglossus stenolepis	617	617	1	0	0.5552	575	XP_035019028.1
pleckstrin homology domain-containing family A member 8 [Hippoglossus hippoglossus]	Hippoglossus hippoglossus	617	617	1	0	0.5552	575	XP_034467430.1
PREDICTED: pleckstrin homology domain-containing family A member 8 [Poecilia reticulata]	Poecilia reticulata	617	617	1	0	0.5757	565	XP_008430709.1
pleckstrin homology domain-containing family A member 8 [Micropterus salmoides]	Micropterus salmoides	617	617	1	0	0.5662	570	XP_038567602.1
pleckstrin homology domain-containing family A member 8 isoform X1 [Mastacembelus armatus]	Mastacembelus armatus	617	617	1	0	0.565	575	XP_026149034.1
pleckstrin homology domain-containing family A member 8 [Morone saxatilis]	Morone saxatilis	616	616	1	0	0.5617	572	XP_035527742.1
pleckstrin homology domain-containing family A member 8 [Gambusia affinis]	Gambusia affinis	615	615	1	0	0.5651	563	XP_043973526.1
pleckstrin homology domain-containing family A member 8 [Fundulus heteroclitus]	Fundulus heteroclitus	615	615	1	0	0.5656	563	XP_012718125.2
pleckstrin homology domain-containing family A member 8 [Archocentrus centrarchus]	Archocentrus centrarchus	615	615	1	0	0.5732	558	XP_030605592.1
PREDICTED: pleckstrin homology domain-containing family A member 8 [Poecilia mexicana]	Poecilia mexicana	614	614	1	0	0.5697	563	XP_014849908.1
pleckstrin homology domain-containing family A member 8 [Monopterus albus]	Monopterus albus	614	614	1	0	0.5727	562	XP_020468400.1
pleckstrin homology domain-containing family A member 8 [Cynoglossus semilaevis]	Cynoglossus semilaevis	613	613	1	0	0.5724	570	XP_008321595.1
pleckstrin homology domain-containing family A member 8 [Pygocentrus nattereri]	Pygocentrus nattereri	613	613	1	0	0.5823	549	XP_017576562.1
pleckstrin homology domain-containing family A member 8 [Xiphophorus maculatus]	Xiphophorus maculatus	613	613	1	0	0.5659	563	XP_005804690.1
pleckstrin homology domain-containing family A member 8 [Xiphias gladius]	Xiphias gladius	612	612	1	0	0.5536	570	XP_039973800.1
pleckstrin homology domain-containing family A member 8 [Oryzias melastigma]	Oryzias melastigma	612	612	1	0	0.5801	557	XP_024122642.1
pleckstrin homology domain-containing family A member 8 [Myripristis murdjan]	Myripristis murdjan	612	612	1	0	0.5692	566	XP_029927868.1
PREDICTED: pleckstrin homology domain-containing family A member 8 [Sinocyclocheilus anshuiensis]	Sinocyclocheilus anshuiensis	612	612	1	0	0.5785	547	XP_016337647.1
pleckstrin homology domain-containing family A member 8 isoform X4 [Cyprinodon tularosa]	Cyprinodon tularosa	611	611	1	0	0.5676	553	XP_038125460.1
pleckstrin homology domain-containing family A member 8 [Scophthalmus maximus]	Scophthalmus maximus	611	611	1	0	0.561	571	XP_035484813.1
pleckstrin homology domain-containing family A member 8 [Pangasianodon hypophthalmus]	Pangasianodon hypophthalmus	611	611	1	0	0.5759	547	XP_026795775.1
PREDICTED: pleckstrin homology domain-containing family A member 8-like [Sinocyclocheilus grahami]	Sinocyclocheilus grahami	611	611	1	0	0.5714	547	XP_016142912.1
pleckstrin homology domain-containing family A member 8 [Sander lucioperca]	Sander lucioperca	611	611	1	0	0.5515	571	XP_031154863.1
pleckstrin homology domain-containing family A member 8 [Chelmon rostratus]	Chelmon rostratus	610	610	1	0	0.5639	569	XP_041799134.1
pleckstrin homology domain-containing family A member 8 [Notolabrus celidotus]	Notolabrus celidotus	610	610	1	0	0.5602	572	XP_034553991.1
pleckstrin homology domain-containing family A member 8 isoform X1 [Clupea harengus]	Clupea harengus	610	610	1	0	0.5873	558	XP_031431636.1
PREDICTED: pleckstrin homology domain-containing family A member 8 isoform X2 [Cyprinodon variegatus]	Cyprinodon variegatus	610	610	1	0	0.5755	554	XP_015226185.1
pleckstrin homology domain-containing family A member 8 [Boleophthalmus pectinirostris]	Boleophthalmus pectinirostris	609	609	1	0	0.5789	549	XP_020792880.1
pleckstrin homology domain-containing family A member 8 [Siniperca chuatsi]	Siniperca chuatsi	609	609	1	0	0.5585	570	XP_044063416.1
pleckstrin homology domain-containing family A member 8 isoform X2 [Cyprinodon tularosa]	Cyprinodon tularosa	609	609	1	0	0.5663	556	XP_038125458.1
pleckstrin homology domain-containing family A member 8 [Periophthalmus magnuspinnatus]	Periophthalmus magnuspinnatus	609	609	1	0	0.5877	551	XP_033837018.1
pleckstrin homology domain-containing family A member 8 [Pimephales promelas]	Pimephales promelas	609	609	1	0	0.5792	541	XP_039550489.1
pleckstrin homology domain-containing family A member 8 [Solea senegalensis]	Solea senegalensis	609	609	1	0	0.5544	568	XP_043890496.1
pleckstrin homology domain-containing family A member 8 isoform X2 [Thalassophryne amazonica]	Thalassophryne amazonica	609	609	1	0	0.5642	550	XP_034030902.1
pleckstrin homology domain-containing family A member 8 isoform X3 [Cyprinodon tularosa]	Cyprinodon tularosa	609	609	1	0	0.5647	555	XP_038125459.1
PREDICTED: pleckstrin homology domain-containing family A member 8 isoform X1 [Cyprinodon variegatus]	Cyprinodon variegatus	608	608	1	0	0.5727	556	XP_015226177.1
pleckstrin homology domain-containing family A member 8 isoform X1 [Labrus bergylta]	Labrus bergylta	608	608	1	0	0.5518	568	XP_020493033.1
PREDICTED: pleckstrin homology domain-containing family A member 8-like [Sinocyclocheilus rhinocerous]	Sinocyclocheilus rhinocerous	607	607	1	0	0.5766	547	XP_016411776.1
pleckstrin homology domain-containing family A member 8 [Perca fluviatilis]	Perca fluviatilis	607	607	1	0	0.5521	571	XP_039662356.1
pleckstrin homology domain-containing family A member 8 isoform X1 [Cyprinodon tularosa]	Cyprinodon tularosa	607	607	1	0	0.5635	558	XP_038125457.1
pleckstrin homology domain-containing family A member 8 isoform X2 [Labrus bergylta]	Labrus bergylta	607	607	1	0	0.5536	567	XP_020493034.1
pleckstrin homology domain-containing family A member 8 [Kryptolebias marmoratus]	Kryptolebias marmoratus	607	607	1	0	0.5559	559	XP_017282084.1
pleckstrin homology domain-containing family A member 8 [Denticeps clupeoides]	Denticeps clupeoides	607	607	1	0	0.5622	564	XP_028837111.1

## Sheet: Chondrichthyes
Description	Scientific Name	Max Score	Total Score	Query Cover	E value	Per. Ident	Acc. Len	Accession
pleckstrin homology domain-containing family A member 8 isoform X2 [Scyliorhinus canicula]	Scyliorhinus canicula	654	654	1	0	0.6287	518	XP_038653221.1
pleckstrin homology domain-containing family A member 8 isoform X1 [Scyliorhinus canicula]	Scyliorhinus canicula	652	652	1	0	0.6269	519	XP_038653220.1
pleckstrin homology domain-containing family A member 8 [Carcharodon carcharias]	Carcharodon carcharias	642	642	1	0	0.6298	521	XP_041040479.1
pleckstrin homology domain-containing family A member 8 isoform X1 [Chiloscyllium plagiosum]	Chiloscyllium plagiosum	634	634	1	0	0.5989	523	XP_043545443.1
pleckstrin homology domain-containing family A member 8 isoform X3 [Chiloscyllium plagiosum]	Chiloscyllium plagiosum	633	633	1	0	0.6138	522	XP_043545445.1
pleckstrin homology domain-containing family A member 8 isoform X2 [Chiloscyllium plagiosum]	Chiloscyllium plagiosum	632	632	1	0	0.5981	522	XP_043545444.1
pleckstrin homology domain-containing family A member 8 [Amblyraja radiata]	Amblyraja radiata	626	626	1	0	0.6041	531	XP_032903219.1
pleckstrin homology domain-containing family A member 8 [Callorhinchus milii]	Callorhinchus milii	625	625	1	0	0.6026	528	XP_007905201.1
pleckstrin homology domain-containing family A member 8 [Rhincodon typus]	Rhincodon typus	397	759	1	2e-129	0.5492	752	XP_020368364.1
pleckstrin homology domain-containing family A member 3 isoform X2 [Callorhinchus milii]	Callorhinchus milii	270	270	0.4	6e-86	0.5848	314	XP_007888275.1
pleckstrin homology domain-containing family A member 3-like isoform X2 [Scyliorhinus canicula]	Scyliorhinus canicula	268	268	0.49	3e-85	0.5257	289	XP_038642535.1
pleckstrin homology domain-containing family A member 3 isoform X1 [Callorhinchus milii]	Callorhinchus milii	268	268	0.4	3e-85	0.5903	316	XP_007888274.1
pleckstrin homology domain-containing family A member 3-like isoform X1 [Chiloscyllium plagiosum]	Chiloscyllium plagiosum	267	267	0.38	4e-85	0.6214	288	XP_043537783.1
pleckstrin homology domain-containing family A member 3-like isoform X1 [Amblyraja radiata]	Amblyraja radiata	266	266	0.44	1e-84	0.5697	289	XP_032871469.1
pleckstrin homology domain-containing family A member 3-like isoform X4 [Chiloscyllium plagiosum]	Chiloscyllium plagiosum	263	263	0.38	1e-84	0.6214	228	XP_043537786.1
pleckstrin homology domain-containing family A member 3-like [Carcharodon carcharias]	Carcharodon carcharias	265	265	0.44	3e-84	0.5492	279	XP_041036076.1
pleckstrin homology domain-containing family A member 3-like isoform X3 [Amblyraja radiata]	Amblyraja radiata	262	262	0.36	4e-84	0.6495	228	XP_032871471.1
pleckstrin homology domain-containing family A member 3 isoform X2 [Rhincodon typus]	Rhincodon typus	265	265	0.5	7e-84	0.4932	308	XP_020382074.1
pleckstrin homology domain-containing family A member 3 isoform X1 [Rhincodon typus]	Rhincodon typus	264	264	0.5	1e-83	0.4915	309	XP_020382073.1
pleckstrin homology domain-containing family A member 3 isoform X2 [Amblyraja radiata]	Amblyraja radiata	262	262	0.39	1e-83	0.6065	267	XP_032879748.1
pleckstrin homology domain-containing family A member 3 isoform X2 [Carcharodon carcharias]	Carcharodon carcharias	262	262	0.39	5e-83	0.5972	309	XP_041056885.1
pleckstrin homology domain-containing family A member 3 isoform X1 [Amblyraja radiata]	Amblyraja radiata	261	261	0.39	5e-83	0.6065	274	XP_032879747.1
pleckstrin homology domain-containing family A member 3 isoform X1 [Carcharodon carcharias]	Carcharodon carcharias	262	262	0.39	6e-83	0.5972	310	XP_041056884.1
pleckstrin homology domain-containing family A member 3 isoform X3 [Scyliorhinus canicula]	Scyliorhinus canicula	261	261	0.39	1e-82	0.5972	309	XP_038645223.1
pleckstrin homology domain-containing family A member 3 [Chiloscyllium plagiosum]	Chiloscyllium plagiosum	262	262	0.39	1e-82	0.6028	328	XP_043549453.1
pleckstrin homology domain-containing family A member 3-like isoform X1 [Callorhinchus milii]	Callorhinchus milii	260	260	0.47	2e-82	0.5216	276	XP_042200247.1
LOW QUALITY PROTEIN: pleckstrin homology domain-containing family A member 3-like [Rhincodon typus]	Rhincodon typus	260	260	0.38	3e-82	0.6068	290	XP_020376817.1
pleckstrin homology domain-containing family A member 3-like isoform X2 [Amblyraja radiata]	Amblyraja radiata	256	256	0.44	5e-81	0.5615	286	XP_032871470.1
pleckstrin homology domain-containing family A member 3-like isoform X2 [Callorhinchus milii]	Callorhinchus milii	251	251	0.47	1e-79	0.5219	256	XP_042200248.1
LOW QUALITY PROTEIN: pleckstrin homology domain-containing family A member 3-like [Callorhinchus milii]	Callorhinchus milii	249	249	0.35	2e-77	0.631	347	XP_042201910.1
pleckstrin homology domain-containing family A member 3-like isoform X1 [Scyliorhinus canicula]	Scyliorhinus canicula	239	239	0.47	7e-74	0.5	312	XP_038642533.1
pleckstrin homology domain-containing family A member 3 isoform X4 [Scyliorhinus canicula]	Scyliorhinus canicula	235	235	0.38	8e-73	0.5648	288	XP_038645224.1
pleckstrin homology domain-containing family A member 3 isoform X2 [Scyliorhinus canicula]	Scyliorhinus canicula	236	236	0.38	9e-73	0.5648	325	XP_038645222.1
pleckstrin homology domain-containing family A member 3 isoform X1 [Scyliorhinus canicula]	Scyliorhinus canicula	236	236	0.38	1e-72	0.5648	326	XP_038645221.1
pleckstrin homology domain-containing family A member 3-like isoform X3 [Scyliorhinus canicula]	Scyliorhinus canicula	189	189	0.4	6e-56	0.4758	244	XP_038642536.1
pleckstrin homology domain-containing family A member 3-like isoform X2 [Chiloscyllium plagiosum]	Chiloscyllium plagiosum	177	177	0.28	5e-51	0.5714	256	XP_043537784.1
pleckstrin homology domain-containing family A member 3-like isoform X3 [Chiloscyllium plagiosum]	Chiloscyllium plagiosum	177	177	0.28	5e-51	0.5752	249	XP_043537785.1
pleckstrin homology domain-containing family A member 3-like isoform X3 [Callorhinchus milii]	Callorhinchus milii	149	149	0.47	5e-41	0.3686	224	XP_042200249.1
glycolipid transfer protein [Rhincodon typus]	Rhincodon typus	116	116	0.28	4e-29	0.4231	209	XP_020373052.1
glycolipid transfer protein [Scyliorhinus canicula]	Scyliorhinus canicula	115	115	0.28	1e-28	0.4167	209	XP_038672952.1
glycolipid transfer protein isoform X2 [Carcharodon carcharias]	Carcharodon carcharias	114	114	0.28	4e-28	0.4167	209	XP_041059141.1
glycolipid transfer protein isoform X1 [Carcharodon carcharias]	Carcharodon carcharias	114	114	0.28	4e-28	0.4167	212	XP_041059140.1
glycolipid transfer protein [Amblyraja radiata]	Amblyraja radiata	111	111	0.28	3e-27	0.4038	209	XP_032899665.1
transient receptor potential cation channel subfamily V member 4-like [Chiloscyllium plagiosum]	Chiloscyllium plagiosum	117	117	0.28	1e-26	0.4295	1088	XP_043571432.1
glycolipid transfer protein [Callorhinchus milii]	Callorhinchus milii	107	107	0.28	1e-25	0.3974	209	XP_007900045.1
glycolipid transfer protein isoform X3 [Carcharodon carcharias]	Carcharodon carcharias	101	101	0.24	1e-23	0.4179	185	XP_041059142.1
oxysterol-binding protein 1-like isoform X1 [Carcharodon carcharias]	Carcharodon carcharias	85.5	85.5	0.17	2e-16	0.4457	751	XP_041029902.1
oxysterol-binding protein 1-like isoform X2 [Carcharodon carcharias]	Carcharodon carcharias	85.5	85.5	0.17	2e-16	0.4457	750	XP_041029904.1
oxysterol-binding protein 1 [Rhincodon typus]	Rhincodon typus	85.1	85.1	0.17	3e-16	0.4457	752	XP_020366350.1
oxysterol-binding protein 1-like [Chiloscyllium plagiosum]	Chiloscyllium plagiosum	85.1	85.1	0.17	3e-16	0.4457	752	XP_043539007.1
ceramide transfer protein isoform X3 [Callorhinchus milii]	Callorhinchus milii	83.2	83.2	0.25	1e-15	0.32	621	XP_042190679.1
ceramide transfer protein isoform X5 [Callorhinchus milii]	Callorhinchus milii	83.2	83.2	0.25	1e-15	0.32	620	XP_042190680.1
ceramide transfer protein isoform X4 [Callorhinchus milii]	Callorhinchus milii	83.2	83.2	0.25	1e-15	0.32	596	XP_007903553.1
ceramide transfer protein isoform X1 [Callorhinchus milii]	Callorhinchus milii	83.2	83.2	0.25	1e-15	0.32	622	XP_007903550.1
ceramide transfer protein isoform X2 [Callorhinchus milii]	Callorhinchus milii	83.2	83.2	0.25	1e-15	0.32	621	XP_007903551.1
ceramide transfer protein isoform X5 [Carcharodon carcharias]	Carcharodon carcharias	81.6	81.6	0.25	3e-15	0.3133	596	XP_041042002.1
ceramide transfer protein isoform X4 [Carcharodon carcharias]	Carcharodon carcharias	81.6	81.6	0.25	3e-15	0.3133	597	XP_041042001.1
LOW QUALITY PROTEIN: collagen type IV alpha-3-binding protein [Rhincodon typus]	Rhincodon typus	81.3	81.3	0.25	4e-15	0.3133	623	XP_020390468.1
ceramide transfer protein isoform X7 [Amblyraja radiata]	Amblyraja radiata	81.3	81.3	0.25	4e-15	0.3133	620	XP_032874533.1
ceramide transfer protein isoform X3 [Amblyraja radiata]	Amblyraja radiata	81.3	81.3	0.25	4e-15	0.3133	621	XP_032874529.1
ceramide transfer protein isoform X6 [Amblyraja radiata]	Amblyraja radiata	81.3	81.3	0.25	4e-15	0.3133	596	XP_032874532.1
ceramide transfer protein isoform X3 [Carcharodon carcharias]	Carcharodon carcharias	80.5	80.5	0.17	7e-15	0.4066	608	XP_041042000.1
ceramide transfer protein isoform X1 [Carcharodon carcharias]	Carcharodon carcharias	80.5	80.5	0.17	7e-15	0.4066	609	XP_041041998.1
ceramide transfer protein isoform X2 [Carcharodon carcharias]	Carcharodon carcharias	80.5	80.5	0.17	7e-15	0.4066	608	XP_041041999.1
ceramide transfer protein isoform X2 [Amblyraja radiata]	Amblyraja radiata	80.1	80.1	0.17	8e-15	0.4066	632	XP_032874528.1
ceramide transfer protein isoform X3 [Scyliorhinus canicula]	Scyliorhinus canicula	80.1	80.1	0.25	8e-15	0.3067	622	XP_038661422.1
oxysterol-binding protein 2-like isoform X2 [Rhincodon typus]	Rhincodon typus	75.5	75.5	0.17	8e-15	0.4348	173	XP_020382936.1
ceramide transfer protein isoform X1 [Amblyraja radiata]	Amblyraja radiata	80.1	80.1	0.17	8e-15	0.4066	633	XP_032874527.1
ceramide transfer protein isoform X5 [Amblyraja radiata]	Amblyraja radiata	80.1	80.1	0.17	9e-15	0.4066	607	XP_032874531.1
ceramide transfer protein isoform X5 [Scyliorhinus canicula]	Scyliorhinus canicula	80.1	80.1	0.25	9e-15	0.3067	597	XP_038661425.1
ceramide transfer protein isoform X4 [Amblyraja radiata]	Amblyraja radiata	80.1	80.1	0.17	9e-15	0.4066	608	XP_032874530.1
ceramide transfer protein isoform X8 [Scyliorhinus canicula]	Scyliorhinus canicula	80.1	80.1	0.25	9e-15	0.3067	621	XP_038661428.1
ceramide transfer protein isoform X2 [Scyliorhinus canicula]	Scyliorhinus canicula	79.3	79.3	0.17	2e-14	0.3956	633	XP_038661421.1
ceramide transfer protein isoform X1 [Scyliorhinus canicula]	Scyliorhinus canicula	79.3	79.3	0.17	2e-14	0.3956	634	XP_038661420.1
ceramide transfer protein isoform X4 [Scyliorhinus canicula]	Scyliorhinus canicula	79	79	0.17	2e-14	0.3956	609	XP_038661423.1
oxysterol-binding protein-related protein 9 isoform X2 [Rhincodon typus]	Rhincodon typus	79.3	79.3	0.33	2e-14	0.2928	724	XP_020383906.1
oxysterol-binding protein-related protein 9 isoform X1 [Rhincodon typus]	Rhincodon typus	79.3	79.3	0.33	2e-14	0.2961	737	XP_020383905.1
oxysterol-binding protein-related protein 9 isoform X4 [Scyliorhinus canicula]	Scyliorhinus canicula	79	79	0.33	2e-14	0.2873	724	XP_038650190.1
oxysterol-binding protein-related protein 9 isoform X2 [Scyliorhinus canicula]	Scyliorhinus canicula	79	79	0.33	2e-14	0.2905	737	XP_038650188.1
oxysterol-binding protein 2 isoform X3 [Scyliorhinus canicula]	Scyliorhinus canicula	79	79	0.17	2e-14	0.4565	779	XP_038648281.1
oxysterol-binding protein-related protein 9 isoform X3 [Amblyraja radiata]	Amblyraja radiata	77.8	77.8	0.33	6e-14	0.2818	728	XP_032884478.1
oxysterol-binding protein-related protein 9 isoform X2 [Amblyraja radiata]	Amblyraja radiata	77.4	77.4	0.33	7e-14	0.2849	736	XP_032884477.1
oxysterol-binding protein-related protein 9 isoform X1 [Amblyraja radiata]	Amblyraja radiata	77.4	77.4	0.33	8e-14	0.2849	741	XP_032884476.1
oxysterol-binding protein-related protein 9 isoform X2 [Callorhinchus milii]	Callorhinchus milii	76.3	76.3	0.33	2e-13	0.2747	724	XP_042191080.1
oxysterol-binding protein-related protein 9 isoform X2 [Carcharodon carcharias]	Carcharodon carcharias	75.9	75.9	0.33	2e-13	0.2818	724	XP_041064233.1
oxysterol-binding protein-related protein 9 isoform X1 [Carcharodon carcharias]	Carcharodon carcharias	75.9	75.9	0.33	3e-13	0.2849	737	XP_041064232.1
oxysterol-binding protein-related protein 9 isoform X1 [Callorhinchus milii]	Callorhinchus milii	75.5	75.5	0.33	3e-13	0.2793	737	XP_042191078.1
oxysterol-binding protein 2-like isoform X1 [Amblyraja radiata]	Amblyraja radiata	74.7	74.7	0.17	6e-13	0.4505	763	XP_032899495.1
oxysterol-binding protein 2-like isoform X3 [Amblyraja radiata]	Amblyraja radiata	74.3	74.3	0.17	8e-13	0.4505	779	XP_032899498.1
oxysterol-binding protein-related protein 9 isoform X3 [Carcharodon carcharias]	Carcharodon carcharias	73.9	73.9	0.31	1e-12	0.2834	707	XP_041064234.1
oxysterol-binding protein-related protein 9 isoform X3 [Scyliorhinus canicula]	Scyliorhinus canicula	73.6	73.6	0.33	1e-12	0.2772	728	XP_038650189.1
oxysterol-binding protein-related protein 9 isoform X1 [Scyliorhinus canicula]	Scyliorhinus canicula	73.6	73.6	0.33	1e-12	0.2802	741	XP_038650187.1
oxysterol-binding protein-related protein 9 isoform X4 [Carcharodon carcharias]	Carcharodon carcharias	68.9	68.9	0.24	3e-11	0.2993	705	XP_041064235.1
oxysterol-binding protein 2 isoform X2 [Scyliorhinus canicula]	Scyliorhinus canicula	68.2	68.2	0.25	6e-11	0.3226	787	XP_038648273.1
oxysterol-binding protein-related protein 9 isoform X5 [Carcharodon carcharias]	Carcharodon carcharias	67.8	67.8	0.31	8e-11	0.3059	675	XP_041064236.1
oxysterol-binding protein 2 isoform X1 [Scyliorhinus canicula]	Scyliorhinus canicula	67.8	67.8	0.25	8e-11	0.3226	803	XP_038648264.1
oxysterol-binding protein 2-like isoform X1 [Rhincodon typus]	Rhincodon typus	64.3	64.3	0.17	9e-11	0.3707	197	XP_020382935.1
oxysterol-binding protein 2-like isoform X2 [Chiloscyllium plagiosum]	Chiloscyllium plagiosum	65.9	65.9	0.25	4e-10	0.3097	820	XP_043571931.1
oxysterol-binding protein 2-like isoform X1 [Chiloscyllium plagiosum]	Chiloscyllium plagiosum	65.5	65.5	0.25	5e-10	0.3097	836	XP_043571930.1
oxysterol-binding protein 1 [Callorhinchus milii]	Callorhinchus milii	65.1	65.1	0.17	6e-10	0.3308	841	XP_007906677.2

## Sheet: Cyclostomata
Description	Scientific Name	Max Score	Total Score	Query Cover	E value	Per. Ident	Acc. Len	Accession
pleckstrin homology domain-containing family A member 3-like [Petromyzon marinus]	Petromyzon marinus	262	262	0.35	4e-83	0.6524	347	XP_032802311.1
pleckstrin homology domain-containing family A member 8-like isoform X2 [Petromyzon marinus]	Petromyzon marinus	249	398	0.65	8e-74	0.5935	739	XP_032831320.1
pleckstrin homology domain-containing family A member 8-like isoform X1 [Petromyzon marinus]	Petromyzon marinus	248	476	0.74	3e-73	0.5935	784	XP_032831319.1
pleckstrin homology domain-containing family A member 8-like isoform X3 [Petromyzon marinus]	Petromyzon marinus	228	313	0.45	1e-66	0.5896	701	XP_032831321.1
glycolipid transfer protein isoform X1 [Petromyzon marinus]	Petromyzon marinus	122	122	0.28	5e-32	0.4103	209	XP_032836860.1
ceramide transfer protein-like [Petromyzon marinus]	Petromyzon marinus	80.9	80.9	0.25	1e-15	0.3133	637	XP_032831708.1
oxysterol-binding protein 1-like isoform X1 [Petromyzon marinus]	Petromyzon marinus	80.5	80.5	0.24	2e-15	0.3643	745	XP_032803082.1
ceramide transfer protein-like isoform X2 [Petromyzon marinus]	Petromyzon marinus	76.3	76.3	0.18	4e-14	0.3958	656	XP_032824298.1
ceramide transfer protein-like isoform X1 [Petromyzon marinus]	Petromyzon marinus	75.9	75.9	0.18	4e-14	0.3958	692	XP_032824212.1
ceramide transfer protein-like isoform X3 [Petromyzon marinus]	Petromyzon marinus	75.9	75.9	0.17	4e-14	0.4176	617	XP_032824375.1
ceramide transfer protein [Petromyzon marinus]	Petromyzon marinus	75.5	75.5	0.28	6e-14	0.3068	593	XP_032824787.1
oxysterol-binding protein-related protein 9 [Petromyzon marinus]	Petromyzon marinus	70.5	70.5	0.25	3e-12	0.2932	811	XP_032808797.1
ceramide-1-phosphate transfer protein-like isoform X2 [Petromyzon marinus]	Petromyzon marinus	55.1	55.1	0.33	4e-08	0.2692	219	XP_032818132.1
uncharacterized protein LOC116946950 isoform X1 [Petromyzon marinus]	Petromyzon marinus	54.7	54.7	0.34	1e-07	0.2632	436	XP_032818130.1
pleckstrin homology domain-containing family H member 1-like isoform X2 [Petromyzon marinus]	Petromyzon marinus	50.1	50.1	0.16	7e-06	0.314	1653	XP_032803708.1
pleckstrin homology domain-containing family H member 1-like isoform X1 [Petromyzon marinus]	Petromyzon marinus	50.1	50.1	0.16	7e-06	0.314	1654	XP_032803707.1
ceramide-1-phosphate transfer protein-like [Petromyzon marinus]	Petromyzon marinus	46.6	46.6	0.32	2e-05	0.2889	220	XP_032813734.1
myotubularin-related protein 5-like [Petromyzon marinus]	Petromyzon marinus	41.6	41.6	0.09	0.003	0.4314	1888	XP_032815780.1
unconventional myosin-X-like [Petromyzon marinus]	Petromyzon marinus	38.5	38.5	0.18	0.026	0.303	1838	XP_032818925.1
switch-associated protein 70-like isoform X5 [Petromyzon marinus]	Petromyzon marinus	38.1	38.1	0.17	0.027	0.3043	524	XP_032815751.1
switch-associated protein 70-like isoform X2 [Petromyzon marinus]	Petromyzon marinus	38.1	38.1	0.17	0.028	0.3043	557	XP_032815748.1
unconventional myosin-X-like [Petromyzon marinus]	Petromyzon marinus	38.1	38.1	0.15	0.034	0.2963	2309	XP_032821184.1
switch-associated protein 70-like isoform X3 [Petromyzon marinus]	Petromyzon marinus	37.7	37.7	0.17	0.04	0.3043	551	XP_032815749.1
switch-associated protein 70-like isoform X1 [Petromyzon marinus]	Petromyzon marinus	37.7	37.7	0.17	0.04	0.3043	619	XP_032815747.1

## Sheet: Hagfish
Note: quering ENSEMBL (NCBI retrieved no hits)
BLASTP 2.2.30+
Database: Eptatretus_burgeri.Eburgeri_3.2.pep.all.fa
27,960 sequences; 14,050,074 total letters
Genome assembly: Eburgeri_3.2 (GCA_900186335.2)
Sequences producing significant alignments: (Bits) Value
ENSEBUP00000004404.1 pep contig:Eburgeri_3.2:FYBX02009574.1:271... 369 2e-121
ENSEBUP00000004381.1 pep contig:Eburgeri_3.2:FYBX02009574.1:271... 367 7e-120
ENSEBUP00000005856.1 pep contig:Eburgeri_3.2:FYBX02010795.1:108... 235 9e-71
ENSEBUP00000026544.1 pep contig:Eburgeri_3.2:FYBX02010643.1:826... 82.4 2e-16
ENSEBUP00000026529.1 pep contig:Eburgeri_3.2:FYBX02010643.1:826... 82.4 2e-16
ENSEBUP00000026498.1 pep contig:Eburgeri_3.2:FYBX02010643.1:816... 82.4 2e-16
ENSEBUP00000026480.1 pep contig:Eburgeri_3.2:FYBX02010643.1:816... 82.4 2e-16
ENSEBUP00000016095.1 pep contig:Eburgeri_3.2:FYBX02009391.1:130... 79.7 1e-15
ENSEBUP00000016441.1 pep contig:Eburgeri_3.2:FYBX02010717.1:295... 78.6 3e-15
ENSEBUP00000025108.1 pep contig:Eburgeri_3.2:FYBX02009807.1:284... 62.0 8e-11
ENSEBUP00000025102.1 pep contig:Eburgeri_3.2:FYBX02009807.1:284... 62.0 8e-11
ENSEBUP00000025128.1 pep contig:Eburgeri_3.2:FYBX02009807.1:285... 62.4 8e-11
ENSEBUP00000023842.1 pep contig:Eburgeri_3.2:FYBX02000161.1:173... 52.8 2e-08
ENSEBUP00000025122.1 pep contig:Eburgeri_3.2:FYBX02009807.1:285... 51.2 3e-07
ENSEBUP00000026963.1 pep contig:Eburgeri_3.2:FYBX02008708.1:899... 51.6 6e-07
ENSEBUP00000026205.1 pep contig:Eburgeri_3.2:FYBX02010369.1:329... 44.7 1e-04
ENSEBUP00000006339.1 pep contig:Eburgeri_3.2:FYBX02010395.1:184... 41.2 0.002
ENSEBUP00000006451.1 pep contig:Eburgeri_3.2:FYBX02010395.1:184... 40.8 0.002
ENSEBUP00000006372.1 pep contig:Eburgeri_3.2:FYBX02010395.1:184... 40.8 0.003
ENSEBUP00000010770.1 pep contig:Eburgeri_3.2:FYBX02009807.1:909... 39.7 0.005
ENSEBUP00000004851.1 pep contig:Eburgeri_3.2:FYBX02009459.1:454... 38.9 0.005
ENSEBUP00000010567.1 pep contig:Eburgeri_3.2:FYBX02009807.1:909... 39.3 0.006
ENSEBUP00000010752.1 pep contig:Eburgeri_3.2:FYBX02009807.1:909... 39.3 0.006
ENSEBUP00000010709.1 pep contig:Eburgeri_3.2:FYBX02009807.1:909... 39.3 0.006
ENSEBUP00000010669.1 pep contig:Eburgeri_3.2:FYBX02009807.1:909... 39.3 0.006
ENSEBUP00000010637.1 pep contig:Eburgeri_3.2:FYBX02009807.1:909... 39.3 0.006
ENSEBUP00000010610.1 pep contig:Eburgeri_3.2:FYBX02009807.1:909... 39.3 0.006
ENSEBUP00000020811.1 pep contig:Eburgeri_3.2:FYBX02010457.1:127... 37.4 0.007
ENSEBUP00000004838.1 pep contig:Eburgeri_3.2:FYBX02009459.1:448... 38.1 0.010
ENSEBUP00000004816.1 pep contig:Eburgeri_3.2:FYBX02009459.1:446... 38.1 0.010
ENSEBUP00000003767.1 pep contig:Eburgeri_3.2:FYBX02009781.1:238... 38.5 0.011
ENSEBUP00000003787.1 pep contig:Eburgeri_3.2:FYBX02009781.1:238... 38.5 0.012
ENSEBUP00000015300.1 pep contig:Eburgeri_3.2:FYBX02010124.1:195... 36.2 0.052
ENSEBUP00000021878.1 pep contig:Eburgeri_3.2:FYBX02009919.1:335... 35.4 0.060
ENSEBUP00000022130.1 pep contig:Eburgeri_3.2:FYBX02009602.1:230... 35.8 0.073
ENSEBUP00000015270.1 pep contig:Eburgeri_3.2:FYBX02010124.1:195... 35.8 0.079
ENSEBUP00000015392.1 pep contig:Eburgeri_3.2:FYBX02010124.1:197... 35.4 0.080
ENSEBUP00000015418.1 pep contig:Eburgeri_3.2:FYBX02010124.1:197... 35.4 0.080
ENSEBUP00000015725.1 pep contig:Eburgeri_3.2:FYBX02009645.1:156... 34.7 0.096
> ENSEBUP00000004404.1 pep contig:Eburgeri_3.2:FYBX02009574.1:2713375:2865400:1
gene:ENSEBUG00000003102.1 transcript:ENSEBUT00000004841.1
gene_biotype:protein_coding transcript_biotype:protein_coding
description:pleckstrin homology domain containing,
family A (phosphoinositide binding specific) member
8 [Source:NCBI gene;Acc:492502]
Length=478
Score = 369 bits (946), Expect = 2e-121, Method: Compositional matrix adjust.
Identities = 220/492 (45%), Positives = 293/492 (60%), Gaps = 48/492 (10%)
Query 1 MEGVLYKWTNYLSGWQPRWFLLCGGILSYYDSPEDAWKGCKGSIQMAVCEIQVHSVDNTR 60
MEG L KWTNY SGWQPRWF+L GG+LSYYDS +D KGCKGS++M CEI V+S+D TR
Sbjct 1 MEGTLRKWTNYFSGWQPRWFVLEGGVLSYYDSQDDVGKGCKGSLKMIACEIHVNSMDQTR 60
Query 61 MDLIIPGEQYFYLKARSVAERQRWLVALGSAKACLTDSRTQKEKEFAENTENLKTKMSEL 120
+DL+IPGEQ+FYL+ + AERQRWLVALGSAKACL D RT+KEKE E ++L+TKMSEL
Sbjct 61 LDLVIPGEQHFYLRTLNAAERQRWLVALGSAKACLGDGRTRKEKELDEAGQSLRTKMSEL 120
Query 121 RLYCDLLVQQVDKTKEVTTTGVSNSEEGIDVGTLLKSTCNTFLKTLEECMQIANAAFTSE 180
RLYC+L+ QQV K +E + + + +LL +TC+TF+ TL+EC++IA+++ T +
Sbjct 121 RLYCNLMTQQVTKIRESIQAIQPDVDTMTEASSLLGATCDTFVHTLDECVRIASSSLTQD 180
Query 181 LLYRTP---PGSPQLAMLKSSKMKHPIIPIHNSLERQMELSTCENGSLNMEINGEEEILM 237
L + P SP ++ + P S +R + CE G+ ++ E E ++
Sbjct 181 LHRASATEVPASPVARIM--------LNPRFTSADRALS-KKCEMGTNRSKVAKEREDVL 231
Query 238 KNKNSLYLK-----SAEIDCSISSE-------ENTDDNITVQGEIRKEDGMENLKNHDNN 285
+ N SA I C + + + + G DG+ +
Sbjct 232 NSSNDDSHAEGMNASARIHCPPAGDGRVSPPDHPSRTPAPLSGAPEDADGLVRTRPTHKR 291
Query 286 LTQSGSDSSCSPECLWEE-------------------GKEVIPTFFSTMNTSFSDIELLE 326
S + P C E E I TFFS M FSD+E E
Sbjct 292 SGSSRTAVDTEPTCPKTELCDTRQTQTPADITETLSLNNEQIQTFFSAMELRFSDVEFEE 351
Query 327 DSGIPTEAFLASCYAVVPVLDKLGPTVFAPVKMDLVGNIKKVNQKYITNKEEFTTLQKIV 386
D GIP E FL +C A+VP+LDKLGPT FAPVK+D VGNIKK+ QK+ E FTTLQ+IV
Sbjct 352 DDGIPVEPFLKACSAIVPLLDKLGPTAFAPVKLDFVGNIKKMQQKHHMCPERFTTLQRIV 411
Query 387 LHEVEADVAQVRNSATEAllwlkrglkflkgflTEVKNGEKDIQTALNNAYGKTLRQHHG 446
HE++ D A +RNSATEALLWLKRGLKFLK FL EVKNGE D+ +A+ + H+
Sbjct 412 THELDTDTALLRNSATEALLWLKRGLKFLKEFLMEVKNGEMDLGSAV-----QLTAVHYD 466
Query 447 WVVRGVFALALR 458
++ G++ + LR
Sbjct 467 NIMVGLYVVCLR 478
> ENSEBUP00000004381.1 pep contig:Eburgeri_3.2:FYBX02009574.1:2713375:2865400:1
gene:ENSEBUG00000003102.1 transcript:ENSEBUT00000004816.1
gene_biotype:protein_coding transcript_biotype:protein_coding
description:pleckstrin homology domain containing,
family A (phosphoinositide binding specific) member
8 [Source:NCBI gene;Acc:492502]
Length=536
Score = 367 bits (941), Expect = 7e-120, Method: Compositional matrix adjust.
Identities = 216/468 (46%), Positives = 283/468 (60%), Gaps = 43/468 (9%)
Query 1 MEGVLYKWTNYLSGWQPRWFLLCGGILSYYDSPEDAWKGCKGSIQMAVCEIQVHSVDNTR 60
MEG L KWTNY SGWQPRWF+L GG+LSYYDS +D KGCKGS++M CEI V+S+D TR
Sbjct 1 MEGTLRKWTNYFSGWQPRWFVLEGGVLSYYDSQDDVGKGCKGSLKMIACEIHVNSMDQTR 60
Query 61 MDLIIPGEQYFYLKARSVAERQRWLVALGSAKACLTDSRTQKEKEFAENTENLKTKMSEL 120
+DL+IPGEQ+FYL+ + AERQRWLVALGSAKACL D RT+KEKE E ++L+TKMSEL
Sbjct 61 LDLVIPGEQHFYLRTLNAAERQRWLVALGSAKACLGDGRTRKEKELDEAGQSLRTKMSEL 120
Query 121 RLYCDLLVQQVDKTKEVTTTGVSNSEEGIDVGTLLKSTCNTFLKTLEECMQIANAAFTSE 180
RLYC+L+ QQV K +E + + + +LL +TC+TF+ TL+EC++IA+++ T +
Sbjct 121 RLYCNLMTQQVTKIRESIQAIQPDVDTMTEASSLLGATCDTFVHTLDECVRIASSSLTQD 180
Query 181 LLYRTP---PGSPQLAMLKSSKMKHPIIPIHNSLERQMELSTCENGSLNMEINGEEEILM 237
L + P SP ++ + P S +R + CE G+ ++ E E ++
Sbjct 181 LHRASATEVPASPVARIM--------LNPRFTSADRALS-KKCEMGTNRSKVAKEREDVL 231
Query 238 KNKNS-----LYLKSAEIDCSISSE-------ENTDDNITVQGEIRKEDGMENLKNHDNN 285
+ N SA I C + + + + G DG+ +
Sbjct 232 NSSNDDSHAEGMNASARIHCPPAGDGRVSPPDHPSRTPAPLSGAPEDADGLVRTRPTHKR 291
Query 286 LTQSGSDSSCSPECLWEE-------------------GKEVIPTFFSTMNTSFSDIELLE 326
S + P C E E I TFFS M FSD+E E
Sbjct 292 SGSSRTAVDTEPTCPKTELCDTRQTQTPADITETLSLNNEQIQTFFSAMELRFSDVEFEE 351
Query 327 DSGIPTEAFLASCYAVVPVLDKLGPTVFAPVKMDLVGNIKKVNQKYITNKEEFTTLQKIV 386
D GIP E FL +C A+VP+LDKLGPT FAPVK+D VGNIKK+ QK+ E FTTLQ+IV
Sbjct 352 DDGIPVEPFLKACSAIVPLLDKLGPTAFAPVKLDFVGNIKKMQQKHHMCPERFTTLQRIV 411
Query 387 LHEVEADVAQVRNSATEAllwlkrglkflkgflTEVKNGEKDIQTALN 434
HE++ D A +RNSATEALLWLKRGLKFLK FL EVKNGE D+ +A++
Sbjct 412 THELDTDTALLRNSATEALLWLKRGLKFLKEFLMEVKNGEMDLGSAVS 459
> ENSEBUP00000005856.1 pep contig:Eburgeri_3.2:FYBX02010795.1:1082635:1191724:1
gene:ENSEBUG00000003936.1 transcript:ENSEBUT00000006301.1
gene_biotype:protein_coding transcript_biotype:protein_coding
gene_symbol:PLEKHA3 description:pleckstrin
homology domain containing, family A (phosphoinositide binding
specific) member 3 [Source:ZFIN;Acc:ZDB-GENE-040426-1252]
Length=417
Score = 235 bits (599), Expect = 9e-71, Method: Compositional matrix adjust.
Identities = 116/186 (62%), Positives = 140/186 (75%), Gaps = 4/186 (2%)
Query 1 MEGVLYKWTNYLSGWQPRWFLLCGGILSYYDSPEDAWKGCKGSIQMAVCEIQVHSVDNTR 60
MEGVLYKWTNYLSGWQ RWF+L GGILSYY+ ED KGCKGSI+M+VCEIQV+ D TR
Sbjct 1 MEGVLYKWTNYLSGWQSRWFVLDGGILSYYEYQEDVGKGCKGSIKMSVCEIQVNPADCTR 60
Query 61 MDLIIPGEQYFYLKARSVAERQRWLVALGSAKACLTDSRTQKEKEFAENTENLKTKMSEL 120
MDLIIPGEQ FY++A S +RQRWLVALGSAKACL DSRT+KEKE +E ++ LK+KMSEL
Sbjct 61 MDLIIPGEQCFYVRATSPLQRQRWLVALGSAKACLHDSRTKKEKEISETSDTLKSKMSEL 120
Query 121 RLYCDLLVQQVDKTKEVTTTGVSNSEEGI----DVGTLLKSTCNTFLKTLEECMQIANAA 176
RLY +L+ +Q+ V S SE + + ++L STC FLK+LEECM +AN+
Sbjct 121 RLYSNLIGKQIGVMHTVLQHAESESEPHMQRFHEASSVLDSTCGNFLKSLEECMALANST 180
Query 177 FTSELL 182
F EL
Sbjct 181 FKPELF 186
> ENSEBUP00000026544.1 pep contig:Eburgeri_3.2:FYBX02010643.1:826148:903717:1
gene:ENSEBUG00000016302.1 transcript:ENSEBUT00000027120.1
gene_biotype:protein_coding transcript_biotype:protein_coding
description:ceramide transporter 1a [Source:NCBI
gene;Acc:796455]
Length=600
Score = 82.4 bits (202), Expect = 2e-16, Method: Compositional matrix adjust.
Identities = 46/150 (31%), Positives = 76/150 (51%), Gaps = 21/150 (14%)
Query 3 GVLYKWTNYLSGWQPRWFLLCGGILSYYDSPEDAWKGCKGSIQMAVCEIQVHSVDNTRMD 62
G L KWTNYL GWQ RW +L G LSYY S +++ GC+G+I ++ ++ H D R D
Sbjct 29 GALSKWTNYLLGWQERWVVLRGTTLSYYRSEDESEYGCRGAICLSKADVMPHEFDECRFD 88
Query 63 LIIPGEQYFYLKARSVAERQRWLVALGSAKA---CLTDSRTQKEKEF------------- 106
+ + + +Y +A RQ+W+ AL KA ++S ++
Sbjct 89 ISV-NDSIWYFRAEDPEHRQQWIDALEMHKAESGYGSESSLRRHGSMLSLISGASGFSTT 147
Query 107 ----AENTENLKTKMSELRLYCDLLVQQVD 132
+ + L+ K+SE+ + D+L +Q+D
Sbjct 148 SSSSFKKGQGLREKLSEMETFRDILCRQID 177
> ENSEBUP00000026529.1 pep contig:Eburgeri_3.2:FYBX02010643.1:826148:903717:1
gene:ENSEBUG00000016302.1 transcript:ENSEBUT00000027105.1
gene_biotype:protein_coding transcript_biotype:protein_coding
description:ceramide transporter 1a [Source:NCBI
gene;Acc:796455]
Length=600
Score = 82.4 bits (202), Expect = 2e-16, Method: Compositional matrix adjust.
Identities = 46/150 (31%), Positives = 76/150 (51%), Gaps = 21/150 (14%)
Query 3 GVLYKWTNYLSGWQPRWFLLCGGILSYYDSPEDAWKGCKGSIQMAVCEIQVHSVDNTRMD 62
G L KWTNYL GWQ RW +L G LSYY S +++ GC+G+I ++ ++ H D R D
Sbjct 29 GALSKWTNYLLGWQERWVVLRGTTLSYYRSEDESEYGCRGAICLSKADVMPHEFDECRFD 88
Query 63 LIIPGEQYFYLKARSVAERQRWLVALGSAKA---CLTDSRTQKEKEF------------- 106
+ + + +Y +A RQ+W+ AL KA ++S ++
Sbjct 89 ISV-NDSIWYFRAEDPEHRQQWIDALEMHKAESGYGSESSLRRHGSMLSLISGASGFSTT 147
Query 107 ----AENTENLKTKMSELRLYCDLLVQQVD 132
+ + L+ K+SE+ + D+L +Q+D
Sbjct 148 SSSSFKKGQGLREKLSEMETFRDILCRQID 177
> ENSEBUP00000026498.1 pep contig:Eburgeri_3.2:FYBX02010643.1:816126:903717:1
gene:ENSEBUG00000016302.1 transcript:ENSEBUT00000027074.1
gene_biotype:protein_coding transcript_biotype:protein_coding
description:ceramide transporter 1a [Source:NCBI
gene;Acc:796455]
Length=600
Score = 82.4 bits (202), Expect = 2e-16, Method: Compositional matrix adjust.
Identities = 46/150 (31%), Positives = 76/150 (51%), Gaps = 21/150 (14%)
Query 3 GVLYKWTNYLSGWQPRWFLLCGGILSYYDSPEDAWKGCKGSIQMAVCEIQVHSVDNTRMD 62
G L KWTNYL GWQ RW +L G LSYY S +++ GC+G+I ++ ++ H D R D
Sbjct 29 GALSKWTNYLLGWQERWVVLRGTTLSYYRSEDESEYGCRGAICLSKADVMPHEFDECRFD 88
Query 63 LIIPGEQYFYLKARSVAERQRWLVALGSAKA---CLTDSRTQKEKEF------------- 106
+ + + +Y +A RQ+W+ AL KA ++S ++
Sbjct 89 ISV-NDSIWYFRAEDPEHRQQWIDALEMHKAESGYGSESSLRRHGSMLSLISGASGFSTT 147
Query 107 ----AENTENLKTKMSELRLYCDLLVQQVD 132
+ + L+ K+SE+ + D+L +Q+D
Sbjct 148 SSSSFKKGQGLREKLSEMETFRDILCRQID 177
> ENSEBUP00000026480.1 pep contig:Eburgeri_3.2:FYBX02010643.1:816126:903717:1
gene:ENSEBUG00000016302.1 transcript:ENSEBUT00000027056.1
gene_biotype:protein_coding transcript_biotype:protein_coding
description:ceramide transporter 1a [Source:NCBI
gene;Acc:796455]
Length=600
Score = 82.4 bits (202), Expect = 2e-16, Method: Compositional matrix adjust.
Identities = 46/150 (31%), Positives = 76/150 (51%), Gaps = 21/150 (14%)
Query 3 GVLYKWTNYLSGWQPRWFLLCGGILSYYDSPEDAWKGCKGSIQMAVCEIQVHSVDNTRMD 62
G L KWTNYL GWQ RW +L G LSYY S +++ GC+G+I ++ ++ H D R D
Sbjct 29 GALSKWTNYLLGWQERWVVLRGTTLSYYRSEDESEYGCRGAICLSKADVMPHEFDECRFD 88
Query 63 LIIPGEQYFYLKARSVAERQRWLVALGSAKA---CLTDSRTQKEKEF------------- 106
+ + + +Y +A RQ+W+ AL KA ++S ++
Sbjct 89 ISV-NDSIWYFRAEDPEHRQQWIDALEMHKAESGYGSESSLRRHGSMLSLISGASGFSTT 147
Query 107 ----AENTENLKTKMSELRLYCDLLVQQVD 132
+ + L+ K+SE+ + D+L +Q+D
Sbjct 148 SSSSFKKGQGLREKLSEMETFRDILCRQID 177
> ENSEBUP00000016095.1 pep contig:Eburgeri_3.2:FYBX02009391.1:1304013:1437548:1
gene:ENSEBUG00000010124.1 transcript:ENSEBUT00000016671.1
gene_biotype:protein_coding transcript_biotype:protein_coding
gene_symbol:osbp description:oxysterol binding
protein [Source:ZFIN;Acc:ZDB-GENE-090312-18]
Length=628
Score = 79.7 bits (195), Expect = 1e-15, Method: Compositional matrix adjust.
Identities = 39/93 (42%), Positives = 56/93 (60%), Gaps = 2/93 (2%)
Query 1 MEGVLYKWTNYLSGWQPRWFLLCGGILSYYDSPEDAWKGCKGSIQMAVCEIQVHSVDNTR 60
+G L+KWTNY+ G+Q RWF+L G+LSYY + + C+G+I +A I D+
Sbjct 11 FKGWLFKWTNYIKGYQKRWFVLSNGLLSYYRTHAEMSHTCRGTISLAGAYIDTE--DSCN 68
Query 61 MDLIIPGEQYFYLKARSVAERQRWLVALGSAKA 93
+ G Q ++LKA S ERQRW+ AL +KA
Sbjct 69 FVVSNGGTQVYHLKASSEVERQRWVTALELSKA 101
> ENSEBUP00000016441.1 pep contig:Eburgeri_3.2:FYBX02010717.1:2956975:3048623:1
gene:ENSEBUG00000010310.1 transcript:ENSEBUT00000017017.1
gene_biotype:protein_coding transcript_biotype:protein_coding
Length=600
Score = 78.6 bits (192), Expect = 3e-15, Method: Compositional matrix adjust.
Identities = 51/150 (34%), Positives = 69/150 (46%), Gaps = 21/150 (14%)
Query 3 GVLYKWTNYLSGWQPRWFLLCGGILSYYDSPEDAWKGCKGSIQMAVCEIQVHSVDNTRMD 62
G L KWTNYL GWQ RW L GG LSYY S D GC+GSI + + +H D R D
Sbjct 28 GELSKWTNYLHGWQDRWLGLRGGTLSYYKSQHDLEFGCRGSICLGKALVALHEFDECRFD 87
Query 63 LIIPGEQYFYLKARSVAERQRWLVALGSAK--------ACLTDSRT------------QK 102
+ + + +YL+A RQ W L +K A L +
Sbjct 88 ISV-NDNVWYLRAEDPEGRQCWTETLRQSKIESGYGSEASLRRHGSMISVTSAASSFSAA 146
Query 103 EKEFAENTENLKTKMSELRLYCDLLVQQVD 132
A+ L+ K++EL + D+L +QVD
Sbjct 147 STSSAKKGRGLREKLAELETFRDILCRQVD 176
> ENSEBUP00000025108.1 pep contig:Eburgeri_3.2:FYBX02009807.1:2848903:2871443:1
gene:ENSEBUG00000015484.1 transcript:ENSEBUT00000025684.1
gene_biotype:protein_coding transcript_biotype:protein_coding
description:glycolipid transfer protein b [Source:ZFIN;Acc:ZDB-GENE-091118-80]
Length=227
Score = 62.0 bits (149), Expect = 8e-11, Method: Compositional matrix adjust.
Identities = 62/210 (30%), Positives = 102/210 (49%), Gaps = 25/210 (12%)
Query 325 LEDSGIPTEAFLASCYAVVPVLDKLGPTVFAPVKMDLVGNIKKVNQKYITNKEEFTTLQK 384
+E+ + E FL V+P++D LG + P+K D+ GNI KV + + EE ++++
Sbjct 12 VENGEVDLEQFLERVAYVLPLMDCLGSAISGPIKSDIAGNISKVRSVWERHPEECSSVRA 71
Query 385 IV-LHEVEADVAQVRNSATEAllwlkrglkflkgflTEVK------NGEKD--------- 428
++ + A R T LLWLKRGL+F++ L E+ +G D
Sbjct 72 MLEMERRHHPTAWPRAYGTGGLLWLKRGLRFIQLLLQELVVAGPQLSGRIDANYQESIDP 131
Query 429 IQTALNNAYGKTLRQHHGWVVRGVFALALRAAPSYEDFVAALT-----VKEGDHQKEAFS 483
++ +AY LR HH W+V+ +F +AL AAPS F+ AL + + EA S
Sbjct 132 LREMATHAYNVALRPHHNWLVQHIFKIALIAAPSQNGFLQALVRISRQSAQLPYNNEALS 191
Query 484 ----IGMQRDLSLYLPAMEKQLAILDTLYE 509
+ + +L LP+ L +D +Y+
Sbjct 192 AASEVAILDELQHMLPSFTATLDAIDKIYQ 221
> ENSEBUP00000025102.1 pep contig:Eburgeri_3.2:FYBX02009807.1:2844898:2871443:1
gene:ENSEBUG00000015484.1 transcript:ENSEBUT00000025678.1
gene_biotype:protein_coding transcript_biotype:protein_coding
description:glycolipid transfer protein b [Source:ZFIN;Acc:ZDB-GENE-091118-80]
Length=227
Score = 62.0 bits (149), Expect = 8e-11, Method: Compositional matrix adjust.
Identities = 62/210 (30%), Positives = 102/210 (49%), Gaps = 25/210 (12%)
Query 325 LEDSGIPTEAFLASCYAVVPVLDKLGPTVFAPVKMDLVGNIKKVNQKYITNKEEFTTLQK 384
+E+ + E FL V+P++D LG + P+K D+ GNI KV + + EE ++++
Sbjct 12 VENGEVDLEQFLERVAYVLPLMDCLGSAISGPIKSDIAGNISKVRSVWERHPEECSSVRA 71
Query 385 IV-LHEVEADVAQVRNSATEAllwlkrglkflkgflTEVK------NGEKD--------- 428
++ + A R T LLWLKRGL+F++ L E+ +G D
Sbjct 72 MLEMERRHHPTAWPRAYGTGGLLWLKRGLRFIQLLLQELVVAGPQLSGRIDANYQESIDP 131
Query 429 IQTALNNAYGKTLRQHHGWVVRGVFALALRAAPSYEDFVAALT-----VKEGDHQKEAFS 483
++ +AY LR HH W+V+ +F +AL AAPS F+ AL + + EA S
Sbjct 132 LREMATHAYNVALRPHHNWLVQHIFKIALIAAPSQNGFLQALVRISRQSAQLPYNNEALS 191
Query 484 ----IGMQRDLSLYLPAMEKQLAILDTLYE 509
+ + +L LP+ L +D +Y+
Sbjct 192 AASEVAILDELQHMLPSFTATLDAIDKIYQ 221
> ENSEBUP00000025128.1 pep contig:Eburgeri_3.2:FYBX02009807.1:2850119:2871443:1
gene:ENSEBUG00000015484.1 transcript:ENSEBUT00000025704.1
gene_biotype:protein_coding transcript_biotype:protein_coding
description:glycolipid transfer protein b [Source:ZFIN;Acc:ZDB-GENE-091118-80]
Length=240
Score = 62.4 bits (150), Expect = 8e-11, Method: Compositional matrix adjust.
Identities = 62/210 (30%), Positives = 102/210 (49%), Gaps = 25/210 (12%)
Query 325 LEDSGIPTEAFLASCYAVVPVLDKLGPTVFAPVKMDLVGNIKKVNQKYITNKEEFTTLQK 384
+E+ + E FL V+P++D LG + P+K D+ GNI KV + + EE ++++
Sbjct 25 VENGEVDLEQFLERVAYVLPLMDCLGSAISGPIKSDIAGNISKVRSVWERHPEECSSVRA 84
Query 385 IV-LHEVEADVAQVRNSATEAllwlkrglkflkgflTEVK------NGEKD--------- 428
++ + A R T LLWLKRGL+F++ L E+ +G D
Sbjct 85 MLEMERRHHPTAWPRAYGTGGLLWLKRGLRFIQLLLQELVVAGPQLSGRIDANYQESIDP 144
Query 429 IQTALNNAYGKTLRQHHGWVVRGVFALALRAAPSYEDFVAALT-----VKEGDHQKEAFS 483
++ +AY LR HH W+V+ +F +AL AAPS F+ AL + + EA S
Sbjct 145 LREMATHAYNVALRPHHNWLVQHIFKIALIAAPSQNGFLQALVRISRQSAQLPYNNEALS 204
Query 484 ----IGMQRDLSLYLPAMEKQLAILDTLYE 509
+ + +L LP+ L +D +Y+
Sbjct 205 AASEVAILDELQHMLPSFTATLDAIDKIYQ 234
> ENSEBUP00000023842.1 pep contig:Eburgeri_3.2:FYBX02000161.1:1736636:1736983:-1
gene:ENSEBUG00000014691.1 transcript:ENSEBUT00000024418.1
gene_biotype:protein_coding transcript_biotype:protein_coding
Length=54
Score = 52.8 bits (125), Expect = 2e-08, Method: Composition-based stats.
Identities = 25/49 (51%), Positives = 30/49 (61%), Gaps = 0/49 (0%)
Query 7 KWTNYLSGWQPRWFLLCGGILSYYDSPEDAWKGCKGSIQMAVCEIQVHS 55
KWTNYL GWQ R+ +L G LSYY S + GC+GSI + I V S
Sbjct 5 KWTNYLHGWQDRFVVLRGQALSYYKSEGEIHIGCRGSIALQRAFITVRS 53
> ENSEBUP00000025122.1 pep contig:Eburgeri_3.2:FYBX02009807.1:2850081:2871443:1
gene:ENSEBUG00000015484.1 transcript:ENSEBUT00000025698.1
gene_biotype:protein_coding transcript_biotype:protein_coding
description:glycolipid transfer protein b [Source:ZFIN;Acc:ZDB-GENE-091118-80]
Length=218
Score = 51.2 bits (121), Expect = 3e-07, Method: Compositional matrix adjust.
Identities = 55/186 (30%), Positives = 89/186 (48%), Gaps = 25/186 (13%)
Query 349 LGPTVFAPVKMDLVGNIKKVNQKYITNKEEFTTLQKIV-LHEVEADVAQVRNSATEAllw 407
LG + P+K D+ GNI KV + + EE ++++ ++ + A R T LLW
Sbjct 27 LGSAISGPIKSDIAGNISKVRSVWERHPEECSSVRAMLEMERRHHPTAWPRAYGTGGLLW 86
Query 408 lkrglkflkgflTEVK------NGEKD---------IQTALNNAYGKTLRQHHGWVVRGV 452
LKRGL+F++ L E+ +G D ++ +AY LR HH W+V+ +
Sbjct 87 LKRGLRFIQLLLQELVVAGPQLSGRIDANYQESIDPLREMATHAYNVALRPHHNWLVQHI 146
Query 453 FALALRAAPSYEDFVAALT-----VKEGDHQKEAFS----IGMQRDLSLYLPAMEKQLAI 503
F +AL AAPS F+ AL + + EA S + + +L LP+ L
Sbjct 147 FKIALIAAPSQNGFLQALVRISRQSAQLPYNNEALSAASEVAILDELQHMLPSFTATLDA 206
Query 504 LDTLYE 509
+D +Y+
Sbjct 207 IDKIYQ 212
> ENSEBUP00000026963.1 pep contig:Eburgeri_3.2:FYBX02008708.1:899129:1009654:1
gene:ENSEBUG00000016584.1 transcript:ENSEBUT00000027539.1
gene_biotype:protein_coding transcript_biotype:protein_coding
description:pleckstrin 2 [Source:ZFIN;Acc:ZDB-GENE-080219-2]
Length=350
Score = 51.6 bits (122), Expect = 6e-07, Method: Compositional matrix adjust.
Identities = 38/129 (29%), Positives = 65/129 (50%), Gaps = 12/129 (9%)
Query 2 EGVLYKWTNYLSGWQPRWFLLCGGILSYY-DSPEDAWKGCKGSIQMAVCEIQVHSVDNTR 60
EG L K + + W+ RWF+L L+YY + PE KGS+ +A CE+ ++ T+
Sbjct 7 EGYLVKRGHLVHNWKARWFVLQTQTLAYYKEGPESVR---KGSVGLAACEVVCPCLEYTK 63
Query 61 MDL---IIPGEQYFYLKARSVAERQRWLVALGSAKACLTDS----RTQKEKEF-AENTEN 112
L ++ G ++A S+ ER W+ + +A CL + RT K +E+ N
Sbjct 64 RPLVFKVVNGSYTLVIQAASLDERDAWVHDIRTAAKCLRANCAFKRTSVRKSVGSEHMIN 123
Query 113 LKTKMSELR 121
L+ + +L+
Sbjct 124 LQKMLLQLK 132
Score = 35.0 bits (79), Expect = 0.096, Method: Compositional matrix adjust.
Identities = 26/98 (27%), Positives = 43/98 (44%), Gaps = 11/98 (11%)
Query 2 EGVLYKWTNYLSGWQPRWFLLCG--GILSYYDSPEDAWKGCKGSIQMAVCEIQVHSVDNT 59
+G L K + + W+ R F+L L Y+D ++ + G + C I N
Sbjct 249 QGCLLKQGHKRNNWKIRKFVLRDDPAYLHYFDPSKENMRNPLGGFCIKGCIISAMDASNL 308
Query 60 R---------MDLIIPGEQYFYLKARSVAERQRWLVAL 88
+ +I + ++Y+KA S ERQ+WL AL
Sbjct 309 PSGEKSEELLIHIITSADIHYYMKAASADERQQWLQAL 346
> ENSEBUP00000026205.1 pep contig:Eburgeri_3.2:FYBX02010369.1:329526:520925:-1
gene:ENSEBUG00000016149.1 transcript:ENSEBUT00000026781.1
gene_biotype:protein_coding transcript_biotype:protein_coding
gene_symbol:osbpl11 description:oxysterol binding
protein-like 11 [Source:ZFIN;Acc:ZDB-GENE-081105-135]
Length=459
Score = 44.7 bits (104), Expect = 1e-04, Method: Compositional matrix adjust.
Identities = 31/92 (34%), Positives = 49/92 (53%), Gaps = 5/92 (5%)
Query 1 MEGVLYKWTNYLSGWQPRWFLLC--GGILSYY-DSPEDAWKGCKGSIQMAVCEIQVHSVD 57
+ G L K+TN ++GWQ R+F+L G L Y+ P+ + +G I +A I D
Sbjct 34 LTGYLQKYTNLVTGWQFRYFVLNWENGELEYFVTEPQGRSQKPRGVIALAGAMISPSEDD 93
Query 58 NTRMDLI-IPGEQYFYLKARSVAERQRWLVAL 88
+ ++ + GEQ F L+A+ ERQ W+ L
Sbjct 94 SYAFSVMAVNGEQ-FRLRAKDAKERQHWVSRL 124
> ENSEBUP00000006339.1 pep contig:Eburgeri_3.2:FYBX02010395.1:18400:570705:-1
gene:ENSEBUG00000004189.1 transcript:ENSEBUT00000006794.1
gene_biotype:protein_coding transcript_biotype:protein_coding
gene_symbol:sbf1 description:SET binding factor
1 [Source:ZFIN;Acc:ZDB-GENE-040718-139]
Length=1805
Score = 41.2 bits (95), Expect = 0.002, Method: Compositional matrix adjust.
Identities = 23/52 (44%), Positives = 27/52 (52%), Gaps = 4/52 (8%)
Query 1 MEGVLYKWTNYLSGWQPRWFLL--CGGILSYYDSPEDAWKGCKGSIQMAVCE 50
EG L+K L GW+ RWF+L L YYD ED CKG I +A E
Sbjct 1720 FEGFLFKRGALLKGWKQRWFVLDKTKHQLRYYDDVEDL--SCKGIIDLAEVE 1769
> ENSEBUP00000006451.1 pep contig:Eburgeri_3.2:FYBX02010395.1:18400:558666:-1
gene:ENSEBUG00000004189.1 transcript:ENSEBUT00000006907.1
gene_biotype:protein_coding transcript_biotype:protein_coding
gene_symbol:sbf1 description:SET binding factor
1 [Source:ZFIN;Acc:ZDB-GENE-040718-139]
Length=1906
Score = 40.8 bits (94), Expect = 0.002, Method: Compositional matrix adjust.
Identities = 23/52 (44%), Positives = 27/52 (52%), Gaps = 4/52 (8%)
Query 1 MEGVLYKWTNYLSGWQPRWFLL--CGGILSYYDSPEDAWKGCKGSIQMAVCE 50
EG L+K L GW+ RWF+L L YYD ED CKG I +A E
Sbjct 1821 FEGFLFKRGALLKGWKQRWFVLDKTKHQLRYYDDVEDL--SCKGIIDLAEVE 1870
> ENSEBUP00000006372.1 pep contig:Eburgeri_3.2:FYBX02010395.1:18400:558666:-1
gene:ENSEBUG00000004189.1 transcript:ENSEBUT00000006825.1
gene_biotype:protein_coding transcript_biotype:protein_coding
gene_symbol:sbf1 description:SET binding factor
1 [Source:ZFIN;Acc:ZDB-GENE-040718-139]
Length=1907
Score = 40.8 bits (94), Expect = 0.003, Method: Compositional matrix adjust.
Identities = 23/52 (44%), Positives = 27/52 (52%), Gaps = 4/52 (8%)
Query 1 MEGVLYKWTNYLSGWQPRWFLL--CGGILSYYDSPEDAWKGCKGSIQMAVCE 50
EG L+K L GW+ RWF+L L YYD ED CKG I +A E
Sbjct 1822 FEGFLFKRGALLKGWKQRWFVLDKTKHQLRYYDDVEDL--SCKGIIDLAEVE 1871
> ENSEBUP00000010770.1 pep contig:Eburgeri_3.2:FYBX02009807.1:909048:989373:-1
gene:ENSEBUG00000006808.1 transcript:ENSEBUT00000011323.1
gene_biotype:protein_coding transcript_biotype:protein_coding
Length=670
Score = 39.7 bits (91), Expect = 0.005, Method: Compositional matrix adjust.
Identities = 23/77 (30%), Positives = 36/77 (47%), Gaps = 3/77 (4%)
Query 15 WQPRWFLLCGGILSYYD-SPEDAWKGCKGSIQMAVCEIQVHSVDNTRMDLII--PGEQYF 71
W+ RWF+L L YY S ED + C + V ++ H + + + PG++ +
Sbjct 100 WKRRWFVLSDDSLFYYKGSQEDNTQRCIALHEYRVAPVEAHDHVSRKYTFKVENPGQRTY 159
Query 72 YLKARSVAERQRWLVAL 88
YL A + E WL L
Sbjct 160 YLSAENQREMSDWLSVL 176
> ENSEBUP00000004851.1 pep contig:Eburgeri_3.2:FYBX02009459.1:454757:464009:1
gene:ENSEBUG00000003352.1 transcript:ENSEBUT00000005289.1
gene_biotype:protein_coding transcript_biotype:protein_coding
description:PH domain containing endocytic trafficking
adaptor 1 [Source:HGNC Symbol;Acc:HGNC:26509]
Length=252
Score = 38.9 bits (89), Expect = 0.005, Method: Compositional matrix adjust.
Identities = 25/94 (27%), Positives = 43/94 (46%), Gaps = 6/94 (6%)
Query 2 EGVLYKWTNYLSGWQPRWFLLCGGILSYYDSPEDAWKGCKGSIQMAVCEIQVHSVDNTRM 61
EG L K + +Q RWF+L G +L Y+DS +D + G + + C +++
Sbjct 21 EGTLLKRGEVNTAFQRRWFVLKGNMLFYFDSRDD--REPAGLVVLEGCTVELSDAAPIEH 78
Query 62 DLII----PGEQYFYLKARSVAERQRWLVALGSA 91
+ + + L A+S E W+ A+ SA
Sbjct 79 AFALRFAGASARTYTLAAQSHGEMTTWMRAIASA 112
> ENSEBUP00000010567.1 pep contig:Eburgeri_3.2:FYBX02009807.1:909048:1039974:-1
gene:ENSEBUG00000006808.1 transcript:ENSEBUT00000011118.1
gene_biotype:protein_coding transcript_biotype:protein_coding
Length=712
Score = 39.3 bits (90), Expect = 0.006, Method: Compositional matrix adjust.
Identities = 23/77 (30%), Positives = 36/77 (47%), Gaps = 3/77 (4%)
Query 15 WQPRWFLLCGGILSYYD-SPEDAWKGCKGSIQMAVCEIQVHSVDNTRMDLII--PGEQYF 71
W+ RWF+L L YY S ED + C + V ++ H + + + PG++ +
Sbjct 142 WKRRWFVLSDDSLFYYKGSQEDNTQRCIALHEYRVAPVEAHDHVSRKYTFKVENPGQRTY 201
Query 72 YLKARSVAERQRWLVAL 88
YL A + E WL L
Sbjct 202 YLSAENQREMSDWLSVL 218
> ENSEBUP00000010752.1 pep contig:Eburgeri_3.2:FYBX02009807.1:909048:999870:-1
gene:ENSEBUG00000006808.1 transcript:ENSEBUT00000011303.1
gene_biotype:protein_coding transcript_biotype:protein_coding
Length=637
Score = 39.3 bits (90), Expect = 0.006, Method: Compositional matrix adjust.
Identities = 23/77 (30%), Positives = 36/77 (47%), Gaps = 3/77 (4%)
Query 15 WQPRWFLLCGGILSYYD-SPEDAWKGCKGSIQMAVCEIQVHSVDNTRMDLII--PGEQYF 71
W+ RWF+L L YY S ED + C + V ++ H + + + PG++ +
Sbjct 67 WKRRWFVLSDDSLFYYKGSQEDNTQRCIALHEYRVAPVEAHDHVSRKYTFKVENPGQRTY 126
Query 72 YLKARSVAERQRWLVAL 88
YL A + E WL L
Sbjct 127 YLSAENQREMSDWLSVL 143
> ENSEBUP00000010709.1 pep contig:Eburgeri_3.2:FYBX02009807.1:909048:1024528:-1
gene:ENSEBUG00000006808.1 transcript:ENSEBUT00000011262.1
gene_biotype:protein_coding transcript_biotype:protein_coding
Length=637
Score = 39.3 bits (90), Expect = 0.006, Method: Compositional matrix adjust.
Identities = 23/77 (30%), Positives = 36/77 (47%), Gaps = 3/77 (4%)
Query 15 WQPRWFLLCGGILSYYD-SPEDAWKGCKGSIQMAVCEIQVHSVDNTRMDLII--PGEQYF 71
W+ RWF+L L YY S ED + C + V ++ H + + + PG++ +
Sbjct 67 WKRRWFVLSDDSLFYYKGSQEDNTQRCIALHEYRVAPVEAHDHVSRKYTFKVENPGQRTY 126
Query 72 YLKARSVAERQRWLVAL 88
YL A + E WL L
Sbjct 127 YLSAENQREMSDWLSVL 143
> ENSEBUP00000010669.1 pep contig:Eburgeri_3.2:FYBX02009807.1:909048:1039974:-1
gene:ENSEBUG00000006808.1 transcript:ENSEBUT00000011220.1
gene_biotype:protein_coding transcript_biotype:protein_coding
Length=719
Score = 39.3 bits (90), Expect = 0.006, Method: Compositional matrix adjust.
Identities = 23/77 (30%), Positives = 36/77 (47%), Gaps = 3/77 (4%)
Query 15 WQPRWFLLCGGILSYYD-SPEDAWKGCKGSIQMAVCEIQVHSVDNTRMDLII--PGEQYF 71
W+ RWF+L L YY S ED + C + V ++ H + + + PG++ +
Sbjct 177 WKRRWFVLSDDSLFYYKGSQEDNTQRCIALHEYRVAPVEAHDHVSRKYTFKVENPGQRTY 236
Query 72 YLKARSVAERQRWLVAL 88
YL A + E WL L
Sbjct 237 YLSAENQREMSDWLSVL 253
> ENSEBUP00000010637.1 pep contig:Eburgeri_3.2:FYBX02009807.1:909048:1039974:-1
gene:ENSEBUG00000006808.1 transcript:ENSEBUT00000011188.1
gene_biotype:protein_coding transcript_biotype:protein_coding
Length=719
Score = 39.3 bits (90), Expect = 0.006, Method: Compositional matrix adjust.
Identities = 23/77 (30%), Positives = 36/77 (47%), Gaps = 3/77 (4%)
Query 15 WQPRWFLLCGGILSYYD-SPEDAWKGCKGSIQMAVCEIQVHSVDNTRMDLII--PGEQYF 71
W+ RWF+L L YY S ED + C + V ++ H + + + PG++ +
Sbjct 177 WKRRWFVLSDDSLFYYKGSQEDNTQRCIALHEYRVAPVEAHDHVSRKYTFKVENPGQRTY 236
Query 72 YLKARSVAERQRWLVAL 88
YL A + E WL L
Sbjct 237 YLSAENQREMSDWLSVL 253
> ENSEBUP00000010610.1 pep contig:Eburgeri_3.2:FYBX02009807.1:909048:1039974:-1
gene:ENSEBUG00000006808.1 transcript:ENSEBUT00000011160.1
gene_biotype:protein_coding transcript_biotype:protein_coding
Length=719
Score = 39.3 bits (90), Expect = 0.006, Method: Compositional matrix adjust.
Identities = 23/77 (30%), Positives = 36/77 (47%), Gaps = 3/77 (4%)
Query 15 WQPRWFLLCGGILSYYD-SPEDAWKGCKGSIQMAVCEIQVHSVDNTRMDLII--PGEQYF 71
W+ RWF+L L YY S ED + C + V ++ H + + + PG++ +
Sbjct 177 WKRRWFVLSDDSLFYYKGSQEDNTQRCIALHEYRVAPVEAHDHVSRKYTFKVENPGQRTY 236
Query 72 YLKARSVAERQRWLVAL 88
YL A + E WL L
Sbjct 237 YLSAENQREMSDWLSVL 253
> ENSEBUP00000020811.1 pep contig:Eburgeri_3.2:FYBX02010457.1:1273347:1280654:1
gene:ENSEBUG00000012863.1 transcript:ENSEBUT00000021387.1
gene_biotype:protein_coding transcript_biotype:protein_coding
Length=151
Score = 37.4 bits (85), Expect = 0.007, Method: Composition-based stats.
Identities = 28/101 (28%), Positives = 43/101 (43%), Gaps = 10/101 (10%)
Query 1 MEGVLYKW-TNYLSGWQPRWFLLCGGILSYY-DSPEDAWKGCKGSIQMAVCEIQVHSVDN 58
M+G L+K + + W+ RWF+LC L YY D+ ED G +C + N
Sbjct 41 MQGWLHKQDSTGMKLWKKRWFVLCDYCLFYYKDNKEDFTLGSISLPSFQICLVDAEDKIN 100
Query 59 TRMDL--------IIPGEQYFYLKARSVAERQRWLVALGSA 91
L + G + +Y A S E + W+ +G A
Sbjct 101 RYCCLHFEYAPIAMHAGMRTYYFAADSADEMKTWMEMMGQA 141
> ENSEBUP00000004838.1 pep contig:Eburgeri_3.2:FYBX02009459.1:448244:456909:1
gene:ENSEBUG00000003352.1 transcript:ENSEBUT00000005276.1
gene_biotype:protein_coding transcript_biotype:protein_coding
description:PH domain containing endocytic trafficking
adaptor 1 [Source:HGNC Symbol;Acc:HGNC:26509]
Length=269
Score = 38.1 bits (87), Expect = 0.010, Method: Compositional matrix adjust.
Identities = 25/94 (27%), Positives = 43/94 (46%), Gaps = 6/94 (6%)
Query 2 EGVLYKWTNYLSGWQPRWFLLCGGILSYYDSPEDAWKGCKGSIQMAVCEIQVHSVDNTRM 61
EG L K + +Q RWF+L G +L Y+DS +D + G + + C +++
Sbjct 21 EGTLLKRGEVNTAFQRRWFVLKGNMLFYFDSRDD--REPAGLVVLEGCTVELSDAAPIEH 78
Query 62 DLII----PGEQYFYLKARSVAERQRWLVALGSA 91
+ + + L A+S E W+ A+ SA
Sbjct 79 AFALRFAGASARTYTLAAQSHGEMTTWMRAIASA 112
> ENSEBUP00000004816.1 pep contig:Eburgeri_3.2:FYBX02009459.1:446840:456909:1
gene:ENSEBUG00000003352.1 transcript:ENSEBUT00000005254.1
gene_biotype:protein_coding transcript_biotype:protein_coding
description:PH domain containing endocytic trafficking
adaptor 1 [Source:HGNC Symbol;Acc:HGNC:26509]
Length=269
Score = 38.1 bits (87), Expect = 0.010, Method: Compositional matrix adjust.
Identities = 25/94 (27%), Positives = 43/94 (46%), Gaps = 6/94 (6%)
Query 2 EGVLYKWTNYLSGWQPRWFLLCGGILSYYDSPEDAWKGCKGSIQMAVCEIQVHSVDNTRM 61
EG L K + +Q RWF+L G +L Y+DS +D + G + + C +++
Sbjct 21 EGTLLKRGEVNTAFQRRWFVLKGNMLFYFDSRDD--REPAGLVVLEGCTVELSDAAPIEH 78
Query 62 DLII----PGEQYFYLKARSVAERQRWLVALGSA 91
+ + + L A+S E W+ A+ SA
Sbjct 79 AFALRFAGASARTYTLAAQSHGEMTTWMRAIASA 112
> ENSEBUP00000003767.1 pep contig:Eburgeri_3.2:FYBX02009781.1:23847:252226:-1
gene:ENSEBUG00000002705.1 transcript:ENSEBUT00000004157.1
gene_biotype:protein_coding transcript_biotype:protein_coding
description:oxysterol binding protein-like 6
[Source:ZFIN;Acc:ZDB-GENE-070912-206]
Length=752
Score = 38.5 bits (88), Expect = 0.011, Method: Compositional matrix adjust.
Identities = 33/111 (30%), Positives = 49/111 (44%), Gaps = 13/111 (12%)
Query 2 EGVLYKWTNY-LSGWQPRWFLLCGGILSYYDSPEDAWKG-CKGSIQMAVCEIQVHSVDNT 59
EG L K + L GW R+F+L GIL Y SP + +G G I + + V S+
Sbjct 91 EGFLLKKRKWPLKGWHKRFFILENGILKYAKSPIEVQRGKLHGCIDVG---LSVMSIKKH 147
Query 60 RMDLIIPGEQYFY-LKARSVAERQRWLVALGSAKACLTDSRTQKEKEFAEN 109
+ + E+Y Y LK +S W+ L D R ++ E A +
Sbjct 148 SQCIDLDTEEYIYHLKIKSPEAFDSWVCK-------LRDHRLFRQNEIAHS 191
> ENSEBUP00000003787.1 pep contig:Eburgeri_3.2:FYBX02009781.1:23847:252226:-1
gene:ENSEBUG00000002705.1 transcript:ENSEBUT00000004180.1
gene_biotype:protein_coding transcript_biotype:protein_coding
description:oxysterol binding protein-like 6
[Source:ZFIN;Acc:ZDB-GENE-070912-206]
Length=721
Score = 38.5 bits (88), Expect = 0.012, Method: Compositional matrix adjust.
Identities = 33/111 (30%), Positives = 49/111 (44%), Gaps = 13/111 (12%)
Query 2 EGVLYKWTNY-LSGWQPRWFLLCGGILSYYDSPEDAWKG-CKGSIQMAVCEIQVHSVDNT 59
EG L K + L GW R+F+L GIL Y SP + +G G I + + V S+
Sbjct 60 EGFLLKKRKWPLKGWHKRFFILENGILKYAKSPIEVQRGKLHGCIDVG---LSVMSIKKH 116
Query 60 RMDLIIPGEQYFY-LKARSVAERQRWLVALGSAKACLTDSRTQKEKEFAEN 109
+ + E+Y Y LK +S W+ L D R ++ E A +
Sbjct 117 SQCIDLDTEEYIYHLKIKSPEAFDSWVCK-------LRDHRLFRQNEIAHS 160
> ENSEBUP00000015300.1 pep contig:Eburgeri_3.2:FYBX02010124.1:1956128:2187425:-1
gene:ENSEBUG00000009622.1 transcript:ENSEBUT00000015876.1
gene_biotype:protein_coding transcript_biotype:protein_coding
gene_symbol:AKT1 description:AKT serine/threonine
kinase 1 [Source:HGNC Symbol;Acc:HGNC:391]
Length=408
Score = 36.2 bits (82), Expect = 0.052, Method: Compositional matrix adjust.
Identities = 15/37 (41%), Positives = 22/37 (59%), Gaps = 2/37 (5%)
Query 2 EGVLYKWTNYLSGWQPRWFLLC--GGILSYYDSPEDA 36
EG L+K Y+ W+PR+FLL G + Y + P+D
Sbjct 9 EGWLFKRGEYIKTWRPRYFLLKTDGSFIGYKEKPQDV 45
> ENSEBUP00000021878.1 pep contig:Eburgeri_3.2:FYBX02009919.1:335279:339389:-1
gene:ENSEBUG00000013503.1 transcript:ENSEBUT00000022454.1
gene_biotype:protein_coding transcript_biotype:protein_coding
gene_symbol:CPTP description:ceramide-1-phosphate
transfer protein [Source:HGNC Symbol;Acc:HGNC:28116]
Length=249
Score = 35.4 bits (80), Expect = 0.060, Method: Compositional matrix adjust.
Identities = 52/201 (26%), Positives = 91/201 (45%), Gaps = 20/201 (10%)
Query 324 LLEDSGIPTEAFLASCYAVVPVLDKLGPTVFAPVKMDLVGNIKKVNQ-KYITNKEEFTTL 382
L +D+ + + +L A++ ++ LG TVF+ V D V I + + + + + ++
Sbjct 54 LSQDNELRLDEYLRGWKALIKFMNSLG-TVFSFVSTDAVNKIGILERLRKQSGPGDPGSM 112
Query 383 QKIVLHEVEADVAQVR--------NSATEAllwlkrglkflkgflTEVKNGEKDIQTAL- 433
Q +V E+ A + S T L L R L +L+ FL ++N D +T++
Sbjct 113 QAMVWAELTAKRVNFKMAPSTDTEASGTRTFLRLHRALLWLRLFLERLQNSAPDGRTSIM 172
Query 434 -NNAYGKTLRQHHGWVVRGVFALALRAAPSYEDFVAALTVKEGDHQKEAFSIGMQRDLSL 492
AY ++L QHH W ++ V ++A PS + F A+ D E S+ L
Sbjct 173 CAEAYKESLAQHHPWFIQKVASVAFYTLPSRKVFFEAMHAGTDD---EVISL-----LQE 224
Query 493 YLPAMEKQLAILDTLYEVHGL 513
LPA+ + YE + L
Sbjct 225 ALPALTMVYDVAQKFYEQNDL 245
> ENSEBUP00000022130.1 pep contig:Eburgeri_3.2:FYBX02009602.1:2304253:2533581:1
gene:ENSEBUG00000013646.1 transcript:ENSEBUT00000022705.1
gene_biotype:protein_coding transcript_biotype:protein_coding
description:myosin X [Source:ZFIN;Acc:ZDB-GENE-070912-277]
Length=1318
Score = 35.8 bits (81), Expect = 0.073, Method: Compositional matrix adjust.
Identities = 22/74 (30%), Positives = 34/74 (46%), Gaps = 2/74 (3%)
Query 15 WQPRWFLLCGGILSYYDSPEDAWKGCKGSIQMAVCEIQVHSVDNTRMDLIIPGEQYFYLK 74
W+ RWF+L G L Y+D+ D KGSI + V + D I+ ++ ++L
Sbjct 1212 WKRRWFVLRGEKLMYFDT--DGEDKLKGSINIREAREIVDNADKENAIDIVTQDRTYHLI 1269
Query 75 ARSVAERQRWLVAL 88
A S + W L
Sbjct 1270 AESPEDASDWFNVL 1283
> ENSEBUP00000015270.1 pep contig:Eburgeri_3.2:FYBX02010124.1:1956128:2187425:-1
gene:ENSEBUG00000009622.1 transcript:ENSEBUT00000015845.1
gene_biotype:protein_coding transcript_biotype:protein_coding
gene_symbol:AKT1 description:AKT serine/threonine
kinase 1 [Source:HGNC Symbol;Acc:HGNC:391]
Length=509
Score = 35.8 bits (81), Expect = 0.079, Method: Compositional matrix adjust.
Identities = 15/37 (41%), Positives = 22/37 (59%), Gaps = 2/37 (5%)
Query 2 EGVLYKWTNYLSGWQPRWFLLC--GGILSYYDSPEDA 36
EG L+K Y+ W+PR+FLL G + Y + P+D
Sbjct 9 EGWLFKRGEYIKTWRPRYFLLKTDGSFIGYKEKPQDV 45
> ENSEBUP00000015392.1 pep contig:Eburgeri_3.2:FYBX02010124.1:1974156:2184229:-1
gene:ENSEBUG00000009622.1 transcript:ENSEBUT00000015968.1
gene_biotype:protein_coding transcript_biotype:protein_coding
gene_symbol:AKT1 description:AKT serine/threonine
kinase 1 [Source:HGNC Symbol;Acc:HGNC:391]
Length=466
Score = 35.4 bits (80), Expect = 0.080, Method: Compositional matrix adjust.
Identities = 15/37 (41%), Positives = 22/37 (59%), Gaps = 2/37 (5%)
Query 2 EGVLYKWTNYLSGWQPRWFLLC--GGILSYYDSPEDA 36
EG L+K Y+ W+PR+FLL G + Y + P+D
Sbjct 9 EGWLFKRGEYIKTWRPRYFLLKTDGSFIGYKEKPQDV 45
> ENSEBUP00000015418.1 pep contig:Eburgeri_3.2:FYBX02010124.1:1974202:2200119:-1
gene:ENSEBUG00000009622.1 transcript:ENSEBUT00000015995.1
gene_biotype:protein_coding transcript_biotype:protein_coding
gene_symbol:AKT1 description:AKT serine/threonine
kinase 1 [Source:HGNC Symbol;Acc:HGNC:391]
Length=480
Score = 35.4 bits (80), Expect = 0.080, Method: Compositional matrix adjust.
Identities = 15/37 (41%), Positives = 22/37 (59%), Gaps = 2/37 (5%)
Query 2 EGVLYKWTNYLSGWQPRWFLLC--GGILSYYDSPEDA 36
EG L+K Y+ W+PR+FLL G + Y + P+D
Sbjct 9 EGWLFKRGEYIKTWRPRYFLLKTDGSFIGYKEKPQDV 45
> ENSEBUP00000015725.1 pep contig:Eburgeri_3.2:FYBX02009645.1:156642:202738:1
gene:ENSEBUG00000009886.1 transcript:ENSEBUT00000016301.1
gene_biotype:protein_coding transcript_biotype:protein_coding
gene_symbol:DAPP1 description:dual adaptor of
phosphotyrosine and 3-phosphoinositides 1 [Source:HGNC Symbol;Acc:HGNC:16500]
Length=216
Score = 34.7 bits (78), Expect = 0.096, Method: Compositional matrix adjust.
Identities = 25/89 (28%), Positives = 41/89 (46%), Gaps = 4/89 (4%)
Query 2 EGVLYKWTNYLSGWQPRWFLLCGGILSYYDSPEDAWKGCKGSIQMAVCE-IQV-HSVDNT 59
EG L K N++ W+ RWF L L Y+ +D ++ + C +Q +S+
Sbjct 120 EGFLTKLGNHVKTWKTRWFTLQRYELKYFKDRQDT--HPIKTLDLTQCTGVQFDYSLQRV 177
Query 60 RMDLIIPGEQYFYLKARSVAERQRWLVAL 88
++ E+ FYL A+S E W+ L
Sbjct 178 NCFCLVFSERTFYLCAKSALEADEWIRIL 206
Lambda K H
0.314 0.130 0.375
Gapped
Lambda K H
0.267 0.0410 0.140
Effective search space used: 4601309436
Database: Eptatretus_burgeri.Eburgeri_3.2.pep.all.fa
Posted date: Oct 12, 2021 3:20 PM
Number of letters in database: 14,050,074
Number of sequences in database: 27,960
Matrix: BLOSUM62
Gap Penalties: Existence: 11, Extension: 1
Neighboring words threshold: 11
Window for multiple hits: 40

[truncated: 11 more sheets: Cephalochordata, Tunicata, Echinodermata, Arthropoda, Nematoda, Annelida, Mollusca, Cnidaria, Ctenophora, Placozoa, Porifera]
