# Supplementary material for: Origin and Evolution of the Multifaceted Adherens Junction Component Plekha7
Source: Front Cell Dev Biol. 2022 Mar 23;10:856975. doi: 10.3389/fcell.2022.856975 (PMC8983885; doi:10.3389/fcell.2022.856975)
Supplement: Supplementary file 11 [file Table7.xlsx]

## Sheet: Table Legend
Supplementary Table S7. Results of the BLAST searches using the human PLEKHA5 isoform 4 (NP_001243399.1) as query against the genomes of the taxa detailed in Supplementary Table S1. Results are included in separate tabs for each taxon. Graphic summary of BLAST aligments is inlcuded in respected searches to visualize sequence aligments.

## Sheet: Mammals
Description	Scientific Name	Max Score	Total Score	Query Cover	E value	Per. Ident	Acc. Len	Accession
pleckstrin homology domain-containing family A member 5 isoform 4 [Homo sapiens]	Homo sapiens	2670	2670	1	0	1	1282	NP_001243399.1
pleckstrin homology domain-containing family A member 5 isoform X1 [Pan troglodytes]	Pan troglodytes	2657	2657	1	0	0.9945	1284	XP_016778520.1
pleckstrin homology domain-containing family A member 5 isoform X1 [Pan paniscus]	Pan paniscus	2655	2655	1	0	0.9938	1284	XP_034791328.1
pleckstrin homology domain-containing family A member 5 isoform 6 [Homo sapiens]	Homo sapiens	2650	2650	1	0	0.9953	1276	NP_001372852.1
pleckstrin homology domain-containing family A member 5 isoform X2 [Pan troglodytes]	Pan troglodytes	2641	2641	1	0	0.9907	1279	XP_016778521.1
pleckstrin homology domain-containing family A member 5 isoform X1 [Hylobates moloch]	Hylobates moloch	2639	2639	1	0	0.9868	1284	XP_032015636.1
pleckstrin homology domain-containing family A member 5 isoform X1 [Nomascus leucogenys]	Nomascus leucogenys	2639	2639	1	0	0.986	1284	XP_030660845.1
pleckstrin homology domain-containing family A member 5 isoform 7 [Homo sapiens]	Homo sapiens	2637	2637	1	0	0.9906	1270	NP_001372853.1
pleckstrin homology domain-containing family A member 5 isoform X3 [Pan troglodytes]	Pan troglodytes	2636	2636	1	0	0.9899	1278	XP_016778522.1
pleckstrin homology domain-containing family A member 5 isoform X2 [Pan paniscus]	Pan paniscus	2634	2634	1	0	0.9891	1278	XP_008967830.2
pleckstrin homology domain-containing family A member 5 isoform X2 [Homo sapiens]	Homo sapiens	2633	2633	1	0	0.9914	1271	XP_016874984.1
pleckstrin homology domain-containing family A member 5 isoform X1 [Chlorocebus sabaeus]	Chlorocebus sabaeus	2628	2628	1	0	0.9805	1284	XP_007965994.2
PREDICTED: pleckstrin homology domain-containing family A member 5 isoform X1 [Colobus angolensis palliatus]	Colobus angolensis palliatus	2628	2628	1	0	0.9821	1284	XP_011810211.1
PREDICTED: pleckstrin homology domain-containing family A member 5 isoform X1 [Cercocebus atys]	Cercocebus atys	2627	2627	1	0	0.9798	1284	XP_011913786.1
pleckstrin homology domain-containing family A member 5 isoform X2 [Papio anubis]	Papio anubis	2626	2626	1	0	0.9798	1284	XP_003906132.2
pleckstrin homology domain-containing family A member 5 isoform X2 [Theropithecus gelada]	Theropithecus gelada	2625	2625	1	0	0.9798	1284	XP_025257716.1
pleckstrin homology domain-containing family A member 5 isoform X2 [Hylobates moloch]	Hylobates moloch	2624	2624	1	0	0.9829	1279	XP_032015638.1
pleckstrin homology domain-containing family A member 5 isoform X4 [Pan troglodytes]	Pan troglodytes	2622	2622	1	0	0.9852	1272	XP_016778523.1
pleckstrin homology domain-containing family A member 5 isoform X2 [Nomascus leucogenys]	Nomascus leucogenys	2621	2621	1	0	0.9821	1279	XP_030660847.1
pleckstrin homology domain-containing family A member 5 isoform X3 [Pan paniscus]	Pan paniscus	2621	2621	1	0	0.9844	1272	XP_034791329.1
pleckstrin homology domain-containing family A member 5 isoform X1 [Papio anubis]	Papio anubis	2620	2620	1	0	0.9782	1285	XP_009178571.2
pleckstrin homology domain-containing family A member 5 isoform X1 [Gorilla gorilla gorilla]	Gorilla gorilla gorilla	2619	2619	1	0	0.9836	1272	XP_030856577.1
pleckstrin homology domain-containing family A member 5 isoform X3 [Hylobates moloch]	Hylobates moloch	2618	2618	1	0	0.9821	1278	XP_032015639.1
pleckstrin homology domain-containing family A member 5 isoform X3 [Nomascus leucogenys]	Nomascus leucogenys	2618	2618	1	0	0.9813	1278	XP_030660848.1
pleckstrin homology domain-containing family A member 5 isoform 8 [Homo sapiens]	Homo sapiens	2615	2615	1	0	0.986	1264	NP_001372854.1
pleckstrin homology domain-containing family A member 5 isoform X2 [Chlorocebus sabaeus]	Chlorocebus sabaeus	2613	2613	1	0	0.9766	1279	XP_037846205.1
PREDICTED: pleckstrin homology domain-containing family A member 5 isoform X1 [Macaca fascicularis]	Macaca fascicularis	2612	2612	1	0	0.9782	1280	XP_005570334.1
PREDICTED: pleckstrin homology domain-containing family A member 5 isoform X2 [Cercocebus atys]	Cercocebus atys	2611	2611	1	0	0.9759	1279	XP_011913788.1
pleckstrin homology domain-containing family A member 5 isoform 9 [Homo sapiens]	Homo sapiens	2609	2609	0.97	0	0.9992	1262	NP_001372855.1
pleckstrin homology domain-containing family A member 5 isoform X3 [Chlorocebus sabaeus]	Chlorocebus sabaeus	2608	2608	1	0	0.9759	1278	XP_007965996.2
PREDICTED: pleckstrin homology domain-containing family A member 5 isoform X3 [Cercocebus atys]	Cercocebus atys	2607	2607	1	0	0.9751	1278	XP_011913789.1
pleckstrin homology domain-containing family A member 5 isoform X4 [Nomascus leucogenys]	Nomascus leucogenys	2606	2606	1	0	0.9774	1272	XP_030660849.1
pleckstrin homology domain-containing family A member 5 isoform X4 [Hylobates moloch]	Hylobates moloch	2606	2606	1	0	0.9782	1272	XP_032015640.1
pleckstrin homology domain-containing family A member 5 isoform X1 [Theropithecus gelada]	Theropithecus gelada	2605	2605	1	0	0.9743	1288	XP_025257715.1
pleckstrin homology domain-containing family A member 5 isoform X6 [Rhinopithecus roxellana]	Rhinopithecus roxellana	2604	2604	1	0	0.9735	1278	XP_030795322.1
pleckstrin homology domain-containing family A member 5 isoform X3 [Papio anubis]	Papio anubis	2603	2603	1	0	0.9743	1280	XP_009178572.2
pleckstrin homology domain-containing family A member 5 isoform X4 [Papio anubis]	Papio anubis	2599	2599	1	0	0.9735	1279	XP_009178573.2
PREDICTED: pleckstrin homology domain-containing family A member 5 isoform X2 [Macaca fascicularis]	Macaca fascicularis	2598	2598	1	0	0.9743	1275	XP_015285926.1
pleckstrin homology domain-containing family A member 5 isoform X5 [Pan troglodytes]	Pan troglodytes	2596	2596	0.97	0	0.9936	1264	XP_016778525.1
pleckstrin homology domain-containing family A member 5 isoform X4 [Chlorocebus sabaeus]	Chlorocebus sabaeus	2595	2595	1	0	0.972	1272	XP_007965997.2
pleckstrin homology domain-containing family A member 5 isoform X4 [Pan paniscus]	Pan paniscus	2594	2594	0.97	0	0.9928	1264	XP_034791330.1
pleckstrin homology domain-containing family A member 5 isoform X6 [Papio anubis]	Papio anubis	2592	2592	1	0	0.9712	1272	XP_009178575.2
PREDICTED: pleckstrin homology domain-containing family A member 5 isoform X4 [Cercocebus atys]	Cercocebus atys	2592	2592	1	0	0.9712	1272	XP_011913790.1
PREDICTED: pleckstrin homology domain-containing family A member 5 isoform X3 [Macaca fascicularis]	Macaca fascicularis	2592	2592	1	0	0.9735	1274	XP_015285927.1
pleckstrin homology domain-containing family A member 5 isoform X1 [Sapajus apella]	Sapajus apella	2591	2591	1	0	0.9712	1285	XP_032109666.1
pleckstrin homology domain-containing family A member 5 isoform X1 [Saimiri boliviensis boliviensis]	Saimiri boliviensis boliviensis	2587	2587	1	0	0.9712	1286	XP_039317540.1
pleckstrin homology domain-containing family A member 5 isoform X5 [Papio anubis]	Papio anubis	2585	2585	1	0	0.9696	1273	XP_009178574.2
PREDICTED: pleckstrin homology domain-containing family A member 5 isoform X4 [Macaca fascicularis]	Macaca fascicularis	2580	2580	1	0	0.9696	1268	XP_015285928.1
pleckstrin homology domain-containing family A member 5 isoform X5 [Nomascus leucogenys]	Nomascus leucogenys	2580	2580	0.97	0	0.9856	1264	XP_030660850.1
pleckstrin homology domain-containing family A member 5 isoform X5 [Hylobates moloch]	Hylobates moloch	2579	2579	0.97	0	0.9864	1264	XP_032015641.1
LOW QUALITY PROTEIN: pleckstrin homology domain-containing family A member 5 [Macaca nemestrina]	Macaca nemestrina	2578	2578	1	0	0.9673	1281	XP_011739139.1
pleckstrin homology domain-containing family A member 5 isoform X10 [Trachypithecus francoisi]	Trachypithecus francoisi	2575	2575	1	0	0.9681	1266	XP_033078623.1
pleckstrin homology domain-containing family A member 5 isoform X5 [Chlorocebus sabaeus]	Chlorocebus sabaeus	2574	2574	1	0	0.9673	1266	XP_037846206.1
PREDICTED: pleckstrin homology domain-containing family A member 5 isoform X22 [Cercocebus atys]	Cercocebus atys	2573	2573	1	0	0.9665	1266	XP_011913810.1
pleckstrin homology domain-containing family A member 5 isoform X28 [Papio anubis]	Papio anubis	2572	2572	1	0	0.9665	1266	XP_009178597.2
pleckstrin homology domain-containing family A member 5 isoform X2 [Sapajus apella]	Sapajus apella	2571	2571	1	0	0.9665	1279	XP_032109668.1
pleckstrin homology domain-containing family A member 5 isoform X6 [Chlorocebus sabaeus]	Chlorocebus sabaeus	2566	2566	0.97	0	0.9793	1264	XP_007965999.2
pleckstrin homology domain-containing family A member 5 isoform 10 [Homo sapiens]	Homo sapiens	2565	2565	1	0	0.9688	1242	NP_001372856.1
pleckstrin homology domain-containing family A member 5 isoform X2 [Saimiri boliviensis boliviensis]	Saimiri boliviensis boliviensis	2565	2565	1	0	0.9666	1280	XP_039317541.1
pleckstrin homology domain-containing family A member 5 isoform X3 [Sapajus apella]	Sapajus apella	2559	2559	1	0	0.9626	1273	XP_032109669.1
pleckstrin homology domain-containing family A member 5 isoform X17 [Macaca mulatta]	Macaca mulatta	2558	2558	1	0	0.965	1262	XP_028685139.1
pleckstrin homology domain-containing family A member 5 isoform X3 [Saimiri boliviensis boliviensis]	Saimiri boliviensis boliviensis	2551	2551	1	0	0.9627	1274	XP_039317542.1
pleckstrin homology domain-containing family A member 5 isoform X4 [Homo sapiens]	Homo sapiens	2551	2551	1	0	0.9649	1237	XP_011519017.1
pleckstrin homology domain-containing family A member 5 isoform X25 [Sapajus apella]	Sapajus apella	2537	2537	1	0	0.958	1267	XP_032109694.1
pleckstrin homology domain-containing family A member 5 isoform X4 [Sapajus apella]	Sapajus apella	2531	2531	0.97	0	0.9697	1265	XP_032109670.1
pleckstrin homology domain-containing family A member 5 isoform X4 [Saimiri boliviensis boliviensis]	Saimiri boliviensis boliviensis	2531	2531	1	0	0.958	1268	XP_039317543.1
pleckstrin homology domain-containing family A member 5 isoform X1 [Callithrix jacchus]	Callithrix jacchus	2519	2519	1	0	0.9549	1285	XP_035111089.1
pleckstrin homology domain-containing family A member 5 isoform X2 [Callithrix jacchus]	Callithrix jacchus	2498	2498	1	0	0.9502	1279	XP_035111090.1
pleckstrin homology domain-containing family A member 5 isoform X5 [Callithrix jacchus]	Callithrix jacchus	2490	2490	0.97	0	0.953	1265	XP_035111094.1
pleckstrin homology domain-containing family A member 5 isoform X3 [Callithrix jacchus]	Callithrix jacchus	2484	2484	1	0	0.9463	1273	XP_035111091.1
pleckstrin homology domain-containing family A member 5 isoform X28 [Canis lupus familiaris]	Canis lupus familiaris	2483	2483	1	0	0.9377	1284	XP_005637143.1
pleckstrin homology domain-containing family A member 5 isoform X5 [Sapajus apella]	Sapajus apella	2477	2477	0.95	0	0.9707	1260	XP_032109671.1
pleckstrin homology domain-containing family A member 5 isoform X1 [Vulpes lagopus]	Vulpes lagopus	2473	2473	1	0	0.9354	1284	XP_041591361.1
pleckstrin homology domain-containing family A member 5 isoform X6 [Callithrix jacchus]	Callithrix jacchus	2471	2471	0.97	0	0.9482	1259	XP_035111095.1
pleckstrin homology domain-containing family A member 5 isoform X27 [Canis lupus familiaris]	Canis lupus familiaris	2465	2465	1	0	0.9184	1311	XP_022266838.1
pleckstrin homology domain-containing family A member 5 isoform X1 [Trichechus manatus latirostris]	Trichechus manatus latirostris	2465	2465	1	0	0.917	1289	XP_004390290.1
pleckstrin homology domain-containing family A member 5 isoform X4 [Canis lupus familiaris]	Canis lupus familiaris	2463	2463	1	0	0.9331	1278	XP_013963882.1
pleckstrin homology domain-containing family A member 5 isoform X30 [Callithrix jacchus]	Callithrix jacchus	2462	2462	1	0	0.9416	1267	XP_035111123.1
pleckstrin homology domain-containing family A member 5 isoform X1 [Felis catus]	Felis catus	2457	2457	1	0	0.9393	1284	XP_023112591.2
pleckstrin homology domain-containing family A member 5 isoform X30 [Canis lupus familiaris]	Canis lupus familiaris	2455	2455	0.97	0	0.9363	1264	XP_038315791.1
pleckstrin homology domain-containing family A member 5 isoform X2 [Vulpes lagopus]	Vulpes lagopus	2453	2453	1	0	0.9307	1278	XP_041591362.1
PREDICTED: pleckstrin homology domain-containing family A member 5 isoform X1 [Panthera pardus]	Panthera pardus	2452	2452	1	0	0.937	1284	XP_019307663.1
pleckstrin homology domain-containing family A member 5 isoform X15 [Acinonyx jubatus]	Acinonyx jubatus	2451	2451	1	0	0.937	1284	XP_026891477.1
pleckstrin homology domain-containing family A member 5 isoform X1 [Neovison vison]	Neovison vison	2449	2449	1	0	0.9354	1284	XP_044083344.1
pleckstrin homology domain-containing family A member 5 isoform X2 [Phoca vitulina]	Phoca vitulina	2449	2449	1	0	0.9339	1284	XP_032247615.1
pleckstrin homology domain-containing family A member 5 isoform X29 [Canis lupus familiaris]	Canis lupus familiaris	2448	2448	1	0	0.9292	1272	XP_038315790.1
pleckstrin homology domain-containing family A member 5 isoform X5 [Vulpes lagopus]	Vulpes lagopus	2446	2446	0.97	0	0.9339	1264	XP_041591365.1
pleckstrin homology domain-containing family A member 5 isoform X1 [Canis lupus familiaris]	Canis lupus familiaris	2446	2446	1	0	0.9139	1305	XP_038294775.1
pleckstrin homology domain-containing family A member 5 [Marmota flaviventris]	Marmota flaviventris	2445	2445	1	0	0.93	1285	XP_027811728.1
pleckstrin homology domain-containing family A member 5 isoform X17 [Puma yagouaroundi]	Puma yagouaroundi	2444	2444	1	0	0.9354	1284	XP_040344706.1
pleckstrin homology domain-containing family A member 5 isoform X1 [Phoca vitulina]	Phoca vitulina	2444	2444	1	0	0.9331	1285	XP_032247613.1
pleckstrin homology domain-containing family A member 5 isoform X1 [Lontra canadensis]	Lontra canadensis	2442	2442	1	0	0.9339	1283	XP_032710987.1
PREDICTED: pleckstrin homology domain-containing family A member 5 isoform X1 [Odobenus rosmarus divergens]	Odobenus rosmarus divergens	2441	2441	1	0	0.9307	1284	XP_004409139.1
pleckstrin homology domain-containing family A member 5 isoform X3 [Vulpes lagopus]	Vulpes lagopus	2441	2441	1	0	0.9268	1272	XP_041591363.1
pleckstrin homology domain-containing family A member 5 isoform X2 [Zalophus californianus]	Zalophus californianus	2440	2440	1	0	0.9307	1284	XP_027448705.1
pleckstrin homology domain-containing family A member 5 [Eumetopias jubatus]	Eumetopias jubatus	2438	2438	1	0	0.9307	1284	XP_027975554.1
pleckstrin homology domain-containing family A member 5 isoform X1 [Neomonachus schauinslandi]	Neomonachus schauinslandi	2437	2437	1	0	0.93	1284	XP_044771384.1
pleckstrin homology domain-containing family A member 5 isoform X2 [Felis catus]	Felis catus	2437	2437	1	0	0.9346	1278	XP_044917390.1
pleckstrin homology domain-containing family A member 5 isoform X8 [Callithrix jacchus]	Callithrix jacchus	2435	2435	0.97	0	0.9394	1247	XP_035111097.1
pleckstrin homology domain-containing family A member 5 isoform X1 [Zalophus californianus]	Zalophus californianus	2435	2435	1	0	0.93	1285	XP_035585068.1

## Sheet: Mammals (select species)
Description	Scientific Name	Max Score	Total Score	Query Cover	E value	Per. ident	Acc. Len	Accession
pleckstrin homology domain-containing family A member 5 isoform X1 [Pan troglodytes]	Pan troglodytes	2657	2657	1	0	99.45	1284	XP_016778520.1
pleckstrin homology domain-containing family A member 5 isoform X2 [Pan troglodytes]	Pan troglodytes	2641	2641	1	0	99.07	1279	XP_016778521.1
pleckstrin homology domain-containing family A member 5 isoform X3 [Pan troglodytes]	Pan troglodytes	2636	2636	1	0	98.99	1278	XP_016778522.1
pleckstrin homology domain-containing family A member 5 isoform X4 [Pan troglodytes]	Pan troglodytes	2622	2622	1	0	98.52	1272	XP_016778523.1
pleckstrin homology domain-containing family A member 5 isoform X1 [Gorilla gorilla gorilla]	Gorilla gorilla gorilla	2619	2619	1	0	98.36	1272	XP_030856577.1
pleckstrin homology domain-containing family A member 5 isoform X1 [Macaca mulatta]	Macaca mulatta	2612	2612	1	0	97.82	1280	XP_028685120.1
pleckstrin homology domain-containing family A member 5 isoform X5 [Pan troglodytes]	Pan troglodytes	2596	2596	0.97	0	99.36	1264	XP_016778525.1
pleckstrin homology domain-containing family A member 5 isoform X2 [Macaca mulatta]	Macaca mulatta	2592	2592	1	0	97.35	1274	XP_028685121.1
pleckstrin homology domain-containing family A member 5 isoform X3 [Macaca mulatta]	Macaca mulatta	2580	2580	1	0	96.96	1268	XP_028685122.1
pleckstrin homology domain-containing family A member 5 isoform X17 [Macaca mulatta]	Macaca mulatta	2558	2558	1	0	96.5	1262	XP_028685139.1
pleckstrin homology domain-containing family A member 5 isoform X1 [Callithrix jacchus]	Callithrix jacchus	2519	2519	1	0	95.49	1285	XP_035111089.1
pleckstrin homology domain-containing family A member 5 isoform X2 [Callithrix jacchus]	Callithrix jacchus	2498	2498	1	0	95.02	1279	XP_035111090.1
pleckstrin homology domain-containing family A member 5 isoform X5 [Callithrix jacchus]	Callithrix jacchus	2490	2490	0.97	0	95.3	1265	XP_035111094.1
pleckstrin homology domain-containing family A member 5 isoform X3 [Callithrix jacchus]	Callithrix jacchus	2484	2484	1	0	94.63	1273	XP_035111091.1
pleckstrin homology domain-containing family A member 5 isoform X28 [Canis lupus familiaris]	Canis lupus familiaris	2483	2483	1	0	93.77	1284	XP_005637143.1
pleckstrin homology domain-containing family A member 5 isoform X4 [Macaca mulatta]	Macaca mulatta	2481	2481	1	0	94.86	1241	XP_028685123.1
hypothetical protein EGK_03441 [Macaca mulatta]	Macaca mulatta	2476	2476	0.95	0	97.31	1219	EHH20563.1
pleckstrin homology domain-containing family A member 5 isoform X6 [Callithrix jacchus]	Callithrix jacchus	2471	2471	0.97	0	94.82	1259	XP_035111095.1
pleckstrin homology domain-containing family A member 5 isoform X27 [Canis lupus familiaris]	Canis lupus familiaris	2465	2465	1	0	91.84	1311	XP_022266838.1
pleckstrin homology domain-containing family A member 5 isoform X4 [Canis lupus familiaris]	Canis lupus familiaris	2463	2463	1	0	93.31	1278	XP_013963882.1
pleckstrin homology domain-containing family A member 5 isoform X30 [Callithrix jacchus]	Callithrix jacchus	2462	2462	1	0	94.16	1267	XP_035111123.1
pleckstrin homology domain-containing family A member 5 isoform X30 [Canis lupus familiaris]	Canis lupus familiaris	2455	2455	0.97	0	93.63	1264	XP_038315791.1
PREDICTED: pleckstrin homology domain-containing family A member 5 isoform X1 [Panthera pardus]	Panthera pardus	2452	2452	1	0	93.7	1284	XP_019307663.1
pleckstrin homology domain-containing family A member 5 isoform X29 [Canis lupus familiaris]	Canis lupus familiaris	2448	2448	1	0	92.92	1272	XP_038315790.1
pleckstrin homology domain-containing family A member 5 isoform X1 [Canis lupus familiaris]	Canis lupus familiaris	2446	2446	1	0	91.39	1305	XP_038294775.1
pleckstrin homology domain-containing family A member 5 isoform X8 [Callithrix jacchus]	Callithrix jacchus	2435	2435	0.97	0	93.94	1247	XP_035111097.1
pleckstrin homology domain-containing family A member 5 isoform X3 [Canis lupus familiaris]	Canis lupus familiaris	2434	2434	0.97	0	93.15	1258	XP_038294792.1
pleckstrin homology domain-containing family A member 5 isoform X5 [Canis lupus familiaris]	Canis lupus familiaris	2429	2429	1	0	92.45	1266	XP_013963892.1
pleckstrin homology domain-containing family A member 5 isoform X6 [Pan troglodytes]	Pan troglodytes	2425	2425	1	0	94.24	1226	XP_016778526.1
pleckstrin homology domain-containing family A member 5 isoform X13 [Pan troglodytes]	Pan troglodytes	2422	2422	0.91	0	99.4	1176	XP_016778533.1
PREDICTED: pleckstrin homology domain-containing family A member 5 isoform X2 [Panthera pardus]	Panthera pardus	2420	2420	1	0	92.84	1272	XP_019307664.1
pleckstrin homology domain-containing family A member 5 isoform X9 [Callithrix jacchus]	Callithrix jacchus	2419	2419	1	0	92.53	1246	XP_035111098.1
pleckstrin homology domain-containing family A member 5 isoform X3 [Sus scrofa]	Sus scrofa	2413	2413	1	0	92.37	1283	XP_020947920.1
pleckstrin homology domain-containing family A member 5 isoform X7 [Callithrix jacchus]	Callithrix jacchus	2405	2405	0.95	0	95.44	1248	XP_035111096.1
pleckstrin homology domain-containing family A member 5 isoform X4 [Callithrix jacchus]	Callithrix jacchus	2402	2402	0.96	0	94.37	1271	XP_035111093.1
pleckstrin homology domain-containing family A member 5 isoform X17 [Tursiops truncatus]	Tursiops truncatus	2401	2401	1	0	92.06	1278	XP_019792386.1
PREDICTED: pleckstrin homology domain-containing family A member 5 isoform X3 [Panthera pardus]	Panthera pardus	2400	2400	1	0	92.37	1266	XP_019307665.1
pleckstrin homology domain-containing family A member 5 isoform X6 [Sus scrofa]	Sus scrofa	2393	2393	1	0	91.9	1277	XP_020947923.1
pleckstrin homology domain-containing family A member 5 isoform X3 [Bos taurus]	Bos taurus	2382	2382	1	0	90.02	1306	XP_024848369.1
pleckstrin homology domain-containing family A member 5 isoform X9 [Macaca mulatta]	Macaca mulatta	2377	2377	0.91	0	97.62	1172	XP_015006710.1
pleckstrin homology domain-containing family A member 5 isoform X9 [Pan troglodytes]	Pan troglodytes	2367	2367	1	0	92.83	1208	XP_016778529.1
pleckstrin homology domain-containing family A member 5 isoform X8 [Sus scrofa]	Sus scrofa	2359	2359	1	0	91.04	1265	XP_020947925.1
pleckstrin homology domain-containing family A member 5 isoform X10 [Callithrix jacchus]	Callithrix jacchus	2343	2343	1	0	90.51	1228	XP_035111099.1
PREDICTED: pleckstrin homology domain-containing family A member 5 isoform X4 [Panthera pardus]	Panthera pardus	2323	2323	1	0	89.81	1232	XP_019307666.1
pleckstrin homology domain-containing family A member 5 isoform X15 [Callithrix jacchus]	Callithrix jacchus	2288	2288	0.91	0	95.24	1176	XP_035111105.1
pleckstrin homology domain-containing family A member 5 isoform X12 [Pan troglodytes]	Pan troglodytes	2272	2272	1	0	89.17	1176	XP_016778532.1
PREDICTED: pleckstrin homology domain-containing family A member 5 isoform X6 [Panthera pardus]	Panthera pardus	2259	2259	0.94	0	92.47	1207	XP_019307668.1
pleckstrin homology domain-containing family A member 5 isoform X1 [Sus scrofa]	Sus scrofa	2246	2246	0.94	0	91.53	1295	XP_020947918.1
pleckstrin homology domain-containing family A member 5 [Mus musculus]	Mus musculus	2243	2243	1	0	86.15	1269	NP_659169.3
pleckstrin homology domain-containing family A member 5 isoform X1 [Mus musculus]	Mus musculus	2241	2241	1	0	86.08	1270	XP_006506926.1
pleckstrin homology domain-containing family A member 5 isoform X16 [Callithrix jacchus]	Callithrix jacchus	2240	2240	0.89	0	94.5	1150	XP_035111107.1
pleckstrin homology domain-containing family A member 5 [Rattus norvegicus]	Rattus norvegicus	2238	2238	1	0	86.7	1281	NP_647556.1
pleckstrin homology domain-containing family A member 5 isoform X4 [Rattus rattus]	Rattus rattus	2235	2235	1	0	86.4	1289	XP_032761387.1
pleckstrin homology domain-containing family A member 5 isoform X8 [Macaca mulatta]	Macaca mulatta	2233	2233	1	0	87.69	1172	XP_028685127.1
pleckstrin homology domain-containing family A member 5 isoform X2 [Sus scrofa]	Sus scrofa	2226	2226	0.94	0	91.04	1289	XP_020947919.1
pleckstrin homology domain-containing family A member 5 isoform X4 [Mus musculus]	Mus musculus	2221	2221	1	0	85.68	1263	XP_036021627.1
pleckstrin homology domain-containing family A member 5 isoform X1 [Rattus norvegicus]	Rattus norvegicus	2218	2218	1	0	86.24	1275	XP_017447938.1
pleckstrin homology domain-containing family A member 5 isoform X3 [Mus musculus]	Mus musculus	2218	2218	1	0	85.61	1264	XP_006506923.1
pleckstrin homology domain-containing family A member 5 isoform X5 [Sus scrofa]	Sus scrofa	2217	2217	0.92	0	91.32	1283	XP_020947922.1
pleckstrin homology domain-containing family A member 5 isoform X2 [Sarcophilus harrisii]	Sarcophilus harrisii	2217	2217	1	0	83.2	1279	XP_031794243.1
pleckstrin homology domain-containing family A member 5 isoform X4 [Sus scrofa]	Sus scrofa	2216	2216	0.94	0	90.62	1283	XP_020947921.1
pleckstrin homology domain-containing family A member 5 isoform X1 [Sarcophilus harrisii]	Sarcophilus harrisii	2209	2209	0.99	0	83.1	1282	XP_031794241.1
pleckstrin homology domain-containing family A member 5 isoform X6 [Mus musculus]	Mus musculus	2209	2209	1	0	85.29	1257	XP_006506925.1
pleckstrin homology domain-containing family A member 5 isoform X9 [Mus musculus]	Mus musculus	2207	2207	0.97	0	86.53	1249	XP_017176797.1
pleckstrin homology domain-containing family A member 5 isoform X5 [Mus musculus]	Mus musculus	2206	2206	1	0	85.23	1258	XP_006506924.1
pleckstrin homology domain-containing family A member 5 isoform X2 [Phascolarctos cinereus]	Phascolarctos cinereus	2206	2206	1	0	83.44	1278	XP_020849834.1
pleckstrin homology domain-containing family A member 5 isoform X2 [Rattus norvegicus]	Rattus norvegicus	2204	2204	1	0	85.85	1269	XP_008761579.1
pleckstrin homology domain-containing family A member 5 isoform X8 [Mus musculus]	Mus musculus	2204	2204	0.97	0	86.46	1250	XP_006506927.1
pleckstrin homology domain-containing family A member 5 isoform X4 [Rattus norvegicus]	Rattus norvegicus	2200	2200	0.98	0	86.51	1261	XP_008761580.1
pleckstrin homology domain-containing family A member 5 isoform X17 [Pan troglodytes]	Pan troglodytes	2200	2200	0.91	0	92.35	1100	XP_016778539.1
pleckstrin homology domain-containing family A member 5 isoform X1 [Phascolarctos cinereus]	Phascolarctos cinereus	2198	2198	0.99	0	83.33	1281	XP_020849833.1
pleckstrin homology domain-containing family A member 5 isoform X1 [Microcebus murinus]	Microcebus murinus	2198	2198	0.91	0	92.35	1176	XP_020143184.1
pleckstrin homology domain-containing family A member 5 isoform X25 [Sarcophilus harrisii]	Sarcophilus harrisii	2196	2196	1	0	82.74	1273	XP_031794270.1
pleckstrin homology domain-containing family A member 5 isoform X7 [Sus scrofa]	Sus scrofa	2194	2194	0.94	0	90.13	1277	XP_020947924.1
pleckstrin homology domain-containing family A member 5 isoform X7 [Mus musculus]	Mus musculus	2187	2187	1	0	84.82	1251	XP_006506961.1
pleckstrin homology domain-containing family A member 5 isoform X3 [Sarcophilus harrisii]	Sarcophilus harrisii	2187	2187	0.99	0	82.64	1276	XP_031794244.1
PREDICTED: pleckstrin homology domain-containing family A member 5 isoform X10 [Panthera pardus]	Panthera pardus	2186	2186	0.91	0	92.26	1163	XP_019307673.1
pleckstrin homology domain-containing family A member 5 isoform X22 [Phascolarctos cinereus]	Phascolarctos cinereus	2185	2185	1	0	82.97	1272	XP_020849856.1
pleckstrin homology domain-containing family A member 5 isoform X3 [Rattus norvegicus]	Rattus norvegicus	2184	2184	1	0	85.38	1263	XP_017447954.1
pleckstrin homology domain-containing family A member 5 isoform X14 [Sus scrofa]	Sus scrofa	2183	2183	0.91	0	91.74	1174	XP_020947932.1
pleckstrin homology domain-containing family A member 5 isoform X2 [Microcebus murinus]	Microcebus murinus	2177	2177	0.91	0	91.84	1170	XP_020143187.1
pleckstrin homology domain-containing family A member 5 isoform X3 [Phascolarctos cinereus]	Phascolarctos cinereus	2176	2176	0.99	0	82.87	1275	XP_020849835.1
pleckstrin homology domain-containing family A member 5 isoform X4 [Microcebus murinus]	Microcebus murinus	2172	2172	0.89	0	92.15	1156	XP_020143189.1
pleckstrin homology domain-containing family A member 5 isoform X4 [Sarcophilus harrisii]	Sarcophilus harrisii	2170	2170	0.97	0	83.02	1259	XP_031794245.1
pleckstrin homology domain-containing family A member 5 isoform X3 [Microcebus murinus]	Microcebus murinus	2165	2165	0.91	0	91.41	1164	XP_020143188.1
pleckstrin homology domain-containing family A member 5 isoform X10 [Mus musculus]	Mus musculus	2159	2159	1	0	83.67	1236	XP_006506929.1
pleckstrin homology domain-containing family A member 5 isoform X1 [Bos taurus]	Bos taurus	2153	2153	0.91	0	89.2	1197	XP_024848367.1
pleckstrin homology domain-containing family A member 5 isoform X19 [Pan troglodytes]	Pan troglodytes	2149	2149	0.81	0	99.33	1054	XP_016778541.1
pleckstrin homology domain-containing family A member 5 isoform X9 [Sus scrofa]	Sus scrofa	2149	2149	0.94	0	88.4	1256	XP_020947927.1
pleckstrin homology domain-containing family A member 5 isoform X14 [Microcebus murinus]	Microcebus murinus	2144	2144	0.91	0	90.9	1158	XP_020143199.1
pleckstrin homology domain-containing family A member 5 isoform X5 [Sarcophilus harrisii]	Sarcophilus harrisii	2144	2144	0.99	0	81.09	1255	XP_031794246.1
pleckstrin homology domain-containing family A member 5 isoform X13 [Mus musculus]	Mus musculus	2142	2142	1	0	83.05	1230	XP_006506931.1
pleckstrin homology domain-containing family A member 5 isoform X12 [Mus musculus]	Mus musculus	2142	2142	1	0	83.19	1230	XP_030110935.1
pleckstrin homology domain-containing family A member 5 isoform X7 [Rattus norvegicus]	Rattus norvegicus	2140	2140	1	0	83.59	1241	XP_017447942.1
pleckstrin homology domain-containing family A member 5 isoform X6 [Rattus norvegicus]	Rattus norvegicus	2140	2140	1	0	83.75	1242	XP_017447941.1
pleckstrin homology domain-containing family A member 5 isoform X11 [Mus musculus]	Mus musculus	2140	2140	1	0	83.13	1231	XP_006506930.1
pleckstrin homology domain-containing family A member 5 isoform X20 [Pan troglodytes]	Pan troglodytes	2136	2136	0.81	0	99.33	1042	XP_016778542.1
pleckstrin homology domain-containing family A member 5 isoform X4 [Phascolarctos cinereus]	Phascolarctos cinereus	2133	2133	0.99	0	81.32	1254	XP_020849836.1
pleckstrin homology domain-containing family A member 5 isoform X2 [Bos taurus]	Bos taurus	2121	2121	0.91	0	88.37	1185	XP_024848368.1
pleckstrin homology domain-containing family A member 5 isoform X6 [Sarcophilus harrisii]	Sarcophilus harrisii	2116	2116	0.99	0	80.16	1242	XP_031794247.1
pleckstrin homology domain-containing family A member 5 isoform X14 [Mus musculus]	Mus musculus	2108	2108	0.97	0	83.51	1210	XP_036021628.1
mKIAA1686 protein [Mus musculus]	Mus musculus	2108	2108	0.95	0	85.5	1205	BAC98233.1
pleckstrin homology domain-containing family A member 5 isoform X5 [Phascolarctos cinereus]	Phascolarctos cinereus	2105	2105	0.99	0	80.39	1241	XP_020849837.1
pleckstrin homology domain-containing family A member 5 isoform X14 [Macaca mulatta]	Macaca mulatta	2105	2105	0.81	0	97.33	1050	XP_015006720.1
pleckstrin homology domain-containing family A member 5 isoform X5 [Microcebus murinus]	Microcebus murinus	2102	2102	0.91	0	89.27	1129	XP_020143190.1
pleckstrin homology domain-containing family A member 5 isoform X5 [Rattus norvegicus]	Rattus norvegicus	2078	2078	0.94	0	85.94	1253	XP_017447940.1
pleckstrin homology domain-containing family A member 5 isoform X10 [Rattus norvegicus]	Rattus norvegicus	2077	2077	0.94	0	85.94	1212	XP_038962962.1
pleckstrin homology domain-containing family A member 5 isoform X7 [Sarcophilus harrisii]	Sarcophilus harrisii	2056	2056	0.94	0	82.3	1222	XP_031794248.1
pleckstrin homology domain-containing family A member 5 isoform X4 [Bos taurus]	Bos taurus	2055	2055	0.91	0	86.13	1158	XP_024848370.1
pleckstrin homology domain-containing family A member 5 isoform X9 [Sarcophilus harrisii]	Sarcophilus harrisii	2051	2051	0.99	0	78.14	1215	XP_031794251.1
pleckstrin homology domain-containing family A member 5 isoform X6 [Peromyscus maniculatus bairdii]	Peromyscus maniculatus bairdii	2051	2051	0.91	0	87.07	1171	XP_042130163.1
pleckstrin homology domain-containing family A member 5 isoform X14 [Rattus norvegicus]	Rattus norvegicus	2044	2044	1	0	80.64	1202	XP_008761581.1
pleckstrin homology domain-containing family A member 5 isoform X7 [Phascolarctos cinereus]	Phascolarctos cinereus	2041	2041	0.99	0	78.37	1214	XP_020849840.1
pleckstrin homology domain-containing family A member 5 isoform X11 [Peromyscus maniculatus bairdii]	Peromyscus maniculatus bairdii	2033	2033	0.89	0	87.17	1151	XP_042130168.1
pleckstrin homology domain-containing family A member 5 isoform X7 [Peromyscus maniculatus bairdii]	Peromyscus maniculatus bairdii	2030	2030	0.91	0	86.56	1165	XP_042130164.1
pleckstrin homology domain-containing family A member 5 isoform X1 [Peromyscus maniculatus bairdii]	Peromyscus maniculatus bairdii	2027	2027	0.91	0	84.46	1216	XP_042130155.1
pleckstrin homology domain-containing family A member 5 isoform X16 [Rattus norvegicus]	Rattus norvegicus	2023	2023	1	0	80.17	1196	XP_038962966.1
pleckstrin homology domain-containing family A member 5 isoform X9 [Peromyscus maniculatus bairdii]	Peromyscus maniculatus bairdii	2019	2019	0.91	0	86.22	1159	XP_042130166.1
pleckstrin homology domain-containing family A member 5 isoform X27 [Mus musculus]	Mus musculus	2012	2012	0.91	0	85.03	1160	XP_036021633.1
pleckstrin homology domain-containing family A member 5 isoform X26 [Mus musculus]	Mus musculus	2009	2009	0.91	0	84.96	1161	XP_006506939.1
pleckstrin homology domain-containing family A member 5 isoform X20 [Rattus norvegicus]	Rattus norvegicus	2009	2009	0.91	0	85.64	1172	XP_008761583.1
pleckstrin homology domain-containing family A member 5 isoform X3 [Peromyscus maniculatus bairdii]	Peromyscus maniculatus bairdii	2007	2007	0.91	0	83.97	1210	XP_042130159.1
pleckstrin homology domain-containing family A member 5 isoform X22 [Callithrix jacchus]	Callithrix jacchus	2004	2004	0.81	0	94.63	1042	XP_035111113.1
pleckstrin homology domain-containing family A member 5 isoform X12 [Rattus norvegicus]	Rattus norvegicus	2003	2003	1	0	79.16	1206	XP_017447945.1
pleckstrin homology domain-containing family A member 5 isoform X13 [Rattus norvegicus]	Rattus norvegicus	2001	2001	1	0	79.08	1205	XP_017447946.1
pleckstrin homology domain-containing family A member 5 isoform X10 [Peromyscus maniculatus bairdii]	Peromyscus maniculatus bairdii	2000	2000	0.91	0	85.71	1153	XP_042130167.1
pleckstrin homology domain-containing family A member 5 isoform X8 [Sarcophilus harrisii]	Sarcophilus harrisii	1995	1995	0.99	0	76.82	1219	XP_031794250.1
pleckstrin homology domain-containing family A member 5 isoform X12 [Sarcophilus harrisii]	Sarcophilus harrisii	1988	1988	0.91	0	82.22	1173	XP_031794255.1
pleckstrin homology domain-containing family A member 5 isoform X13 [Phascolarctos cinereus]	Phascolarctos cinereus	1981	1981	0.91	0	82.47	1172	XP_020849846.1
pleckstrin homology domain-containing family A member 5 isoform X23 [Callithrix jacchus]	Callithrix jacchus	1973	1973	0.8	0	94.56	1029	XP_035111115.1
TPA: pleckstrin homology domain containing, family A member 5 [Bos taurus]	Bos taurus	1966	1966	0.91	0	84.86	1099	DAA29392.1
pleckstrin homology domain-containing family A member 5 isoform X9 [Microcebus murinus]	Microcebus murinus	1957	1957	0.82	0	91.71	1062	XP_020143194.1
pleckstrin homology domain-containing family A member 5 isoform X6 [Bos taurus]	Bos taurus	1956	1956	0.91	0	82.81	1118	XP_024848372.1
pleckstrin homology domain-containing family A member 5 isoform X24 [Callithrix jacchus]	Callithrix jacchus	1952	1952	0.8	0	93.97	1023	XP_035111116.1
pleckstrin homology domain-containing family A member 5 isoform X19 [Phascolarctos cinereus]	Phascolarctos cinereus	1934	1934	0.81	0	88.63	1035	XP_020849852.1
pleckstrin homology domain-containing family A member 5 isoform X21 [Callithrix jacchus]	Callithrix jacchus	1927	1927	0.78	0	94.45	1072	XP_035111112.1
pleckstrin homology domain-containing family A member 5 isoform X10 [Microcebus murinus]	Microcebus murinus	1926	1926	0.81	0	91.69	1054	XP_020143195.1
pleckstrin homology domain-containing family A member 5 isoform X23 [Sarcophilus harrisii]	Sarcophilus harrisii	1917	1917	1	0	74.46	1183	XP_031794268.1
pleckstrin homology domain-containing family A member 5 isoform X11 [Microcebus murinus]	Microcebus murinus	1914	1914	0.81	0	91.65	1042	XP_020143196.1
pleckstrin homology domain-containing family A member 5 isoform X11 [Sarcophilus harrisii]	Sarcophilus harrisii	1909	1909	0.99	0	74.34	1186	XP_031794254.1
PREDICTED: pleckstrin homology domain-containing family A member 5 isoform X14 [Panthera pardus]	Panthera pardus	1907	1907	0.81	0	91.65	1029	XP_019307677.1
pleckstrin homology domain-containing family A member 5 isoform X21 [Sus scrofa]	Sus scrofa	1899	1899	0.81	0	90.97	1040	XP_020947939.1
pleckstrin homology domain-containing family A member 5 isoform X7 [Pan troglodytes]	Pan troglodytes	1898	2528	0.95	0	99.89	1221	XP_016778527.1
pleckstrin homology domain-containing family A member 5 isoform X8 [Phascolarctos cinereus]	Phascolarctos cinereus	1891	1891	0.99	0	73.84	1204	XP_020849841.1
pleckstrin homology domain-containing family A member 5 isoform X5 [Macaca mulatta]	Macaca mulatta	1887	2489	0.95	0	99	1217	XP_028685124.1
pleckstrin homology domain-containing family A member 5 isoform X8 [Pan troglodytes]	Pan troglodytes	1882	2512	0.95	0	99.34	1216	XP_016778528.1
pleckstrin homology domain-containing family A member 5 isoform X10 [Phascolarctos cinereus]	Phascolarctos cinereus	1877	1877	0.99	0	73.64	1186	XP_020849843.1
pleckstrin homology domain-containing family A member 5 isoform X11 [Callithrix jacchus]	Callithrix jacchus	1851	2432	0.95	0	97.23	1222	XP_035111100.1
pleckstrin homology domain-containing family A member 5 isoform X31 [Canis lupus familiaris]	Canis lupus familiaris	1844	2358	0.95	0	96.57	1221	XP_038315792.1
PREDICTED: pleckstrin homology domain-containing family A member 5 isoform X5 [Panthera pardus]	Panthera pardus	1839	2353	0.95	0	96.46	1221	XP_019307667.1
PREDICTED: pleckstrin homology domain-containing family A member 5 isoform X7 [Panthera pardus]	Panthera pardus	1838	2323	0.92	0	96.46	1201	XP_019307669.1
pleckstrin homology domain-containing family A member 5 isoform X2 [Peromyscus maniculatus bairdii]	Peromyscus maniculatus bairdii	1835	1835	0.91	0	80.02	1086	XP_042130157.1
pleckstrin homology domain-containing family A member 5 isoform X12 [Phascolarctos cinereus]	Phascolarctos cinereus	1826	1826	0.99	0	71.83	1177	XP_020849845.1
pleckstrin homology domain-containing family A member 5 isoform X8 [Canis lupus familiaris]	Canis lupus familiaris	1825	2309	0.92	0	95.91	1195	XP_038294781.1
pleckstrin homology domain-containing family A member 5 isoform X6 [Canis lupus familiaris]	Canis lupus familiaris	1823	2337	0.95	0	95.91	1215	XP_038294778.1
pleckstrin homology domain-containing family A member 5 isoform X33 [Canis lupus familiaris]	Canis lupus familiaris	1810	2325	0.95	0	95.35	1209	XP_038315794.1
pleckstrin homology domain-containing family A member 5 isoform X11 [Sus scrofa]	Sus scrofa	1803	2291	0.95	0	95.02	1214	XP_020947929.1
pleckstrin homology domain-containing family A member 5 isoform X7 [Bos taurus]	Bos taurus	1794	2284	0.95	0	92.49	1243	XP_024848373.1
pleckstrin homology domain-containing family A member 5 isoform X7 [Canis lupus familiaris]	Canis lupus familiaris	1790	2305	0.95	0	94.69	1203	XP_038294780.1
pleckstrin homology domain-containing family A member 5 isoform X8 [Rattus norvegicus]	Rattus norvegicus	1762	2140	0.95	0	92.48	1218	XP_017447944.1
pleckstrin homology domain-containing family A member 5 isoform X10 [Bos taurus]	Bos taurus	1761	2251	0.95	0	91.42	1231	XP_024848377.1
pleckstrin homology domain-containing family A member 5 isoform X20 [Mus musculus]	Mus musculus	1753	2108	0.93	0	91.92	1186	XP_030110937.1
pleckstrin homology domain-containing family A member 5 isoform X16 [Mus musculus]	Mus musculus	1751	2143	0.95	0	91.92	1206	XP_017176798.1
pleckstrin homology domain-containing family A member 5 isoform X5 [Peromyscus maniculatus bairdii]	Peromyscus maniculatus bairdii	1748	1748	0.8	0	82.99	1082	XP_042130162.1
pleckstrin homology domain-containing family A member 5 isoform X15 [Mus musculus]	Mus musculus	1748	2140	0.95	0	91.82	1207	XP_006506932.1
pleckstrin homology domain-containing family A member 5 isoform X9 [Rattus norvegicus]	Rattus norvegicus	1744	2122	0.95	0	91.81	1212	XP_038962961.1
pleckstrin homology domain-containing family A member 5 isoform X25 [Rattus norvegicus]	Rattus norvegicus	1743	1743	0.81	0	84.27	1053	XP_008761585.1
pleckstrin homology domain-containing family A member 5 isoform X24 [Rattus norvegicus]	Rattus norvegicus	1742	1742	0.81	0	84.35	1057	XP_038962971.1
pleckstrin homology domain-containing family A member 5 isoform X35 [Mus musculus]	Mus musculus	1742	1742	0.81	0	83.59	1046	XP_006506948.1
PREDICTED: pleckstrin homology domain-containing family A member 5 isoform X8 [Panthera pardus]	Panthera pardus	1740	2254	0.95	0	92.26	1182	XP_019307671.1
pleckstrin homology domain-containing family A member 5 isoform X17 [Mus musculus]	Mus musculus	1731	2123	0.95	0	91.26	1200	XP_036021629.1
pleckstrin homology domain-containing family A member 5 isoform X14 [Callithrix jacchus]	Callithrix jacchus	1730	2311	0.95	0	92.37	1177	XP_035111104.1
pleckstrin homology domain-containing family A member 5 isoform X11 [Rattus norvegicus]	Rattus norvegicus	1729	2107	0.95	0	91.26	1206	XP_038962964.1
pleckstrin homology domain-containing family A member 5 isoform X26 [Rattus norvegicus]	Rattus norvegicus	1722	1722	0.81	0	83.78	1051	XP_038962972.1
pleckstrin homology domain-containing family A member 5 isoform X36 [Mus musculus]	Mus musculus	1720	1720	0.81	0	83.02	1040	XP_030110942.1
PREDICTED: pleckstrin homology domain-containing family A member 5 isoform X9 [Panthera pardus]	Panthera pardus	1719	2233	0.95	0	91.59	1176	XP_019307672.1
pleckstrin homology domain-containing family A member 5 isoform X18 [Mus musculus]	Mus musculus	1717	2109	0.95	0	90.71	1194	XP_036021630.1
pleckstrin homology domain-containing family A member 5 isoform X15 [Sarcophilus harrisii]	Sarcophilus harrisii	1713	1713	0.8	0	80.61	1039	XP_031794259.1
pleckstrin homology domain-containing family A member 5 isoform X15 [Rattus norvegicus]	Rattus norvegicus	1708	2085	0.95	0	90.6	1200	XP_038962965.1
pleckstrin homology domain-containing family A member 5 isoform X13 [Sus scrofa]	Sus scrofa	1704	2192	0.95	0	90.82	1175	XP_020947931.1
pleckstrin homology domain-containing family A member 5 isoform X18 [Phascolarctos cinereus]	Phascolarctos cinereus	1704	1704	0.8	0	80.9	1038	XP_020849851.1
pleckstrin homology domain-containing family A member 5 isoform X19 [Mus musculus]	Mus musculus	1697	2089	0.95	0	90.04	1188	XP_036021631.1
pleckstrin homology domain-containing family A member 5 isoform X11 [Bos taurus]	Bos taurus	1696	2187	0.95	0	88.52	1204	XP_024848378.1
pleckstrin homology domain-containing family A member 5 isoform X6 [Phascolarctos cinereus]	Phascolarctos cinereus	1668	2073	0.94	0	87.83	1218	XP_020849838.1
pleckstrin homology domain-containing family A member 5 isoform X27 [Rattus norvegicus]	Rattus norvegicus	1667	1667	0.66	0	93.08	869	XP_017447950.1
pleckstrin homology domain-containing family A member 5 isoform X1 [Rattus rattus]	Rattus rattus	1665	1665	0.66	0	92.33	886	XP_032761384.1
pleckstrin homology domain-containing family A member 5 isoform X2 [Rattus rattus]	Rattus rattus	1665	1665	0.66	0	92.33	877	XP_032761385.1
pleckstrin homology domain-containing family A member 5 isoform X16 [Sarcophilus harrisii]	Sarcophilus harrisii	1665	1665	0.7	0	88.05	918	XP_031794260.1
pleckstrin homology domain-containing family A member 5 isoform X10 [Sus scrofa]	Sus scrofa	1659	2147	0.89	0	94.74	1232	XP_020947928.1
pleckstrin homology domain-containing family A member 5 isoform X19 [Rattus norvegicus]	Rattus norvegicus	1643	2020	0.95	0	87.61	1173	XP_017447948.1
PREDICTED: pleckstrin homology domain-containing family A member 5 isoform X11 [Panthera pardus]	Panthera pardus	1643	2156	0.95	0	87.94	1142	XP_019307674.1
pleckstrin homology domain-containing family A member 5 isoform X25 [Mus musculus]	Mus musculus	1632	2024	0.95	0	87.06	1161	XP_006506938.1
pleckstrin homology domain-containing family A member 5 isoform X3 [Tursiops truncatus]	Tursiops truncatus	1601	2080	0.92	0	85.73	1116	XP_019792256.1
pleckstrin homology domain-containing family A member 5 isoform X19 [Callithrix jacchus]	Callithrix jacchus	1600	2118	0.84	0	96.35	1087	XP_035111110.1
pleckstrin homology domain-containing family A member 5 isoform X1 [Tursiops truncatus]	Tursiops truncatus	1599	2107	0.95	0	85.73	1136	XP_019792239.1
pleckstrin homology domain-containing family A member 5 isoform X4 [Tursiops truncatus]	Tursiops truncatus	1597	1746	0.76	0	85.73	913	XP_019792264.1
pleckstrin homology domain-containing family A member 5 isoform X5 [Tursiops truncatus]	Tursiops truncatus	1597	1745	0.76	0	85.73	898	XP_019792275.1
pleckstrin homology domain-containing family A member 5 isoform X6 [Microcebus murinus]	Microcebus murinus	1590	2098	0.86	0	95.09	1113	XP_020143191.1
pleckstrin homology domain-containing family A member 5 isoform X11 [Phascolarctos cinereus]	Phascolarctos cinereus	1584	1998	0.95	0	84.29	1182	XP_020849844.1
pleckstrin homology domain-containing family A member 5 isoform X5 [Bos taurus]	Bos taurus	1563	2055	0.86	0	91.62	1134	XP_024848371.1
pleckstrin homology domain-containing family A member 5 isoform X21 [Rattus norvegicus]	Rattus norvegicus	1545	1922	0.95	0	83.19	1133	XP_038962969.1
pleckstrin homology domain-containing family A member 5 isoform X16 [Peromyscus maniculatus bairdii]	Peromyscus maniculatus bairdii	1526	1953	0.86	0	91.32	1108	XP_042130174.1
pleckstrin homology domain-containing family A member 5 isoform X17 [Peromyscus maniculatus bairdii]	Peromyscus maniculatus bairdii	1505	1932	0.86	0	90.57	1102	XP_042130175.1
pleckstrin homology domain-containing family A member 5 isoform X18 [Peromyscus maniculatus bairdii]	Peromyscus maniculatus bairdii	1494	1920	0.86	0	90.06	1096	XP_042130176.1
pleckstrin homology domain-containing family A member 5 isoform X1 [Ornithorhynchus anatinus]	Ornithorhynchus anatinus	1472	1472	0.99	0	59.21	1247	XP_028909402.1
pleckstrin homology domain-containing family A member 5 isoform X9 [Bos taurus]	Bos taurus	1465	1956	0.86	0	87.12	1095	XP_024848375.1
pleckstrin homology domain-containing family A member 5 isoform X21 [Pan troglodytes]	Pan troglodytes	1431	1431	0.53	0	99.71	691	XP_016778544.1
pleckstrin homology domain-containing family A member 5 isoform X15 [Macaca mulatta]	Macaca mulatta	1424	1424	0.53	0	98.97	691	XP_028685137.1
pleckstrin homology domain-containing family A member 5 isoform X1 [Loxodonta africana]	Loxodonta africana	1419	1959	0.89	0	82.3	1089	XP_023410467.1
pleckstrin homology domain-containing family A member 5 isoform X2 [Ornithorhynchus anatinus]	Ornithorhynchus anatinus	1413	1413	0.99	0	57.47	1220	XP_039767190.1
pleckstrin homology domain-containing family A member 5 isoform X20 [Peromyscus maniculatus bairdii]	Peromyscus maniculatus bairdii	1409	1836	0.86	0	85.91	1063	XP_042130178.1
pleckstrin homology domain-containing family A member 5 isoform X25 [Callithrix jacchus]	Callithrix jacchus	1396	1396	0.53	0	97.06	692	XP_035111117.1
PREDICTED: pleckstrin homology domain-containing family A member 5 isoform X15 [Panthera pardus]	Panthera pardus	1386	1386	0.53	0	96.04	692	XP_019307678.1
pleckstrin homology domain-containing family A member 5 isoform X22 [Sus scrofa]	Sus scrofa	1384	1873	0.8	0	92.64	1018	XP_020947940.1
pleckstrin homology domain-containing family A member 5 isoform X3 [Ornithorhynchus anatinus]	Ornithorhynchus anatinus	1384	1384	0.99	0	56.71	1212	XP_039767191.1
pleckstrin homology domain-containing family A member 5 isoform X4 [Ornithorhynchus anatinus]	Ornithorhynchus anatinus	1358	1358	0.99	0	55.95	1202	XP_039767192.1
pleckstrin homology domain-containing family A member 5 isoform X2 [Loxodonta africana]	Loxodonta africana	1351	1891	0.86	0	81.85	1048	XP_023410470.1
pleckstrin homology domain-containing family A member 5 isoform X28 [Rattus norvegicus]	Rattus norvegicus	1329	1329	0.53	0	92.08	697	XP_017447951.1
pleckstrin homology domain-containing family A member 5 isoform X3 [Rattus rattus]	Rattus rattus	1326	1326	0.53	0	91.16	705	XP_032761386.1
pleckstrin homology domain-containing family A member 5 isoform X15 [Pan troglodytes]	Pan troglodytes	1325	2303	0.91	0	93.81	1124	XP_016778537.1
pleckstrin homology domain-containing family A member 5 isoform X10 [Pan troglodytes]	Pan troglodytes	1322	2405	0.95	0	93.81	1187	XP_016778530.1
pleckstrin homology domain-containing family A member 5 isoform X11 [Macaca mulatta]	Macaca mulatta	1317	2264	0.91	0	93.07	1120	XP_028685133.1
pleckstrin homology domain-containing family A member 5 isoform X6 [Macaca mulatta]	Macaca mulatta	1314	2390	0.95	0	93.07	1183	XP_028685125.1
pleckstrin homology domain-containing family A member 5 isoform X23 [Pan troglodytes]	Pan troglodytes	1313	1313	0.48	0	99.84	633	XP_016778546.1
pleckstrin homology domain-containing family A member 5 isoform X22 [Pan troglodytes]	Pan troglodytes	1313	1313	0.48	0	99.84	634	XP_016778545.1
pleckstrin homology domain-containing family A member 5 isoform X8 [Peromyscus maniculatus bairdii]	Peromyscus maniculatus bairdii	1310	1736	0.86	0	80.88	1023	XP_042130165.1
pleckstrin homology domain-containing family A member 5 isoform X16 [Macaca mulatta]	Macaca mulatta	1306	1306	0.48	0	99.03	634	XP_028685138.1
pleckstrin homology domain-containing family A member 5 isoform X16 [Pan troglodytes]	Pan troglodytes	1304	2282	0.91	0	92.92	1118	XP_016778538.1
pleckstrin homology domain-containing family A member 5 isoform X2 [Gorilla gorilla gorilla]	Gorilla gorilla gorilla	1304	2278	0.91	0	92.92	1118	XP_030856578.1
pleckstrin homology domain-containing family A member 5 isoform X5 [Ornithorhynchus anatinus]	Ornithorhynchus anatinus	1303	1303	0.99	0	54.13	1184	XP_028909370.1
pleckstrin homology domain-containing family A member 5 isoform X11 [Pan troglodytes]	Pan troglodytes	1301	2384	0.95	0	92.92	1181	XP_016778531.1
pleckstrin homology domain-containing family A member 5 isoform X12 [Macaca mulatta]	Macaca mulatta	1297	2243	0.91	0	92.18	1114	XP_028685134.1
pleckstrin homology domain-containing family A member 5 isoform X7 [Macaca mulatta]	Macaca mulatta	1293	2369	0.95	0	92.18	1177	XP_028685126.1
pleckstrin homology domain-containing family A member 5 isoform X17 [Callithrix jacchus]	Callithrix jacchus	1291	2210	0.91	0	91.46	1125	XP_035111108.1
pleckstrin homology domain-containing family A member 5 isoform X12 [Callithrix jacchus]	Callithrix jacchus	1289	2330	0.95	0	91.46	1188	XP_035111101.1
pleckstrin homology domain-containing family A member 5 isoform X7 [Ornithorhynchus anatinus]	Ornithorhynchus anatinus	1288	1288	0.92	0	57.48	1149	XP_039767194.1
pleckstrin homology domain-containing family A member 5 isoform X8 [Ornithorhynchus anatinus]	Ornithorhynchus anatinus	1286	1286	0.91	0	57.68	1136	XP_039767195.1
PREDICTED: pleckstrin homology domain-containing family A member 5 isoform X12 [Panthera pardus]	Panthera pardus	1283	2165	0.91	0	90.28	1124	XP_019307675.1
pleckstrin homology domain-containing family A member 5 isoform X26 [Callithrix jacchus]	Callithrix jacchus	1282	1282	0.48	0	97.27	635	XP_035111118.1
pleckstrin homology domain-containing family A member 5 isoform X34 [Canis lupus familiaris]	Canis lupus familiaris	1273	2155	0.91	0	87.11	1151	XP_038315798.1
pleckstrin homology domain-containing family A member 5 isoform X18 [Callithrix jacchus]	Callithrix jacchus	1271	2189	0.91	0	90.57	1119	XP_035111109.1
pleckstrin homology domain-containing family A member 5 isoform X32 [Canis lupus familiaris]	Canis lupus familiaris	1270	2279	0.95	0	87.11	1214	XP_022266850.1
pleckstrin homology domain-containing family A member 5 isoform X13 [Callithrix jacchus]	Callithrix jacchus	1269	2309	0.93	0	93.63	1182	XP_035111102.1
pleckstrin homology domain-containing family A member 5 isoform X12 [Canis lupus familiaris]	Canis lupus familiaris	1268	2120	0.88	0	89.69	1098	XP_038294785.1
pleckstrin homology domain-containing family A member 5 isoform X11 [Canis lupus familiaris]	Canis lupus familiaris	1268	2149	0.91	0	89.69	1118	XP_038294784.1
pleckstrin homology domain-containing family A member 5 isoform X14 [Pan troglodytes]	Pan troglodytes	1265	2349	0.9	0	99.83	1159	XP_016778536.1
pleckstrin homology domain-containing family A member 5 isoform X9 [Canis lupus familiaris]	Canis lupus familiaris	1263	2270	0.95	0	89.69	1181	XP_038294782.1
PREDICTED: pleckstrin homology domain-containing family A member 5 isoform X13 [Panthera pardus]	Panthera pardus	1262	2143	0.91	0	89.4	1118	XP_019307676.1
pleckstrin homology domain-containing family A member 5 isoform X10 [Macaca mulatta]	Macaca mulatta	1256	2332	0.9	0	98.99	1155	XP_028685132.1
pleckstrin homology domain-containing family A member 5 isoform X10 [Canis lupus familiaris]	Canis lupus familiaris	1252	2134	0.91	0	86.26	1145	XP_038294783.1
pleckstrin homology domain-containing family A member 5 isoform X20 [Sus scrofa]	Sus scrofa	1251	2074	0.88	0	88.51	1105	XP_020947938.1
pleckstrin homology domain-containing family A member 5 isoform X18 [Sus scrofa]	Sus scrofa	1251	2104	0.91	0	88.51	1117	XP_020947936.1
pleckstrin homology domain-containing family A member 5 isoform X2 [Canis lupus familiaris]	Canis lupus familiaris	1249	2258	0.95	0	86.26	1208	XP_038294779.1
pleckstrin homology domain-containing family A member 5 isoform X2 [Tursiops truncatus]	Tursiops truncatus	1241	2112	0.91	0	87.78	1118	XP_019792247.1
pleckstrin homology domain-containing family A member 5 isoform X12 [Bos taurus]	Bos taurus	1238	2096	0.91	0	85.29	1146	XP_024848380.1
pleckstrin homology domain-containing family A member 5 isoform X29 [Rattus norvegicus]	Rattus norvegicus	1231	1231	0.53	0	86.22	657	XP_017447952.1
pleckstrin homology domain-containing family A member 5 isoform X7 [Tursiops truncatus]	Tursiops truncatus	1231	1231	0.48	0	93.41	616	XP_019792302.1
pleckstrin homology domain-containing family A member 5 isoform X6 [Tursiops truncatus]	Tursiops truncatus	1231	1231	0.48	0	93.41	620	XP_019792295.1
pleckstrin homology domain-containing family A member 5 isoform X22 [Rattus norvegicus]	Rattus norvegicus	1222	1949	0.89	0	89.13	1121	XP_038962970.1
pleckstrin homology domain-containing family A member 5 isoform X17 [Rattus norvegicus]	Rattus norvegicus	1222	2048	0.93	0	89.13	1184	XP_008761582.1
pleckstrin homology domain-containing family A member 5 isoform X34 [Mus musculus]	Mus musculus	1217	1917	0.86	0	88.82	1089	XP_006506946.1
pleckstrin homology domain-containing family A member 5 isoform X28 [Mus musculus]	Mus musculus	1217	2019	0.91	0	88.82	1152	XP_006506941.1
pleckstrin homology domain-containing family A member 5 isoform X31 [Mus musculus]	Mus musculus	1216	1954	0.89	0	88.82	1109	XP_030110940.1
pleckstrin homology domain-containing family A member 5 isoform X30 [Mus musculus]	Mus musculus	1215	1950	0.89	0	88.82	1110	XP_006506943.1
pleckstrin homology domain-containing family A member 5 isoform X22 [Mus musculus]	Mus musculus	1214	2052	0.93	0	88.82	1172	XP_006506937.1
pleckstrin homology domain-containing family A member 5 isoform X21 [Mus musculus]	Mus musculus	1213	2048	0.93	0	88.82	1173	XP_006506936.1
pleckstrin homology domain-containing family A member 5 isoform X23 [Rattus norvegicus]	Rattus norvegicus	1201	1927	0.89	0	88.2	1115	XP_008761584.1
pleckstrin homology domain-containing family A member 5 isoform X18 [Rattus norvegicus]	Rattus norvegicus	1201	2027	0.93	0	88.2	1178	XP_038962967.1
pleckstrin homology domain-containing family A member 5 isoform X33 [Mus musculus]	Mus musculus	1195	1933	0.89	0	87.89	1103	XP_006506945.1
pleckstrin homology domain-containing family A member 5 isoform X29 [Mus musculus]	Mus musculus	1195	1997	0.91	0	87.89	1146	XP_036021634.1
pleckstrin homology domain-containing family A member 5 isoform X32 [Mus musculus]	Mus musculus	1194	1929	0.89	0	87.89	1104	XP_006506944.1
pleckstrin homology domain-containing family A member 5 isoform X24 [Mus musculus]	Mus musculus	1193	2032	0.93	0	87.89	1166	XP_030110938.1
pleckstrin homology domain-containing family A member 5 isoform X23 [Mus musculus]	Mus musculus	1193	2028	0.93	0	87.89	1167	XP_036021632.1
pleckstrin homology domain-containing family A member 5 isoform X10 [Sarcophilus harrisii]	Sarcophilus harrisii	1164	2062	0.98	0	84.78	1197	XP_031794252.1
pleckstrin homology domain-containing family A member 5 isoform X9 [Phascolarctos cinereus]	Phascolarctos cinereus	1161	2048	0.95	0	82.03	1196	XP_020849842.1
pleckstrin homology domain-containing family A member 5 isoform X16 [Phascolarctos cinereus]	Phascolarctos cinereus	1158	1867	0.9	0	84.5	1119	XP_020849849.1
pleckstrin homology domain-containing family A member 5 isoform X17 [Sarcophilus harrisii]	Sarcophilus harrisii	1152	1152	0.48	0	87.14	643	XP_031794261.1
pleckstrin homology domain-containing family A member 5 isoform X24 [Sarcophilus harrisii]	Sarcophilus harrisii	1147	1834	0.98	0	83.85	1125	XP_031794269.1
pleckstrin homology domain-containing family A member 5 isoform X14 [Sarcophilus harrisii]	Sarcophilus harrisii	1146	1826	0.98	0	83.85	1128	XP_031794258.1
pleckstrin homology domain-containing family A member 5 isoform X18 [Pan troglodytes]	Pan troglodytes	1145	2209	0.87	0	98.94	1073	XP_016778540.1
pleckstrin homology domain-containing family A member 5 isoform X15 [Phascolarctos cinereus]	Phascolarctos cinereus	1144	1910	0.91	0	81.15	1124	XP_020849848.1
pleckstrin homology domain-containing family A member 5 isoform X13 [Sarcophilus harrisii]	Sarcophilus harrisii	1113	2009	0.9	0	87.21	1169	XP_031794257.1
pleckstrin homology domain-containing family A member 5 isoform X14 [Phascolarctos cinereus]	Phascolarctos cinereus	1109	1996	0.9	0	87.04	1168	XP_020849847.1
pleckstrin homology domain-containing family A member 5 isoform X13 [Macaca mulatta]	Macaca mulatta	1108	2164	0.87	0	96.29	1069	XP_028685135.1
pleckstrin homology domain-containing family A member 5 isoform X17 [Phascolarctos cinereus]	Phascolarctos cinereus	1107	1808	0.83	0	87.04	1091	XP_020849850.1
pleckstrin homology domain-containing family A member 5 isoform X15 [Sus scrofa]	Sus scrofa	1106	1958	0.85	0	87.4	1135	XP_020947933.1
pleckstrin homology domain-containing family A member 5 isoform X17 [Sus scrofa]	Sus scrofa	1106	1929	0.83	0	87.4	1123	XP_020947935.1
pleckstrin homology domain-containing family A member 5 isoform X12 [Sus scrofa]	Sus scrofa	1103	2057	0.9	0	87.4	1198	XP_020947930.1
pleckstrin homology domain-containing family A member 5 isoform X16 [Sus scrofa]	Sus scrofa	1085	1937	0.85	0	86.42	1129	XP_020947934.1
pleckstrin homology domain-containing family A member 5 isoform X19 [Sus scrofa]	Sus scrofa	1085	1907	0.83	0	86.42	1117	XP_020947937.1
pleckstrin homology domain containing, family A member 5, isoform CRA_a [Mus musculus]	Mus musculus	1080	1780	0.82	0	86.88	1026	EDL10606.1
pleckstrin homology domain containing, family A member 5, isoform CRA_b [Mus musculus]	Mus musculus	1078	1880	0.87	0	86.88	1089	EDL10607.1
PLEKHA5 isoform 7 [Pan troglodytes]	Pan troglodytes	1062	1998	0.8	0	91.58	979	PNI98265.1
pleckstrin homology domain containing, family A member 5, isoform CRA_c [Rattus norvegicus]	Rattus norvegicus	1053	1053	0.42	0	90.64	574	EDM01557.1
phosphoinositol 3-phosphate-binding protein-2-like protein [Rattus norvegicus]	Rattus norvegicus	1050	1050	0.42	0	90.64	574	AAM44231.1
pleckstrin homology domain-containing family A member 5 isoform X20 [Callithrix jacchus]	Callithrix jacchus	1041	2080	0.84	0	93.29	1073	XP_035111111.1
pleckstrin homology domain-containing family A member 5 isoform X12 [Microcebus murinus]	Microcebus murinus	1041	1908	0.86	0	81.92	1016	XP_020143197.1
pleckstrin homology domain-containing family A member 5 isoform X7 [Microcebus murinus]	Microcebus murinus	1039	2008	0.88	0	86.97	1079	XP_020143192.1
pleckstrin homology domain-containing family A member 5 isoform X13 [Microcebus murinus]	Microcebus murinus	1021	1888	0.86	0	80.94	1010	XP_020143198.1
pleckstrin homology domain-containing family A member 5 isoform X8 [Microcebus murinus]	Microcebus murinus	1019	1988	0.91	0	80.94	1073	XP_020143193.1
pleckstrin homology domain-containing family A member 5 isoform X8 [Bos taurus]	Bos taurus	1003	1964	0.87	0	82.78	1100	XP_024848374.1
pleckstrin homology domain-containing family A member 5 isoform X14 [Peromyscus maniculatus bairdii]	Peromyscus maniculatus bairdii	984	1746	0.82	0	86.36	991	XP_042130172.1
pleckstrin homology domain-containing family A member 5 isoform X4 [Peromyscus maniculatus bairdii]	Peromyscus maniculatus bairdii	982	1843	0.87	0	86.36	1054	XP_042130161.1
pleckstrin homology domain-containing family A member 5 isoform X12 [Peromyscus maniculatus bairdii]	Peromyscus maniculatus bairdii	982	1764	0.84	0	86.36	1011	XP_042130169.1
pleckstrin homology domain containing, family A member 5, isoform CRA_b [Rattus norvegicus]	Rattus norvegicus	972	1659	0.79	0	86.17	986	EDM01556.1
pleckstrin homology domain containing, family A member 5, isoform CRA_a [Rattus norvegicus]	Rattus norvegicus	971	1759	0.84	0	86.17	1049	EDM01555.1
pleckstrin homology domain-containing family A member 5 isoform X22 [Peromyscus maniculatus bairdii]	Peromyscus maniculatus bairdii	963	1726	0.82	0	85.23	985	XP_042130180.1
pleckstrin homology domain-containing family A member 5 isoform X15 [Peromyscus maniculatus bairdii]	Peromyscus maniculatus bairdii	962	1819	0.89	0	85.23	1113	XP_042130173.1
pleckstrin homology domain-containing family A member 5 isoform X21 [Peromyscus maniculatus bairdii]	Peromyscus maniculatus bairdii	961	1744	0.84	0	85.23	1005	XP_042130179.1
pleckstrin homology domain-containing family A member 5 isoform X13 [Peromyscus maniculatus bairdii]	Peromyscus maniculatus bairdii	961	1741	0.84	0	85.23	1006	XP_042130170.1
pleckstrin homology domain-containing family A member 5 isoform X19 [Peromyscus maniculatus bairdii]	Peromyscus maniculatus bairdii	960	1842	0.89	0	85.23	1068	XP_042130177.1
Plekha5 protein [Mus musculus]	Mus musculus	815	1147	0.56	0	79.48	708	AAH14853.1
pleckstrin homology domain-containing family A member 5 isoform X6 [Ornithorhynchus anatinus]	Ornithorhynchus anatinus	784	1343	0.95	0	60.1	1162	XP_039767193.1
PLEKHA5 isoform 5 [Pan troglodytes]	Pan troglodytes	780	1761	0.72	0	88.99	876	PNI98263.1
pleckstrin homology domain-containing family A member 5 isoform X10 [Ornithorhynchus anatinus]	Ornithorhynchus anatinus	696	1254	0.95	0	54.85	1127	XP_039767198.1
pleckstrin homology domain-containing family A member 5 isoform X38 [Mus musculus]	Mus musculus	694	1433	0.7	0	82.51	879	XP_036021635.1
pleckstrin homology domain-containing family A member 5 isoform X37 [Mus musculus]	Mus musculus	694	1431	0.7	0	82.51	880	XP_030110943.1
Plekha5 protein [Mus musculus]	Mus musculus	660	1408	0.69	0	82.47	853	AAH33481.1
pleckstrin homology domain-containing family A member 5 isoform X27 [Callithrix jacchus]	Callithrix jacchus	592	592	0.21	0	98.21	302	XP_035111119.1
PREDICTED: pleckstrin homology domain-containing family A member 6 isoform X9 [Panthera pardus]	Panthera pardus	566	566	0.99	2e-178	33.46	1279	XP_019288207.1
pleckstrin homology domain-containing family A member 6 isoform X13 [Canis lupus familiaris]	Canis lupus familiaris	566	566	0.99	2e-178	33.24	1281	XP_038319907.1
pleckstrin homology domain-containing family A member 6 isoform X2 [Mus musculus]	Mus musculus	558	558	0.99	3e-175	32.82	1277	XP_006529599.1
PREDICTED: pleckstrin homology domain-containing family A member 6 isoform X5 [Panthera pardus]	Panthera pardus	557	557	0.9	1e-174	34.07	1302	XP_019288173.1
PREDICTED: pleckstrin homology domain-containing family A member 6 isoform X7 [Panthera pardus]	Panthera pardus	553	553	0.99	2e-173	32.97	1299	XP_019288191.1
pleckstrin homology domain-containing family A member 6 isoform X6 [Rattus norvegicus]	Rattus norvegicus	553	553	0.9	2e-173	34.11	1275	XP_038947224.1
PLEKHA5 isoform 3 [Pan troglodytes]	Pan troglodytes	521	776	0.31	1e-172	97.84	399	PNI98261.1
pleckstrin homology domain-containing family A member 6 isoform X6 [Macaca mulatta]	Macaca mulatta	547	547	0.9	5e-171	34.03	1277	XP_014975142.2
pleckstrin homology domain-containing family A member 6 isoform X3 [Mus musculus]	Mus musculus	546	546	0.97	5e-171	32.55	1276	XP_017175990.1
pleckstrin homology domain-containing family A member 6 isoform X5 [Macaca mulatta]	Macaca mulatta	546	546	0.9	9e-171	34.09	1278	XP_028708006.1
PREDICTED: pleckstrin homology domain-containing family A member 6 isoform X6 [Panthera pardus]	Panthera pardus	546	546	0.97	2e-170	32.49	1301	XP_019288182.1
PREDICTED: pleckstrin homology domain-containing family A member 6 isoform X1 [Panthera pardus]	Panthera pardus	546	546	0.99	2e-170	32.44	1322	XP_019288146.1
pleckstrin homology domain-containing family A member 6 isoform X1 [Mus musculus]	Mus musculus	545	545	0.99	3e-170	32.35	1297	XP_006529597.1
pleckstrin homology domain-containing family A member 6 isoform X4 [Pan troglodytes]	Pan troglodytes	543	543	0.9	8e-170	33.82	1277	XP_016792197.1
pleckstrin homology domain-containing family A member 6 isoform X4 [Callithrix jacchus]	Callithrix jacchus	543	543	0.9	1e-169	33.68	1277	XP_008983739.3
PREDICTED: pleckstrin homology domain-containing family A member 6 isoform X3 [Panthera pardus]	Panthera pardus	544	544	0.99	2e-169	32.39	1321	XP_019288159.1
pleckstrin homology domain-containing family A member 5 isoform X28 [Callithrix jacchus]	Callithrix jacchus	505	505	0.18	1e-168	99.16	245	XP_035111120.1
pleckstrin homology domain-containing family A member 6 isoform X2 [Rattus norvegicus]	Rattus norvegicus	541	541	0.9	2e-168	33.57	1295	XP_038947220.1
pleckstrin homology domain-containing family A member 6 isoform X5 [Microcebus murinus]	Microcebus murinus	536	536	0.9	9e-167	33.66	1289	XP_020140029.1
pleckstrin homology domain-containing family A member 6 isoform X7 [Macaca mulatta]	Macaca mulatta	535	535	0.97	1e-166	32.32	1277	XP_014975055.2
pleckstrin homology domain-containing family A member 6 isoform X7 [Microcebus murinus]	Microcebus murinus	535	535	0.9	1e-166	33.66	1278	XP_012614446.1
pleckstrin homology domain-containing family A member 5 isoform X8 [Tursiops truncatus]	Tursiops truncatus	499	499	0.18	2e-166	97.06	245	XP_019792313.1
pleckstrin homology domain-containing family A member 6 isoform X3 [Macaca mulatta]	Macaca mulatta	534	534	0.9	4e-166	33.49	1297	XP_028707996.1
pleckstrin homology domain-containing family A member 6 isoform X2 [Macaca mulatta]	Macaca mulatta	534	534	0.9	6e-166	33.41	1297	XP_014975132.2
pleckstrin homology domain-containing family A member 6 isoform X1 [Macaca mulatta]	Macaca mulatta	533	533	0.9	9e-166	33.54	1298	XP_014975127.2
pleckstrin homology domain-containing family A member 6 isoform X5 [Pan troglodytes]	Pan troglodytes	533	533	0.97	1e-165	32.22	1276	XP_016792204.1
pleckstrin homology domain-containing family A member 6 isoform X5 [Callithrix jacchus]	Callithrix jacchus	532	532	0.97	1e-165	31.95	1276	XP_035136797.1
pleckstrin homology domain-containing family A member 6 isoform X6 [Callithrix jacchus]	Callithrix jacchus	531	531	0.97	3e-165	31.93	1275	XP_035136798.1
pleckstrin homology domain-containing family A member 6 isoform X2 [Pan troglodytes]	Pan troglodytes	531	531	0.9	4e-165	33.31	1296	XP_016792188.1
pleckstrin homology domain-containing family A member 6 isoform X2 [Callithrix jacchus]	Callithrix jacchus	531	531	0.9	4e-165	33.12	1296	XP_017822075.2
pleckstrin homology domain-containing family A member 6 isoform X1 [Callithrix jacchus]	Callithrix jacchus	531	531	0.9	6e-165	33.15	1297	XP_008983737.3
pleckstrin homology domain-containing family A member 6 isoform X1 [Pan troglodytes]	Pan troglodytes	531	531	0.9	6e-165	33.28	1297	XP_016792182.1
pleckstrin homology domain-containing family A member 6 isoform X1 [Phascolarctos cinereus]	Phascolarctos cinereus	527	527	0.9	3e-163	32.58	1317	XP_020858614.1
pleckstrin homology domain-containing family A member 6 isoform X8 [Microcebus murinus]	Microcebus murinus	525	525	0.97	6e-163	32.07	1277	XP_012614455.1
pleckstrin homology domain-containing family A member 6 isoform X3 [Microcebus murinus]	Microcebus murinus	523	523	0.9	4e-162	33.12	1298	XP_012614419.1
pleckstrin homology domain-containing family A member 6 isoform X1 [Microcebus murinus]	Microcebus murinus	523	523	0.9	6e-162	33.12	1309	XP_020140026.1
pleckstrin homology domain-containing family A member 6 isoform X14 [Canis lupus familiaris]	Canis lupus familiaris	518	518	0.99	2e-160	31.82	1274	XP_038319908.1
pleckstrin homology domain-containing family A member 6 isoform X1 [Sus scrofa]	Sus scrofa	506	506	0.81	6e-158	34.42	1067	XP_020918873.1
pleckstrin homology domain-containing family A member 6 isoform X4 [Mus musculus]	Mus musculus	511	511	0.99	7e-158	31.42	1270	XP_036020604.1
pleckstrin homology domain-containing family A member 6 isoform X5 [Mus musculus]	Mus musculus	510	510	0.97	1e-157	31.73	1258	XP_036020605.1
pleckstrin homology domain-containing family A member 6 isoform X2 [Sus scrofa]	Sus scrofa	504	504	0.81	2e-157	34.36	1066	XP_020918874.1
PREDICTED: pleckstrin homology domain-containing family A member 6 isoform X8 [Panthera pardus]	Panthera pardus	509	509	0.9	6e-157	32.45	1295	XP_019288197.1
pleckstrin homology domain-containing family A member 6 isoform X8 [Macaca mulatta]	Macaca mulatta	498	498	0.9	1e-152	32.28	1271	XP_028708011.1
pleckstrin homology domain-containing family A member 6 isoform X6 [Sus scrofa]	Sus scrofa	489	489	0.68	3e-152	35.48	1017	XP_020918878.1
pleckstrin homology domain-containing family A member 6 isoform X7 [Callithrix jacchus]	Callithrix jacchus	496	496	0.9	5e-152	32.04	1270	XP_008983741.3
pleckstrin homology domain-containing family A member 6 isoform X6 [Pan troglodytes]	Pan troglodytes	495	495	0.9	1e-151	32.01	1270	XP_016792206.1
pleckstrin homology domain-containing family A member 6 isoform X6 [Microcebus murinus]	Microcebus murinus	490	490	0.9	8e-150	32.09	1282	XP_020140030.1
PREDICTED: pleckstrin homology domain-containing family A member 6 isoform X12 [Panthera pardus]	Panthera pardus	487	561	0.89	9e-149	34.86	1272	XP_019288236.1
pleckstrin homology domain-containing family A member 6 isoform X10 [Macaca mulatta]	Macaca mulatta	485	551	0.8	3e-148	35.3	1248	XP_028708016.1
pleckstrin homology domain-containing family A member 6 isoform X10 [Callithrix jacchus]	Callithrix jacchus	483	548	0.8	2e-147	34.8	1247	XP_008983744.3
pleckstrin homology domain-containing family A member 6 isoform X9 [Pan troglodytes]	Pan troglodytes	483	550	0.8	2e-147	34.94	1247	XP_016792223.1
PREDICTED: pleckstrin homology domain-containing family A member 6 isoform X18 [Panthera pardus]	Panthera pardus	481	481	0.85	3e-147	33.47	1217	XP_019288324.1
pleckstrin homology domain-containing family A member 6 isoform X3 [Peromyscus maniculatus bairdii]	Peromyscus maniculatus bairdii	480	480	0.94	8e-147	31.83	1217	XP_015842210.2
pleckstrin homology domain-containing family A member 6 isoform X2 [Canis lupus familiaris]	Canis lupus familiaris	479	479	0.98	1e-145	31.55	1287	XP_038304150.1
pleckstrin homology domain-containing family A member 6 isoform X4 [Sus scrofa]	Sus scrofa	470	470	0.81	1e-144	33.19	1040	XP_020918876.1
pleckstrin homology domain-containing family A member 6 isoform X12 [Microcebus murinus]	Microcebus murinus	474	548	0.8	7e-144	34.55	1259	XP_020140034.1
pleckstrin homology domain-containing family A member 7 isoform X13 [Pan troglodytes]	Pan troglodytes	471	560	0.84	1e-143	34.83	1189	XP_016775982.1
pleckstrin homology domain-containing family A member 7 isoform X2 [Mus musculus]	Mus musculus	474	585	1	3e-143	33.6	1359	XP_017177675.1
pleckstrin homology domain containing, family A member 6, isoform CRA_a [Mus musculus]	Mus musculus	471	471	0.94	3e-143	31.74	1215	EDL39654.1
pleckstrin homology domain-containing family A member 7 isoform X9 [Pan troglodytes]	Pan troglodytes	471	560	0.84	1e-142	34.83	1312	XP_016775978.1
pleckstrin homology domain-containing family A member 7 isoform X4 [Pan troglodytes]	Pan troglodytes	471	571	0.97	2e-142	34.83	1339	XP_016775973.1
pleckstrin homology domain-containing family A member 6 isoform X12 [Canis lupus familiaris]	Canis lupus familiaris	470	470	0.99	2e-142	31.01	1283	XP_038319906.1
pleckstrin homology domain-containing family A member 6 isoform X4 [Peromyscus maniculatus bairdii]	Peromyscus maniculatus bairdii	468	468	0.92	3e-142	31.45	1216	XP_015842211.2
pleckstrin homology domain-containing family A member 7 isoform X3 [Pan troglodytes]	Pan troglodytes	471	571	0.98	3e-142	34.83	1357	XP_016775972.1
pleckstrin homology domain-containing family A member 6 isoform X1 [Peromyscus maniculatus bairdii]	Peromyscus maniculatus bairdii	468	468	0.94	5e-142	31.35	1237	XP_015842207.2
pleckstrin homology domain-containing family A member 7 isoform X2 [Pan troglodytes]	Pan troglodytes	471	577	0.99	5e-142	34.83	1364	XP_016775971.1
pleckstrin homology domain-containing family A member 7 isoform X1 [Pan troglodytes]	Pan troglodytes	471	576	0.99	5e-142	34.83	1365	XP_016775970.1
pleckstrin homology domain-containing family A member 6 isoform X5 [Canis lupus familiaris]	Canis lupus familiaris	467	467	0.94	1e-141	31.52	1249	XP_038319910.1
pleckstrin homology domain-containing family A member 6 isoform X5 [Canis lupus familiaris]	Canis lupus familiaris	466	466	0.94	3e-141	31.52	1249	XP_038304153.1
pleckstrin homology domain-containing family A member 6 isoform X1 [Gorilla gorilla gorilla]	Gorilla gorilla gorilla	466	466	0.85	3e-141	32.96	1225	XP_030869894.1
pleckstrin homology domain-containing family A member 6 isoform X9 [Callithrix jacchus]	Callithrix jacchus	465	465	0.9	9e-141	31.27	1250	XP_008983743.3
pleckstrin homology domain-containing family A member 5 isoform X9 [Tursiops truncatus]	Tursiops truncatus	429	429	0.15	1e-140	97.06	205	XP_019792319.1
PREDICTED: pleckstrin homology domain-containing family A member 6 isoform X13 [Panthera pardus]	Panthera pardus	464	464	0.99	2e-140	30.53	1272	XP_019288247.1
pleckstrin homology domain-containing family A member 6 isoform X4 [Rattus norvegicus]	Rattus norvegicus	463	463	0.99	5e-140	31.13	1282	XP_038947222.1
pleckstrin homology domain-containing family A member 6 isoform X2 [Phascolarctos cinereus]	Phascolarctos cinereus	461	461	0.9	5e-139	30.85	1299	XP_020858615.1
PREDICTED: pleckstrin homology domain-containing family A member 6 isoform X15 [Panthera pardus]	Panthera pardus	460	460	0.94	6e-139	31.2	1260	XP_019288263.1
pleckstrin homology domain-containing family A member 5 isoform X9 [Ornithorhynchus anatinus]	Ornithorhynchus anatinus	427	427	0.17	6e-139	80.52	251	XP_039767196.1
pleckstrin homology domain-containing family A member 6 isoform X4 [Microcebus murinus]	Microcebus murinus	460	460	0.9	9e-139	31.61	1291	XP_020140028.1
PREDICTED: pleckstrin homology domain-containing family A member 6 isoform X14 [Panthera pardus]	Panthera pardus	459	459	0.85	1e-138	32.32	1259	XP_019288255.1
pleckstrin homology domain-containing family A member 6 isoform X4 [Sarcophilus harrisii]	Sarcophilus harrisii	458	458	0.87	2e-138	31.57	1233	XP_031793053.1
pleckstrin homology domain-containing family A member 6 isoform X9 [Peromyscus maniculatus bairdii]	Peromyscus maniculatus bairdii	457	457	0.94	2e-138	30.68	1187	XP_015842216.2
PREDICTED: pleckstrin homology domain-containing family A member 6 isoform X4 [Panthera pardus]	Panthera pardus	459	459	0.9	3e-138	31.5	1304	XP_019288164.1
pleckstrin homology domain-containing family A member 6 isoform X11 [Peromyscus maniculatus bairdii]	Peromyscus maniculatus bairdii	456	456	0.94	9e-138	31.01	1235	XP_015842218.1
pleckstrin homology domain-containing family A member 6 isoform X13 [Microcebus murinus]	Microcebus murinus	456	456	0.85	2e-137	32.36	1249	XP_020140035.1
pleckstrin homology domain-containing family A member 6 isoform X12 [Macaca mulatta]	Macaca mulatta	454	454	0.85	4e-137	32.52	1236	XP_028708030.1
pleckstrin homology domain-containing family A member 6 isoform X13 [Rattus norvegicus]	Rattus norvegicus	454	454	0.85	8e-137	32.31	1233	XP_038947231.1
pleckstrin homology domain-containing family A member 6 isoform X11 [Pan troglodytes]	Pan troglodytes	453	453	0.85	1e-136	32.19	1243	XP_016792234.1
pleckstrin homology domain-containing family A member 6 isoform X15 [Rattus norvegicus]	Rattus norvegicus	452	452	0.85	2e-136	32.36	1220	XP_038947233.1
pleckstrin homology domain-containing family A member 6 isoform X11 [Macaca mulatta]	Macaca mulatta	452	452	0.85	2e-136	32.55	1246	XP_028708025.1
pleckstrin homology domain-containing family A member 6 isoform X5 [Rattus norvegicus]	Rattus norvegicus	453	453	0.92	4e-136	31.32	1281	XP_038947223.1
pleckstrin homology domain-containing family A member 6 isoform X12 [Pan troglodytes]	Pan troglodytes	452	452	0.85	5e-136	32.24	1235	XP_016792237.1
pleckstrin homology domain-containing family A member 6 isoform X10 [Pan troglodytes]	Pan troglodytes	451	451	0.85	7e-136	32.27	1245	XP_016792229.1
pleckstrin homology domain-containing family A member 6 isoform 1 [Mus musculus]	Mus musculus	449	449	0.82	1e-135	32.84	1173	NP_891846.1
pleckstrin homology domain-containing family A member 6 isoform X1 [Rattus norvegicus]	Rattus norvegicus	452	452	0.99	2e-135	30.68	1302	XP_038947219.1
pleckstrin homology domain-containing family A member 6 isoform X12 [Callithrix jacchus]	Callithrix jacchus	450	450	0.85	2e-135	32.02	1235	XP_008983748.2
pleckstrin homology domain-containing family A member 5 isoform X18 [Sarcophilus harrisii]	Sarcophilus harrisii	415	415	0.15	4e-135	93.63	210	XP_031794262.1
pleckstrin homology domain-containing family A member 7 isoform X5 [Pan troglodytes]	Pan troglodytes	451	556	0.99	8e-135	34.22	1338	XP_016775974.1
pleckstrin homology domain-containing family A member 6 isoform X8 [Canis lupus familiaris]	Canis lupus familiaris	447	447	0.91	9e-135	31.11	1197	XP_038319913.1
pleckstrin homology domain-containing family A member 6 isoform X11 [Callithrix jacchus]	Callithrix jacchus	448	448	0.85	1e-134	32.05	1245	XP_035136800.1
pleckstrin homology domain-containing family A member 6 isoform X8 [Canis lupus familiaris]	Canis lupus familiaris	447	447	0.91	1e-134	31.11	1197	XP_038304156.1
pleckstrin homology domain-containing family A member 6 isoform X5 [Sarcophilus harrisii]	Sarcophilus harrisii	446	446	0.92	4e-134	30.28	1232	XP_031793054.1
pleckstrin homology domain-containing family A member 6 isoform X4 [Macaca mulatta]	Macaca mulatta	447	447	0.9	4e-134	31.27	1280	XP_028707999.1
pleckstrin homology domain-containing family A member 7 isoform X7 [Macaca mulatta]	Macaca mulatta	448	552	0.99	4e-134	32.89	1325	XP_028689442.1
pleckstrin homology domain-containing family A member 6 isoform X6 [Peromyscus maniculatus bairdii]	Peromyscus maniculatus bairdii	446	446	0.94	5e-134	31.04	1208	XP_015842213.2
PLEKHA6 isoform 5 [Pan troglodytes]	Pan troglodytes	445	445	0.82	5e-134	32.66	1172	PNJ00566.1
pleckstrin homology domain-containing family A member 7 isoform X6 [Mus musculus]	Mus musculus	448	558	1	6e-134	32.35	1319	XP_030098362.1
pleckstrin homology domain-containing family A member 6 isoform X2 [Sarcophilus harrisii]	Sarcophilus harrisii	446	446	0.87	1e-133	31.08	1252	XP_031793051.1
pleckstrin homology domain-containing family A member 6 [Rattus rattus]	Rattus rattus	444	444	0.82	1e-133	32.78	1169	XP_032770882.1
pleckstrin homology domain-containing family A member 7 isoform X6 [Pan troglodytes]	Pan troglodytes	447	551	0.99	2e-133	33.09	1325	XP_016775975.1
pleckstrin homology domain-containing family A member 6 isoform X3 [Pan troglodytes]	Pan troglodytes	446	446	0.9	2e-133	31.01	1279	XP_016792192.1
pleckstrin homology domain-containing family A member 6 isoform X3 [Callithrix jacchus]	Callithrix jacchus	446	446	0.9	2e-133	30.88	1279	XP_008983738.3
pleckstrin homology domain-containing family A member 6 isoform X4 [Phascolarctos cinereus]	Phascolarctos cinereus	445	445	0.85	2e-133	31.45	1255	XP_020858617.1
pleckstrin homology domain-containing family A member 6 isoform X1 [Sarcophilus harrisii]	Sarcophilus harrisii	445	445	0.87	2e-133	31.06	1253	XP_031793050.1
pleckstrin homology domain-containing family A member 6 isoform X9 [Microcebus murinus]	Microcebus murinus	444	444	0.85	2e-133	31.96	1243	XP_020140031.1
pleckstrin homology domain-containing family A member 6 isoform X14 [Microcebus murinus]	Microcebus murinus	444	444	0.85	3e-133	31.99	1247	XP_020140036.1
pleckstrin homology domain-containing family A member 6 isoform X15 [Microcebus murinus]	Microcebus murinus	444	444	0.85	4e-133	31.99	1238	XP_020140037.1
pleckstrin homology domain-containing family A member 7 isoform X2 [Sarcophilus harrisii]	Sarcophilus harrisii	445	521	0.98	8e-133	35.3	1343	XP_031797939.1
pleckstrin homology domain-containing family A member 6 isoform X2 [Microcebus murinus]	Microcebus murinus	443	443	0.85	1e-132	32.02	1257	XP_020140027.1
pleckstrin homology domain-containing family A member 6 isoform X16 [Callithrix jacchus]	Callithrix jacchus	441	441	0.82	2e-132	32.37	1172	XP_035136805.1
pleckstrin homology domain-containing family A member 7 isoform X14 [Sus scrofa]	Sus scrofa	440	532	0.83	2e-132	33.08	1148	XP_020938952.1
pleckstrin homology domain-containing family A member 7 isoform X12 [Bos taurus]	Bos taurus	438	532	0.83	8e-132	33.65	1144	XP_024831564.1
pleckstrin homology domain-containing family A member 7 isoform X6 [Sus scrofa]	Sus scrofa	441	540	0.95	1e-131	33.08	1294	XP_020938942.1
pleckstrin homology domain-containing family A member 7 isoform X3 [Sus scrofa]	Sus scrofa	441	541	0.96	1e-131	33.08	1298	XP_020938939.1
pleckstrin homology domain-containing family A member 7 isoform X5 [Sus scrofa]	Sus scrofa	441	543	0.96	2e-131	33.08	1294	XP_020938941.1
pleckstrin homology domain-containing family A member 7 isoform X1 [Sus scrofa]	Sus scrofa	440	546	0.98	4e-131	33.08	1324	XP_020938937.1
PREDICTED: pleckstrin homology domain-containing family A member 6 isoform X2 [Panthera pardus]	Panthera pardus	438	438	0.82	4e-131	32.04	1218	XP_019288154.1
pleckstrin homology domain-containing family A member 7 isoform X2 [Sus scrofa]	Sus scrofa	440	546	0.98	5e-131	33.08	1320	XP_020938938.1
pleckstrin homology domain-containing family A member 6 isoform X5 [Peromyscus maniculatus bairdii]	Peromyscus maniculatus bairdii	437	437	0.94	5e-131	30.44	1210	XP_015842212.2
pleckstrin homology domain-containing family A member 7 isoform X4 [Bos taurus]	Bos taurus	437	541	0.95	2e-130	33.65	1290	XP_024831556.1
pleckstrin homology domain-containing family A member 7 isoform X2 [Bos taurus]	Bos taurus	437	542	0.96	3e-130	33.65	1294	XP_024831554.1
pleckstrin homology domain-containing family A member 6 isoform X15 [Macaca mulatta]	Macaca mulatta	435	435	0.82	3e-130	32.36	1194	XP_028708039.1
pleckstrin homology domain-containing family A member 7 isoform X1 [Bos taurus]	Bos taurus	437	547	0.98	4e-130	33.65	1320	XP_024831551.1
pleckstrin homology domain-containing family A member 6 isoform X2 [Gorilla gorilla gorilla]	Gorilla gorilla gorilla	434	434	0.82	7e-130	32.21	1193	XP_030869896.1
pleckstrin homology domain-containing family A member 6 isoform X15 [Peromyscus maniculatus bairdii]	Peromyscus maniculatus bairdii	433	433	0.91	1e-129	30.82	1193	XP_015842223.1
pleckstrin homology domain-containing family A member 6 isoform X6 [Ornithorhynchus anatinus]	Ornithorhynchus anatinus	433	433	0.85	2e-129	31.68	1215	XP_028924411.2
pleckstrin homology domain-containing family A member 6 isoform X4 [Ornithorhynchus anatinus]	Ornithorhynchus anatinus	434	434	0.85	2e-129	31.79	1222	XP_028924409.2
pleckstrin homology domain-containing family A member 6 isoform X14 [Pan troglodytes]	Pan troglodytes	432	432	0.82	2e-129	32.07	1193	XP_016792251.1
pleckstrin homology domain-containing family A member 7 isoform X1 [Tursiops truncatus]	Tursiops truncatus	433	534	0.97	5e-129	31.61	1269	XP_033718478.1
pleckstrin homology domain-containing family A member 6 isoform X17 [Rattus norvegicus]	Rattus norvegicus	431	431	0.82	5e-129	32.14	1191	XP_038947235.1
pleckstrin homology domain-containing family A member 6 isoform X3 [Canis lupus familiaris]	Canis lupus familiaris	432	432	0.98	2e-128	29.96	1280	XP_038304151.1
pleckstrin homology domain-containing family A member 6 isoform X14 [Callithrix jacchus]	Callithrix jacchus	429	429	0.82	3e-128	31.84	1193	XP_008983750.2
pleckstrin homology domain-containing family A member 7 isoform X15 [Macaca mulatta]	Macaca mulatta	429	517	0.84	5e-128	31.79	1186	XP_028689449.1
pleckstrin homology domain-containing family A member 7 isoform X9 [Macaca mulatta]	Macaca mulatta	429	522	0.9	4e-127	31.79	1286	XP_028689444.1
pleckstrin homology domain-containing family A member 7 isoform X4 [Macaca mulatta]	Macaca mulatta	429	527	0.97	7e-127	31.69	1336	XP_028689439.1
pleckstrin homology domain-containing family A member 7 isoform X3 [Macaca mulatta]	Macaca mulatta	429	525	0.96	7e-127	31.69	1338	XP_028689438.1
pleckstrin homology domain-containing family A member 7 isoform X2 [Macaca mulatta]	Macaca mulatta	428	533	0.99	1e-126	31.69	1361	XP_028689437.1
pleckstrin homology domain-containing family A member 7 isoform X1 [Macaca mulatta]	Macaca mulatta	428	531	0.99	2e-126	31.69	1362	XP_028689436.1
pleckstrin homology domain-containing family A member 6 isoform X3 [Sus scrofa]	Sus scrofa	421	421	0.81	2e-126	32.19	1049	XP_020918875.1
pleckstrin homology domain-containing family A member 6 isoform X8 [Sarcophilus harrisii]	Sarcophilus harrisii	423	423	0.84	1e-125	30.85	1211	XP_031793057.1
pleckstrin homology domain-containing family A member 6 isoform X6 [Phascolarctos cinereus]	Phascolarctos cinereus	422	422	0.82	2e-125	31.26	1213	XP_020858619.1
pleckstrin homology domain-containing family A member 6 isoform X17 [Microcebus murinus]	Microcebus murinus	422	422	0.82	2e-125	31.81	1205	XP_020140039.1
pleckstrin homology domain-containing family A member 6 isoform X1 [Ornithorhynchus anatinus]	Ornithorhynchus anatinus	421	421	0.85	7e-125	31.27	1242	XP_028924406.1
pleckstrin homology domain-containing family A member 6 isoform X2 [Ornithorhynchus anatinus]	Ornithorhynchus anatinus	421	421	0.85	9e-125	31.15	1235	XP_028924407.2
pleckstrin homology domain-containing family A member 6 isoform X5 [Ornithorhynchus anatinus]	Ornithorhynchus anatinus	421	421	0.85	1e-124	31.27	1221	XP_039768705.1
pleckstrin homology domain-containing family A member 6 isoform X7 [Sarcophilus harrisii]	Sarcophilus harrisii	420	420	0.87	1e-124	30.26	1221	XP_031793056.1
pleckstrin homology domain-containing family A member 6 isoform X7 [Rattus norvegicus]	Rattus norvegicus	416	416	0.85	7e-123	31.28	1275	XP_038947225.1
pleckstrin homology domain-containing family A member 7 isoform X4 [Ornithorhynchus anatinus]	Ornithorhynchus anatinus	416	523	0.9	8e-123	31.83	1244	XP_028915584.1
pleckstrin homology domain-containing family A member 7 isoform X8 [Pan troglodytes]	Pan troglodytes	415	519	0.95	4e-122	33.62	1315	XP_016775977.1
pleckstrin homology domain-containing family A member 5 isoform X10 [Tursiops truncatus]	Tursiops truncatus	377	377	0.15	8e-121	89.11	197	XP_019792325.1
pleckstrin homology domain-containing family A member 6 isoform X9 [Sus scrofa]	Sus scrofa	403	403	0.73	1e-120	32.98	963	XP_020918881.1
pleckstrin homology domain-containing family A member 6 isoform X6 [Sarcophilus harrisii]	Sarcophilus harrisii	409	409	0.87	2e-120	30	1226	XP_031793055.1
pleckstrin homology domain-containing family A member 7 isoform X1 [Ornithorhynchus anatinus]	Ornithorhynchus anatinus	407	514	0.9	1e-119	31.43	1263	XP_028915579.1
pleckstrin homology domain-containing family A member 7 isoform X2 [Ornithorhynchus anatinus]	Ornithorhynchus anatinus	407	513	0.9	2e-119	31.43	1262	XP_028915581.1
pleckstrin homology domain-containing family A member 7 isoform X3 [Ornithorhynchus anatinus]	Ornithorhynchus anatinus	407	512	0.9	2e-119	31.43	1262	XP_028915580.1
pleckstrin homology domain-containing family A member 6 isoform X17 [Pan troglodytes]	Pan troglodytes	404	404	0.78	2e-119	31.98	1142	XP_016792307.1
pleckstrin homology domain-containing family A member 7 isoform X10 [Sarcophilus harrisii]	Sarcophilus harrisii	406	482	0.89	4e-119	32.98	1280	XP_031797949.1
pleckstrin homology domain-containing family A member 7 isoform X6 [Sarcophilus harrisii]	Sarcophilus harrisii	407	483	0.98	4e-119	32.98	1303	XP_031797944.1
pleckstrin homology domain-containing family A member 6 isoform X11 [Sarcophilus harrisii]	Sarcophilus harrisii	403	403	0.63	1e-118	33.72	1183	XP_031793063.1
pleckstrin homology domain-containing family A member 6 isoform X8 [Ornithorhynchus anatinus]	Ornithorhynchus anatinus	398	398	0.82	9e-117	31.06	1200	XP_028924413.1
pleckstrin homology domain-containing family A member 6 isoform X11 [Microcebus murinus]	Microcebus murinus	398	398	0.9	2e-116	30.41	1262	XP_020140033.1
pleckstrin homology domain-containing family A member 6 isoform X10 [Sus scrofa]	Sus scrofa	390	390	0.7	3e-116	33.13	954	XP_020918882.1
pleckstrin homology domain-containing family A member 6 isoform X10 [Rattus norvegicus]	Rattus norvegicus	395	468	0.89	3e-115	32.55	1252	XP_038947228.1
pleckstrin homology domain-containing family A member 6 isoform X10 [Sarcophilus harrisii]	Sarcophilus harrisii	391	391	0.63	2e-114	32.96	1203	XP_031793062.1
pleckstrin homology domain-containing family A member 6 isoform X12 [Ornithorhynchus anatinus]	Ornithorhynchus anatinus	389	389	0.64	7e-114	33.6	1165	XP_028924423.2
PLEKHA7 isoform 7 [Pan troglodytes]	Pan troglodytes	387	387	0.89	7e-113	30.88	1191	PNI79152.1
pleckstrin homology domain-containing family A member 6 isoform X7 [Ornithorhynchus anatinus]	Ornithorhynchus anatinus	385	385	0.85	3e-112	30.19	1215	XP_039768706.1
pleckstrin homology domain-containing family A member 7 isoform X9 [Mus musculus]	Mus musculus	386	496	0.94	6e-112	32.06	1297	XP_017177681.1
pleckstrin homology domain-containing family A member 7 isoform X7 [Mus musculus]	Mus musculus	386	496	0.94	8e-112	32.06	1313	XP_017177679.1
pleckstrin homology domain-containing family A member 6 isoform X1 [Canis lupus familiaris]	Canis lupus familiaris	383	383	0.98	7e-111	29.34	1289	XP_038304149.1
Plekha5 protein [Mus musculus]	Mus musculus	367	1047	0.51	8e-111	68.4	645	AAH21505.1
pleckstrin homology domain-containing family A member 7 isoform X7 [Pan troglodytes]	Pan troglodytes	383	487	0.94	1e-110	33.01	1319	XP_016775976.1

## Sheet: Sauropsida
Description	Scientific Name	Max Score	Total Score	Query Cover	E value	Per. Ident	Acc. Len	Accession
pleckstrin homology domain-containing family A member 5 isoform X28 [Oxyura jamaicensis]	Oxyura jamaicensis	2014	2014	0.99	0	0.7785	1273	XP_035203722.1
pleckstrin homology domain-containing family A member 5 isoform X2 [Anas platyrhynchos]	Anas platyrhynchos	2014	2014	0.99	0	0.7786	1275	XP_027314613.1
pleckstrin homology domain-containing family A member 5 isoform X2 [Lonchura striata domestica]	Lonchura striata domestica	2011	2011	0.99	0	0.7774	1261	XP_021390808.1
pleckstrin homology domain-containing family A member 5 isoform X2 [Numida meleagris]	Numida meleagris	2009	2009	0.99	0	0.7808	1274	XP_021246694.1
pleckstrin homology domain-containing family A member 5 isoform X7 [Phasianus colchicus]	Phasianus colchicus	2009	2009	0.99	0	0.7792	1274	XP_031453673.1
pleckstrin homology domain-containing family A member 5 isoform X22 [Gallus gallus]	Gallus gallus	2008	2008	0.99	0	0.7777	1274	XP_040511846.1
pleckstrin homology domain-containing family A member 5 isoform X1 [Coturnix japonica]	Coturnix japonica	2008	2008	0.99	0	0.7779	1274	XP_015723482.1
pleckstrin homology domain-containing family A member 5 isoform X2 [Oxyura jamaicensis]	Oxyura jamaicensis	2007	2007	0.99	0	0.7737	1281	XP_035203483.1
pleckstrin homology domain-containing family A member 5 isoform X3 [Oxyura jamaicensis]	Oxyura jamaicensis	2007	2007	0.99	0	0.7773	1276	XP_035203491.1
pleckstrin homology domain-containing family A member 5 isoform X1 [Anas platyrhynchos]	Anas platyrhynchos	2006	2006	0.99	0	0.7775	1278	XP_027314549.1
pleckstrin homology domain-containing family A member 5 isoform X6 [Centrocercus urophasianus]	Centrocercus urophasianus	2004	2004	0.99	0	0.7769	1274	XP_042693571.1
pleckstrin homology domain-containing family A member 5 isoform X1 [Lagopus leucura]	Lagopus leucura	2004	2004	0.99	0	0.7761	1274	XP_042745437.1
pleckstrin homology domain-containing family A member 5 isoform X1 [Lonchura striata domestica]	Lonchura striata domestica	2003	2003	0.99	0	0.7821	1269	XP_021390807.1
pleckstrin homology domain-containing family A member 5 isoform X1 [Numida meleagris]	Numida meleagris	2002	2002	0.99	0	0.7791	1277	XP_021246686.1
pleckstrin homology domain-containing family A member 5 isoform X21 [Coturnix japonica]	Coturnix japonica	2001	2001	0.99	0	0.7775	1277	XP_015723690.1
pleckstrin homology domain-containing family A member 5 isoform X2 [Falco rusticolus]	Falco rusticolus	2001	2001	0.99	0	0.7792	1274	XP_037244668.1
pleckstrin homology domain-containing family A member 5 isoform X1 [Oxyura jamaicensis]	Oxyura jamaicensis	2000	2000	0.99	0	0.7726	1284	XP_035203473.1
pleckstrin homology domain-containing family A member 5 isoform X2 [Taeniopygia guttata]	Taeniopygia guttata	1998	1998	0.99	0	0.7782	1269	XP_030119398.3
pleckstrin homology domain-containing family A member 5 isoform X2 [Corvus moneduloides]	Corvus moneduloides	1998	1998	0.99	0	0.7757	1269	XP_031962055.1
pleckstrin homology domain-containing family A member 5 isoform X2 [Hirundo rustica]	Hirundo rustica	1998	1998	0.99	0	0.7802	1266	XP_039917186.1
pleckstrin homology domain-containing family A member 5 isoform X1 [Taeniopygia guttata]	Taeniopygia guttata	1996	1996	0.99	0	0.7782	1270	XP_030119397.3
pleckstrin homology domain-containing family A member 5 isoform X8 [Dromaius novaehollandiae]	Dromaius novaehollandiae	1994	1994	0.99	0	0.7811	1275	XP_025968053.1
pleckstrin homology domain-containing family A member 5 isoform X1 [Neopelma chrysocephalum]	Neopelma chrysocephalum	1994	1994	0.99	0	0.7814	1268	XP_027555475.1
pleckstrin homology domain-containing family A member 5 isoform X1 [Pipra filicauda]	Pipra filicauda	1993	1993	0.99	0	0.7814	1268	XP_027603262.2
pleckstrin homology domain-containing family A member 5 isoform X1 [Chiroxiphia lanceolata]	Chiroxiphia lanceolata	1992	1992	0.99	0	0.7798	1268	XP_032543594.1
pleckstrin homology domain-containing family A member 5 isoform X3 [Passer montanus]	Passer montanus	1992	1992	0.99	0	0.7742	1268	XP_039563947.1
pleckstrin homology domain-containing family A member 5 isoform X1 [Falco rusticolus]	Falco rusticolus	1992	1992	0.99	0	0.7781	1277	XP_037244667.1
PREDICTED: pleckstrin homology domain-containing family A member 5 isoform X1 [Lepidothrix coronata]	Lepidothrix coronata	1991	1991	0.99	0	0.7806	1268	XP_017679439.1
pleckstrin homology domain-containing family A member 5 isoform X6 [Cygnus atratus]	Cygnus atratus	1991	1991	0.99	0	0.7721	1270	XP_035406691.1
pleckstrin homology domain-containing family A member 5 isoform X1 [Hirundo rustica]	Hirundo rustica	1991	1991	0.99	0	0.7791	1269	XP_039917185.1
pleckstrin homology domain-containing family A member 5 isoform X1 [Corvus moneduloides]	Corvus moneduloides	1991	1991	0.99	0	0.7746	1272	XP_031962054.1
pleckstrin homology domain-containing family A member 5 isoform X2 [Cygnus olor]	Cygnus olor	1991	1991	0.99	0	0.7763	1275	XP_040420018.1
pleckstrin homology domain-containing family A member 5 isoform X2 [Tyto alba]	Tyto alba	1989	1989	0.99	0	0.7829	1273	XP_042651163.1
pleckstrin homology domain-containing family A member 5 [Calypte anna]	Calypte anna	1988	1988	0.99	0	0.7752	1277	XP_030306315.1
pleckstrin homology domain-containing family A member 5 isoform X2 [Passer montanus]	Passer montanus	1983	1983	0.99	0	0.7755	1270	XP_039563946.1
pleckstrin homology domain-containing family A member 5 isoform X1 [Passer montanus]	Passer montanus	1982	1982	0.99	0	0.773	1271	XP_039563945.1
pleckstrin homology domain-containing family A member 5 isoform X1 [Cygnus olor]	Cygnus olor	1981	1981	0.99	0	0.7752	1278	XP_040420014.1
pleckstrin homology domain-containing family A member 5 isoform X1 [Motacilla alba alba]	Motacilla alba alba	1981	1981	0.99	0	0.7774	1268	XP_038011266.1
pleckstrin homology domain-containing family A member 5 isoform X1 [Tyto alba]	Tyto alba	1981	1981	0.99	0	0.7818	1276	XP_042651162.1
pleckstrin homology domain-containing family A member 5 isoform X2 [Zonotrichia albicollis]	Zonotrichia albicollis	1981	1981	0.99	0	0.7767	1262	XP_014131387.1
pleckstrin homology domain-containing family A member 5 isoform X2 [Dermochelys coriacea]	Dermochelys coriacea	1977	1977	0.99	0	0.7837	1269	XP_043372649.1
pleckstrin homology domain-containing family A member 5 isoform X3 [Lonchura striata domestica]	Lonchura striata domestica	1976	1976	0.97	0	0.7801	1249	XP_021390809.1
pleckstrin homology domain-containing family A member 5 isoform X4 [Corvus moneduloides]	Corvus moneduloides	1976	1976	0.97	0	0.7733	1244	XP_031962057.1
pleckstrin homology domain-containing family A member 5 isoform X18 [Dermochelys coriacea]	Dermochelys coriacea	1976	1976	0.99	0	0.7829	1264	XP_038255755.1
pleckstrin homology domain-containing family A member 5 isoform X2 [Falco naumanni]	Falco naumanni	1976	1976	0.99	0	0.7785	1274	XP_040450955.1
pleckstrin homology domain-containing family A member 5 isoform X2 [Molothrus ater]	Molothrus ater	1975	1975	0.99	0	0.7759	1262	XP_036257672.1
pleckstrin homology domain-containing family A member 5 isoform X11 [Motacilla alba alba]	Motacilla alba alba	1974	1974	0.99	0	0.7763	1271	XP_038011277.1
pleckstrin homology domain-containing family A member 5 isoform X1 [Molothrus ater]	Molothrus ater	1974	1974	0.99	0	0.7743	1263	XP_036257671.1
pleckstrin homology domain-containing family A member 5 isoform X12 [Motacilla alba alba]	Motacilla alba alba	1974	1974	0.99	0	0.7748	1270	XP_038011278.1
pleckstrin homology domain-containing family A member 5 isoform X1 [Zonotrichia albicollis]	Zonotrichia albicollis	1972	1972	0.99	0	0.7755	1265	XP_005481907.2
pleckstrin homology domain-containing family A member 5 isoform X3 [Hirundo rustica]	Hirundo rustica	1972	1972	0.97	0	0.7765	1246	XP_039917187.1
pleckstrin homology domain-containing family A member 5 isoform X4 [Strigops habroptila]	Strigops habroptila	1971	1971	0.99	0	0.7676	1266	XP_030334253.1
pleckstrin homology domain-containing family A member 5 isoform X3 [Taeniopygia guttata]	Taeniopygia guttata	1970	1970	0.97	0	0.7761	1250	XP_030119399.3
pleckstrin homology domain-containing family A member 5 isoform X1 [Dermochelys coriacea]	Dermochelys coriacea	1969	1969	0.99	0	0.7826	1272	XP_043372645.1
pleckstrin homology domain-containing family A member 5 isoform X1 [Falco naumanni]	Falco naumanni	1969	1969	0.99	0	0.7773	1277	XP_040450954.1
pleckstrin homology domain-containing family A member 5 isoform X2 [Neopelma chrysocephalum]	Neopelma chrysocephalum	1968	1968	0.97	0	0.7777	1248	XP_027555476.1
pleckstrin homology domain-containing family A member 5 isoform X3 [Dermochelys coriacea]	Dermochelys coriacea	1967	1967	0.99	0	0.7818	1267	XP_038255746.1
pleckstrin homology domain-containing family A member 5 isoform X2 [Chiroxiphia lanceolata]	Chiroxiphia lanceolata	1966	1966	0.97	0	0.7761	1248	XP_032543595.1
pleckstrin homology domain-containing family A member 5 isoform X6 [Coturnix japonica]	Coturnix japonica	1966	1966	0.99	0	0.7732	1221	XP_015723531.1
pleckstrin homology domain-containing family A member 5 isoform X2 [Pipra filicauda]	Pipra filicauda	1966	1966	0.97	0	0.7777	1248	XP_027603264.2
PREDICTED: pleckstrin homology domain-containing family A member 5 isoform X2 [Lepidothrix coronata]	Lepidothrix coronata	1965	1965	0.97	0	0.7769	1248	XP_017679440.1
pleckstrin homology domain-containing family A member 5 isoform X4 [Passer montanus]	Passer montanus	1964	1964	0.97	0	0.772	1248	XP_039563948.1
pleckstrin homology domain-containing family A member 5 isoform X2 [Strigops habroptila]	Strigops habroptila	1964	1964	0.99	0	0.7723	1274	XP_030334251.1
pleckstrin homology domain-containing family A member 5 isoform X3 [Anas platyrhynchos]	Anas platyrhynchos	1964	1964	0.97	0	0.7765	1255	XP_027314675.1
pleckstrin homology domain-containing family A member 5 isoform X2 [Coturnix japonica]	Coturnix japonica	1962	1962	0.99	0	0.7655	1256	XP_015723492.1
pleckstrin homology domain-containing family A member 5 isoform X3 [Strigops habroptila]	Strigops habroptila	1962	1962	0.99	0	0.7665	1269	XP_030334252.1
pleckstrin homology domain-containing family A member 5 isoform X3 [Cygnus olor]	Cygnus olor	1962	1962	0.97	0	0.7734	1255	XP_040420026.1
pleckstrin homology domain-containing family A member 5 isoform X2 [Chelonia mydas]	Chelonia mydas	1960	1960	0.99	0	0.7837	1269	XP_037771992.1
pleckstrin homology domain-containing family A member 5 isoform X1 [Chrysemys picta bellii]	Chrysemys picta bellii	1959	1959	0.99	0	0.7822	1264	XP_008172511.1
pleckstrin homology domain-containing family A member 5 isoform X20 [Chelonia mydas]	Chelonia mydas	1957	1957	0.99	0	0.7829	1264	XP_043395020.1
pleckstrin homology domain-containing family A member 5 isoform X4 [Oxyura jamaicensis]	Oxyura jamaicensis	1957	1957	0.97	0	0.7715	1261	XP_035203499.1
pleckstrin homology domain-containing family A member 5 isoform X5 [Numida meleagris]	Numida meleagris	1956	1956	0.99	0	0.7715	1224	XP_021246720.1
pleckstrin homology domain-containing family A member 5 isoform X2 [Motacilla alba alba]	Motacilla alba alba	1955	1955	0.97	0	0.7737	1248	XP_038011267.1
pleckstrin homology domain-containing family A member 5 isoform X1 [Strigops habroptila]	Strigops habroptila	1955	1955	0.99	0	0.7711	1277	XP_030334250.1
pleckstrin homology domain-containing family A member 5 isoform X1 [Chelonia mydas]	Chelonia mydas	1953	1953	0.99	0	0.7826	1272	XP_043394911.1
pleckstrin homology domain-containing family A member 5 isoform X1 [Trachemys scripta elegans]	Trachemys scripta elegans	1953	1953	0.99	0	0.7798	1264	XP_034637941.1
pleckstrin homology domain-containing family A member 5 isoform X5 [Camarhynchus parvulus]	Camarhynchus parvulus	1952	1952	0.99	0	0.7707	1265	XP_030815915.1
pleckstrin homology domain-containing family A member 5 isoform X3 [Chelonia mydas]	Chelonia mydas	1950	1950	0.99	0	0.7818	1267	XP_043394916.1
pleckstrin homology domain-containing family A member 5 isoform X2 [Trachemys scripta elegans]	Trachemys scripta elegans	1946	1946	0.99	0	0.7787	1263	XP_034637950.1
pleckstrin homology domain-containing family A member 5 isoform X2 [Gopherus evgoodei]	Gopherus evgoodei	1945	1945	0.99	0	0.7791	1269	XP_030397645.1
pleckstrin homology domain-containing family A member 5 isoform X1 [Phasianus colchicus]	Phasianus colchicus	1945	1945	0.99	0	0.7591	1247	XP_031453667.1
pleckstrin homology domain-containing family A member 5 isoform X3 [Coturnix japonica]	Coturnix japonica	1944	1944	0.99	0	0.7577	1247	XP_015723501.1
pleckstrin homology domain-containing family A member 5 isoform X5 [Gopherus evgoodei]	Gopherus evgoodei	1943	1943	0.99	0	0.7783	1264	XP_030397672.1
pleckstrin homology domain-containing family A member 5 isoform X4 [Anas platyrhynchos]	Anas platyrhynchos	1942	1942	0.99	0	0.7574	1251	XP_027314715.1
pleckstrin homology domain-containing family A member 5 isoform X4 [Coturnix japonica]	Coturnix japonica	1942	1942	0.99	0	0.7577	1247	XP_015723506.1
pleckstrin homology domain-containing family A member 5 isoform X4 [Lonchura striata domestica]	Lonchura striata domestica	1941	1941	0.99	0	0.7628	1242	XP_021390810.1
pleckstrin homology domain-containing family A member 5 isoform X1 [Gopherus evgoodei]	Gopherus evgoodei	1941	1941	0.99	0	0.7785	1270	XP_030397637.1
pleckstrin homology domain-containing family A member 5 isoform X3 [Numida meleagris]	Numida meleagris	1939	1939	0.99	0	0.7589	1250	XP_021246704.1
pleckstrin homology domain-containing family A member 5 isoform X4 [Gopherus evgoodei]	Gopherus evgoodei	1939	1939	0.99	0	0.7777	1265	XP_030397663.1
pleckstrin homology domain-containing family A member 5 isoform X16 [Varanus komodoensis]	Varanus komodoensis	1938	1938	0.97	0	0.7748	1251	XP_044308121.1
pleckstrin homology domain-containing family A member 5 isoform X13 [Anas platyrhynchos]	Anas platyrhynchos	1937	1937	0.9	0	0.812	1154	XP_027315316.1
pleckstrin homology domain-containing family A member 5 isoform X5 [Strigops habroptila]	Strigops habroptila	1937	1937	0.97	0	0.77	1254	XP_030334254.1
pleckstrin homology domain-containing family A member 5 isoform X5 [Taeniopygia guttata]	Taeniopygia guttata	1936	1936	0.99	0	0.7589	1242	XP_030119402.3
pleckstrin homology domain-containing family A member 5 isoform X5 [Oxyura jamaicensis]	Oxyura jamaicensis	1935	1935	0.99	0	0.7525	1257	XP_035203508.1
pleckstrin homology domain-containing family A member 5 isoform X20 [Falco rusticolus]	Falco rusticolus	1934	1934	0.99	0	0.7591	1247	XP_037244688.1
pleckstrin homology domain-containing family A member 5 isoform X4 [Taeniopygia guttata]	Taeniopygia guttata	1934	1934	0.99	0	0.7589	1243	XP_041569612.1
pleckstrin homology domain-containing family A member 5 isoform X3 [Gopherus evgoodei]	Gopherus evgoodei	1934	1934	0.99	0	0.7773	1269	XP_030397653.1
pleckstrin homology domain-containing family A member 5 isoform X5 [Corvus moneduloides]	Corvus moneduloides	1933	1933	0.99	0	0.7556	1242	XP_031962058.1
pleckstrin homology domain-containing family A member 5 isoform X15 [Oxyura jamaicensis]	Oxyura jamaicensis	1930	1930	0.9	0	0.8065	1162	XP_035203588.1
pleckstrin homology domain-containing family A member 5 isoform X6 [Passer montanus]	Passer montanus	1928	1928	0.99	0	0.7573	1240	XP_039563950.1

## Sheet: Birds
Description	Scientific Name	Max Score	Total Score	Query Cover	E value	Per. ident	Acc. Len	Accession
pleckstrin homology domain-containing family A member 5 isoform X2 [Anas platyrhynchos]	Anas platyrhynchos	2014	2014	0.99	0	77.86	1275	XP_027314613.1
pleckstrin homology domain-containing family A member 5 isoform X22 [Gallus gallus]	Gallus gallus	2008	2008	0.99	0	77.77	1274	XP_040511846.1
pleckstrin homology domain-containing family A member 5 isoform X1 [Anas platyrhynchos]	Anas platyrhynchos	2006	2006	0.99	0	77.75	1278	XP_027314549.1
pleckstrin homology domain-containing family A member 5 isoform X8 [Dromaius novaehollandiae]	Dromaius novaehollandiae	1994	1994	0.99	0	78.11	1275	XP_025968053.1
pleckstrin homology domain-containing family A member 5 isoform X6 [Cygnus atratus]	Cygnus atratus	1991	1991	0.99	0	77.21	1270	XP_035406691.1
pleckstrin homology domain-containing family A member 5 isoform X2 [Zonotrichia albicollis]	Zonotrichia albicollis	1981	1981	0.99	0	77.67	1262	XP_014131387.1
pleckstrin homology domain-containing family A member 5 isoform X1 [Zonotrichia albicollis]	Zonotrichia albicollis	1972	1972	0.99	0	77.55	1265	XP_005481907.2
pleckstrin homology domain-containing family A member 5 isoform X3 [Anas platyrhynchos]	Anas platyrhynchos	1964	1964	0.97	0	77.65	1255	XP_027314675.1
pleckstrin homology domain-containing family A member 5 isoform X4 [Anas platyrhynchos]	Anas platyrhynchos	1942	1942	0.99	0	75.74	1251	XP_027314715.1
pleckstrin homology domain-containing family A member 5 isoform X13 [Anas platyrhynchos]	Anas platyrhynchos	1937	1937	0.9	0	81.2	1154	XP_027315316.1
pleckstrin homology domain-containing family A member 5 isoform X5 [Anas platyrhynchos]	Anas platyrhynchos	1912	1912	0.99	0	74.73	1238	XP_027314753.1
pleckstrin homology domain-containing family A member 5 isoform X3 [Zonotrichia albicollis]	Zonotrichia albicollis	1908	1908	0.99	0	75.62	1238	XP_026646160.1
pleckstrin homology domain-containing family A member 5 isoform X7 [Melopsittacus undulatus]	Melopsittacus undulatus	1892	1892	0.99	0	75.37	1241	XP_033918944.1
pleckstrin homology domain-containing family A member 5 isoform X6 [Anas platyrhynchos]	Anas platyrhynchos	1868	1868	0.99	0	73.72	1233	XP_027314807.1
pleckstrin homology domain-containing family A member 5 isoform X1 [Aquila chrysaetos chrysaetos]	Aquila chrysaetos chrysaetos	1865	1865	0.94	0	78.21	1203	XP_029896521.1
pleckstrin homology domain-containing family A member 5 isoform X31 [Anas platyrhynchos]	Anas platyrhynchos	1857	1857	0.99	0	72.83	1208	XP_038028889.1
pleckstrin homology domain-containing family A member 5 isoform X8 [Anas platyrhynchos]	Anas platyrhynchos	1849	1849	0.99	0	72.71	1211	XP_027314926.1
pleckstrin homology domain-containing family A member 5 isoform X1 [Athene cunicularia]	Athene cunicularia	1845	1845	0.94	0	77.2	1202	XP_026718481.1
pleckstrin homology domain-containing family A member 5 isoform X4 [Zonotrichia albicollis]	Zonotrichia albicollis	1820	1820	0.99	0	73.14	1220	XP_014131388.1
pleckstrin homology domain-containing family A member 5 isoform X2 [Athene cunicularia]	Athene cunicularia	1818	1818	0.91	0	77.13	1182	XP_026718489.1
pleckstrin homology domain-containing family A member 5 isoform X9 [Anas platyrhynchos]	Anas platyrhynchos	1810	1810	0.91	0	77.26	1168	XP_027315026.1
PREDICTED: pleckstrin homology domain-containing family A member 5 isoform X1 [Calidris pugnax]	Calidris pugnax	1806	1806	0.91	0	77.55	1164	XP_014792867.1
pleckstrin homology domain-containing family A member 5 isoform X2 [Falco peregrinus]	Falco peregrinus	1804	1804	0.91	0	77.45	1164	XP_027632955.1
PREDICTED: pleckstrin homology domain-containing family A member 5 isoform X2 [Calidris pugnax]	Calidris pugnax	1798	1798	0.91	0	77.43	1167	XP_014792868.1
pleckstrin homology domain-containing family A member 5 isoform X1 [Falco peregrinus]	Falco peregrinus	1797	1797	0.91	0	77.33	1167	XP_027632953.1
PREDICTED: pleckstrin homology domain-containing family A member 5 isoform X1 [Struthio camelus australis]	Struthio camelus australis	1796	1796	0.91	0	77.48	1160	XP_009670219.1
PREDICTED: pleckstrin homology domain-containing family A member 5 isoform X2 [Struthio camelus australis]	Struthio camelus australis	1793	1793	0.94	0	75.47	1176	XP_009670220.1
pleckstrin homology domain-containing family A member 5 isoform X3 [Athene cunicularia]	Athene cunicularia	1780	1780	0.94	0	75.06	1175	XP_026718498.1
pleckstrin homology domain-containing family A member 5 isoform X4 [Athene cunicularia]	Athene cunicularia	1780	1780	0.91	0	76.75	1163	XP_026718506.1
pleckstrin homology domain-containing family A member 5 isoform X3 [Falco peregrinus]	Falco peregrinus	1732	1732	0.91	0	75.13	1140	XP_027632956.1
pleckstrin homology domain-containing family A member 5 isoform X16 [Anas platyrhynchos]	Anas platyrhynchos	1719	1719	0.78	0	83.12	1053	XP_027315420.1
pleckstrin homology domain-containing family A member 5 isoform X5 [Athene cunicularia]	Athene cunicularia	1691	1691	0.94	0	72.43	1157	XP_026718514.1
pleckstrin homology domain-containing family A member 5 isoform X5 [Falco peregrinus]	Falco peregrinus	1679	1679	0.91	0	72.93	1120	XP_027632958.1
pleckstrin homology domain-containing family A member 5 isoform X4 [Falco peregrinus]	Falco peregrinus	1644	1644	0.91	0	72.5	1122	XP_027632957.1
pleckstrin homology domain-containing family A member 5 isoform X27 [Anas platyrhynchos]	Anas platyrhynchos	1608	1608	0.99	0	65.49	1212	XP_038028887.1
pleckstrin homology domain-containing family A member 5 isoform X7 [Anas platyrhynchos]	Anas platyrhynchos	1601	1601	0.99	0	65.35	1215	XP_027314864.1
pleckstrin homology domain-containing family A member 5 isoform X4 [Gallus gallus]	Gallus gallus	1563	1885	0.92	0	82.17	1191	XP_040511762.1
pleckstrin homology domain-containing family A member 5 isoform X2 [Gallus gallus]	Gallus gallus	1563	1915	0.94	0	82.17	1211	XP_024997642.1
pleckstrin homology domain-containing family A member 5 isoform X1 [Gallus gallus]	Gallus gallus	1563	1907	0.94	0	82.17	1214	XP_015147402.1
pleckstrin homology domain-containing family A member 5 isoform X8 [Gallus gallus]	Gallus gallus	1562	1864	0.94	0	82.17	1161	XP_040511774.1
pleckstrin homology domain-containing family A member 5 isoform X17 [Anas platyrhynchos]	Anas platyrhynchos	1558	1624	0.73	0	82.39	990	XP_027315489.1
pleckstrin homology domain-containing family A member 5 isoform X5 [Zonotrichia albicollis]	Zonotrichia albicollis	1544	1877	0.94	0	81.9	1202	XP_014131389.1
pleckstrin homology domain-containing family A member 5 isoform X29 [Anas platyrhynchos]	Anas platyrhynchos	1543	1543	0.99	0	63.48	1185	XP_027316036.1
pleckstrin homology domain-containing family A member 5 isoform X11 [Anas platyrhynchos]	Anas platyrhynchos	1535	1535	0.99	0	63.35	1188	XP_027315158.1
pleckstrin homology domain-containing family A member 5 isoform X4 [Aquila chrysaetos chrysaetos]	Aquila chrysaetos chrysaetos	1534	1534	0.82	0	75.09	1069	XP_029896525.1
PREDICTED: pleckstrin homology domain-containing family A member 5 isoform X4 [Calidris pugnax]	Calidris pugnax	1526	1526	0.8	0	75.31	1033	XP_014792870.1
pleckstrin homology domain-containing family A member 5 isoform X3 [Gallus gallus]	Gallus gallus	1517	1860	0.94	0	80.51	1196	XP_040511759.1
pleckstrin homology domain-containing family A member 5 isoform X9 [Dromaius novaehollandiae]	Dromaius novaehollandiae	1504	1844	0.94	0	79.84	1182	XP_025968054.1
pleckstrin homology domain-containing family A member 5 isoform X1 [Dromaius novaehollandiae]	Dromaius novaehollandiae	1503	1835	0.94	0	79.84	1185	XP_025968046.1
pleckstrin homology domain-containing family A member 5 isoform X2 [Melopsittacus undulatus]	Melopsittacus undulatus	1499	1808	0.94	0	79.51	1175	XP_033918939.1
pleckstrin homology domain-containing family A member 5 isoform X5 [Gallus gallus]	Gallus gallus	1498	1842	0.94	0	79.29	1187	XP_015147432.1
pleckstrin homology domain-containing family A member 5 isoform X1 [Melopsittacus undulatus]	Melopsittacus undulatus	1498	1799	0.94	0	79.51	1178	XP_033918938.1
pleckstrin homology domain-containing family A member 5 isoform X10 [Zonotrichia albicollis]	Zonotrichia albicollis	1482	1823	0.94	0	79.14	1172	XP_026646162.1
pleckstrin homology domain-containing family A member 5 isoform X7 [Zonotrichia albicollis]	Zonotrichia albicollis	1481	1813	0.94	0	79.14	1175	XP_026646161.1
pleckstrin homology domain-containing family A member 5 isoform X6 [Gallus gallus]	Gallus gallus	1467	1811	0.94	0	77.85	1174	XP_040511769.1
pleckstrin homology domain-containing family A member 5 isoform X33 [Anas platyrhynchos]	Anas platyrhynchos	1450	1450	0.99	0	60.48	1145	XP_038028891.1
pleckstrin homology domain-containing family A member 5 isoform X14 [Anas platyrhynchos]	Anas platyrhynchos	1442	1442	0.99	0	60.34	1148	XP_038028883.1
pleckstrin homology domain-containing family A member 5 isoform X11 [Gallus gallus]	Gallus gallus	1433	1777	0.89	0	82.49	1143	XP_040511783.1
pleckstrin homology domain-containing family A member 5 isoform X6 [Athene cunicularia]	Athene cunicularia	1429	1754	0.89	0	82.49	1139	XP_026718520.1
pleckstrin homology domain-containing family A member 5 isoform X32 [Anas platyrhynchos]	Anas platyrhynchos	1426	1426	0.7	0	76.63	1167	XP_038028890.1
pleckstrin homology domain-containing family A member 5 isoform X12 [Anas platyrhynchos]	Anas platyrhynchos	1425	1425	0.7	0	76.63	1170	XP_038028882.1
pleckstrin homology domain-containing family A member 5 isoform X2 [Dromaius novaehollandiae]	Dromaius novaehollandiae	1418	1750	0.94	0	76.41	1167	XP_025968047.1
pleckstrin homology domain-containing family A member 5 isoform X3 [Melopsittacus undulatus]	Melopsittacus undulatus	1413	1714	0.94	0	76.19	1160	XP_033918940.1
pleckstrin homology domain-containing family A member 5 isoform X2 [Cygnus atratus]	Cygnus atratus	1412	1412	0.7	0	76.3	1228	XP_035406687.1
pleckstrin homology domain-containing family A member 5 isoform X7 [Gallus gallus]	Gallus gallus	1411	1755	0.94	0	75.97	1169	XP_040511771.1
pleckstrin homology domain-containing family A member 5 isoform X3 [Dromaius novaehollandiae]	Dromaius novaehollandiae	1410	1742	0.94	0	75.53	1145	XP_025968048.1
pleckstrin homology domain-containing family A member 5 isoform X10 [Gallus gallus]	Gallus gallus	1402	1746	0.94	0	74.97	1147	XP_040511779.1
pleckstrin homology domain-containing family A member 5 isoform X9 [Gallus gallus]	Gallus gallus	1398	1742	0.94	0	75.42	1156	XP_040511777.1
pleckstrin homology domain-containing family A member 5 isoform X8 [Zonotrichia albicollis]	Zonotrichia albicollis	1393	1726	0.94	0	75.61	1157	XP_014131391.1
pleckstrin homology domain-containing family A member 5 isoform X2 [Aquila chrysaetos chrysaetos]	Aquila chrysaetos chrysaetos	1384	1706	0.89	0	80.24	1114	XP_040985519.1
pleckstrin homology domain-containing family A member 5 isoform X6 [Falco peregrinus]	Falco peregrinus	1373	1704	0.86	0	82.54	1104	XP_027632959.1
pleckstrin homology domain-containing family A member 5 isoform X13 [Gallus gallus]	Gallus gallus	1367	1711	0.86	0	82.04	1104	XP_040511791.1
pleckstrin homology domain-containing family A member 5 isoform X9 [Falco peregrinus]	Falco peregrinus	1310	1641	0.86	0	79.27	1077	XP_013160786.1
pleckstrin homology domain-containing family A member 5 isoform X11 [Falco peregrinus]	Falco peregrinus	1309	1647	0.86	0	79.27	1074	XP_027632968.1
pleckstrin homology domain-containing family A member 5 isoform X6 [Melopsittacus undulatus]	Melopsittacus undulatus	1304	1605	0.86	0	79.02	1068	XP_033918943.1
PREDICTED: pleckstrin homology domain-containing family A member 5 isoform X5 [Calidris pugnax]	Calidris pugnax	1303	1640	0.86	0	79.27	1077	XP_014792872.1
PREDICTED: pleckstrin homology domain-containing family A member 5 isoform X4 [Struthio camelus australis]	Struthio camelus australis	1303	1303	0.62	0	79.27	1070	XP_009670226.1
pleckstrin homology domain-containing family A member 5 isoform X9 [Athene cunicularia]	Athene cunicularia	1297	1623	0.86	0	78.77	1073	XP_026718557.1
pleckstrin homology domain-containing family A member 5 isoform X3 [Aquila chrysaetos chrysaetos]	Aquila chrysaetos chrysaetos	1296	1619	0.89	0	76.39	1096	XP_040985520.1
pleckstrin homology domain-containing family A member 5 isoform X14 [Gallus gallus]	Gallus gallus	1228	1228	0.54	0	82.44	719	XP_040511798.1
pleckstrin homology domain-containing family A member 5 isoform X15 [Gallus gallus]	Gallus gallus	1182	1182	0.54	0	80.31	701	XP_040511806.1
pleckstrin homology domain-containing family A member 5 isoform X18 [Anas platyrhynchos]	Anas platyrhynchos	1177	1177	0.52	0	81.94	685	XP_027315634.1
pleckstrin homology domain-containing family A member 5 isoform X5 [Dromaius novaehollandiae]	Dromaius novaehollandiae	1176	1176	0.52	0	82.03	688	XP_025968050.1
pleckstrin homology domain-containing family A member 5 isoform X17 [Gallus gallus]	Gallus gallus	1173	1173	0.52	0	81.64	685	XP_015147459.1
pleckstrin homology domain-containing family A member 5 isoform X16 [Gallus gallus]	Gallus gallus	1172	1172	0.52	0	81.89	688	XP_040511813.1
pleckstrin homology domain-containing family A member 5 isoform X18 [Gallus gallus]	Gallus gallus	1139	1139	0.51	0	81.85	667	XP_040511825.1
pleckstrin homology domain-containing family A member 5 isoform X19 [Anas platyrhynchos]	Anas platyrhynchos	1084	1084	0.52	0	76.21	645	XP_027315709.1
pleckstrin homology domain-containing family A member 5 isoform X8 [Melopsittacus undulatus]	Melopsittacus undulatus	1082	1725	0.9	0	76.11	1117	XP_033918945.1
pleckstrin homology domain-containing family A member 5 isoform X4 [Melopsittacus undulatus]	Melopsittacus undulatus	1081	1717	0.9	0	76.11	1120	XP_033918941.1
pleckstrin homology domain-containing family A member 5 isoform X4 [Cygnus atratus]	Cygnus atratus	1081	1417	0.65	0	77.83	1188	XP_035406689.1
pleckstrin homology domain-containing family A member 5 isoform X3 [Cygnus atratus]	Cygnus atratus	1080	1818	0.92	0	77.83	1195	XP_035406688.1
pleckstrin homology domain-containing family A member 5 isoform X30 [Anas platyrhynchos]	Anas platyrhynchos	1079	1458	0.95	0	77.68	1127	XP_027316097.1
pleckstrin homology domain-containing family A member 5 isoform X10 [Dromaius novaehollandiae]	Dromaius novaehollandiae	1079	1758	0.9	0	77.38	1124	XP_025968056.1
pleckstrin homology domain-containing family A member 5 isoform X4 [Dromaius novaehollandiae]	Dromaius novaehollandiae	1079	1751	0.89	0	77.38	1127	XP_025968049.1
pleckstrin homology domain-containing family A member 5 isoform X28 [Anas platyrhynchos]	Anas platyrhynchos	1079	1867	0.95	0	77.68	1190	XP_038028888.1
pleckstrin homology domain-containing family A member 5 isoform X15 [Anas platyrhynchos]	Anas platyrhynchos	1079	1450	0.94	0	77.68	1130	XP_027315371.1
pleckstrin homology domain-containing family A member 5 isoform X12 [Gallus gallus]	Gallus gallus	1078	1758	0.89	0	77.53	1129	XP_015147448.1
pleckstrin homology domain-containing family A member 5 isoform X1 [Cygnus atratus]	Cygnus atratus	1078	1815	0.92	0	77.83	1251	XP_035406686.1
pleckstrin homology domain-containing family A member 5 isoform X24 [Gallus gallus]	Gallus gallus	1078	1764	0.9	0	77.53	1126	XP_040518303.1
pleckstrin homology domain-containing family A member 5 isoform X10 [Anas platyrhynchos]	Anas platyrhynchos	1078	1859	0.94	0	77.68	1193	XP_027315087.1
pleckstrin homology domain-containing family A member 5 isoform X20 [Gallus gallus]	Gallus gallus	1078	1078	0.52	0	75.92	645	XP_040511839.1
pleckstrin homology domain-containing family A member 5 isoform X5 [Melopsittacus undulatus]	Melopsittacus undulatus	1078	1680	0.89	0	77.03	1099	XP_033918942.1
pleckstrin homology domain-containing family A member 5 isoform X19 [Gallus gallus]	Gallus gallus	1077	1077	0.52	0	76.14	648	XP_040511831.1
pleckstrin homology domain-containing family A member 5 isoform X9 [Zonotrichia albicollis]	Zonotrichia albicollis	1063	1729	0.89	0	77.03	1117	XP_014131392.1
pleckstrin homology domain-containing family A member 5 isoform X11 [Zonotrichia albicollis]	Zonotrichia albicollis	1063	1737	0.9	0	77.03	1114	XP_014131393.1
pleckstrin homology domain-containing family A member 5 isoform X21 [Gallus gallus]	Gallus gallus	1063	1063	0.48	0	79.84	627	XP_040511844.1
pleckstrin homology domain-containing family A member 5 isoform X6 [Zonotrichia albicollis]	Zonotrichia albicollis	1060	1821	0.94	0	77.03	1180	XP_014131390.1
pleckstrin homology domain-containing family A member 5 isoform X5 [Aquila chrysaetos chrysaetos]	Aquila chrysaetos chrysaetos	959	1622	0.84	0	77.8	1056	XP_040985521.1
PREDICTED: pleckstrin homology domain-containing family A member 5 isoform X3 [Struthio camelus australis]	Struthio camelus australis	947	1289	0.59	0	76.95	1057	XP_009670224.1
Pleckstrin homology domain-containing family A member 5 [Struthio camelus australis]	Struthio camelus australis	945	1617	0.84	0	77.08	1039	KFV79670.1
pleckstrin homology domain-containing family A member 5 isoform X8 [Athene cunicularia]	Athene cunicularia	937	1602	0.84	0	76.53	1054	XP_026718541.1
pleckstrin homology domain-containing family A member 5 isoform X7 [Athene cunicularia]	Athene cunicularia	935	1692	0.89	0	76.53	1117	XP_026718530.1
pleckstrin homology domain-containing family A member 5 isoform X12 [Falco peregrinus]	Falco peregrinus	885	1563	0.82	0	74.43	1016	XP_027632969.1
pleckstrin homology domain-containing family A member 5 isoform X10 [Falco peregrinus]	Falco peregrinus	884	1555	0.82	0	74.43	1019	XP_027632965.1
pleckstrin homology domain-containing family A member 5 isoform X7 [Falco peregrinus]	Falco peregrinus	882	1648	0.87	0	74.43	1082	XP_027632960.1
PREDICTED: pleckstrin homology domain-containing family A member 5 isoform X3 [Calidris pugnax]	Calidris pugnax	880	1558	0.81	0	76.44	1019	XP_014792869.1
PREDICTED: pleckstrin homology domain-containing family A member 5 isoform X5 [Struthio camelus australis]	Struthio camelus australis	878	1220	0.57	0	76.26	1012	XP_009670227.1
pleckstrin homology domain-containing family A member 5 isoform X10 [Athene cunicularia]	Athene cunicularia	871	1537	0.81	0	75.54	1015	XP_026718566.1
pleckstrin homology domain-containing family A member 5 isoform X8 [Falco peregrinus]	Falco peregrinus	830	1596	0.81	0	80.04	1054	XP_027632962.1
pleckstrin homology domain-containing family A member 5 isoform X6 [Dromaius novaehollandiae]	Dromaius novaehollandiae	728	728	0.34	0	79	437	XP_025968051.1
pleckstrin homology domain-containing family A member 6 isoform X13 [Anas platyrhynchos]	Anas platyrhynchos	549	549	0.93	9e-173	33.39	1217	XP_027300911.2
pleckstrin homology domain-containing family A member 6 isoform X9 [Anas platyrhynchos]	Anas platyrhynchos	537	537	0.93	3e-168	32.86	1237	XP_027300902.2
pleckstrin homology domain-containing family A member 7 isoform X3 [Zonotrichia albicollis]	Zonotrichia albicollis	503	624	1	2e-154	35.78	1338	XP_026648904.1
pleckstrin homology domain-containing family A member 7 isoform X14 [Zonotrichia albicollis]	Zonotrichia albicollis	491	591	0.85	2e-151	35.1	1186	XP_026648916.1
pleckstrin homology domain-containing family A member 6 isoform X4 [Anas platyrhynchos]	Anas platyrhynchos	491	491	0.68	8e-151	36.01	1267	XP_038024282.1
pleckstrin homology domain-containing family A member 7 isoform X4 [Zonotrichia albicollis]	Zonotrichia albicollis	491	609	0.97	3e-150	34.94	1333	XP_014122217.1
pleckstrin homology domain-containing family A member 7 isoform X2 [Zonotrichia albicollis]	Zonotrichia albicollis	491	612	1	7e-150	34.01	1357	XP_026648903.1
pleckstrin homology domain-containing family A member 7 isoform X1 [Zonotrichia albicollis]	Zonotrichia albicollis	491	612	1	7e-150	35.1	1358	XP_026648902.1
pleckstrin homology domain-containing family A member 6 isoform X5 [Anas platyrhynchos]	Anas platyrhynchos	479	479	0.68	3e-146	35.24	1266	XP_027300908.2
pleckstrin homology domain-containing family A member 6 isoform X2 [Anas platyrhynchos]	Anas platyrhynchos	479	479	0.68	5e-146	35.24	1287	XP_038024280.1
pleckstrin homology domain-containing family A member 6 isoform X19 [Gallus gallus]	Gallus gallus	473	473	0.68	5e-144	35.63	1268	XP_040508834.1
pleckstrin homology domain-containing family A member 7 isoform X5 [Zonotrichia albicollis]	Zonotrichia albicollis	467	589	1	2e-141	34.24	1331	XP_026648905.1
pleckstrin homology domain-containing family A member 7 isoform X11 [Zonotrichia albicollis]	Zonotrichia albicollis	466	466	1	2e-141	31.74	1271	XP_026648913.1
pleckstrin homology domain-containing family A member 6 isoform X10 [Athene cunicularia]	Athene cunicularia	459	459	0.84	6e-140	32.31	1165	XP_026719934.1
pleckstrin homology domain-containing family A member 6 isoform X1 [Anas platyrhynchos]	Anas platyrhynchos	462	462	0.68	2e-139	34.09	1319	XP_038024279.1
pleckstrin homology domain-containing family A member 6 isoform X7 [Aquila chrysaetos chrysaetos]	Aquila chrysaetos chrysaetos	457	457	0.84	3e-139	32.47	1164	XP_029856251.1
pleckstrin homology domain-containing family A member 7 isoform X2 [Gallus gallus]	Gallus gallus	459	579	0.98	1e-138	33.76	1303	XP_040557292.1
pleckstrin homology domain-containing family A member 7 isoform X2 [Gallus gallus]	Gallus gallus	459	579	0.98	2e-138	33.76	1303	XP_040529347.1
pleckstrin homology domain-containing family A member 7 isoform X9 [Zonotrichia albicollis]	Zonotrichia albicollis	454	454	1	5e-137	30.76	1291	XP_026648909.1
pleckstrin homology domain-containing family A member 7 isoform X7 [Zonotrichia albicollis]	Zonotrichia albicollis	454	577	1	7e-137	32.75	1318	XP_026648907.1
pleckstrin homology domain-containing family A member 7 isoform X6 [Zonotrichia albicollis]	Zonotrichia albicollis	452	574	1	1e-135	34.04	1330	XP_026648906.1
pleckstrin homology domain-containing family A member 6 isoform X10 [Aquila chrysaetos chrysaetos]	Aquila chrysaetos chrysaetos	450	450	0.87	1e-135	31.41	1269	XP_029856248.1
pleckstrin homology domain-containing family A member 6 isoform X5 [Athene cunicularia]	Athene cunicularia	447	447	0.84	3e-135	31.76	1185	XP_026719927.1
pleckstrin homology domain-containing family A member 7 isoform X3 [Gallus gallus]	Gallus gallus	448	565	0.96	1e-134	33.06	1298	XP_040557293.1
pleckstrin homology domain-containing family A member 6 isoform X11 [Aquila chrysaetos chrysaetos]	Aquila chrysaetos chrysaetos	446	446	0.84	1e-134	31.93	1184	XP_029856247.1
pleckstrin homology domain-containing family A member 7 isoform X3 [Gallus gallus]	Gallus gallus	447	565	0.96	2e-134	33.06	1298	XP_040529348.1
pleckstrin homology domain-containing family A member 7 isoform X1 [Gallus gallus]	Gallus gallus	447	568	0.98	3e-134	33.06	1323	XP_015142118.1
pleckstrin homology domain-containing family A member 7 isoform X1 [Gallus gallus]	Gallus gallus	447	568	0.98	4e-134	33.06	1323	XP_040529346.1
pleckstrin homology domain-containing family A member 6 isoform X1 [Falco peregrinus]	Falco peregrinus	444	444	0.87	6e-134	31.21	1228	XP_027638375.1
pleckstrin homology domain-containing family A member 6 isoform X6 [Anas platyrhynchos]	Anas platyrhynchos	445	445	0.68	9e-134	34.08	1260	XP_038024283.1
pleckstrin homology domain-containing family A member 7 isoform X4 [Gallus gallus]	Gallus gallus	445	445	1	1e-133	30.03	1296	XP_015142122.1
pleckstrin homology domain-containing family A member 6 isoform X2 [Athene cunicularia]	Athene cunicularia	443	443	0.84	2e-133	31.44	1197	XP_026719924.1
pleckstrin homology domain-containing family A member 6 isoform X13 [Gallus gallus]	Gallus gallus	444	444	0.68	6e-133	33.68	1321	XP_024999680.2
pleckstrin homology domain-containing family A member 6 isoform X13 [Gallus gallus]	Gallus gallus	444	444	0.68	7e-133	33.68	1321	XP_040547426.1
pleckstrin homology domain-containing family A member 6 isoform X2 [Aquila chrysaetos chrysaetos]	Aquila chrysaetos chrysaetos	440	440	0.84	1e-132	31.61	1196	XP_029856243.1
pleckstrin homology domain-containing family A member 6 isoform X3 [Athene cunicularia]	Athene cunicularia	431	431	0.84	2e-129	30.93	1196	XP_026719925.1
pleckstrin homology domain-containing family A member 6 isoform X6 [Athene cunicularia]	Athene cunicularia	431	431	0.84	6e-129	30.93	1217	XP_026719928.1
pleckstrin homology domain-containing family A member 6 isoform X3 [Aquila chrysaetos chrysaetos]	Aquila chrysaetos chrysaetos	429	429	0.84	1e-128	31.09	1195	XP_029856244.1
pleckstrin homology domain-containing family A member 6 isoform X9 [Aquila chrysaetos chrysaetos]	Aquila chrysaetos chrysaetos	429	429	0.84	3e-128	31.09	1216	XP_029856246.2
PREDICTED: pleckstrin homology domain-containing family A member 6 isoform X1 [Calidris pugnax]	Calidris pugnax	427	427	0.84	8e-128	31.31	1199	XP_014810954.1
pleckstrin homology domain-containing family A member 6 isoform X6 [Aquila chrysaetos chrysaetos]	Aquila chrysaetos chrysaetos	416	416	0.84	5e-124	30.92	1166	XP_029856250.1
pleckstrin homology domain-containing family A member 7 isoform X5 [Gallus gallus]	Gallus gallus	408	529	0.98	5e-120	31.91	1295	XP_015142123.1
pleckstrin homology domain-containing family A member 7 isoform X5 [Gallus gallus]	Gallus gallus	407	528	0.98	9e-120	31.91	1295	XP_040529350.1
pleckstrin homology domain-containing family A member 7 isoform X8 [Zonotrichia albicollis]	Zonotrichia albicollis	407	529	0.95	9e-120	33.23	1309	XP_026648908.1
pleckstrin homology domain-containing family A member 6 isoform X9 [Gallus gallus]	Gallus gallus	404	404	0.84	1e-119	30.99	1167	XP_024999677.2
pleckstrin homology domain-containing family A member 6 isoform X9 [Gallus gallus]	Gallus gallus	404	404	0.84	2e-119	30.99	1167	XP_040547422.1
pleckstrin homology domain-containing family A member 6 isoform X10 [Anas platyrhynchos]	Anas platyrhynchos	397	397	0.63	7e-117	33.76	1225	XP_038024286.1
pleckstrin homology domain-containing family A member 6 isoform X4 [Athene cunicularia]	Athene cunicularia	396	396	0.84	2e-116	30.07	1190	XP_026719926.1
pleckstrin homology domain-containing family A member 6 isoform X8 [Anas platyrhynchos]	Anas platyrhynchos	397	397	0.63	2e-116	33.79	1242	XP_038024285.1
pleckstrin homology domain-containing family A member 6 isoform X4 [Aquila chrysaetos chrysaetos]	Aquila chrysaetos chrysaetos	395	395	0.84	4e-116	30.18	1189	XP_029856245.1
pleckstrin homology domain-containing family A member 6 isoform X3 [Dromaius novaehollandiae]	Dromaius novaehollandiae	384	462	0.74	2e-112	33.73	1135	XP_025967682.1
PREDICTED: pleckstrin homology domain-containing family A member 6 isoform X4 [Calidris pugnax]	Calidris pugnax	382	463	0.74	4e-112	34.4	1116	XP_014810958.1
PREDICTED: pleckstrin homology domain-containing family A member 7 isoform X3 [Calidris pugnax]	Calidris pugnax	382	382	0.94	2e-111	29.65	1228	XP_014817747.1
pleckstrin homology domain-containing family A member 7 isoform X13 [Anas platyrhynchos]	Anas platyrhynchos	382	614	0.97	9e-111	34.28	1276	XP_038035240.1
pleckstrin homology domain-containing family A member 7 isoform X13 [Zonotrichia albicollis]	Zonotrichia albicollis	380	380	0.95	1e-110	30.15	1222	XP_026648915.1
pleckstrin homology domain-containing family A member 7 isoform X10 [Zonotrichia albicollis]	Zonotrichia albicollis	379	499	0.93	9e-110	33.12	1281	XP_026648912.1
pleckstrin homology domain-containing family A member 6 isoform X11 [Anas platyrhynchos]	Anas platyrhynchos	376	376	0.6	1e-109	33.57	1183	XP_038024287.1
PREDICTED: pleckstrin homology domain-containing family A member 7 isoform X2 [Calidris pugnax]	Calidris pugnax	376	376	0.95	5e-109	29.39	1245	XP_014817746.1
pleckstrin homology domain-containing family A member 7 isoform X10 [Gallus gallus]	Gallus gallus	375	495	0.93	7e-109	31.91	1243	XP_040557297.1
pleckstrin homology domain-containing family A member 7 isoform X10 [Gallus gallus]	Gallus gallus	375	494	0.93	1e-108	31.91	1243	XP_040529355.1
PREDICTED: pleckstrin homology domain-containing family A member 7 isoform X1 [Calidris pugnax]	Calidris pugnax	375	375	0.94	1e-108	29.59	1247	XP_014817745.1
pleckstrin homology domain-containing family A member 7 isoform X8 [Gallus gallus]	Gallus gallus	375	494	0.94	2e-108	31.6	1254	XP_040557295.1
pleckstrin homology domain-containing family A member 6 isoform X10 [Gallus gallus]	Gallus gallus	372	372	0.6	2e-108	34.2	1164	XP_024999678.2
pleckstrin homology domain-containing family A member 7 isoform X4 [Aquila chrysaetos chrysaetos]	Aquila chrysaetos chrysaetos	375	602	0.97	2e-108	34.54	1274	XP_029894646.1
pleckstrin homology domain-containing family A member 7 isoform X8 [Gallus gallus]	Gallus gallus	374	493	0.94	3e-108	31.6	1254	XP_040529353.1
pleckstrin homology domain-containing family A member 6 isoform X10 [Gallus gallus]	Gallus gallus	372	372	0.6	4e-108	34.2	1164	XP_040547423.1
PREDICTED: pleckstrin homology domain-containing family A member 6 isoform X2 [Calidris pugnax]	Calidris pugnax	370	451	0.74	2e-107	33.57	1136	XP_014810955.1
pleckstrin homology domain-containing family A member 6 isoform X11 [Gallus gallus]	Gallus gallus	370	370	0.84	2e-107	30.37	1149	XP_040508833.1
PREDICTED: pleckstrin homology domain-containing family A member 7 isoform X4 [Calidris pugnax]	Calidris pugnax	371	371	0.92	2e-107	29.46	1222	XP_014817748.1
pleckstrin homology domain-containing family A member 6 isoform X11 [Gallus gallus]	Gallus gallus	369	369	0.84	3e-107	30.37	1149	XP_040547424.1
pleckstrin homology domain-containing family A member 7 isoform X12 [Zonotrichia albicollis]	Zonotrichia albicollis	370	370	0.95	5e-107	29.76	1242	XP_026648914.1
pleckstrin homology domain-containing family A member 7 isoform X4 [Anas platyrhynchos]	Anas platyrhynchos	370	603	0.97	1e-106	33.42	1296	XP_038035229.1
pleckstrin homology domain-containing family A member 6 isoform X8 [Athene cunicularia]	Athene cunicularia	366	451	0.74	4e-106	32.45	1167	XP_026719932.1
pleckstrin homology domain-containing family A member 7 isoform X1 [Melopsittacus undulatus]	Melopsittacus undulatus	365	488	1	5e-105	31.19	1296	XP_005153328.2
pleckstrin homology domain-containing family A member 6 isoform X15 [Gallus gallus]	Gallus gallus	365	365	0.63	6e-105	32.33	1259	XP_015154585.2
pleckstrin homology domain-containing family A member 7 isoform X7 [Gallus gallus]	Gallus gallus	365	485	0.93	7e-105	31.19	1263	XP_040557294.1
pleckstrin homology domain-containing family A member 7 isoform X7 [Gallus gallus]	Gallus gallus	364	484	0.93	1e-104	31.19	1263	XP_040529352.1
pleckstrin homology domain-containing family A member 6 isoform X15 [Gallus gallus]	Gallus gallus	364	364	0.63	1e-104	32.33	1259	XP_040547428.1
pleckstrin homology domain-containing family A member 7 isoform X5 [Aquila chrysaetos chrysaetos]	Aquila chrysaetos chrysaetos	364	589	0.95	1e-104	33.67	1269	XP_029894648.1
pleckstrin homology domain-containing family A member 7 isoform X5 [Cygnus atratus]	Cygnus atratus	364	364	0.55	1e-104	33.17	1271	XP_035405968.1
pleckstrin homology domain-containing family A member 6 isoform X3 [Gallus gallus]	Gallus gallus	362	362	0.6	2e-104	33.74	1197	XP_024999672.2
pleckstrin homology domain-containing family A member 7 isoform X6 [Gallus gallus]	Gallus gallus	363	484	0.94	2e-104	30.9	1274	XP_015142124.3
pleckstrin homology domain-containing family A member 7 isoform X1 [Aquila chrysaetos chrysaetos]	Aquila chrysaetos chrysaetos	363	591	0.97	3e-104	33.67	1294	XP_029894650.1
pleckstrin homology domain-containing family A member 7 isoform X6 [Gallus gallus]	Gallus gallus	363	483	0.94	3e-104	30.9	1274	XP_040529351.1
pleckstrin homology domain-containing family A member 7 isoform X2 [Cygnus atratus]	Cygnus atratus	363	363	0.55	3e-104	33.17	1296	XP_035405965.1
pleckstrin homology domain-containing family A member 6 isoform X3 [Gallus gallus]	Gallus gallus	362	362	0.6	3e-104	33.74	1197	XP_040547416.1
pleckstrin homology domain-containing family A member 7 isoform X2 [Aquila chrysaetos chrysaetos]	Aquila chrysaetos chrysaetos	363	590	0.97	3e-104	33.67	1293	XP_029894645.1
pleckstrin homology domain-containing family A member 6 isoform X6 [Gallus gallus]	Gallus gallus	361	361	0.6	5e-104	33.37	1184	XP_024999675.2
pleckstrin homology domain-containing family A member 6 isoform X6 [Gallus gallus]	Gallus gallus	360	360	0.6	6e-104	33.37	1184	XP_040547419.1
pleckstrin homology domain-containing family A member 6 isoform X6 [Melopsittacus undulatus]	Melopsittacus undulatus	360	480	0.6	1e-103	36.02	1215	XP_033925875.1
pleckstrin homology domain-containing family A member 7 isoform X3 [Aquila chrysaetos chrysaetos]	Aquila chrysaetos chrysaetos	360	588	0.97	3e-103	33.46	1276	XP_040985090.1
PREDICTED: pleckstrin homology domain-containing family A member 7 isoform X5 [Calidris pugnax]	Calidris pugnax	351	351	0.79	2e-101	29.87	1074	XP_014817749.1
pleckstrin homology domain-containing family A member 7 isoform X4 [Gallus gallus]	Gallus gallus	355	355	0.55	4e-101	32.75	1296	XP_040529349.1
pleckstrin homology domain-containing family A member 6 isoform X7 [Anas platyrhynchos]	Anas platyrhynchos	352	470	0.59	2e-100	35.79	1242	XP_038024284.1
PREDICTED: pleckstrin homology domain-containing family A member 7 isoform X1 [Struthio camelus australis]	Struthio camelus australis	352	471	0.92	2e-100	31	1249	XP_009683024.1
pleckstrin homology domain-containing family A member 6 isoform X4 [Gallus gallus]	Gallus gallus	351	351	0.6	2e-100	32.94	1196	XP_024999673.2
pleckstrin homology domain-containing family A member 6 isoform X3 [Anas platyrhynchos]	Anas platyrhynchos	352	489	0.64	3e-100	35.79	1269	XP_038024281.1
pleckstrin homology domain-containing family A member 6 isoform X4 [Gallus gallus]	Gallus gallus	350	350	0.6	4e-100	32.94	1196	XP_040547417.1
pleckstrin homology domain-containing family A member 6 isoform X1 [Gallus gallus]	Gallus gallus	350	350	0.6	4e-100	32.94	1217	XP_004934969.3
pleckstrin homology domain-containing family A member 6 isoform X1 [Gallus gallus]	Gallus gallus	350	350	0.6	7e-100	32.94	1217	XP_040547414.1
pleckstrin homology domain-containing family A member 6 isoform X9 [Athene cunicularia]	Athene cunicularia	348	348	0.84	1e-99	28.77	1167	XP_026719933.1
pleckstrin homology domain-containing family A member 6 isoform X4 [Melopsittacus undulatus]	Melopsittacus undulatus	348	468	0.6	2e-99	34.92	1235	XP_033925873.1
pleckstrin homology domain-containing family A member 7 isoform X3 [Cygnus atratus]	Cygnus atratus	345	345	0.54	7e-98	33.03	1295	XP_035405966.1
pleckstrin homology domain-containing family A member 6 isoform X3 [Melopsittacus undulatus]	Melopsittacus undulatus	344	463	0.6	9e-98	34.29	1247	XP_033925872.1
pleckstrin homology domain-containing family A member 6 isoform X5 [Gallus gallus]	Gallus gallus	335	335	0.6	5e-95	32.22	1193	XP_040508830.1
pleckstrin homology domain-containing family A member 6 isoform X5 [Gallus gallus]	Gallus gallus	334	334	0.6	1e-94	32.22	1193	XP_040547418.1
pleckstrin homology domain-containing family A member 7 isoform X11 [Gallus gallus]	Gallus gallus	334	455	0.9	1e-94	31.02	1218	XP_015142125.1
pleckstrin homology domain-containing family A member 7 isoform X9 [Gallus gallus]	Gallus gallus	335	454	0.9	2e-94	31.02	1246	XP_040557296.1
pleckstrin homology domain-containing family A member 7 isoform X11 [Gallus gallus]	Gallus gallus	334	454	0.9	2e-94	31.02	1218	XP_040529356.1
pleckstrin homology domain-containing family A member 7 isoform X9 [Gallus gallus]	Gallus gallus	334	454	0.9	3e-94	31.02	1246	XP_040529354.1
pleckstrin homology domain-containing family A member 7 isoform X4 [Cygnus atratus]	Cygnus atratus	334	334	0.54	5e-94	32.19	1290	XP_035405967.1
pleckstrin homology domain-containing family A member 6 isoform X4 [Dromaius novaehollandiae]	Dromaius novaehollandiae	331	331	0.64	7e-94	31.76	1129	XP_025967683.1
pleckstrin homology domain-containing family A member 7 isoform X1 [Cygnus atratus]	Cygnus atratus	333	333	0.54	7e-94	32.19	1315	XP_035405963.1
pleckstrin homology domain-containing family A member 6 isoform X5 [Melopsittacus undulatus]	Melopsittacus undulatus	332	537	0.74	7e-94	33.28	1217	XP_033925874.1
pleckstrin homology domain-containing family A member 6 isoform X2 [Melopsittacus undulatus]	Melopsittacus undulatus	332	451	0.6	1e-93	33.28	1247	XP_033925871.1
pleckstrin homology domain-containing family A member 6 isoform X1 [Melopsittacus undulatus]	Melopsittacus undulatus	332	451	0.6	2e-93	33.28	1267	XP_033925870.1
pleckstrin homology domain-containing family A member 7 isoform X6 [Anas platyrhynchos]	Anas platyrhynchos	328	560	0.97	4e-92	32.12	1268	XP_038035231.1
pleckstrin homology domain-containing family A member 7 isoform X12 [Gallus gallus]	Gallus gallus	323	443	0.87	9e-91	31	1184	XP_040557298.1
pleckstrin homology domain-containing family A member 7 isoform X12 [Gallus gallus]	Gallus gallus	322	442	0.87	1e-90	31	1184	XP_040529357.1
pleckstrin homology domain-containing family A member 7 isoform X6 [Aquila chrysaetos chrysaetos]	Aquila chrysaetos chrysaetos	323	551	0.97	1e-90	32.29	1266	XP_029894649.1
pleckstrin homology domain-containing family A member 6 isoform X2 [Gallus gallus]	Gallus gallus	317	317	0.6	2e-88	32.09	1199	XP_024999671.2
pleckstrin homology domain-containing family A member 6 isoform X2 [Gallus gallus]	Gallus gallus	316	316	0.6	2e-88	32.09	1199	XP_040547415.1
pleckstrin homology domain-containing family A member 6 isoform X2 [Falco peregrinus]	Falco peregrinus	302	302	0.74	2e-84	28.85	1050	XP_027638376.1
pleckstrin homology domain-containing family A member 6 isoform X7 [Gallus gallus]	Gallus gallus	302	302	0.6	1e-83	31.37	1175	XP_040508831.1
pleckstrin homology domain-containing family A member 6 isoform X7 [Gallus gallus]	Gallus gallus	301	301	0.6	2e-83	31.37	1175	XP_040547420.1
pleckstrin homology domain-containing family A member 7 isoform X3 [Athene cunicularia]	Athene cunicularia	294	524	0.91	7e-81	32.04	1206	XP_026706182.1
pleckstrin homology domain-containing family A member 7 isoform X3 [Anas platyrhynchos]	Anas platyrhynchos	292	524	0.91	5e-80	32	1262	XP_038035228.1
pleckstrin homology domain-containing family A member 7 isoform X13 [Cygnus atratus]	Cygnus atratus	288	288	0.5	6e-79	31.81	1190	XP_035405976.1
pleckstrin homology domain-containing family A member 6 isoform X12 [Athene cunicularia]	Athene cunicularia	284	284	0.72	2e-78	29.02	1013	XP_026719936.1
pleckstrin homology domain-containing family A member 7 isoform X2 [Melopsittacus undulatus]	Melopsittacus undulatus	285	407	0.95	1e-77	29.36	1247	XP_030908541.1

## Sheet: Reptilia
Description	Scientific Name	Max Score	Total Score	Query Cover	E value	Per. ident	Acc. Len	Accession
pleckstrin homology domain-containing family A member 5 isoform X2 [Lacerta agilis]	Lacerta agilis	1924	1924	0.97	0	76.61	1256	XP_033017767.1
pleckstrin homology domain-containing family A member 5 isoform X3 [Podarcis muralis]	Podarcis muralis	1920	1920	0.97	0	76.57	1257	XP_028602673.1
pleckstrin homology domain-containing family A member 5 isoform X1 [Lacerta agilis]	Lacerta agilis	1919	1919	0.97	0	76.55	1257	XP_033017766.1
pleckstrin homology domain-containing family A member 5 isoform X1 [Sceloporus undulatus]	Sceloporus undulatus	1918	1918	0.97	0	76.56	1250	XP_042322629.1
pleckstrin homology domain-containing family A member 5 isoform X17 [Zootoca vivipara]	Zootoca vivipara	1917	1917	0.97	0	76.33	1257	XP_034983528.1
PREDICTED: LOW QUALITY PROTEIN: pleckstrin homology domain-containing family A member 5 [Anolis carolinensis]	Anolis carolinensis	1914	1914	0.97	0	76.17	1259	XP_008108580.1
pleckstrin homology domain-containing family A member 5 isoform X2 [Sceloporus undulatus]	Sceloporus undulatus	1902	1902	0.97	0	76.24	1244	XP_042322630.1
pleckstrin homology domain-containing family A member 5 isoform X8 [Pseudonaja textilis]	Pseudonaja textilis	1876	1876	0.97	0	75.59	1249	XP_026568936.1
pleckstrin homology domain-containing family A member 5 isoform X2 [Crotalus tigris]	Crotalus tigris	1875	1875	0.97	0	74.63	1249	XP_039188837.1
pleckstrin homology domain-containing family A member 5 isoform X3 [Crotalus tigris]	Crotalus tigris	1872	1872	0.97	0	74.63	1249	XP_039188838.1
pleckstrin homology domain-containing family A member 5 isoform X1 [Crotalus tigris]	Crotalus tigris	1870	1870	0.97	0	74.57	1250	XP_039188836.1
pleckstrin homology domain-containing family A member 5 isoform X13 [Thamnophis elegans]	Thamnophis elegans	1865	1865	0.97	0	75.28	1247	XP_032076459.1
pleckstrin homology domain-containing family A member 5 isoform X3 [Lacerta agilis]	Lacerta agilis	1858	1858	0.97	0	74.67	1230	XP_033017769.1
pleckstrin homology domain-containing family A member 5 isoform X3 [Sceloporus undulatus]	Sceloporus undulatus	1857	1857	0.97	0	74.66	1223	XP_042322631.1
pleckstrin homology domain-containing family A member 5 isoform X4 [Sceloporus undulatus]	Sceloporus undulatus	1851	1851	0.97	0	74.59	1221	XP_042322632.1
pleckstrin homology domain-containing family A member 5 isoform X5 [Sceloporus undulatus]	Sceloporus undulatus	1849	1849	0.97	0	74.51	1220	XP_042322633.1
pleckstrin homology domain-containing family A member 5 isoform X5 [Lacerta agilis]	Lacerta agilis	1830	1830	0.97	0	73.55	1216	XP_033017771.1
pleckstrin homology domain-containing family A member 5 isoform X4 [Lacerta agilis]	Lacerta agilis	1825	1825	0.97	0	73.49	1217	XP_033017770.1
pleckstrin homology domain-containing family A member 5 isoform X24 [Crotalus tigris]	Crotalus tigris	1815	1815	0.97	0	72.81	1222	XP_039188860.1
pleckstrin homology domain-containing family A member 5 isoform X4 [Crotalus tigris]	Crotalus tigris	1810	1810	0.97	0	72.76	1223	XP_039188839.1
pleckstrin homology domain-containing family A member 5 isoform X7 [Crotalus tigris]	Crotalus tigris	1805	1805	0.97	0	72.58	1220	XP_039188842.1
pleckstrin homology domain-containing family A member 5 isoform X8 [Crotalus tigris]	Crotalus tigris	1803	1803	0.97	0	72.5	1219	XP_039188843.1
pleckstrin homology domain-containing family A member 5 isoform X5 [Crotalus tigris]	Crotalus tigris	1800	1800	0.97	0	72.52	1221	XP_039188840.1
pleckstrin homology domain-containing family A member 5 isoform X6 [Crotalus tigris]	Crotalus tigris	1799	1799	0.97	0	72.44	1220	XP_039188841.1
pleckstrin homology domain-containing family A member 5 isoform X9 [Lacerta agilis]	Lacerta agilis	1785	1785	0.91	0	76.21	1188	XP_033017775.1
pleckstrin homology domain-containing family A member 5 isoform X2 [Pogona vitticeps]	Pogona vitticeps	1770	1770	0.91	0	75.34	1188	XP_020659872.1
pleckstrin homology domain-containing family A member 5 isoform X6 [Lacerta agilis]	Lacerta agilis	1770	1770	0.97	0	72.24	1212	XP_033017772.1
pleckstrin homology domain-containing family A member 5 isoform X1 [Pogona vitticeps]	Pogona vitticeps	1765	1765	0.91	0	75.27	1189	XP_020659871.1
pleckstrin homology domain-containing family A member 5 isoform X8 [Lacerta agilis]	Lacerta agilis	1765	1765	0.97	0	71.61	1190	XP_033017774.1
pleckstrin homology domain-containing family A member 5 isoform X9 [Crotalus tigris]	Crotalus tigris	1758	1758	0.97	0	71.26	1205	XP_039188844.1
pleckstrin homology domain-containing family A member 5 isoform X2 [Pantherophis guttatus]	Pantherophis guttatus	1742	1742	0.91	0	74.98	1176	XP_034298512.1
pleckstrin homology domain-containing family A member 5 isoform X3 [Pantherophis guttatus]	Pantherophis guttatus	1738	1738	0.91	0	74.81	1176	XP_034298513.1
pleckstrin homology domain-containing family A member 5 isoform X12 [Crotalus tigris]	Crotalus tigris	1738	1738	0.91	0	74.27	1181	XP_039188847.1
pleckstrin homology domain-containing family A member 5 isoform X1 [Pantherophis guttatus]	Pantherophis guttatus	1737	1737	0.91	0	74.92	1177	XP_034298511.1
pleckstrin homology domain-containing family A member 5 isoform X14 [Sceloporus undulatus]	Sceloporus undulatus	1721	1721	0.89	0	75.82	1142	XP_042322643.1
pleckstrin homology domain-containing family A member 5 isoform X14 [Lacerta agilis]	Lacerta agilis	1716	1716	0.89	0	75.64	1149	XP_033017781.1
pleckstrin homology domain-containing family A member 5 isoform X3 [Pogona vitticeps]	Pogona vitticeps	1704	1704	0.91	0	73.25	1162	XP_020659873.1
pleckstrin homology domain-containing family A member 5 isoform X11 [Pogona vitticeps]	Pogona vitticeps	1701	1701	0.89	0	74.81	1135	XP_020659883.1
pleckstrin homology domain-containing family A member 5 isoform X5 [Pogona vitticeps]	Pogona vitticeps	1696	1696	0.89	0	74.74	1136	XP_020659875.1
pleckstrin homology domain-containing family A member 5 isoform X4 [Pantherophis guttatus]	Pantherophis guttatus	1678	1678	0.91	0	72.97	1150	XP_034298514.1
pleckstrin homology domain-containing family A member 5 isoform X5 [Notechis scutatus]	Notechis scutatus	1677	1677	0.88	0	75.02	1141	XP_026534011.1
pleckstrin homology domain-containing family A member 5 isoform X13 [Pantherophis guttatus]	Pantherophis guttatus	1672	1672	0.88	0	74.39	1138	XP_034298524.1
pleckstrin homology domain-containing family A member 5 [Protobothrops mucrosquamatus]	Protobothrops mucrosquamatus	1672	1672	0.88	0	73.56	1142	XP_029140590.1
pleckstrin homology domain-containing family A member 5 isoform X4 [Pogona vitticeps]	Pogona vitticeps	1616	1616	0.91	0	70.56	1144	XP_020659874.1
Pleckstrin-likey domain-containing family A member 5 [Ophiophagus hannah]	Ophiophagus hannah	1613	1613	0.89	0	71.4	1173	ETE70233.1
pleckstrin homology domain-containing family A member 5 isoform X5 [Pantherophis guttatus]	Pantherophis guttatus	1590	1590	0.91	0	70.27	1132	XP_034298515.1
pleckstrin homology domain-containing family A member 5 isoform X2 [Zootoca vivipara]	Zootoca vivipara	1582	1582	0.97	0	65.34	1193	XP_034983510.1
pleckstrin homology domain-containing family A member 5 isoform X1 [Zootoca vivipara]	Zootoca vivipara	1577	1577	0.97	0	65.29	1194	XP_034983509.1
pleckstrin homology domain-containing family A member 5 isoform X7 [Lacerta agilis]	Lacerta agilis	1575	1575	0.97	0	65.41	1194	XP_033017773.1
pleckstrin homology domain-containing family A member 5 isoform X6 [Sceloporus undulatus]	Sceloporus undulatus	1567	1567	0.97	0	65.28	1187	XP_042322634.1
PREDICTED: pleckstrin homology domain-containing family A member 5 [Gekko japonicus]	Gekko japonicus	1543	1543	0.97	0	64.42	1167	XP_015276815.1
pleckstrin homology domain-containing family A member 5 isoform X4 [Zootoca vivipara]	Zootoca vivipara	1520	1520	0.97	0	63.46	1166	XP_034983512.1
pleckstrin homology domain-containing family A member 5 isoform X13 [Lacerta agilis]	Lacerta agilis	1518	1518	0.97	0	63.59	1166	XP_033017780.1
pleckstrin homology domain-containing family A member 5 isoform X3 [Zootoca vivipara]	Zootoca vivipara	1516	1516	0.97	0	63.41	1167	XP_034983511.1
pleckstrin homology domain-containing family A member 5 isoform X12 [Lacerta agilis]	Lacerta agilis	1513	1513	0.97	0	63.54	1167	XP_033017778.1
pleckstrin homology domain-containing family A member 5 isoform X8 [Sceloporus undulatus]	Sceloporus undulatus	1506	1506	0.97	0	63.39	1160	XP_042322636.1
pleckstrin homology domain-containing family A member 5 isoform X11 [Crotalus tigris]	Crotalus tigris	1503	1789	0.92	0	80.24	1186	XP_039188846.1
pleckstrin homology domain-containing family A member 5 isoform X10 [Crotalus tigris]	Crotalus tigris	1499	1786	0.92	0	80.15	1187	XP_039188845.1
pleckstrin homology domain-containing family A member 5 isoform X6 [Zootoca vivipara]	Zootoca vivipara	1488	1488	0.97	0	62.28	1153	XP_034983514.1
pleckstrin homology domain-containing family A member 5 isoform X5 [Zootoca vivipara]	Zootoca vivipara	1483	1483	0.97	0	62.24	1154	XP_034983513.1
pleckstrin homology domain-containing family A member 5 isoform X17 [Lacerta agilis]	Lacerta agilis	1464	1464	0.79	0	73.54	1037	XP_033017784.1
pleckstrin homology domain-containing family A member 5 isoform X1 [Podarcis muralis]	Podarcis muralis	1454	1454	0.78	0	73.96	1015	XP_028602670.1
pleckstrin homology domain-containing family A member 5 isoform X15 [Sceloporus undulatus]	Sceloporus undulatus	1452	1452	0.78	0	73.93	1008	XP_042322644.1
pleckstrin homology domain-containing family A member 5 isoform X9 [Zootoca vivipara]	Zootoca vivipara	1444	1444	0.91	0	64.23	1125	XP_034983518.1
pleckstrin homology domain-containing family A member 5 isoform X16 [Crotalus tigris]	Crotalus tigris	1444	1731	0.92	0	77.7	1159	XP_039188852.1
pleckstrin homology domain-containing family A member 5 isoform X15 [Crotalus tigris]	Crotalus tigris	1439	1726	0.92	0	77.62	1160	XP_039188851.1
pleckstrin homology domain-containing family A member 5 isoform X8 [Zootoca vivipara]	Zootoca vivipara	1422	1422	0.97	0	60.36	1127	XP_034983517.1
pleckstrin homology domain-containing family A member 5 isoform X10 [Pantherophis guttatus]	Pantherophis guttatus	1414	1414	0.79	0	71.93	1037	XP_034298521.1
pleckstrin homology domain-containing family A member 5 isoform X20 [Crotalus tigris]	Crotalus tigris	1403	1403	0.78	0	71.57	1008	XP_039188856.1
pleckstrin homology domain-containing family A member 5 isoform X17 [Crotalus tigris]	Crotalus tigris	1389	1675	0.92	0	75.61	1141	XP_039188853.1
pleckstrin homology domain-containing family A member 5 isoform X18 [Lacerta agilis]	Lacerta agilis	1387	1387	0.75	0	73.54	1015	XP_033017785.1
pleckstrin homology domain-containing family A member 5 isoform X7 [Zootoca vivipara]	Zootoca vivipara	1387	1387	0.97	0	59.42	1149	XP_034983516.1
pleckstrin homology domain-containing family A member 5 isoform X9 [Sceloporus undulatus]	Sceloporus undulatus	1385	1749	0.97	0	75.74	1142	XP_042322637.1
pleckstrin homology domain-containing family A member 5 isoform X6 [Pogona vitticeps]	Pogona vitticeps	1384	1384	0.91	0	62.25	1126	XP_020659877.1
pleckstrin homology domain-containing family A member 5 isoform X12 [Zootoca vivipara]	Zootoca vivipara	1375	1375	0.89	0	63.33	1086	XP_034983521.1
pleckstrin homology domain-containing family A member 5 isoform X6 [Pantherophis guttatus]	Pantherophis guttatus	1366	1366	0.64	0	80.48	1114	XP_034298516.1
pleckstrin homology domain-containing family A member 5 isoform X9 [Pogona vitticeps]	Pogona vitticeps	1294	1294	0.89	0	60.45	1045	XP_020659881.1
pleckstrin homology domain-containing family A member 5 isoform X14 [Pantherophis guttatus]	Pantherophis guttatus	1244	1244	0.62	0	77.16	1047	XP_034298526.1
pleckstrin homology domain-containing family A member 5 isoform X16 [Sceloporus undulatus]	Sceloporus undulatus	1211	1211	0.55	0	81.95	723	XP_042322645.1
PREDICTED: pleckstrin homology domain-containing family A member 5 isoform X1 [Thamnophis sirtalis]	Thamnophis sirtalis	1172	1172	0.58	0	78.2	788	XP_013927131.1
pleckstrin homology domain-containing family A member 5 isoform X17 [Sceloporus undulatus]	Sceloporus undulatus	1160	1160	0.52	0	81.67	686	XP_042322646.1
pleckstrin homology domain-containing family A member 5 isoform X20 [Lacerta agilis]	Lacerta agilis	1158	1158	0.53	0	81.51	683	XP_033017787.1
pleckstrin homology domain-containing family A member 5 isoform X19 [Lacerta agilis]	Lacerta agilis	1157	1157	0.52	0	81.75	686	XP_033017786.1
pleckstrin homology domain-containing family A member 5 isoform X14 [Zootoca vivipara]	Zootoca vivipara	1156	1156	0.52	0	81.61	686	XP_034983524.1
pleckstrin homology domain-containing family A member 5 isoform X21 [Crotalus tigris]	Crotalus tigris	1141	1141	0.52	0	80.35	685	XP_039188857.1
pleckstrin homology domain-containing family A member 5 isoform X6 [Python bivittatus]	Python bivittatus	1140	1140	0.53	0	84.04	693	XP_025032103.1
Pleckstrin-likey domain-containing family A member 5 [Varanus komodoensis]	Varanus komodoensis	1128	1128	0.62	0	72.53	843	KAF7237632.1
pleckstrin homology domain-containing family A member 5 isoform X13 [Zootoca vivipara]	Zootoca vivipara	1122	1122	0.79	0	59.85	974	XP_034983522.1
PREDICTED: pleckstrin homology domain-containing family A member 5 isoform X2 [Thamnophis sirtalis]	Thamnophis sirtalis	1113	1113	0.58	0	75.2	761	XP_013927132.1
pleckstrin homology domain-containing family A member 5 isoform X21 [Lacerta agilis]	Lacerta agilis	1063	1063	0.52	0	76.06	646	XP_033017788.1
pleckstrin homology domain-containing family A member 5 isoform X12 [Sceloporus undulatus]	Sceloporus undulatus	1062	1420	0.91	0	78.17	1102	XP_042322640.1
pleckstrin homology domain-containing family A member 5 isoform X11 [Zootoca vivipara]	Zootoca vivipara	1060	1434	0.9	0	80.35	1108	XP_034983520.1
pleckstrin homology domain-containing family A member 5 isoform X16 [Lacerta agilis]	Lacerta agilis	1060	1430	0.9	0	80.51	1108	XP_033017783.1
pleckstrin homology domain-containing family A member 5 isoform X7 [Sceloporus undulatus]	Sceloporus undulatus	1060	1770	0.91	0	78.17	1165	XP_042322635.1
pleckstrin homology domain-containing family A member 5 isoform X11 [Lacerta agilis]	Lacerta agilis	1058	1775	0.9	0	80.51	1171	XP_033017777.1
pleckstrin homology domain-containing family A member 5 isoform X10 [Zootoca vivipara]	Zootoca vivipara	1056	1429	0.9	0	80.22	1109	XP_034983519.1
pleckstrin homology domain-containing family A member 5 isoform X15 [Lacerta agilis]	Lacerta agilis	1055	1425	0.9	0	80.38	1109	XP_033017782.1
pleckstrin homology domain-containing family A member 5 isoform X10 [Lacerta agilis]	Lacerta agilis	1054	1771	0.9	0	80.38	1172	XP_033017776.1
pleckstrin homology domain-containing family A member 5 isoform X15 [Zootoca vivipara]	Zootoca vivipara	1049	1049	0.48	0	79.46	628	XP_034983526.1
pleckstrin homology domain-containing family A member 5 isoform X2 [Pseudonaja textilis]	Pseudonaja textilis	1048	1366	0.62	0	79.61	1100	XP_026568456.1
pleckstrin homology domain-containing family A member 5 isoform X19 [Crotalus tigris]	Crotalus tigris	1044	1644	0.84	0	79.13	1101	XP_039188855.1
pleckstrin homology domain-containing family A member 5 isoform X14 [Crotalus tigris]	Crotalus tigris	1044	1730	0.89	0	79.13	1164	XP_039188850.1
pleckstrin homology domain-containing family A member 5 isoform X1 [Pseudonaja textilis]	Pseudonaja textilis	1043	1361	0.62	0	79.49	1101	XP_026568386.1
pleckstrin homology domain-containing family A member 5 isoform X3 [Pseudonaja textilis]	Pseudonaja textilis	1042	1360	0.62	0	79.49	1100	XP_026568533.1
pleckstrin homology domain-containing family A member 5 isoform X13 [Crotalus tigris]	Crotalus tigris	1040	1726	0.89	0	79.01	1165	XP_039188849.1
pleckstrin homology domain-containing family A member 5 isoform X18 [Crotalus tigris]	Crotalus tigris	1040	1639	0.84	0	79.01	1102	XP_039188854.1
pleckstrin homology domain-containing family A member 5 isoform X8 [Thamnophis elegans]	Thamnophis elegans	1035	1352	0.62	0	78.65	1098	XP_032076454.1
pleckstrin homology domain-containing family A member 5 isoform X2 [Thamnophis elegans]	Thamnophis elegans	1035	1723	0.89	0	78.65	1161	XP_032076448.1
pleckstrin homology domain-containing family A member 5 isoform X1 [Thamnophis elegans]	Thamnophis elegans	1030	1719	0.89	0	78.53	1162	XP_032076447.1
pleckstrin homology domain-containing family A member 5 isoform X3 [Thamnophis elegans]	Thamnophis elegans	1030	1719	0.89	0	78.53	1161	XP_032076449.1
pleckstrin homology domain-containing family A member 5 isoform X7 [Thamnophis elegans]	Thamnophis elegans	1030	1347	0.62	0	78.53	1099	XP_032076453.1
pleckstrin homology domain-containing family A member 5 isoform X13 [Sceloporus undulatus]	Sceloporus undulatus	1018	1376	0.87	0	80.5	1073	XP_042322642.1
pleckstrin homology domain-containing family A member 5 isoform X10 [Sceloporus undulatus]	Sceloporus undulatus	1015	1726	0.87	0	80.5	1136	XP_042322638.1
pleckstrin homology domain-containing family A member 5 isoform X5 [Thamnophis elegans]	Thamnophis elegans	989	1679	0.87	0	78.99	1133	XP_032076451.1
PREDICTED: pleckstrin homology domain-containing family A member 5 isoform X3 [Thamnophis sirtalis]	Thamnophis sirtalis	986	986	0.58	0	68.54	743	XP_013927133.1
pleckstrin homology domain-containing family A member 5 isoform X4 [Pseudonaja textilis]	Pseudonaja textilis	976	1294	0.62	0	75.48	1072	XP_026568618.1
pleckstrin homology domain-containing family A member 5 isoform X4 [Thamnophis elegans]	Thamnophis elegans	962	1651	0.89	0	74.52	1133	XP_032076450.1
pleckstrin homology domain-containing family A member 5 isoform X6 [Thamnophis elegans]	Thamnophis elegans	961	1649	0.89	0	74.36	1132	XP_032076452.1
pleckstrin homology domain-containing family A member 5 isoform X11 [Sceloporus undulatus]	Sceloporus undulatus	946	1656	0.87	0	76.13	1106	XP_042322639.1
pleckstrin homology domain-containing family A member 5 isoform X8 [Pogona vitticeps]	Pogona vitticeps	912	1247	0.85	0	76.45	1040	XP_020659879.1
pleckstrin homology domain-containing family A member 5 isoform X7 [Pogona vitticeps]	Pogona vitticeps	907	1618	0.85	0	76.32	1104	XP_020659878.1
pleckstrin homology domain-containing family A member 5 isoform X12 [Pantherophis guttatus]	Pantherophis guttatus	905	1224	0.56	0	78.75	1028	XP_034298523.1
pleckstrin homology domain-containing family A member 5 isoform X8 [Pantherophis guttatus]	Pantherophis guttatus	904	1596	0.83	0	78.75	1091	XP_034298518.1
pleckstrin homology domain-containing family A member 5 isoform X11 [Pantherophis guttatus]	Pantherophis guttatus	900	1220	0.56	0	78.61	1029	XP_034298522.1
pleckstrin homology domain-containing family A member 5 isoform X7 [Pantherophis guttatus]	Pantherophis guttatus	899	1592	0.83	0	78.61	1092	XP_034298517.1
pleckstrin homology domain-containing family A member 5 isoform X9 [Thamnophis elegans]	Thamnophis elegans	897	1587	0.83	0	78.24	1093	XP_032076455.1
pleckstrin homology domain-containing family A member 5 isoform X9 [Pantherophis guttatus]	Pantherophis guttatus	858	1551	0.81	0	79.15	1063	XP_034298519.1
pleckstrin homology domain-containing family A member 5 isoform X5 [Pseudonaja textilis]	Pseudonaja textilis	850	1169	0.55	0	77.82	1001	XP_026568700.1
hypothetical protein parPi_0015847 [Paroedura picta]	Paroedura picta	849	849	0.4	0	79.38	589	GCF53875.1
pleckstrin homology domain-containing family A member 5 isoform X1 [Notechis scutatus]	Notechis scutatus	847	1165	0.54	0	78.6	992	XP_026534006.1
pleckstrin homology domain-containing family A member 5 isoform X10 [Pogona vitticeps]	Pogona vitticeps	844	1179	0.81	0	77.82	987	XP_020659882.1
pleckstrin homology domain-containing family A member 5 isoform X2 [Notechis scutatus]	Notechis scutatus	842	1161	0.54	0	78.45	992	XP_026534008.1
pleckstrin homology domain-containing family A member 5 isoform X4 [Notechis scutatus]	Notechis scutatus	842	1160	0.54	0	78.45	993	XP_026534010.1
pleckstrin homology domain-containing family A member 5 isoform X15 [Pantherophis guttatus]	Pantherophis guttatus	839	1158	0.54	0	77.82	989	XP_034298527.1
pleckstrin homology domain-containing family A member 5 isoform X10 [Thamnophis elegans]	Thamnophis elegans	837	1527	0.81	0	76.67	1062	XP_032076456.1
hypothetical protein E2320_004304 [Naja naja]	Naja naja	835	908	0.51	0	69.6	615	KAG8138408.1
PREDICTED: pleckstrin homology domain-containing family A member 5 isoform X4 [Thamnophis sirtalis]	Thamnophis sirtalis	805	1081	0.53	0	82.23	725	XP_013927134.1
pleckstrin homology domain-containing family A member 5 isoform X3 [Notechis scutatus]	Notechis scutatus	775	1093	0.54	0	73.59	964	XP_026534009.1
PREDICTED: pleckstrin homology domain-containing family A member 5 isoform X7 [Thamnophis sirtalis]	Thamnophis sirtalis	751	1027	0.53	0	77.64	697	XP_013927137.1
pleckstrin homology domain-containing family A member 5 isoform X2 [Python bivittatus]	Python bivittatus	735	735	0.36	0	78.42	602	XP_015746399.2
pleckstrin homology domain-containing family A member 5 isoform X1 [Python bivittatus]	Python bivittatus	729	993	0.48	0	78.25	603	XP_015746398.2
pleckstrin homology domain-containing family A member 5 isoform X11 [Thamnophis elegans]	Thamnophis elegans	689	1251	0.7	0	70.61	920	XP_032076457.1
PREDICTED: pleckstrin homology domain-containing family A member 5 isoform X5 [Thamnophis sirtalis]	Thamnophis sirtalis	684	1027	0.51	0	76.92	703	XP_013927135.1
PREDICTED: pleckstrin homology domain-containing family A member 5 isoform X6 [Thamnophis sirtalis]	Thamnophis sirtalis	684	1031	0.51	0	76.92	702	XP_013927136.1
pleckstrin homology domain-containing family A member 5 isoform X4 [Python bivittatus]	Python bivittatus	672	936	0.48	0	73.93	574	XP_025032102.1
pleckstrin homology domain-containing family A member 5 isoform X3 [Python bivittatus]	Python bivittatus	639	902	0.48	0	71.22	585	XP_015746400.2
PREDICTED: pleckstrin homology domain-containing family A member 5-like [Thamnophis sirtalis]	Thamnophis sirtalis	635	635	0.3	0	78.44	410	XP_013913307.1
Pleckstrin-likey domain-containing family A member 5 [Varanus komodoensis]	Varanus komodoensis	602	602	0.28	0	80.17	356	KAF7237635.1
pleckstrin homology domain-containing family A member 6 isoform X6 [Podarcis muralis]	Podarcis muralis	546	546	0.92	4e-171	33.44	1272	XP_028590062.1
PREDICTED: pleckstrin homology domain-containing family A member 6 isoform X1 [Anolis carolinensis]	Anolis carolinensis	547	547	0.93	5e-171	32.36	1316	XP_008107860.1
pleckstrin homology domain-containing family A member 6 isoform X5 [Lacerta agilis]	Lacerta agilis	546	546	0.92	6e-171	33.28	1272	XP_033008641.1
pleckstrin homology domain-containing family A member 6 isoform X1 [Podarcis muralis]	Podarcis muralis	535	535	0.92	1e-166	32.92	1292	XP_028590056.1
pleckstrin homology domain-containing family A member 6 isoform X1 [Lacerta agilis]	Lacerta agilis	534	534	0.92	3e-166	32.77	1292	XP_033008637.1
pleckstrin homology domain-containing family A member 6 isoform X2 [Podarcis muralis]	Podarcis muralis	530	530	0.92	5e-165	32.92	1291	XP_028590057.1
pleckstrin homology domain-containing family A member 6 isoform X2 [Lacerta agilis]	Lacerta agilis	530	530	0.92	7e-165	32.77	1291	XP_033008638.1
pleckstrin homology domain-containing family A member 6 isoform X3 [Podarcis muralis]	Podarcis muralis	527	527	0.92	6e-164	32.66	1287	XP_028590058.1
pleckstrin homology domain-containing family A member 6 isoform X4 [Podarcis muralis]	Podarcis muralis	527	527	0.92	6e-164	32.79	1279	XP_028590060.1
pleckstrin homology domain-containing family A member 6 isoform X3 [Lacerta agilis]	Lacerta agilis	527	527	0.92	1e-163	32.51	1287	XP_033008639.1
pleckstrin homology domain-containing family A member 6 isoform X1 [Pantherophis guttatus]	Pantherophis guttatus	513	513	0.99	2e-158	31.2	1318	XP_034270379.1
pleckstrin homology domain-containing family A member 6 isoform X10 [Podarcis muralis]	Podarcis muralis	508	508	0.92	4e-157	32.23	1260	XP_028590066.1
pleckstrin homology domain-containing family A member 6 isoform X9 [Lacerta agilis]	Lacerta agilis	508	508	0.92	7e-157	32.07	1260	XP_033008645.1
pleckstrin homology domain-containing family A member 5-like [Python bivittatus]	Python bivittatus	468	468	0.22	5e-154	77.55	287	XP_007443992.1
pleckstrin homology domain-containing family A member 6 isoform X8 [Podarcis muralis]	Podarcis muralis	499	499	0.92	2e-153	31.92	1265	XP_028590064.1
pleckstrin homology domain-containing family A member 6 isoform X7 [Lacerta agilis]	Lacerta agilis	499	499	0.92	2e-153	31.77	1265	XP_033008643.1
pleckstrin homology domain-containing family A member 6 isoform X9 [Podarcis muralis]	Podarcis muralis	495	495	0.92	3e-152	31.92	1264	XP_028590065.1
pleckstrin homology domain-containing family A member 6 isoform X8 [Lacerta agilis]	Lacerta agilis	494	494	0.92	6e-152	31.77	1264	XP_033008644.1
pleckstrin homology domain-containing family A member 6 isoform X7 [Podarcis muralis]	Podarcis muralis	494	494	0.92	1e-151	32.76	1269	XP_028590063.1
pleckstrin homology domain-containing family A member 6 isoform X5 [Podarcis muralis]	Podarcis muralis	494	494	0.92	2e-151	32.53	1274	XP_028590061.1
pleckstrin homology domain-containing family A member 5 isoform X22 [Lacerta agilis]	Lacerta agilis	454	454	0.18	1e-149	87.03	243	XP_033017789.1
pleckstrin homology domain-containing family A member 5 isoform X2 [Podarcis muralis]	Podarcis muralis	454	454	0.18	2e-149	87.03	243	XP_028602672.1
pleckstrin homology domain-containing family A member 6 isoform X13 [Podarcis muralis]	Podarcis muralis	473	550	0.82	3e-144	34.65	1242	XP_028590069.1
pleckstrin homology domain-containing family A member 6 isoform X12 [Lacerta agilis]	Lacerta agilis	473	550	0.82	4e-144	34.43	1242	XP_033008649.1
PREDICTED: pleckstrin homology domain-containing family A member 6 isoform X2 [Anolis carolinensis]	Anolis carolinensis	468	468	0.87	2e-142	31.37	1225	XP_008107861.1
pleckstrin homology domain-containing family A member 6 isoform X14 [Lacerta agilis]	Lacerta agilis	456	456	0.87	5e-138	31.92	1229	XP_033008651.1
pleckstrin homology domain-containing family A member 6 isoform X14 [Podarcis muralis]	Podarcis muralis	456	456	0.87	7e-138	31.92	1229	XP_028590071.1
pleckstrin homology domain-containing family A member 6 isoform X1 [Sceloporus undulatus]	Sceloporus undulatus	453	453	0.91	4e-137	30.61	1184	XP_042319519.1
PREDICTED: pleckstrin homology domain-containing family A member 6 isoform X3 [Anolis carolinensis]	Anolis carolinensis	448	448	0.84	2e-135	31.26	1183	XP_008107862.1
pleckstrin homology domain-containing family A member 6 [Python bivittatus]	Python bivittatus	438	438	0.87	2e-131	31.4	1221	XP_025020508.1
pleckstrin homology domain-containing family A member 6 isoform X19 [Lacerta agilis]	Lacerta agilis	435	435	0.84	1e-130	31.74	1187	XP_033008656.1
pleckstrin homology domain-containing family A member 6 isoform X18 [Podarcis muralis]	Podarcis muralis	434	434	0.84	2e-130	31.74	1187	XP_028590075.1
pleckstrin homology domain-containing family A member 7 isoform X12 [Lacerta agilis]	Lacerta agilis	432	525	0.83	9e-130	33.51	1151	XP_033009556.1
pleckstrin homology domain-containing family A member 6 isoform X1 [Pogona vitticeps]	Pogona vitticeps	433	433	0.87	9e-130	31.4	1220	XP_020652737.1
pleckstrin homology domain-containing family A member 7 isoform X8 [Lacerta agilis]	Lacerta agilis	432	542	0.95	1e-128	33.47	1298	XP_033009523.1
pleckstrin homology domain-containing family A member 7 isoform X7 [Lacerta agilis]	Lacerta agilis	432	539	0.89	1e-128	33.33	1319	XP_033009514.1
pleckstrin homology domain-containing family A member 7 isoform X6 [Lacerta agilis]	Lacerta agilis	432	540	0.95	2e-128	33.33	1321	XP_033009505.1
pleckstrin homology domain-containing family A member 7 isoform X1 [Lacerta agilis]	Lacerta agilis	432	538	0.89	6e-128	33.51	1372	XP_033009461.1
pleckstrin homology domain-containing family A member 7 isoform X2 [Lacerta agilis]	Lacerta agilis	431	536	0.89	7e-128	33.37	1371	XP_033009469.1
pleckstrin homology domain-containing family A member 5 isoform X22 [Crotalus tigris]	Crotalus tigris	385	385	0.16	8e-124	81.19	217	XP_039188858.1
hypothetical protein parPi_0003732 [Paroedura picta]	Paroedura picta	417	417	0.87	2e-123	30.59	1265	GCF44425.1
pleckstrin homology domain-containing family A member 6 isoform X2 [Pantherophis guttatus]	Pantherophis guttatus	410	410	0.91	4e-121	30.28	1212	XP_034270380.1
pleckstrin homology domain-containing family A member 6 [Notechis scutatus]	Notechis scutatus	405	483	0.78	5e-120	34.18	1165	XP_026532636.1
pleckstrin homology domain-containing family A member 6 isoform X2 [Pogona vitticeps]	Pogona vitticeps	405	405	0.87	1e-119	30.67	1202	XP_020652744.1
pleckstrin homology domain-containing family A member 6 [Pseudonaja textilis]	Pseudonaja textilis	404	481	0.78	2e-119	33.87	1164	XP_026571350.1
pleckstrin homology domain-containing family A member 6 isoform X1 [Crotalus tigris]	Crotalus tigris	400	400	0.94	2e-117	30.23	1236	XP_039196702.1
PREDICTED: pleckstrin homology domain-containing family A member 6 isoform X3 [Thamnophis sirtalis]	Thamnophis sirtalis	399	399	0.94	2e-117	30.39	1213	XP_013931730.1
PREDICTED: pleckstrin homology domain-containing family A member 5-like [Thamnophis sirtalis]	Thamnophis sirtalis	373	373	0.14	3e-117	91.26	350	XP_013927919.1
pleckstrin homology domain-containing family A member 6 isoform X2 [Crotalus tigris]	Crotalus tigris	390	390	0.91	1e-114	30.49	1174	XP_039196712.1
pleckstrin homology domain-containing family A member 7 isoform X4 [Lacerta agilis]	Lacerta agilis	390	496	0.89	3e-113	32.26	1344	XP_033009487.1
PREDICTED: pleckstrin homology domain-containing family A member 6 isoform X1 [Thamnophis sirtalis]	Thamnophis sirtalis	387	387	0.94	4e-113	29.92	1233	XP_013931728.1
PREDICTED: pleckstrin homology domain-containing family A member 6 isoform X2 [Thamnophis sirtalis]	Thamnophis sirtalis	380	380	0.94	1e-110	30.08	1221	XP_013931729.1
pleckstrin homology domain-containing family A member 6 isoform X8 [Crotalus tigris]	Crotalus tigris	379	379	0.91	3e-110	30.02	1194	XP_039196770.1
pleckstrin homology domain-containing family A member 7 isoform X5 [Lacerta agilis]	Lacerta agilis	379	485	0.85	2e-109	32.25	1326	XP_033009496.1
pleckstrin homology domain-containing family A member 6 isoform X3 [Crotalus tigris]	Crotalus tigris	371	371	0.84	1e-107	30.67	1174	XP_039196721.1
PREDICTED: pleckstrin homology domain-containing family A member 6 isoform X6 [Thamnophis sirtalis]	Thamnophis sirtalis	367	367	0.91	3e-106	29.97	1191	XP_013931734.1
pleckstrin homology domain-containing family A member 7 isoform X4 [Pogona vitticeps]	Pogona vitticeps	368	590	0.89	5e-106	36.16	1270	XP_020658598.1
hypothetical protein E2320_004305 [Naja naja]	Naja naja	335	335	0.13	9e-106	87.01	177	KAG8138407.1
PREDICTED: pleckstrin homology domain-containing family A member 5 isoform X9 [Thamnophis sirtalis]	Thamnophis sirtalis	348	941	0.46	3e-104	80	639	XP_013927140.1
pleckstrin homology domain-containing family A member 5 isoform X16 [Zootoca vivipara]	Zootoca vivipara	330	330	0.13	5e-104	85	183	XP_034983527.1
PREDICTED: pleckstrin homology domain-containing family A member 7 isoform X3 [Anolis carolinensis]	Anolis carolinensis	362	553	0.95	1e-103	32.86	1272	XP_008105596.1
PREDICTED: pleckstrin homology domain-containing family A member 7 isoform X1 [Anolis carolinensis]	Anolis carolinensis	362	559	0.97	2e-103	32.78	1295	XP_008105584.1
PREDICTED: pleckstrin homology domain-containing family A member 7 isoform X2 [Anolis carolinensis]	Anolis carolinensis	362	558	0.97	2e-103	32.78	1294	XP_008105590.1
pleckstrin homology domain-containing family A member 7 isoform X8 [Sceloporus undulatus]	Sceloporus undulatus	360	551	0.89	3e-103	32.67	1232	XP_042301923.1
pleckstrin homology domain-containing family A member 7 isoform X6 [Sceloporus undulatus]	Sceloporus undulatus	360	545	0.83	4e-103	32.75	1244	XP_042301921.1
pleckstrin homology domain-containing family A member 7 isoform X4 [Sceloporus undulatus]	Sceloporus undulatus	360	554	0.94	5e-103	33.29	1272	XP_042301919.1
pleckstrin homology domain-containing family A member 7 isoform X2 [Sceloporus undulatus]	Sceloporus undulatus	360	559	0.97	5e-103	32.67	1294	XP_042301917.1
pleckstrin homology domain-containing family A member 7 isoform X3 [Sceloporus undulatus]	Sceloporus undulatus	360	557	0.97	6e-103	32.67	1280	XP_042301918.1
pleckstrin homology domain-containing family A member 7 isoform X1 [Sceloporus undulatus]	Sceloporus undulatus	360	559	0.97	7e-103	32.67	1295	XP_042301916.1
PREDICTED: pleckstrin homology domain-containing family A member 5 isoform X8 [Thamnophis sirtalis]	Thamnophis sirtalis	343	660	0.29	2e-102	79.6	640	XP_013927139.1
pleckstrin homology domain-containing family A member 7 isoform X3 [Pogona vitticeps]	Pogona vitticeps	357	471	0.91	6e-102	35.1	1276	XP_020658597.1
pleckstrin homology domain-containing family A member 7 isoform X8 [Pogona vitticeps]	Pogona vitticeps	356	568	0.81	6e-102	35.1	1218	XP_020658602.1
pleckstrin homology domain-containing family A member 7 isoform X5 [Pogona vitticeps]	Pogona vitticeps	357	572	0.87	7e-102	35.1	1267	XP_020658599.1
pleckstrin homology domain-containing family A member 7 isoform X2 [Pogona vitticeps]	Pogona vitticeps	356	576	0.89	1e-101	35.1	1287	XP_020658596.1
pleckstrin homology domain-containing family A member 7 isoform X1 [Pogona vitticeps]	Pogona vitticeps	356	578	0.89	1e-101	35.1	1290	XP_020658594.1
pleckstrin homology domain-containing family A member 6 isoform X3 [Zootoca vivipara]	Zootoca vivipara	354	526	0.83	2e-101	35.07	1227	XP_034978650.1
pleckstrin homology domain-containing family A member 7 isoform X6 [Pantherophis guttatus]	Pantherophis guttatus	350	555	0.82	2e-99	34.09	1257	XP_034272867.1
pleckstrin homology domain-containing family A member 7 isoform X4 [Pantherophis guttatus]	Pantherophis guttatus	349	557	0.95	2e-99	34.09	1265	XP_034272865.1
pleckstrin homology domain-containing family A member 7 isoform X5 [Pantherophis guttatus]	Pantherophis guttatus	349	554	0.82	3e-99	34.09	1259	XP_034272866.1
pleckstrin homology domain-containing family A member 7 isoform X2 [Pantherophis guttatus]	Pantherophis guttatus	349	559	0.97	3e-99	34.09	1287	XP_034272863.1
pleckstrin homology domain-containing family A member 7 isoform X9 [Crotalus tigris]	Crotalus tigris	348	552	0.91	3e-99	32.28	1217	XP_039200550.1
pleckstrin homology domain-containing family A member 7 isoform X3 [Crotalus tigris]	Crotalus tigris	349	558	0.95	4e-99	32.28	1266	XP_039200543.1
pleckstrin homology domain-containing family A member 7 isoform X1 [Pantherophis guttatus]	Pantherophis guttatus	349	560	0.97	4e-99	34.09	1288	XP_034272861.1
pleckstrin homology domain-containing family A member 7 isoform X3 [Pantherophis guttatus]	Pantherophis guttatus	349	554	0.95	4e-99	34.09	1283	XP_034272864.1
pleckstrin homology domain-containing family A member 7 isoform X4 [Crotalus tigris]	Crotalus tigris	348	553	0.95	6e-99	32.28	1260	XP_039200544.1
pleckstrin homology domain-containing family A member 7 isoform X5 [Crotalus tigris]	Crotalus tigris	348	552	0.95	8e-99	32.28	1260	XP_039200545.1
pleckstrin homology domain-containing family A member 7 isoform X2 [Crotalus tigris]	Crotalus tigris	348	555	0.95	8e-99	32.28	1269	XP_039200542.1
pleckstrin homology domain-containing family A member 7 isoform X1 [Crotalus tigris]	Crotalus tigris	347	559	0.97	1e-98	32.28	1289	XP_039200540.1
pleckstrin homology domain-containing family A member 6 isoform X22 [Podarcis muralis]	Podarcis muralis	344	539	0.7	3e-98	36.29	1148	XP_028590085.1
pleckstrin homology domain-containing family A member 6 isoform X15 [Podarcis muralis]	Podarcis muralis	345	514	0.82	4e-98	34.79	1224	XP_028590072.1
pleckstrin homology domain-containing family A member 6 isoform X23 [Lacerta agilis]	Lacerta agilis	344	538	0.7	4e-98	35.95	1148	XP_033008661.1
pleckstrin homology domain-containing family A member 7 isoform X3 [Thamnophis elegans]	Thamnophis elegans	347	551	0.81	5e-98	33.59	1342	XP_032078538.1
pleckstrin homology domain-containing family A member 6 isoform X15 [Lacerta agilis]	Lacerta agilis	345	513	0.82	5e-98	34.49	1224	XP_033008652.1
pleckstrin homology domain-containing family A member 6 isoform X12 [Podarcis muralis]	Podarcis muralis	345	519	0.83	6e-98	34.79	1246	XP_028590068.1
pleckstrin homology domain-containing family A member 7 isoform X2 [Thamnophis elegans]	Thamnophis elegans	346	550	0.94	6e-98	33.63	1347	XP_032078528.1
pleckstrin homology domain-containing family A member 7 isoform X1 [Thamnophis elegans]	Thamnophis elegans	346	551	0.94	6e-98	33.63	1348	XP_032078519.1
pleckstrin homology domain-containing family A member 6 isoform X4 [Lacerta agilis]	Lacerta agilis	345	542	0.87	6e-98	34.49	1274	XP_033008640.1
pleckstrin homology domain-containing family A member 6 isoform X11 [Podarcis muralis]	Podarcis muralis	345	523	0.83	6e-98	34.79	1247	XP_028590067.1
pleckstrin homology domain-containing family A member 6 isoform X11 [Lacerta agilis]	Lacerta agilis	345	519	0.83	7e-98	34.49	1246	XP_033008648.1
pleckstrin homology domain-containing family A member 6 isoform X10 [Lacerta agilis]	Lacerta agilis	345	523	0.83	8e-98	34.49	1247	XP_033008646.1
pleckstrin homology domain-containing family A member 6 isoform X12 [Zootoca vivipara]	Zootoca vivipara	342	534	0.7	2e-97	35.43	1148	XP_034978662.1
PREDICTED: pleckstrin homology domain-containing family A member 7 [Thamnophis sirtalis]	Thamnophis sirtalis	341	548	0.83	2e-97	32.28	1117	XP_013930318.1

## Sheet: Amphibia
Description	Scientific Name	Max Score	Total Score	Query Cover	E value	Per. Ident	Acc. Len	Accession
pleckstrin homology domain-containing family A member 5 isoform X3 [Microcaecilia unicolor]	Microcaecilia unicolor	1685	1685	1	0	0.6534	1290	XP_030069910.1
pleckstrin homology domain-containing family A member 5 isoform X1 [Rana temporaria]	Rana temporaria	1533	1533	1	0	0.6141	1252	XP_040201399.1
pleckstrin homology domain-containing family A member 5 isoform X7 [Rana temporaria]	Rana temporaria	1515	1515	1	0	0.6138	1204	XP_040201406.1
pleckstrin homology domain-containing family A member 5 isoform X2 [Rana temporaria]	Rana temporaria	1514	1514	1	0	0.6103	1243	XP_040201400.1
pleckstrin homology domain-containing family A member 5 isoform X5 [Rana temporaria]	Rana temporaria	1511	1511	0.88	0	0.6638	1212	XP_040201403.1
pleckstrin homology domain-containing family A member 5 isoform X2 [Xenopus laevis]	Xenopus laevis	1498	1498	0.99	0	0.6023	1230	XP_041441667.1
pleckstrin homology domain-containing family A member 5 isoform X8 [Bufo bufo]	Bufo bufo	1495	1495	1	0	0.6185	1256	XP_040291350.1
pleckstrin homology domain-containing family A member 5 isoform X3 [Xenopus laevis]	Xenopus laevis	1494	1494	0.99	0	0.6018	1230	XP_041441668.1
pleckstrin homology domain-containing family A member 5 isoform X1 [Xenopus laevis]	Xenopus laevis	1494	1494	0.99	0	0.6018	1231	XP_041441666.1
pleckstrin homology domain-containing family A member 5 isoform X4 [Xenopus tropicalis]	Xenopus tropicalis	1483	1483	0.99	0	0.6073	1228	XP_031754270.1
pleckstrin homology domain-containing family A member 5 isoform X2 [Xenopus laevis]	Xenopus laevis	1481	1481	0.99	0	0.6023	1231	XP_041443752.1
pleckstrin homology domain-containing family A member 5 isoform X3 [Xenopus laevis]	Xenopus laevis	1478	1478	0.99	0	0.6011	1231	XP_041443753.1
pleckstrin homology domain-containing family A member 5 isoform X2 [Xenopus tropicalis]	Xenopus tropicalis	1477	1477	0.99	0	0.6028	1233	XP_031754268.1
pleckstrin homology domain-containing family A member 5 isoform X1 [Xenopus tropicalis]	Xenopus tropicalis	1477	1477	0.99	0	0.604	1235	XP_031754266.1
pleckstrin homology domain-containing family A member 5 isoform X1 [Xenopus laevis]	Xenopus laevis	1476	1476	0.99	0	0.6018	1232	XP_041443751.1
pleckstrin homology domain-containing family A member 5 isoform X3 [Rana temporaria]	Rana temporaria	1474	1474	1	0	0.5972	1225	XP_040201401.1
pleckstrin homology domain-containing family A member 5 isoform X4 [Rana temporaria]	Rana temporaria	1457	1457	1	0	0.5895	1213	XP_040201402.1
pleckstrin homology domain-containing family A member 5 isoform X5 [Xenopus laevis]	Xenopus laevis	1434	1434	0.99	0	0.5831	1203	XP_041441670.1
pleckstrin homology domain-containing family A member 5 isoform X6 [Rana temporaria]	Rana temporaria	1430	1430	1	0	0.5849	1207	XP_040201405.1
pleckstrin homology domain-containing family A member 5 isoform X4 [Xenopus laevis]	Xenopus laevis	1429	1429	0.99	0	0.5826	1204	XP_041441669.1
pleckstrin homology domain-containing family A member 5 isoform X7 [Xenopus tropicalis]	Xenopus tropicalis	1422	1422	0.99	0	0.5887	1201	XP_031754273.1
pleckstrin homology domain-containing family A member 5 isoform X6 [Xenopus laevis]	Xenopus laevis	1421	1421	0.99	0	0.578	1192	XP_041441671.1
pleckstrin homology domain-containing family A member 5 isoform X5 [Xenopus laevis]	Xenopus laevis	1418	1418	0.99	0	0.5838	1204	XP_041443755.1
pleckstrin homology domain-containing family A member 5 isoform X6 [Xenopus tropicalis]	Xenopus tropicalis	1415	1415	0.99	0	0.5855	1208	XP_031754272.1
pleckstrin homology domain-containing family A member 5 isoform X4 [Xenopus laevis]	Xenopus laevis	1414	1414	0.99	0	0.5834	1205	XP_041443754.1
pleckstrin homology domain-containing family A member 5 isoform X8 [Xenopus tropicalis]	Xenopus tropicalis	1402	1402	0.99	0	0.5794	1196	XP_031754274.1
pleckstrin homology domain-containing family A member 5 isoform X6 [Xenopus laevis]	Xenopus laevis	1400	1400	0.99	0	0.5772	1193	XP_041443756.1
pleckstrin homology domain-containing family A member 5 isoform X9 [Rana temporaria]	Rana temporaria	1396	1396	1	0	0.5726	1186	XP_040201408.1
pleckstrin homology domain-containing family A member 5 isoform X14 [Xenopus laevis]	Xenopus laevis	1363	1363	0.99	0	0.5592	1164	XP_041441679.1
pleckstrin homology domain-containing family A member 5 isoform X13 [Xenopus laevis]	Xenopus laevis	1359	1359	0.99	0	0.5588	1165	XP_041441678.1
pleckstrin homology domain-containing family A member 5 isoform X10 [Xenopus laevis]	Xenopus laevis	1359	1359	0.99	0	0.5615	1173	XP_041441675.1
pleckstrin homology domain-containing family A member 5 isoform X9 [Xenopus laevis]	Xenopus laevis	1355	1355	0.99	0	0.5611	1174	XP_041441674.1
pleckstrin homology domain-containing family A member 5 isoform X5 [Xenopus tropicalis]	Xenopus tropicalis	1354	1354	0.94	0	0.5925	1190	XP_031754271.1
pleckstrin homology domain-containing family A member 5 isoform X3 [Xenopus tropicalis]	Xenopus tropicalis	1353	1353	0.93	0	0.5933	1229	XP_031754269.1
pleckstrin homology domain-containing family A member 5 isoform X8 [Xenopus laevis]	Xenopus laevis	1352	1352	0.99	0	0.5608	1185	XP_041441673.1
pleckstrin homology domain-containing family A member 5 isoform X11 [Rana temporaria]	Rana temporaria	1349	1349	0.91	0	0.5982	1144	XP_040201410.1
pleckstrin homology domain-containing family A member 5 isoform X7 [Xenopus laevis]	Xenopus laevis	1348	1348	0.99	0	0.5603	1186	XP_041441672.1
pleckstrin homology domain-containing family A member 5 isoform X10 [Xenopus laevis]	Xenopus laevis	1344	1344	0.99	0	0.5592	1165	XP_041443760.1
PREDICTED: pleckstrin homology domain-containing family A member 5 isoform X3 [Nanorana parkeri]	Nanorana parkeri	1343	1343	0.91	0	0.6089	1143	XP_018417902.1
pleckstrin homology domain-containing family A member 5 isoform X12 [Xenopus tropicalis]	Xenopus tropicalis	1341	1341	0.99	0	0.5609	1169	XP_031754278.1
pleckstrin homology domain-containing family A member 5 isoform X11 [Xenopus tropicalis]	Xenopus tropicalis	1339	1339	0.99	0	0.5647	1171	XP_031754277.1
pleckstrin homology domain-containing family A member 5 isoform X9 [Xenopus laevis]	Xenopus laevis	1339	1339	0.99	0	0.5588	1166	XP_041443759.1
pleckstrin homology domain-containing family A member 5 isoform X9 [Xenopus tropicalis]	Xenopus tropicalis	1332	1332	0.99	0	0.5616	1178	XP_031754275.1
PREDICTED: pleckstrin homology domain-containing family A member 5 isoform X1 [Nanorana parkeri]	Nanorana parkeri	1325	1325	0.91	0	0.6047	1134	XP_018417900.1
pleckstrin homology domain-containing family A member 5 isoform X17 [Xenopus laevis]	Xenopus laevis	1301	1301	0.9	0	0.5886	1114	XP_041441682.1
PREDICTED: pleckstrin homology domain-containing family A member 5 isoform X4 [Nanorana parkeri]	Nanorana parkeri	1284	1284	0.91	0	0.5905	1116	XP_018417904.1
pleckstrin homology domain-containing family A member 5 isoform X18 [Xenopus tropicalis]	Xenopus tropicalis	1280	1280	0.9	0	0.5884	1118	XP_031754284.1
pleckstrin homology domain-containing family A member 5 isoform X8 [Rana temporaria]	Rana temporaria	1266	1496	0.95	0	0.6798	1188	XP_040201407.1
pleckstrin homology domain-containing family A member 5 isoform X1 [Microcaecilia unicolor]	Microcaecilia unicolor	1224	1536	0.95	0	0.6751	1189	XP_030069908.1
pleckstrin homology domain-containing family A member 5-like isoform X1 [Rhinatrema bivittatum]	Rhinatrema bivittatum	1215	1215	0.81	0	0.6145	1015	XP_029453201.1
pleckstrin homology domain-containing family A member 5 isoform X2 [Geotrypetes seraphini]	Geotrypetes seraphini	1212	1478	0.86	0	0.6692	1180	XP_033807809.1
pleckstrin homology domain-containing family A member 5 isoform X12 [Xenopus laevis]	Xenopus laevis	1207	1420	0.94	0	0.6604	1168	XP_041441677.1
pleckstrin homology domain-containing family A member 5 isoform X11 [Xenopus laevis]	Xenopus laevis	1206	1420	0.93	0	0.6693	1169	XP_041441676.1
pleckstrin homology domain-containing family A member 5 isoform X10 [Xenopus tropicalis]	Xenopus tropicalis	1204	1415	0.93	0	0.6674	1177	XP_031754276.1
pleckstrin homology domain-containing family A member 5 isoform X8 [Xenopus laevis]	Xenopus laevis	1201	1411	0.94	0	0.6582	1169	XP_041443758.1
pleckstrin homology domain-containing family A member 5 isoform X7 [Xenopus laevis]	Xenopus laevis	1200	1409	0.94	0	0.6582	1170	XP_041443757.1
pleckstrin homology domain-containing family A member 5-like isoform X2 [Rhinatrema bivittatum]	Rhinatrema bivittatum	1185	1185	0.8	0	0.6108	1002	XP_029453203.1
pleckstrin homology domain-containing family A member 5 isoform X12 [Rana temporaria]	Rana temporaria	1163	1393	0.95	0	0.6382	1143	XP_040201412.1
pleckstrin homology domain-containing family A member 5 isoform X14 [Xenopus tropicalis]	Xenopus tropicalis	1141	1352	0.93	0	0.6404	1150	XP_031754280.1
pleckstrin homology domain-containing family A member 5 isoform X1 [Geotrypetes seraphini]	Geotrypetes seraphini	1120	1386	0.81	0	0.6647	1123	XP_033807808.1
pleckstrin homology domain-containing family A member 5 isoform X15 [Xenopus laevis]	Xenopus laevis	1108	1108	0.81	0	0.5771	994	XP_041443766.1
pleckstrin homology domain-containing family A member 5 isoform X18 [Xenopus laevis]	Xenopus laevis	1108	1108	0.81	0	0.5728	994	XP_041441683.1
pleckstrin homology domain-containing family A member 5 isoform X14 [Xenopus laevis]	Xenopus laevis	1104	1104	0.81	0	0.5765	995	XP_041443764.1
pleckstrin homology domain-containing family A member 5 isoform X16 [Xenopus tropicalis]	Xenopus tropicalis	1067	1278	0.93	0	0.6043	1111	XP_031754282.1
PREDICTED: pleckstrin homology domain-containing family A member 5 isoform X2 [Nanorana parkeri]	Nanorana parkeri	1065	1305	0.85	0	0.6816	1079	XP_018417901.1
pleckstrin homology domain-containing family A member 5 isoform X3 [Geotrypetes seraphini]	Geotrypetes seraphini	1016	1283	0.77	0	0.6471	1074	XP_033807810.1
pleckstrin homology domain-containing family A member 5 isoform X4 [Microcaecilia unicolor]	Microcaecilia unicolor	951	1555	0.93	0	0.6639	1168	XP_030069911.1
pleckstrin homology domain-containing family A member 5 isoform X2 [Microcaecilia unicolor]	Microcaecilia unicolor	951	1550	0.93	0	0.6639	1171	XP_030069909.1
pleckstrin homology domain-containing family A member 5 isoform X4 [Geotrypetes seraphini]	Geotrypetes seraphini	939	1495	0.84	0	0.6563	1162	XP_033807811.1
pleckstrin homology domain-containing family A member 5-like isoform X3 [Rhinatrema bivittatum]	Rhinatrema bivittatum	903	903	0.81	0	0.5046	962	XP_029453204.1
pleckstrin homology domain-containing family A member 5-like isoform X5 [Rhinatrema bivittatum]	Rhinatrema bivittatum	870	1113	0.72	0	0.6918	909	XP_029453206.1
pleckstrin homology domain-containing family A member 5 isoform X14 [Rana temporaria]	Rana temporaria	859	1367	0.87	0	0.6556	1104	XP_040201414.1
pleckstrin homology domain-containing family A member 5 isoform X10 [Rana temporaria]	Rana temporaria	858	1403	0.92	0	0.6556	1168	XP_040201409.1
pleckstrin homology domain-containing family A member 5 isoform X1 [Bufo bufo]	Bufo bufo	819	1367	0.92	0	0.6434	1172	XP_040291288.1
pleckstrin homology domain-containing family A member 5 isoform X4 [Bufo bufo]	Bufo bufo	818	1342	0.86	0	0.6434	1108	XP_040291312.1
pleckstrin homology domain-containing family A member 5 isoform X13 [Rana temporaria]	Rana temporaria	818	1366	0.96	0	0.6495	1140	XP_040201413.1
pleckstrin homology domain-containing family A member 5 isoform X15 [Xenopus tropicalis]	Xenopus tropicalis	809	1357	0.98	0	0.6104	1144	XP_031754281.1
pleckstrin homology domain-containing family A member 5 isoform X16 [Xenopus laevis]	Xenopus laevis	805	1375	0.91	0	0.6214	1146	XP_041441681.1
pleckstrin homology domain-containing family A member 5 isoform X13 [Xenopus tropicalis]	Xenopus tropicalis	803	1351	0.98	0	0.6039	1151	XP_031754279.1
pleckstrin homology domain-containing family A member 5 isoform X17 [Xenopus tropicalis]	Xenopus tropicalis	802	1287	0.92	0	0.6039	1093	XP_031754283.1
pleckstrin homology domain-containing family A member 5 isoform X15 [Xenopus laevis]	Xenopus laevis	801	1370	0.91	0	0.6204	1147	XP_041441680.1
pleckstrin homology domain-containing family A member 5 isoform X12 [Xenopus laevis]	Xenopus laevis	796	1349	0.91	0	0.6149	1147	XP_041443762.1
pleckstrin homology domain-containing family A member 5 isoform X13 [Xenopus laevis]	Xenopus laevis	792	1278	0.87	0	0.6139	1086	XP_041443763.1
pleckstrin homology domain-containing family A member 5 isoform X11 [Xenopus laevis]	Xenopus laevis	791	1345	0.91	0	0.6139	1148	XP_041443761.1
pleckstrin homology domain-containing family A member 5 isoform X2 [Bufo bufo]	Bufo bufo	784	1331	0.95	0	0.6505	1144	XP_040291297.1
pleckstrin homology domain-containing family A member 5 isoform X3 [Bufo bufo]	Bufo bufo	732	1279	0.88	0	0.6341	1132	XP_040291305.1
PREDICTED: pleckstrin homology domain-containing family A member 5 isoform X6 [Nanorana parkeri]	Nanorana parkeri	671	1177	0.77	0	0.643	995	XP_018417906.1
PREDICTED: pleckstrin homology domain-containing family A member 5 isoform X5 [Nanorana parkeri]	Nanorana parkeri	670	1216	0.84	0	0.643	1059	XP_018417905.1
pleckstrin homology domain-containing family A member 5 isoform X5 [Bufo bufo]	Bufo bufo	633	1182	0.84	0	0.6092	1065	XP_040291321.1
pleckstrin homology domain-containing family A member 5-like isoform X4 [Rhinatrema bivittatum]	Rhinatrema bivittatum	632	1135	0.73	0	0.5905	957	XP_029453205.1
pleckstrin homology domain-containing family A member 5 isoform X6 [Bufo bufo]	Bufo bufo	547	1000	0.73	2e-175	0.5699	939	XP_040291334.1
pleckstrin homology domain-containing family A member 7 isoform X1 [Xenopus laevis]	Xenopus laevis	476	476	0.97	2e-144	0.3055	1381	XP_041416981.1
pleckstrin homology domain-containing family A member 7 isoform X2 [Geotrypetes seraphini]	Geotrypetes seraphini	437	550	0.95	2e-130	0.3386	1359	XP_033784218.1
pleckstrin homology domain-containing family A member 7 isoform X1 [Geotrypetes seraphini]	Geotrypetes seraphini	437	554	0.97	3e-130	0.3386	1384	XP_033784217.1
pleckstrin homology domain-containing family A member 7 isoform X1 [Xenopus tropicalis]	Xenopus tropicalis	412	500	0.9	1e-121	0.3232	1301	XP_031756211.1
pleckstrin homology domain-containing family A member 5 isoform X19 [Xenopus tropicalis]	Xenopus tropicalis	371	371	0.18	1e-118	0.7414	245	XP_031754285.1
pleckstrin homology domain-containing family A member 7 isoform X1 [Xenopus laevis]	Xenopus laevis	401	498	0.95	9e-118	0.3173	1292	XP_041445591.1
pleckstrin homology domain-containing family A member 7 isoform X6 [Xenopus laevis]	Xenopus laevis	396	396	0.93	2e-116	0.2921	1245	XP_041416985.1
pleckstrin homology domain-containing family A member 7 isoform X8 [Xenopus laevis]	Xenopus laevis	394	394	0.92	1e-115	0.2929	1239	XP_041416987.1
pleckstrin homology domain-containing family A member 7 isoform X7 [Xenopus laevis]	Xenopus laevis	394	394	0.93	1e-115	0.2914	1241	XP_041416986.1

## Sheet: Dipnomorpha
Description	Scientific Name	Max Score	Total Score	Query Cover	E value	Per. Ident	Acc. Len	Accession
pleckstrin homology domain-containing family A member 6 isoform X3 [Protopterus annectens]	Protopterus annectens	428	428	0.9	1e-129	0.3085	1155	XP_043932906.1
pleckstrin homology domain-containing family A member 6 isoform X1 [Protopterus annectens]	Protopterus annectens	416	416	0.9	4e-125	0.3036	1175	XP_043932899.1
pleckstrin homology domain-containing family A member 6 isoform X4 [Protopterus annectens]	Protopterus annectens	413	413	0.88	2e-124	0.3002	1155	XP_043932907.1
pleckstrin homology domain-containing family A member 6 isoform X7 [Protopterus annectens]	Protopterus annectens	411	411	0.83	8e-124	0.3066	1146	XP_043932911.1
pleckstrin homology domain-containing family A member 6 isoform X6 [Protopterus annectens]	Protopterus annectens	399	399	0.9	4e-119	0.3026	1146	XP_043932910.1
pleckstrin homology domain-containing family A member 6 isoform X10 [Protopterus annectens]	Protopterus annectens	395	395	0.9	4e-118	0.2982	1125	XP_043932914.1
pleckstrin homology domain-containing family A member 6 isoform X5 [Protopterus annectens]	Protopterus annectens	385	385	0.9	2e-114	0.295	1148	XP_043932909.1
pleckstrin homology domain-containing family A member 6 isoform X11 [Protopterus annectens]	Protopterus annectens	367	367	0.9	3e-108	0.2938	1119	XP_043932915.1
pleckstrin homology domain-containing family A member 6 isoform X14 [Protopterus annectens]	Protopterus annectens	234	397	0.86	3e-63	0.3169	1031	XP_043932918.1
pleckstrin homology domain-containing family A member 6 isoform X8 [Protopterus annectens]	Protopterus annectens	234	416	0.86	8e-63	0.3066	1130	XP_043932912.1
pleckstrin homology domain-containing family A member 6 isoform X2 [Protopterus annectens]	Protopterus annectens	232	427	0.88	3e-62	0.3119	1157	XP_043932905.1
pleckstrin homology domain-containing family A member 6 isoform X13 [Protopterus annectens]	Protopterus annectens	223	386	0.86	2e-59	0.3066	1051	XP_043932917.1
pleckstrin homology domain-containing family A member 6 isoform X12 [Protopterus annectens]	Protopterus annectens	223	406	0.86	2e-59	0.3041	1101	XP_043932916.1
pleckstrin homology domain-containing family A member 6 isoform X9 [Protopterus annectens]	Protopterus annectens	221	415	0.84	8e-59	0.3179	1128	XP_043932913.1
connector enhancer of kinase suppressor of ras 2 isoform X5 [Protopterus annectens]	Protopterus annectens	77.8	77.8	0.07	3e-14	0.3763	984	XP_043928215.1
connector enhancer of kinase suppressor of ras 2 isoform X4 [Protopterus annectens]	Protopterus annectens	77.8	77.8	0.07	3e-14	0.3763	1004	XP_043928214.1
connector enhancer of kinase suppressor of ras 2 isoform X3 [Protopterus annectens]	Protopterus annectens	77.8	77.8	0.07	3e-14	0.3763	1033	XP_043928213.1
connector enhancer of kinase suppressor of ras 2 isoform X2 [Protopterus annectens]	Protopterus annectens	77.4	77.4	0.07	4e-14	0.3763	1033	XP_043928212.1
connector enhancer of kinase suppressor of ras 2 isoform X1 [Protopterus annectens]	Protopterus annectens	77.4	77.4	0.07	4e-14	0.3763	1053	XP_043928211.1
interactor protein for cytohesin exchange factors 1 [Protopterus annectens]	Protopterus annectens	70.1	70.1	0.08	3e-12	0.3636	418	XP_043919301.1
connector enhancer of kinase suppressor of ras 1-like [Protopterus annectens]	Protopterus annectens	58.2	58.2	0.07	2e-08	0.3021	519	XP_043940752.1
NEDD4-like E3 ubiquitin-protein ligase WWP2 isoform X1 [Protopterus annectens]	Protopterus annectens	57.4	99.7	0.06	5e-08	0.4	958	XP_043937714.1
NEDD4-like E3 ubiquitin-protein ligase WWP2 isoform X3 [Protopterus annectens]	Protopterus annectens	57.4	99.7	0.06	5e-08	0.4	887	XP_043937717.1
E3 ubiquitin-protein ligase Itchy homolog isoform X4 [Protopterus annectens]	Protopterus annectens	57.4	99.4	0.06	6e-08	0.3529	883	XP_043946213.1
E3 ubiquitin-protein ligase Itchy homolog isoform X3 [Protopterus annectens]	Protopterus annectens	57.4	99	0.06	6e-08	0.3529	884	XP_043946212.1
E3 ubiquitin-protein ligase Itchy homolog isoform X2 [Protopterus annectens]	Protopterus annectens	57.4	99	0.06	6e-08	0.3529	884	XP_043946211.1
E3 ubiquitin-protein ligase Itchy homolog isoform X1 [Protopterus annectens]	Protopterus annectens	57	98.6	0.06	6e-08	0.3529	885	XP_043946210.1
FERM, ARHGEF and pleckstrin domain-containing protein 2-like [Protopterus annectens]	Protopterus annectens	54.3	54.3	0.09	4e-07	0.256	661	XP_043926726.1
membrane-associated guanylate kinase, WW and PDZ domain-containing protein 3 isoform X1 [Protopterus annectens]	Protopterus annectens	53.9	53.9	0.06	6e-07	0.3247	1478	XP_043932921.1
FERM, ARHGEF and pleckstrin domain-containing protein 1 isoform X1 [Protopterus annectens]	Protopterus annectens	53.9	53.9	0.06	6e-07	0.2875	1032	XP_043927242.1
FERM, ARHGEF and pleckstrin domain-containing protein 1 isoform X2 [Protopterus annectens]	Protopterus annectens	53.9	53.9	0.06	7e-07	0.2875	941	XP_043927243.1
membrane-associated guanylate kinase, WW and PDZ domain-containing protein 3 isoform X2 [Protopterus annectens]	Protopterus annectens	53.5	53.5	0.06	9e-07	0.3247	1110	XP_043932922.1
membrane-associated guanylate kinase, WW and PDZ domain-containing protein 1 isoform X6 [Protopterus annectens]	Protopterus annectens	51.6	51.6	0.06	3e-06	0.314	1306	XP_043933884.1
membrane-associated guanylate kinase, WW and PDZ domain-containing protein 1 isoform X13 [Protopterus annectens]	Protopterus annectens	51.6	51.6	0.06	3e-06	0.314	1295	XP_043933892.1
pleckstrin homology-like domain family B member 2 [Protopterus annectens]	Protopterus annectens	51.2	51.2	0.07	4e-06	0.3143	1276	XP_043928380.1
membrane-associated guanylate kinase, WW and PDZ domain-containing protein 1 isoform X12 [Protopterus annectens]	Protopterus annectens	51.2	51.2	0.06	5e-06	0.314	1104	XP_043933891.1
dual adapter for phosphotyrosine and 3-phosphotyrosine and 3-phosphoinositide [Protopterus annectens]	Protopterus annectens	49.7	49.7	0.07	5e-06	0.3465	257	XP_043917141.1
membrane-associated guanylate kinase, WW and PDZ domain-containing protein 1 isoform X2 [Protopterus annectens]	Protopterus annectens	51.2	51.2	0.06	5e-06	0.3061	1318	XP_043933880.1
membrane-associated guanylate kinase, WW and PDZ domain-containing protein 1 isoform X4 [Protopterus annectens]	Protopterus annectens	51.2	51.2	0.06	5e-06	0.3061	1317	XP_043933882.1
membrane-associated guanylate kinase, WW and PDZ domain-containing protein 1 isoform X9 [Protopterus annectens]	Protopterus annectens	51.2	51.2	0.06	5e-06	0.3061	1307	XP_043933887.1
syntaxin-binding protein 4 [Protopterus annectens]	Protopterus annectens	50.1	50.1	0.02	6e-06	0.5556	561	XP_043946403.1
membrane-associated guanylate kinase, WW and PDZ domain-containing protein 1 isoform X11 [Protopterus annectens]	Protopterus annectens	50.4	50.4	0.06	7e-06	0.3061	1115	XP_043933890.1
membrane-associated guanylate kinase, WW and PDZ domain-containing protein 1 isoform X10 [Protopterus annectens]	Protopterus annectens	50.4	50.4	0.06	7e-06	0.3061	1116	XP_043933889.1
membrane-associated guanylate kinase, WW and PDZ domain-containing protein 1 isoform X7 [Protopterus annectens]	Protopterus annectens	50.4	50.4	0.06	8e-06	0.303	1221	XP_043933885.1
membrane-associated guanylate kinase, WW and PDZ domain-containing protein 1 isoform X5 [Protopterus annectens]	Protopterus annectens	50.1	50.1	0.06	9e-06	0.303	1308	XP_043933883.1
membrane-associated guanylate kinase, WW and PDZ domain-containing protein 1 isoform X3 [Protopterus annectens]	Protopterus annectens	50.1	50.1	0.06	9e-06	0.303	1318	XP_043933881.1
membrane-associated guanylate kinase, WW and PDZ domain-containing protein 1 isoform X1 [Protopterus annectens]	Protopterus annectens	50.1	50.1	0.06	1e-05	0.303	1319	XP_043933879.1
membrane-associated guanylate kinase, WW and PDZ domain-containing protein 1 isoform X8 [Protopterus annectens]	Protopterus annectens	49.3	49.3	0.06	1e-05	0.303	1117	XP_043933886.1
WW domain-containing transcription regulator protein 1 isoform X3 [Protopterus annectens]	Protopterus annectens	48.9	48.9	0.06	2e-05	0.3	446	XP_043926542.1
WW domain-containing transcription regulator protein 1 isoform X2 [Protopterus annectens]	Protopterus annectens	48.5	48.5	0.06	2e-05	0.3	447	XP_043926541.1
WW domain-containing transcription regulator protein 1 isoform X1 [Protopterus annectens]	Protopterus annectens	48.9	48.9	0.06	2e-05	0.3	466	XP_043926540.1
arf-GAP with coiled-coil, ANK repeat and PH domain-containing protein 2-like [Protopterus annectens]	Protopterus annectens	48.9	48.9	0.07	2e-05	0.2424	609	XP_043917950.1
cytohesin-1 isoform X2 [Protopterus annectens]	Protopterus annectens	47.8	47.8	0.03	3e-05	0.4419	400	XP_043913735.1
pleckstrin homology-like domain family B member 1 isoform X7 [Protopterus annectens]	Protopterus annectens	48.1	48.1	0.07	4e-05	0.2952	1719	XP_043936861.1
cytohesin-1 isoform X3 [Protopterus annectens]	Protopterus annectens	47.4	47.4	0.03	4e-05	0.4419	396	XP_043913744.1
cytohesin-1 isoform X4 [Protopterus annectens]	Protopterus annectens	47	47	0.03	4e-05	0.4419	339	XP_043913753.1
pleckstrin homology-like domain family B member 1 isoform X6 [Protopterus annectens]	Protopterus annectens	48.1	48.1	0.07	4e-05	0.2952	1660	XP_043936860.1
oxysterol-binding protein 1 [Protopterus annectens]	Protopterus annectens	47	47	0.21	7e-05	0.2448	768	XP_043939993.1
E3 ubiquitin-protein ligase NEDD4-like isoform X6 [Protopterus annectens]	Protopterus annectens	47	85.5	0.06	8e-05	0.3111	957	XP_043922104.1
E3 ubiquitin-protein ligase NEDD4-like isoform X5 [Protopterus annectens]	Protopterus annectens	47	85.1	0.06	8e-05	0.3111	990	XP_043922102.1
E3 ubiquitin-protein ligase NEDD4-like isoform X2 [Protopterus annectens]	Protopterus annectens	47	85.5	0.06	9e-05	0.3111	1271	XP_043922099.1
E3 ubiquitin-protein ligase NEDD4-like isoform X1 [Protopterus annectens]	Protopterus annectens	47	85.5	0.06	9e-05	0.3111	1272	XP_043922098.1
E3 ubiquitin-protein ligase NEDD4-like isoform X4 [Protopterus annectens]	Protopterus annectens	46.6	85.1	0.06	0.0001	0.3111	1232	XP_043922101.1
E3 ubiquitin-protein ligase NEDD4-like isoform X3 [Protopterus annectens]	Protopterus annectens	46.6	84.7	0.06	0.0001	0.3111	1252	XP_043922100.1
TRIO and F-actin-binding protein isoform X1 [Protopterus annectens]	Protopterus annectens	46.2	46.2	0.05	0.0002	0.36	1406	XP_043924571.1
TRIO and F-actin-binding protein isoform X2 [Protopterus annectens]	Protopterus annectens	46.2	46.2	0.05	0.0002	0.36	1393	XP_043924580.1
protein WWC2 [Protopterus annectens]	Protopterus annectens	45.8	45.8	0.05	0.0002	0.3049	1190	XP_043918479.1
pleckstrin homology domain-containing family A member 2 [Protopterus annectens]	Protopterus annectens	45.4	45.4	0.07	0.0002	0.3143	427	XP_043940267.1
E3 ubiquitin-protein ligase NEDD4 [Protopterus annectens]	Protopterus annectens	45.4	132	0.07	0.0002	0.3214	1289	XP_043934900.1
cytohesin-1 isoform X1 [Protopterus annectens]	Protopterus annectens	44.3	44.3	0.03	0.0004	0.4419	433	XP_043913729.1
cytohesin-2 [Protopterus annectens]	Protopterus annectens	43.9	43.9	0.03	0.0004	0.4419	400	XP_043935644.1
cytohesin-3 [Protopterus annectens]	Protopterus annectens	43.9	43.9	0.03	0.0005	0.4419	389	XP_043945602.1
pleckstrin homology-like domain family B member 3 isoform X1 [Protopterus annectens]	Protopterus annectens	44.3	44.3	0.07	0.0005	0.3077	699	XP_043936473.1
pleckstrin homology-like domain family B member 3 isoform X2 [Protopterus annectens]	Protopterus annectens	44.3	44.3	0.07	0.0005	0.3077	694	XP_043936475.1
WW domain-containing oxidoreductase-like [Protopterus annectens]	Protopterus annectens	42.4	42.4	0.02	0.0005	0.5143	187	XP_043937740.1
rho GTPase-activating protein 22-like [Protopterus annectens]	Protopterus annectens	40.4	40.4	0.02	0.001	0.5	139	XP_043911580.1
NEDD4-like E3 ubiquitin-protein ligase WWP2 isoform X4 [Protopterus annectens]	Protopterus annectens	42.4	42.4	0.02	0.001	0.5278	432	XP_043937718.1
NEDD4-like E3 ubiquitin-protein ligase WWP2 isoform X2 [Protopterus annectens]	Protopterus annectens	42.4	42.4	0.06	0.002	0.3214	915	XP_043937716.1
pleckstrin homology domain-containing family B member 1 [Protopterus annectens]	Protopterus annectens	40.4	40.4	0.03	0.003	0.475	189	XP_043928146.1
E3 ubiquitin-protein ligase SMURF1 [Protopterus annectens]	Protopterus annectens	41.2	41.2	0.05	0.003	0.2763	515	XP_043945298.1
protein WWC3 isoform X2 [Protopterus annectens]	Protopterus annectens	41.6	41.6	0.05	0.004	0.3571	1169	XP_043928509.1
protein WWC3 isoform X1 [Protopterus annectens]	Protopterus annectens	41.6	41.6	0.05	0.004	0.3571	1170	XP_043928508.1
dynamin-3 isoform X2 [Protopterus annectens]	Protopterus annectens	41.2	41.2	0.08	0.005	0.2619	838	XP_043941154.1
dynamin-3 isoform X1 [Protopterus annectens]	Protopterus annectens	40.8	40.8	0.08	0.005	0.2619	850	XP_043941153.1
diacylglycerol kinase eta [Protopterus annectens]	Protopterus annectens	40.8	40.8	0.07	0.007	0.3118	1280	XP_043927637.1
dynamin-3 isoform X3 [Protopterus annectens]	Protopterus annectens	40.4	40.4	0.08	0.008	0.2619	772	XP_043941155.1
WW domain-containing transcription regulator protein 1 isoform X5 [Protopterus annectens]	Protopterus annectens	39.7	39.7	0.02	0.009	0.5	409	XP_043926544.1
WW domain-containing transcription regulator protein 1 isoform X4 [Protopterus annectens]	Protopterus annectens	39.7	39.7	0.02	0.009	0.5	428	XP_043926543.1
membrane-associated guanylate kinase, WW and PDZ domain-containing protein 3-like isoform X1 [Protopterus annectens]	Protopterus annectens	40	40	0.02	0.012	0.4516	1393	XP_043936126.1
membrane-associated guanylate kinase, WW and PDZ domain-containing protein 3-like isoform X2 [Protopterus annectens]	Protopterus annectens	40	40	0.02	0.012	0.4516	1392	XP_043936127.1
membrane-associated guanylate kinase, WW and PDZ domain-containing protein 3-like isoform X4 [Protopterus annectens]	Protopterus annectens	39.7	39.7	0.02	0.012	0.4516	1139	XP_043936129.1
membrane-associated guanylate kinase, WW and PDZ domain-containing protein 3-like isoform X3 [Protopterus annectens]	Protopterus annectens	39.7	39.7	0.02	0.012	0.4516	1141	XP_043936128.1
E3 ubiquitin-protein ligase SMURF2 [Protopterus annectens]	Protopterus annectens	39.7	39.7	0.05	0.014	0.2763	753	XP_043936815.1

## Sheet: Coelacanths
Description	Scientific Name	Max Score	Total Score	Query Cover	E value	Per. Ident	Acc. Len	Accession
PREDICTED: pleckstrin homology domain-containing family A member 5 isoform X5 [Latimeria chalumnae]	Latimeria chalumnae	1357	1674	0.94	0	0.7209	1238	XP_014347638.1
PREDICTED: pleckstrin homology domain-containing family A member 5 isoform X6 [Latimeria chalumnae]	Latimeria chalumnae	1356	1681	0.95	0	0.7209	1237	XP_014347639.1
PREDICTED: pleckstrin homology domain-containing family A member 5 isoform X2 [Latimeria chalumnae]	Latimeria chalumnae	1355	1677	0.94	0	0.7209	1304	XP_014347636.1
PREDICTED: pleckstrin homology domain-containing family A member 5 isoform X1 [Latimeria chalumnae]	Latimeria chalumnae	1355	1672	0.94	0	0.7209	1306	XP_006002290.1
PREDICTED: pleckstrin homology domain-containing family A member 5 isoform X4 [Latimeria chalumnae]	Latimeria chalumnae	1295	1618	0.94	0	0.6934	1277	XP_006002292.1
PREDICTED: pleckstrin homology domain-containing family A member 5 isoform X16 [Latimeria chalumnae]	Latimeria chalumnae	1295	1625	0.95	0	0.6934	1208	XP_006002297.1
PREDICTED: pleckstrin homology domain-containing family A member 5 isoform X3 [Latimeria chalumnae]	Latimeria chalumnae	1294	1612	0.94	0	0.6934	1279	XP_014347637.1
PREDICTED: pleckstrin homology domain-containing family A member 5 isoform X7 [Latimeria chalumnae]	Latimeria chalumnae	1225	1543	0.89	0	0.7117	1222	XP_014347641.1
PREDICTED: pleckstrin homology domain-containing family A member 5 isoform X10 [Latimeria chalumnae]	Latimeria chalumnae	1161	1480	0.86	0	0.7079	1179	XP_014347643.1
PREDICTED: pleckstrin homology domain-containing family A member 5 isoform X17 [Latimeria chalumnae]	Latimeria chalumnae	937	1550	0.87	0	0.7038	1150	XP_006002298.1
PREDICTED: pleckstrin homology domain-containing family A member 5 isoform X9 [Latimeria chalumnae]	Latimeria chalumnae	936	1541	0.87	0	0.7038	1219	XP_006002293.1
PREDICTED: pleckstrin homology domain-containing family A member 5 isoform X11 [Latimeria chalumnae]	Latimeria chalumnae	936	1543	0.87	0	0.7038	1152	XP_014347644.1
PREDICTED: pleckstrin homology domain-containing family A member 5 isoform X8 [Latimeria chalumnae]	Latimeria chalumnae	936	1536	0.87	0	0.7038	1221	XP_014347642.1
PREDICTED: pleckstrin homology domain-containing family A member 5 isoform X12 [Latimeria chalumnae]	Latimeria chalumnae	910	1228	0.76	0	0.6807	1045	XP_014347645.1
PREDICTED: pleckstrin homology domain-containing family A member 6 isoform X2 [Latimeria chalumnae]	Latimeria chalumnae	264	442	0.82	2e-72	0.3435	1071	XP_014340109.1
PREDICTED: pleckstrin homology domain-containing family A member 6 isoform X1 [Latimeria chalumnae]	Latimeria chalumnae	251	429	0.82	2e-68	0.3309	1091	XP_005989283.1
PREDICTED: pleckstrin homology domain-containing family A member 7-like isoform X2 [Latimeria chalumnae]	Latimeria chalumnae	191	191	0.12	1e-48	0.535	1587	XP_014354109.1
PREDICTED: pleckstrin homology domain-containing family A member 7-like isoform X1 [Latimeria chalumnae]	Latimeria chalumnae	191	191	0.12	1e-48	0.535	1588	XP_014354108.1
PREDICTED: pleckstrin homology domain-containing family A member 5 isoform X15 [Latimeria chalumnae]	Latimeria chalumnae	129	129	0.05	3e-35	0.8052	96	XP_006002296.1
PREDICTED: pleckstrin homology domain-containing family A member 5 isoform X13 [Latimeria chalumnae]	Latimeria chalumnae	129	129	0.05	5e-35	0.8052	102	XP_014347646.1
PREDICTED: pleckstrin homology domain-containing family A member 5 isoform X14 [Latimeria chalumnae]	Latimeria chalumnae	129	129	0.05	5e-35	0.8026	97	XP_014347647.1
PREDICTED: pleckstrin homology domain-containing family A member 7-like [Latimeria chalumnae]	Latimeria chalumnae	120	120	0.07	5e-32	0.5957	101	XP_014340775.1
PREDICTED: pleckstrin homology domain-containing family A member 7 [Latimeria chalumnae]	Latimeria chalumnae	121	121	0.27	1e-27	0.3183	1211	XP_014340759.1
PREDICTED: connector enhancer of kinase suppressor of ras 2-like [Latimeria chalumnae]	Latimeria chalumnae	82.4	82.4	0.08	2e-15	0.3925	1040	XP_014346754.1
PREDICTED: connector enhancer of kinase suppressor of ras 2 [Latimeria chalumnae]	Latimeria chalumnae	77	77	0.07	6e-14	0.3814	793	XP_014352892.1
PREDICTED: interactor protein for cytohesin exchange factors 1 isoform X1 [Latimeria chalumnae]	Latimeria chalumnae	71.6	71.6	0.08	2e-12	0.3545	428	XP_006000368.1
PREDICTED: interactor protein for cytohesin exchange factors 1 isoform X2 [Latimeria chalumnae]	Latimeria chalumnae	71.2	71.2	0.08	2e-12	0.3545	403	XP_014346458.1
PREDICTED: connector enhancer of kinase suppressor of ras 1 [Latimeria chalumnae]	Latimeria chalumnae	61.6	61.6	0.07	4e-09	0.3021	739	XP_005994001.1
PREDICTED: rho GTPase-activating protein 24 isoform X1 [Latimeria chalumnae]	Latimeria chalumnae	61.2	61.2	0.07	5e-09	0.3431	748	XP_006000399.1
PREDICTED: NEDD4-like E3 ubiquitin-protein ligase WWP1 isoform X1 [Latimeria chalumnae]	Latimeria chalumnae	59.7	99	0.06	2e-08	0.3902	938	XP_014347380.1
PREDICTED: NEDD4-like E3 ubiquitin-protein ligase WWP1 isoform X2 [Latimeria chalumnae]	Latimeria chalumnae	59.7	99	0.06	2e-08	0.3902	922	XP_006001857.1
PREDICTED: E3 ubiquitin-protein ligase Itchy homolog isoform X1 [Latimeria chalumnae]	Latimeria chalumnae	57.8	57.8	0.06	6e-08	0.3412	880	XP_005986816.1
PREDICTED: NEDD4-like E3 ubiquitin-protein ligase WWP2 isoform X1 [Latimeria chalumnae]	Latimeria chalumnae	57.4	105	0.06	7e-08	0.4179	883	XP_006006815.1
PREDICTED: E3 ubiquitin-protein ligase Itchy homolog isoform X2 [Latimeria chalumnae]	Latimeria chalumnae	57.4	57.4	0.06	7e-08	0.3412	715	XP_014342679.1
PREDICTED: rho GTPase-activating protein 25 [Latimeria chalumnae]	Latimeria chalumnae	57.4	57.4	0.07	7e-08	0.3431	680	XP_006009714.1
PREDICTED: NEDD4-like E3 ubiquitin-protein ligase WWP2 isoform X3 [Latimeria chalumnae]	Latimeria chalumnae	56.2	56.2	0.05	1e-07	0.4143	472	XP_014350506.1
PREDICTED: membrane-associated guanylate kinase, WW and PDZ domain-containing protein 2-like [Latimeria chalumnae]	Latimeria chalumnae	54.3	54.3	0.06	7e-07	0.3133	868	XP_014346077.1
PREDICTED: membrane-associated guanylate kinase, WW and PDZ domain-containing protein 3 isoform X2 [Latimeria chalumnae]	Latimeria chalumnae	54.3	54.3	0.06	8e-07	0.3247	1439	XP_005987683.1
PREDICTED: membrane-associated guanylate kinase, WW and PDZ domain-containing protein 3 isoform X1 [Latimeria chalumnae]	Latimeria chalumnae	53.9	53.9	0.06	9e-07	0.3247	1514	XP_005987682.1
PREDICTED: membrane-associated guanylate kinase, WW and PDZ domain-containing protein 3 isoform X4 [Latimeria chalumnae]	Latimeria chalumnae	53.1	53.1	0.06	2e-06	0.3247	1072	XP_005987685.1
PREDICTED: membrane-associated guanylate kinase, WW and PDZ domain-containing protein 3 isoform X3 [Latimeria chalumnae]	Latimeria chalumnae	52.8	52.8	0.06	2e-06	0.3247	1129	XP_005987684.1
PREDICTED: transcriptional coactivator YAP1 isoform X1 [Latimeria chalumnae]	Latimeria chalumnae	51.2	51.2	0.06	4e-06	0.2947	455	XP_014352180.1
PREDICTED: transcriptional coactivator YAP1 isoform X3 [Latimeria chalumnae]	Latimeria chalumnae	51.2	51.2	0.06	4e-06	0.2947	451	XP_014352182.1
PREDICTED: FERM, RhoGEF and pleckstrin domain-containing protein 1 [Latimeria chalumnae]	Latimeria chalumnae	50.8	50.8	0.06	8e-06	0.2727	1031	XP_005992351.1
PREDICTED: membrane-associated guanylate kinase, WW and PDZ domain-containing protein 1 [Latimeria chalumnae]	Latimeria chalumnae	50.4	50.4	0.06	1e-05	0.3111	1355	XP_014349018.1
PREDICTED: sesquipedalian-1 [Latimeria chalumnae]	Latimeria chalumnae	48.9	48.9	0.08	1e-05	0.2719	282	XP_005996465.1
PREDICTED: transcriptional coactivator YAP1 isoform X2 [Latimeria chalumnae]	Latimeria chalumnae	49.3	49.3	0.06	2e-05	0.3187	451	XP_014352181.1
PREDICTED: cytohesin-3-like [Latimeria chalumnae]	Latimeria chalumnae	48.9	48.9	0.09	2e-05	0.2609	376	XP_014350586.1
PREDICTED: transcriptional coactivator YAP1 isoform X4 [Latimeria chalumnae]	Latimeria chalumnae	49.3	49.3	0.06	2e-05	0.3187	447	XP_006009477.1
PREDICTED: myosin phosphatase Rho-interacting protein [Latimeria chalumnae]	Latimeria chalumnae	49.3	49.3	0.08	2e-05	0.2712	1052	XP_014350055.1
PREDICTED: protein salvador homolog 1 isoform X1 [Latimeria chalumnae]	Latimeria chalumnae	48.5	89.3	0.06	3e-05	0.2875	393	XP_005996031.1
PREDICTED: protein KIBRA [Latimeria chalumnae]	Latimeria chalumnae	48.9	48.9	0.05	3e-05	0.3247	1059	XP_014341499.1
PREDICTED: pleckstrin homology-like domain family B member 1 isoform X6 [Latimeria chalumnae]	Latimeria chalumnae	48.9	48.9	0.07	4e-05	0.2952	1410	XP_014350590.1
PREDICTED: NEDD4-like E3 ubiquitin-protein ligase WWP2 isoform X2 [Latimeria chalumnae]	Latimeria chalumnae	48.5	48.5	0.06	4e-05	0.3218	840	XP_006006818.1
PREDICTED: protein salvador homolog 1 isoform X2 [Latimeria chalumnae]	Latimeria chalumnae	47.8	88.6	0.06	4e-05	0.2875	382	XP_005996032.1
PREDICTED: pleckstrin homology domain-containing family H member 1 [Latimeria chalumnae]	Latimeria chalumnae	48.5	48.5	0.11	5e-05	0.2949	1486	XP_014347011.1
PREDICTED: E3 ubiquitin-protein ligase NEDD4-like isoform X8 [Latimeria chalumnae]	Latimeria chalumnae	47.8	47.8	0.06	6e-05	0.3222	1168	XP_006006414.1
PREDICTED: E3 ubiquitin-protein ligase NEDD4-like isoform X6 [Latimeria chalumnae]	Latimeria chalumnae	47.8	47.8	0.06	6e-05	0.3222	1188	XP_014350266.1
PREDICTED: E3 ubiquitin-protein ligase NEDD4-like isoform X7 [Latimeria chalumnae]	Latimeria chalumnae	47.8	47.8	0.06	6e-05	0.3222	1187	XP_006006413.1
PREDICTED: E3 ubiquitin-protein ligase NEDD4-like isoform X3 [Latimeria chalumnae]	Latimeria chalumnae	47.8	86.3	0.06	7e-05	0.3222	1252	XP_006006410.1
PREDICTED: E3 ubiquitin-protein ligase NEDD4-like isoform X1 [Latimeria chalumnae]	Latimeria chalumnae	47.8	86.3	0.06	7e-05	0.3222	1272	XP_006006409.1
PREDICTED: E3 ubiquitin-protein ligase NEDD4-like isoform X2 [Latimeria chalumnae]	Latimeria chalumnae	47.8	86.3	0.06	7e-05	0.3222	1271	XP_006006408.1
PREDICTED: E3 ubiquitin-protein ligase NEDD4-like isoform X9 [Latimeria chalumnae]	Latimeria chalumnae	47.8	86.3	0.06	7e-05	0.3222	979	XP_006006417.1
PREDICTED: E3 ubiquitin-protein ligase NEDD4-like isoform X5 [Latimeria chalumnae]	Latimeria chalumnae	47.8	127	0.06	7e-05	0.3222	1232	XP_014350265.1
PREDICTED: pleckstrin homology domain-containing family H member 2 isoform X2 [Latimeria chalumnae]	Latimeria chalumnae	47.4	47.4	0.1	8e-05	0.2867	1324	XP_014345312.1
PREDICTED: E3 ubiquitin-protein ligase NEDD4-like isoform X10 [Latimeria chalumnae]	Latimeria chalumnae	47.4	85.9	0.06	9e-05	0.3222	859	XP_014350267.1
PREDICTED: pleckstrin homology domain-containing family H member 2 isoform X1 [Latimeria chalumnae]	Latimeria chalumnae	47	47	0.1	0.0001	0.2867	1506	XP_005998342.1
PREDICTED: pleckstrin homology-like domain family B member 2 [Latimeria chalumnae]	Latimeria chalumnae	46.6	46.6	0.07	0.0002	0.3143	835	XP_014347197.1
PREDICTED: arf-GAP with coiled-coil, ANK repeat and PH domain-containing protein 2 [Latimeria chalumnae]	Latimeria chalumnae	46.2	46.2	0.08	0.0002	0.2143	593	XP_014340186.1
PREDICTED: pleckstrin homology-like domain family B member 3 [Latimeria chalumnae]	Latimeria chalumnae	45.1	45.1	0.07	0.0002	0.3238	248	XP_014348657.1
PREDICTED: dual adapter for phosphotyrosine and 3-phosphotyrosine and 3-phosphoinositide isoform X1 [Latimeria chalumnae]	Latimeria chalumnae	45.1	45.1	0.1	0.0002	0.3165	291	XP_014353180.1
PREDICTED: rho GTPase-activating protein 22 isoform X2 [Latimeria chalumnae]	Latimeria chalumnae	45.8	45.8	0.06	0.0002	0.3	652	XP_005988327.2
PREDICTED: myosin phosphatase Rho-interacting protein-like [Latimeria chalumnae]	Latimeria chalumnae	45.4	45.4	0.04	0.0003	0.3492	419	XP_006012646.2
PREDICTED: dual adapter for phosphotyrosine and 3-phosphotyrosine and 3-phosphoinositide isoform X2 [Latimeria chalumnae]	Latimeria chalumnae	44.3	44.3	0.09	0.0003	0.3228	249	XP_006011026.1
PREDICTED: protein WWC3 isoform X1 [Latimeria chalumnae]	Latimeria chalumnae	45.4	84.7	0.05	0.0003	0.3151	1172	XP_005998281.1
PREDICTED: protein WWC3 isoform X2 [Latimeria chalumnae]	Latimeria chalumnae	45.4	84.7	0.05	0.0003	0.3333	1104	XP_005998282.1
PREDICTED: protein WWC2 [Latimeria chalumnae]	Latimeria chalumnae	45.4	45.4	0.05	0.0004	0.3049	1138	XP_005989542.1
PREDICTED: protein WWC3 isoform X3 [Latimeria chalumnae]	Latimeria chalumnae	45.4	84.7	0.05	0.0004	0.3333	1012	XP_005998283.1
PREDICTED: syntaxin-binding protein 4 isoform X2 [Latimeria chalumnae]	Latimeria chalumnae	45.1	45.1	0.02	0.0004	0.5312	734	XP_006000000.1
PREDICTED: syntaxin-binding protein 4 isoform X1 [Latimeria chalumnae]	Latimeria chalumnae	45.1	45.1	0.02	0.0004	0.5484	746	XP_014346215.1
PREDICTED: cytohesin-3 [Latimeria chalumnae]	Latimeria chalumnae	44.3	44.3	0.03	0.0006	0.4419	394	XP_005998432.1
PREDICTED: cytohesin-1 [Latimeria chalumnae]	Latimeria chalumnae	43.9	43.9	0.03	0.0008	0.4419	396	XP_014340005.1
PREDICTED: dedicator of cytokinesis protein 9 isoform X3 [Latimeria chalumnae]	Latimeria chalumnae	44.3	44.3	0.07	0.0008	0.2857	2123	XP_005992348.1
PREDICTED: dedicator of cytokinesis protein 9 isoform X2 [Latimeria chalumnae]	Latimeria chalumnae	44.3	44.3	0.07	0.0009	0.2857	2124	XP_014341774.1
PREDICTED: dedicator of cytokinesis protein 9 isoform X4 [Latimeria chalumnae]	Latimeria chalumnae	44.3	44.3	0.07	0.001	0.2857	2110	XP_014341775.1
PREDICTED: cytohesin-2 [Latimeria chalumnae]	Latimeria chalumnae	43.1	43.1	0.03	0.001	0.42	274	XP_014346663.1
PREDICTED: dedicator of cytokinesis protein 9 isoform X5 [Latimeria chalumnae]	Latimeria chalumnae	44.3	44.3	0.07	0.001	0.2857	2096	XP_014341776.1
PREDICTED: dedicator of cytokinesis protein 9 isoform X6 [Latimeria chalumnae]	Latimeria chalumnae	44.3	44.3	0.07	0.001	0.2857	2065	XP_014341777.1
PREDICTED: dedicator of cytokinesis protein 9 isoform X1 [Latimeria chalumnae]	Latimeria chalumnae	44.3	44.3	0.07	0.001	0.2857	2125	XP_005992347.1
PREDICTED: unconventional myosin-X-like [Latimeria chalumnae]	Latimeria chalumnae	42.4	42.4	0.03	0.003	0.375	2039	XP_014341456.1
PREDICTED: E3 ubiquitin-protein ligase NEDD4 isoform X2 [Latimeria chalumnae]	Latimeria chalumnae	42	42	0.05	0.004	0.3333	1289	XP_005996230.1
PREDICTED: E3 ubiquitin-protein ligase NEDD4 isoform X1 [Latimeria chalumnae]	Latimeria chalumnae	42	82.8	0.06	0.004	0.3333	1329	XP_005996229.1
PREDICTED: WW domain-containing oxidoreductase isoform X2 [Latimeria chalumnae]	Latimeria chalumnae	40	40	0.02	0.004	0.4857	175	XP_014344900.1
PREDICTED: E3 ubiquitin-protein ligase NEDD4 isoform X3 [Latimeria chalumnae]	Latimeria chalumnae	41.6	81.6	0.06	0.005	0.3333	900	XP_005996231.1
PREDICTED: dedicator of cytokinesis protein 11 [Latimeria chalumnae]	Latimeria chalumnae	41.6	41.6	0.07	0.005	0.2991	2084	XP_006008269.1
PREDICTED: TRIO and F-actin-binding protein [Latimeria chalumnae]	Latimeria chalumnae	41.2	41.2	0.03	0.006	0.4074	572	XP_006014118.2
PREDICTED: E3 ubiquitin-protein ligase NEDD4-like isoform X4 [Latimeria chalumnae]	Latimeria chalumnae	41.2	79.7	0.06	0.007	0.2805	1246	XP_014350264.1
PREDICTED: oxysterol-binding protein 1 isoform X2 [Latimeria chalumnae]	Latimeria chalumnae	40.8	40.8	0.07	0.008	0.3191	856	XP_014340658.1
PREDICTED: oxysterol-binding protein 1 isoform X1 [Latimeria chalumnae]	Latimeria chalumnae	40.8	40.8	0.07	0.008	0.3191	874	XP_005990311.1
PREDICTED: WW domain-containing oxidoreductase isoform X3 [Latimeria chalumnae]	Latimeria chalumnae	38.9	38.9	0.02	0.01	0.4857	173	XP_014344901.1

## Sheet: Actinopterygii
Description	Scientific Name	Max Score	Total Score	Query Cover	E value	Per. Ident	Acc. Len	Accession
PREDICTED: pleckstrin homology domain-containing family A member 5 isoform X18 [Lepisosteus oculatus]	Lepisosteus oculatus	1644	1644	1	0	0.6412	1286	XP_015207572.1
PREDICTED: pleckstrin homology domain-containing family A member 5 isoform X5 [Lepisosteus oculatus]	Lepisosteus oculatus	1639	1639	0.99	0	0.6398	1289	XP_015207557.1
PREDICTED: pleckstrin homology domain-containing family A member 5 isoform X4 [Lepisosteus oculatus]	Lepisosteus oculatus	1639	1639	0.99	0	0.6398	1290	XP_015207556.1
PREDICTED: pleckstrin homology domain-containing family A member 5 isoform X21 [Lepisosteus oculatus]	Lepisosteus oculatus	1635	1635	1	0	0.6341	1298	XP_015207575.1
PREDICTED: pleckstrin homology domain-containing family A member 5 isoform X3 [Lepisosteus oculatus]	Lepisosteus oculatus	1634	1634	1	0	0.6341	1299	XP_015207555.1
PREDICTED: pleckstrin homology domain-containing family A member 5 isoform X2 [Lepisosteus oculatus]	Lepisosteus oculatus	1628	1628	0.99	0	0.6328	1302	XP_015207554.1
PREDICTED: pleckstrin homology domain-containing family A member 5 isoform X1 [Lepisosteus oculatus]	Lepisosteus oculatus	1627	1627	0.99	0	0.6328	1303	XP_015207553.1
PREDICTED: pleckstrin homology domain-containing family A member 5 isoform X6 [Lepisosteus oculatus]	Lepisosteus oculatus	1623	1623	0.93	0	0.6521	1279	XP_015207558.1
pleckstrin homology domain-containing family A member 5-like isoform X1 [Polyodon spathula]	Polyodon spathula	1577	1577	1	0	0.6319	1272	XP_041110061.1
PREDICTED: pleckstrin homology domain-containing family A member 5 isoform X7 [Lepisosteus oculatus]	Lepisosteus oculatus	1568	1568	0.99	0	0.6153	1276	XP_015207559.1
pleckstrin homology domain-containing family A member 5 isoform X2 [Megalops cyprinoides]	Megalops cyprinoides	1567	1567	1	0	0.6234	1304	XP_036373548.1
pleckstrin homology domain-containing family A member 5-like isoform X2 [Polyodon spathula]	Polyodon spathula	1565	1565	0.97	0	0.6299	1252	XP_041110064.1
pleckstrin homology domain-containing family A member 5 isoform X1 [Megalops cyprinoides]	Megalops cyprinoides	1562	1562	1	0	0.623	1306	XP_036373547.1
pleckstrin homology domain-containing family A member 5-like isoform X1 [Polyodon spathula]	Polyodon spathula	1555	1555	1	0	0.6237	1274	XP_041114233.1
LOW QUALITY PROTEIN: pleckstrin homology domain-containing family A member 5-like [Acipenser ruthenus]	Acipenser ruthenus	1553	2185	1	0	0.6154	1834	XP_034782212.1
PREDICTED: pleckstrin homology domain-containing family A member 5 isoform X8 [Lepisosteus oculatus]	Lepisosteus oculatus	1538	1538	0.99	0	0.6062	1263	XP_015207560.1
pleckstrin homology domain-containing family A member 5 isoform X3 [Megalops cyprinoides]	Megalops cyprinoides	1529	1529	0.97	0	0.6142	1301	XP_036373549.1
pleckstrin homology domain-containing family A member 5 isoform X12 [Megalops cyprinoides]	Megalops cyprinoides	1511	1511	1	0	0.6076	1277	XP_036373559.1
pleckstrin homology domain-containing family A member 5 isoform X4 [Megalops cyprinoides]	Megalops cyprinoides	1506	1506	1	0	0.6073	1279	XP_036373550.1
LOW QUALITY PROTEIN: pleckstrin homology domain-containing family A member 5 [Anguilla anguilla]	Anguilla anguilla	1488	1488	0.97	0	0.6051	1299	XP_035281713.1
pleckstrin homology domain-containing family A member 5-like isoform X6 [Polyodon spathula]	Polyodon spathula	1451	1451	0.94	0	0.6238	1206	XP_041110068.1
pleckstrin homology domain-containing family A member 5-like isoform X12 [Scleropages formosus]	Scleropages formosus	1451	1451	0.99	0	0.5804	1311	XP_029103156.1
PREDICTED: pleckstrin homology domain-containing family A member 5 isoform X14 [Lepisosteus oculatus]	Lepisosteus oculatus	1450	1450	0.91	0	0.6266	1182	XP_015207566.1
LOW QUALITY PROTEIN: pleckstrin homology domain-containing family A member 5-like [Scleropages formosus]	Scleropages formosus	1442	1442	0.99	0	0.5866	1300	XP_029101777.1
pleckstrin homology domain-containing family A member 5-like isoform X2 [Sphaeramia orbicularis]	Sphaeramia orbicularis	1441	1441	1	0	0.5819	1277	XP_029991621.1
pleckstrin homology domain-containing family A member 5-like isoform X1 [Sphaeramia orbicularis]	Sphaeramia orbicularis	1434	1434	0.99	0	0.5805	1293	XP_029991620.1
pleckstrin homology domain-containing family A member 5-like isoform X5 [Myripristis murdjan]	Myripristis murdjan	1426	1426	1	0	0.5831	1295	XP_029909877.1
pleckstrin homology domain-containing family A member 5-like isoform X13 [Salarias fasciatus]	Salarias fasciatus	1424	1424	1	0	0.5797	1278	XP_029951321.1
pleckstrin homology domain-containing family A member 5-like isoform X4 [Sphaeramia orbicularis]	Sphaeramia orbicularis	1415	1415	0.97	0	0.5807	1258	XP_029991623.1
pleckstrin homology domain-containing family A member 5-like isoform X2 [Acanthochromis polyacanthus]	Acanthochromis polyacanthus	1412	1412	1	0	0.5785	1277	XP_022052190.1
pleckstrin homology domain-containing family A member 5-like isoform X5 [Salarias fasciatus]	Salarias fasciatus	1411	1411	1	0	0.5734	1291	XP_029951312.1
pleckstrin homology domain-containing family A member 5-like isoform X4 [Salarias fasciatus]	Salarias fasciatus	1407	1407	1	0	0.5729	1292	XP_029951311.1
pleckstrin homology domain-containing family A member 5 isoform X4 [Epinephelus lanceolatus]	Epinephelus lanceolatus	1403	1403	1	0	0.5814	1281	XP_033490372.1
pleckstrin homology domain-containing family A member 5-like [Chanos chanos]	Chanos chanos	1402	1402	1	0	0.5704	1287	XP_030626182.1
pleckstrin homology domain-containing family A member 5-like isoform X3 [Salarias fasciatus]	Salarias fasciatus	1400	1400	0.93	0	0.5969	1296	XP_029951310.1
pleckstrin homology domain-containing family A member 5-like isoform X1 [Acanthochromis polyacanthus]	Acanthochromis polyacanthus	1399	1399	1	0	0.5722	1290	XP_022052189.1
pleckstrin homology domain-containing family A member 5-like isoform X24 [Etheostoma cragini]	Etheostoma cragini	1397	1397	1	0	0.568	1280	XP_034734628.1
pleckstrin homology domain-containing family A member 5 isoform X3 [Epinephelus lanceolatus]	Epinephelus lanceolatus	1397	1397	1	0	0.5793	1286	XP_033490371.1
pleckstrin homology domain-containing family A member 5-like isoform X4 [Siniperca chuatsi]	Siniperca chuatsi	1395	1395	0.99	0	0.5787	1297	XP_044048696.1
pleckstrin homology domain-containing family A member 5-like isoform X2 [Salarias fasciatus]	Salarias fasciatus	1393	1393	0.93	0	0.5904	1308	XP_029951309.1
pleckstrin homology domain-containing family A member 5-like isoform X10 [Polyodon spathula]	Polyodon spathula	1393	1393	0.91	0	0.6192	1164	XP_041110072.1
pleckstrin homology domain-containing family A member 5-like isoform X3 [Etheostoma cragini]	Etheostoma cragini	1393	1393	1	0	0.5675	1281	XP_034734605.1
pleckstrin homology domain-containing family A member 5 isoform X2 [Larimichthys crocea]	Larimichthys crocea	1392	1392	1	0	0.5788	1284	XP_019116455.2
pleckstrin homology domain-containing family A member 5 isoform X20 [Amphiprion ocellaris]	Amphiprion ocellaris	1391	1391	1	0	0.5811	1280	XP_023133655.2
pleckstrin homology domain-containing family A member 5 isoform X2 [Epinephelus lanceolatus]	Epinephelus lanceolatus	1391	1391	1	0	0.5751	1294	XP_033490370.1
pleckstrin homology domain-containing family A member 5-like isoform X7 [Siniperca chuatsi]	Siniperca chuatsi	1390	1390	1	0	0.5737	1294	XP_044048700.1
pleckstrin homology domain-containing family A member 5-like isoform X10 [Parambassis ranga]	Parambassis ranga	1389	1389	1	0	0.5703	1295	XP_028286080.1
pleckstrin homology domain-containing family A member 5-like isoform X3 [Siniperca chuatsi]	Siniperca chuatsi	1389	1389	0.99	0	0.5782	1298	XP_044048695.1
pleckstrin homology domain-containing family A member 5-like isoform X4 [Mastacembelus armatus]	Mastacembelus armatus	1389	1389	1	0	0.581	1281	XP_026166455.1
pleckstrin homology domain-containing family A member 5 isoform X3 [Etheostoma spectabile]	Etheostoma spectabile	1389	1389	1	0	0.5687	1281	XP_032379652.1
pleckstrin homology domain-containing family A member 5-like isoform X7 [Salarias fasciatus]	Salarias fasciatus	1388	1388	0.93	0	0.5899	1273	XP_029951314.1
pleckstrin homology domain-containing family A member 5-like isoform X1 [Salarias fasciatus]	Salarias fasciatus	1388	1388	0.93	0	0.5899	1309	XP_029951308.1
pleckstrin homology domain-containing family A member 5 isoform X1 [Epinephelus lanceolatus]	Epinephelus lanceolatus	1387	1387	1	0	0.5729	1299	XP_033490369.1
pleckstrin homology domain-containing family A member 5-like isoform X2 [Betta splendens]	Betta splendens	1387	1387	1	0	0.5757	1276	XP_029008694.1
pleckstrin homology domain-containing family A member 5-like isoform X2 [Etheostoma cragini]	Etheostoma cragini	1387	1387	1	0	0.5617	1293	XP_034734604.1
pleckstrin homology domain-containing family A member 5-like isoform X4 [Acanthopagrus latus]	Acanthopagrus latus	1387	1387	1	0	0.5769	1394	XP_036962761.1
pleckstrin homology domain-containing family A member 5-like isoform X6 [Siniperca chuatsi]	Siniperca chuatsi	1385	1385	1	0	0.5732	1295	XP_044048698.1
pleckstrin homology domain-containing family A member 5 isoform X13 [Seriola lalandi dorsalis]	Seriola lalandi dorsalis	1384	1384	1	0	0.579	1347	XP_023271071.1
pleckstrin homology domain-containing family A member 5 isoform X2 [Amphiprion ocellaris]	Amphiprion ocellaris	1384	1384	0.99	0	0.5797	1296	XP_035807616.1
pleckstrin homology domain-containing family A member 5-like isoform X3 [Acanthopagrus latus]	Acanthopagrus latus	1383	1383	1	0	0.5747	1395	XP_036962760.1
pleckstrin homology domain-containing family A member 5-like isoform X2 [Acanthopagrus latus]	Acanthopagrus latus	1383	1383	1	0	0.5765	1395	XP_036962759.1
pleckstrin homology domain-containing family A member 5-like isoform X2 [Siniperca chuatsi]	Siniperca chuatsi	1383	1383	0.99	0	0.5723	1310	XP_044048694.1
pleckstrin homology domain-containing family A member 5-like isoform X3 [Acanthochromis polyacanthus]	Acanthochromis polyacanthus	1382	1382	0.93	0	0.5891	1271	XP_022052191.1
pleckstrin homology domain-containing family A member 5-like isoform X1 [Etheostoma cragini]	Etheostoma cragini	1382	1382	1	0	0.5613	1294	XP_034734603.1
pleckstrin homology domain-containing family A member 5 isoform X2 [Etheostoma spectabile]	Etheostoma spectabile	1381	1381	1	0	0.5629	1293	XP_032379651.1
pleckstrin homology domain-containing family A member 5 isoform X4 [Amphiprion ocellaris]	Amphiprion ocellaris	1381	1381	1	0	0.5747	1293	XP_035807618.1
pleckstrin homology domain-containing family A member 5 isoform X1 [Larimichthys crocea]	Larimichthys crocea	1381	1381	1	0	0.5725	1297	XP_027128532.1
pleckstrin homology domain-containing family A member 5 isoform X1 [Oryzias melastigma]	Oryzias melastigma	1380	1380	1	0	0.558	1307	XP_024138154.1
pleckstrin homology domain-containing family A member 5-like isoform X20 [Sander lucioperca]	Sander lucioperca	1380	1380	1	0	0.5736	1281	XP_035858810.1
pleckstrin homology domain-containing family A member 5-like isoform X1 [Acanthopagrus latus]	Acanthopagrus latus	1380	1380	1	0	0.5742	1396	XP_036962758.1
pleckstrin homology domain-containing family A member 5-like isoform X4 [Anabas testudineus]	Anabas testudineus	1380	1380	1	0	0.573	1284	XP_026220724.1
pleckstrin homology domain-containing family A member 5-like isoform X5 [Siniperca chuatsi]	Siniperca chuatsi	1379	1379	0.99	0	0.5726	1297	XP_044048697.1
pleckstrin homology domain-containing family A member 5-like isoform X1 [Siniperca chuatsi]	Siniperca chuatsi	1378	1378	0.99	0	0.5719	1311	XP_044048693.1
pleckstrin homology domain-containing family A member 5 isoform X1 [Etheostoma spectabile]	Etheostoma spectabile	1377	1377	1	0	0.5625	1294	XP_032379650.1
pleckstrin homology domain-containing family A member 5-like isoform X3 [Sander lucioperca]	Sander lucioperca	1376	1376	1	0	0.5732	1282	XP_035858792.1
pleckstrin homology domain-containing family A member 5-like isoform X23 [Perca fluviatilis]	Perca fluviatilis	1375	1375	1	0	0.5745	1281	XP_039664280.1
pleckstrin homology domain-containing family A member 5-like isoform X2 [Monopterus albus]	Monopterus albus	1375	1375	1	0	0.5727	1280	XP_020477651.1
pleckstrin homology domain-containing family A member 5 isoform X3 [Amphiprion ocellaris]	Amphiprion ocellaris	1374	1374	0.99	0	0.5741	1295	XP_035807617.1
pleckstrin homology domain-containing family A member 5-like isoform X3 [Labrus bergylta]	Labrus bergylta	1374	1374	1	0	0.5746	1283	XP_020514199.1
pleckstrin homology domain-containing family A member 5-like isoform X1 [Betta splendens]	Betta splendens	1374	1374	1	0	0.5694	1289	XP_029008692.1
pleckstrin homology domain-containing family A member 5 isoform X1 [Amphiprion ocellaris]	Amphiprion ocellaris	1373	1373	0.99	0	0.5734	1309	XP_035807615.1
PREDICTED: LOW QUALITY PROTEIN: pleckstrin homology domain-containing family A member 5-like [Lates calcarifer]	Lates calcarifer	1372	1372	0.93	0	0.5915	1276	XP_018521848.1
pleckstrin homology domain-containing family A member 5 isoform X2 [Astatotilapia calliptera]	Astatotilapia calliptera	1372	1372	1	0	0.5658	1279	XP_026031306.1
LOW QUALITY PROTEIN: pleckstrin homology domain-containing family A member 5-like [Cottoperca gobio]	Cottoperca gobio	1372	1372	0.99	0	0.5693	1293	XP_029289637.1
pleckstrin homology domain-containing family A member 5 isoform X1 [Neolamprologus brichardi]	Neolamprologus brichardi	1372	1372	1	0	0.5658	1279	XP_006782661.1
pleckstrin homology domain-containing family A member 5 isoform X5 [Epinephelus lanceolatus]	Epinephelus lanceolatus	1371	1371	0.97	0	0.5713	1280	XP_033490373.1
pleckstrin homology domain-containing family A member 5-like isoform X3 [Perca fluviatilis]	Perca fluviatilis	1371	1371	1	0	0.574	1282	XP_039664258.1
pleckstrin homology domain-containing family A member 5-like isoform X7 [Polyodon spathula]	Polyodon spathula	1370	1370	0.91	0	0.6102	1163	XP_041114239.1
PREDICTED: pleckstrin homology domain-containing family A member 5-like isoform X2 [Pundamilia nyererei]	Pundamilia nyererei	1370	1370	1	0	0.5658	1279	XP_005728117.1
pleckstrin homology domain-containing family A member 5 isoform X1 [Maylandia zebra]	Maylandia zebra	1370	1370	1	0	0.5658	1279	XP_004567787.1
pleckstrin homology domain-containing family A member 5 isoform X9 [Morone saxatilis]	Morone saxatilis	1369	1369	1	0	0.5601	1294	XP_035521056.1
pleckstrin homology domain-containing family A member 5-like isoform X1 [Simochromis diagramma]	Simochromis diagramma	1369	1369	1	0	0.5651	1279	XP_039881953.1
pleckstrin homology domain-containing family A member 5-like isoform X1 [Monopterus albus]	Monopterus albus	1368	1368	0.99	0	0.5713	1296	XP_020477642.1
pleckstrin homology domain-containing family A member 5 isoform X3 [Larimichthys crocea]	Larimichthys crocea	1368	1368	0.97	0	0.5716	1278	XP_027128534.1
pleckstrin homology domain-containing family A member 5-like isoform X2 [Sander lucioperca]	Sander lucioperca	1368	1368	1	0	0.5673	1294	XP_035858791.1
pleckstrin homology domain-containing family A member 5 isoform X2 [Haplochromis burtoni]	Haplochromis burtoni	1368	1368	1	0	0.5643	1279	XP_014191251.1
pleckstrin homology domain-containing family A member 5-like isoform X10 [Siniperca chuatsi]	Siniperca chuatsi	1367	1367	0.97	0	0.5709	1276	XP_044048703.1
pleckstrin homology domain-containing family A member 5-like isoform X9 [Siniperca chuatsi]	Siniperca chuatsi	1367	1367	0.97	0	0.5716	1282	XP_044048702.1
pleckstrin homology domain-containing family A member 5-like isoform X2 [Labrus bergylta]	Labrus bergylta	1366	1366	1	0	0.5695	1295	XP_020514194.1
pleckstrin homology domain-containing family A member 5 isoform X1 [Astatotilapia calliptera]	Astatotilapia calliptera	1366	1366	0.99	0	0.5644	1295	XP_026031305.1

[truncated: 19 more sheets: Actinopterygii (select species), Chondrichthyes, Cyclostomata, Lampreys, Hagfish, Cephalochordata, Tunicata, non-Chordates, non-chordates excl. PH domain, Echinodermata, Arthropoda, Drosophila melanogaster, Nematoda, Annelida, Mollusca, Cnidaria, Ctenophora, Placozoa, Porifera]
