# Supplementary material for: Origin and Evolution of the Multifaceted Adherens Junction Component Plekha7
Source: Front Cell Dev Biol. 2022 Mar 23;10:856975. doi: 10.3389/fcell.2022.856975 (PMC8983885; doi:10.3389/fcell.2022.856975)
Supplement: Supplementary file 12 [file Table8.xlsx]

## Sheet: Table Legend
Supplementary Table S8. Results of the BLAST searches using the human PLEKHA6 (NP_055750.2) as query against the genomes of the taxa detailed in Supplementary Table S1. Results are included in separate tabs for each taxon. Graphic summary of BLAST aligments is inlcuded in respected searches to visualize sequence aligments.

## Sheet: Mammals
Description	Scientific Name	Max Score	Total Score	Query Cover	E value	Per. Ident	Acc. Len	Accession
pleckstrin homology domain-containing family A member 6 [Homo sapiens]	Homo sapiens	2133	2133	1	0	1	1048	NP_055750.2
pleckstrin homology domain-containing family A member 6 isoform X15 [Pan paniscus]	Pan paniscus	2132	2132	1	0	0.9981	1048	XP_003823015.1
pleckstrin homology domain-containing family A member 6 isoform X14 [Pan paniscus]	Pan paniscus	2127	2127	1	0	0.9981	1152	XP_008974830.2
pleckstrin homology domain-containing family A member 6 isoform X16 [Homo sapiens]	Homo sapiens	2118	2118	1	0	0.9804	1069	XP_005245024.2
pleckstrin homology domain-containing family A member 6 isoform X4 [Gorilla gorilla gorilla]	Gorilla gorilla gorilla	2112	2112	1	0	0.9905	1100	XP_030869899.1
pleckstrin homology domain-containing family A member 6 isoform X13 [Pan paniscus]	Pan paniscus	2111	2111	1	0	0.9785	1173	XP_008974829.2
pleckstrin homology domain-containing family A member 6 isoform X5 [Gorilla gorilla gorilla]	Gorilla gorilla gorilla	2111	2111	1	0	0.9905	1048	XP_030869900.1
pleckstrin homology domain-containing family A member 6 isoform X18 [Macaca mulatta]	Macaca mulatta	2104	2104	1	0	0.9847	1048	XP_002808300.2
pleckstrin homology domain-containing family A member 6 isoform X19 [Trachypithecus francoisi]	Trachypithecus francoisi	2103	2103	1	0	0.9857	1048	XP_033053438.1
PREDICTED: pleckstrin homology domain-containing family A member 6 isoform X15 [Cercocebus atys]	Cercocebus atys	2102	2102	1	0	0.9847	1048	XP_011894123.1
pleckstrin homology domain-containing family A member 6 isoform X13 [Hylobates moloch]	Hylobates moloch	2102	2102	1	0	0.9838	1048	XP_031993067.1
PREDICTED: pleckstrin homology domain-containing family A member 6 isoform X19 [Rhinopithecus bieti]	Rhinopithecus bieti	2102	2102	1	0	0.9857	1048	XP_017736539.1
pleckstrin homology domain-containing family A member 6 isoform X18 [Chlorocebus sabaeus]	Chlorocebus sabaeus	2101	2101	1	0	0.9847	1048	XP_007987022.1
PREDICTED: pleckstrin homology domain-containing family A member 6 isoform X2 [Mandrillus leucophaeus]	Mandrillus leucophaeus	2101	2101	1	0	0.9838	1048	XP_011845841.1
pleckstrin homology domain-containing family A member 6 isoform X18 [Macaca nemestrina]	Macaca nemestrina	2101	2101	1	0	0.9838	1048	XP_011745063.1
pleckstrin homology domain-containing family A member 6 isoform X14 [Nomascus leucogenys]	Nomascus leucogenys	2100	2100	1	0	0.9828	1048	XP_030669038.1
pleckstrin homology domain-containing family A member 6 isoform X2 [Theropithecus gelada]	Theropithecus gelada	2100	2100	1	0	0.9838	1048	XP_025232524.1
pleckstrin homology domain-containing family A member 6 isoform X17 [Papio anubis]	Papio anubis	2100	2100	1	0	0.9838	1048	XP_031512588.1
pleckstrin homology domain-containing family A member 6 isoform X13 [Nomascus leucogenys]	Nomascus leucogenys	2100	2100	1	0	0.9828	1113	XP_030669036.1
PREDICTED: pleckstrin homology domain-containing family A member 6 isoform X15 [Macaca fascicularis]	Macaca fascicularis	2100	2100	1	0	0.9847	1152	XP_005540605.1
PREDICTED: pleckstrin homology domain-containing family A member 6 isoform X2 [Colobus angolensis palliatus]	Colobus angolensis palliatus	2099	2099	1	0	0.9847	1048	XP_011787222.1
PREDICTED: pleckstrin homology domain-containing family A member 6 isoform X18 [Rhinopithecus bieti]	Rhinopithecus bieti	2098	2098	1	0	0.9857	1152	XP_017736538.1
pleckstrin homology domain-containing family A member 6 isoform X17 [Chlorocebus sabaeus]	Chlorocebus sabaeus	2098	2098	1	0	0.9847	1152	XP_007987021.1
pleckstrin homology domain-containing family A member 6 isoform X18 [Trachypithecus francoisi]	Trachypithecus francoisi	2097	2097	1	0	0.9857	1152	XP_033053437.1
pleckstrin homology domain-containing family A member 6 isoform X16 [Papio anubis]	Papio anubis	2097	2097	1	0	0.9838	1152	XP_031512586.1
pleckstrin homology domain-containing family A member 6 isoform X17 [Macaca nemestrina]	Macaca nemestrina	2096	2096	1	0	0.9838	1152	XP_011745062.1
PREDICTED: pleckstrin homology domain-containing family A member 6 isoform X1 [Mandrillus leucophaeus]	Mandrillus leucophaeus	2096	2096	1	0	0.9838	1152	XP_011845840.1
pleckstrin homology domain-containing family A member 6 isoform X3 [Gorilla gorilla gorilla]	Gorilla gorilla gorilla	2095	2095	1	0	0.971	1121	XP_030869897.1
PREDICTED: pleckstrin homology domain-containing family A member 6 isoform X1 [Colobus angolensis palliatus]	Colobus angolensis palliatus	2094	2094	1	0	0.9847	1152	XP_011787221.1
PREDICTED: pleckstrin homology domain-containing family A member 6 isoform X12 [Cercocebus atys]	Cercocebus atys	2088	2088	1	0	0.9654	1069	XP_011894053.1
pleckstrin homology domain-containing family A member 6 isoform X17 [Trachypithecus francoisi]	Trachypithecus francoisi	2086	2086	1	0	0.9672	1172	XP_033053436.1
pleckstrin homology domain-containing family A member 6 isoform X12 [Hylobates moloch]	Hylobates moloch	2085	2085	1	0	0.9645	1069	XP_031993066.1
pleckstrin homology domain-containing family A member 6 isoform X1 [Theropithecus gelada]	Theropithecus gelada	2084	2084	1	0	0.9645	1069	XP_025232515.1
pleckstrin homology domain-containing family A member 6 isoform X16 [Macaca mulatta]	Macaca mulatta	2082	2082	1	0	0.9654	1173	XP_014975173.2
pleckstrin homology domain-containing family A member 6 isoform X22 [Callithrix jacchus]	Callithrix jacchus	2081	2081	1	0	0.9723	1048	XP_008983759.2
PREDICTED: pleckstrin homology domain-containing family A member 6 isoform X17 [Rhinopithecus bieti]	Rhinopithecus bieti	2080	2080	1	0	0.9663	1173	XP_017736537.1
pleckstrin homology domain-containing family A member 6 isoform X16 [Chlorocebus sabaeus]	Chlorocebus sabaeus	2080	2080	1	0	0.9654	1173	XP_007987019.1
pleckstrin homology domain-containing family A member 6 isoform X19 [Sapajus apella]	Sapajus apella	2080	2080	1	0	0.9742	1047	XP_032144771.1
pleckstrin homology domain-containing family A member 6 isoform X16 [Macaca nemestrina]	Macaca nemestrina	2079	2079	1	0	0.9645	1173	XP_011745061.1
pleckstrin homology domain-containing family A member 6 isoform X15 [Papio anubis]	Papio anubis	2079	2079	1	0	0.9645	1173	XP_031512581.1
pleckstrin homology domain-containing family A member 6 isoform X18 [Callithrix jacchus]	Callithrix jacchus	2075	2075	1	0	0.9723	1152	XP_008983758.3
pleckstrin homology domain-containing family A member 6 isoform X18 [Sapajus apella]	Sapajus apella	2075	2075	1	0	0.9742	1151	XP_032144770.1
LOW QUALITY PROTEIN: pleckstrin homology domain-containing family A member 6 [Saimiri boliviensis boliviensis]	Saimiri boliviensis boliviensis	2074	2074	1	0	0.9714	1152	XP_039321797.1
pleckstrin homology domain-containing family A member 6 isoform X10 [Aotus nancymaae]	Aotus nancymaae	2074	2074	1	0	0.9714	1152	XP_021532884.1
pleckstrin homology domain-containing family A member 6 isoform X15 [Cebus imitator]	Cebus imitator	2074	2074	1	0	0.9714	1047	XP_017380891.1
PREDICTED: pleckstrin homology domain-containing family A member 6 isoform X7 [Cercocebus atys]	Cercocebus atys	2069	2069	1	0	0.9407	1097	XP_011894028.1
pleckstrin homology domain-containing family A member 6 isoform X21 [Callithrix jacchus]	Callithrix jacchus	2069	2069	1	0	0.9541	1068	XP_035136810.1
pleckstrin homology domain-containing family A member 6 isoform X14 [Cebus imitator]	Cebus imitator	2068	2068	1	0	0.9714	1151	XP_017380890.1
PREDICTED: pleckstrin homology domain-containing family A member 6 isoform X6 [Cercocebus atys]	Cercocebus atys	2064	2064	1	0	0.939	1099	XP_011894019.1
pleckstrin homology domain-containing family A member 6 isoform X17 [Callithrix jacchus]	Callithrix jacchus	2064	2064	1	0	0.9541	1172	XP_035136807.1
pleckstrin homology domain-containing family A member 6 isoform X9 [Aotus nancymaae]	Aotus nancymaae	2063	2063	1	0	0.9532	1172	XP_021532883.1
pleckstrin homology domain-containing family A member 6 isoform X15 [Callithrix jacchus]	Callithrix jacchus	2060	2060	1	0	0.9532	1173	XP_008983757.3
pleckstrin homology domain-containing family A member 6 isoform X17 [Sapajus apella]	Sapajus apella	2059	2059	1	0	0.9551	1172	XP_032144769.1
pleckstrin homology domain-containing family A member 6 isoform X13 [Cebus imitator]	Cebus imitator	2053	2053	1	0	0.9523	1172	XP_017380888.1
PREDICTED: pleckstrin homology domain-containing family A member 6 isoform X13 [Cercocebus atys]	Cercocebus atys	2023	2023	1	0	0.9439	1047	XP_011894055.1
PREDICTED: LOW QUALITY PROTEIN: pleckstrin homology domain-containing family A member 6 [Galeopterus variegatus]	Galeopterus variegatus	1975	1975	1	0	0.9494	1048	XP_008575579.1
PREDICTED: pleckstrin homology domain-containing family A member 6 isoform X7 [Marmota marmota marmota]	Marmota marmota marmota	1974	1974	1	0	0.9495	1153	XP_015339391.1
pleckstrin homology domain-containing family A member 6 isoform X16 [Ictidomys tridecemlineatus]	Ictidomys tridecemlineatus	1972	1972	1	0	0.9476	1101	XP_040133612.1
pleckstrin homology domain-containing family A member 6 isoform X3 [Marmota flaviventris]	Marmota flaviventris	1966	1966	1	0	0.9336	1070	XP_027801416.1
PREDICTED: pleckstrin homology domain-containing family A member 6 isoform X6 [Marmota marmota marmota]	Marmota marmota marmota	1961	1961	1	0	0.9318	1174	XP_015339390.1
pleckstrin homology domain-containing family A member 6 [Castor canadensis]	Castor canadensis	1960	1960	0.98	0	0.9437	1030	XP_020008509.1
pleckstrin homology domain-containing family A member 6 [Otolemur garnettii]	Otolemur garnettii	1958	1958	1	0	0.9427	1048	XP_012662115.1
pleckstrin homology domain-containing family A member 6 isoform X15 [Ictidomys tridecemlineatus]	Ictidomys tridecemlineatus	1956	1956	1	0	0.9299	1122	XP_040133611.1
pleckstrin homology domain-containing family A member 6 isoform X9 [Vulpes vulpes]	Vulpes vulpes	1956	1956	1	0	0.9257	1154	XP_025847219.1
PREDICTED: pleckstrin homology domain-containing family A member 6 isoform X16 [Chinchilla lanigera]	Chinchilla lanigera	1956	1956	1	0	0.9399	1152	XP_005375363.1
pleckstrin homology domain-containing family A member 6 [Orycteropus afer afer]	Orycteropus afer afer	1953	1953	1	0	0.9261	1069	XP_042638933.1
pleckstrin homology domain-containing family A member 6 isoform X2 [Marmota flaviventris]	Marmota flaviventris	1947	1947	1	0	0.909	1099	XP_027801415.1
pleckstrin homology domain-containing family A member 6 isoform X19 [Canis lupus familiaris]	Canis lupus familiaris	1944	1944	1	0	0.9202	1156	XP_038319924.1
pleckstrin homology domain-containing family A member 6 isoform X12 [Canis lupus dingo]	Canis lupus dingo	1943	1943	1	0	0.9202	1162	XP_025276974.1
PREDICTED: pleckstrin homology domain-containing family A member 6 isoform X16 [Camelus bactrianus]	Camelus bactrianus	1943	1943	1	0	0.9351	1092	XP_010965032.1
pleckstrin homology domain-containing family A member 6 isoform X10 [Canis lupus familiaris]	Canis lupus familiaris	1942	1942	1	0	0.9202	1162	XP_038304168.1
PREDICTED: pleckstrin homology domain-containing family A member 6 isoform X14 [Chinchilla lanigera]	Chinchilla lanigera	1942	1942	1	0	0.9224	1173	XP_005375352.1
pleckstrin homology domain-containing family A member 6 isoform X17 [Camelus dromedarius]	Camelus dromedarius	1942	1942	1	0	0.937	1152	XP_031294659.1
PREDICTED: pleckstrin homology domain-containing family A member 6 isoform X3 [Marmota marmota marmota]	Marmota marmota marmota	1942	1942	1	0	0.9072	1203	XP_015339387.1
pleckstrin homology domain-containing family A member 6 isoform X16 [Prionailurus bengalensis]	Prionailurus bengalensis	1941	1941	1	0	0.9324	1154	XP_043424382.1
pleckstrin homology domain-containing family A member 6 isoform X17 [Camelus ferus]	Camelus ferus	1941	1941	1	0	0.9351	1048	XP_032322854.1
pleckstrin homology domain-containing family A member 6 isoform X8 [Vulpes vulpes]	Vulpes vulpes	1941	1941	1	0	0.9085	1175	XP_025847218.1
pleckstrin homology domain-containing family A member 6 isoform X5 [Balaenoptera musculus]	Balaenoptera musculus	1941	1941	1	0	0.937	1152	XP_036720518.1
pleckstrin homology domain-containing family A member 6 isoform X18 [Felis catus]	Felis catus	1940	1940	1	0	0.9324	1155	XP_023103586.2
pleckstrin homology domain-containing family A member 6 isoform X19 [Puma yagouaroundi]	Puma yagouaroundi	1938	1938	1	0	0.9305	1154	XP_040318080.1
PREDICTED: pleckstrin homology domain-containing family A member 6 isoform X20 [Panthera pardus]	Panthera pardus	1938	1938	1	0	0.9305	1154	XP_019288340.1
pleckstrin homology domain-containing family A member 6 isoform X8 [Octodon degus]	Octodon degus	1938	1938	1	0	0.9314	1153	XP_004625454.2
pleckstrin homology domain-containing family A member 6 isoform X13 [Cavia porcellus]	Cavia porcellus	1938	1938	1	0	0.9323	1153	XP_013013359.1
pleckstrin homology domain-containing family A member 6 isoform X19 [Acinonyx jubatus]	Acinonyx jubatus	1937	1937	1	0	0.9305	1154	XP_026930612.1
pleckstrin homology domain-containing family A member 6 isoform X5 [Balaenoptera acutorostrata scammoni]	Balaenoptera acutorostrata scammoni	1936	1936	1	0	0.9342	1152	XP_007166226.1
pleckstrin homology domain-containing family A member 6 isoform X19 [Microcebus murinus]	Microcebus murinus	1935	1935	1	0	0.9324	1154	XP_012614603.1
pleckstrin homology domain-containing family A member 6 isoform X12 [Pteropus giganteus]	Pteropus giganteus	1935	1935	1	0	0.9333	1075	XP_039737764.1
pleckstrin homology domain-containing family A member 6 isoform X14 [Ailuropoda melanoleuca]	Ailuropoda melanoleuca	1934	1934	1	0	0.9295	1154	XP_019654113.2
pleckstrin homology domain-containing family A member 6 isoform X3 [Choloepus didactylus]	Choloepus didactylus	1933	1933	1	0	0.9352	1153	XP_037680906.1
pleckstrin homology domain-containing family A member 6 [Neomonachus schauinslandi]	Neomonachus schauinslandi	1933	1933	1	0	0.9267	1050	XP_044772255.1
pleckstrin homology domain-containing family A member 6 isoform X17 [Vicugna pacos]	Vicugna pacos	1933	1933	1	0	0.9323	1152	XP_031545824.1
PREDICTED: pleckstrin homology domain-containing family A member 6 isoform X5 [Dipodomys ordii]	Dipodomys ordii	1930	1930	1	0	0.9276	1050	XP_012872924.1
pleckstrin homology domain-containing family A member 6 [Ursus maritimus]	Ursus maritimus	1930	1930	1	0	0.9276	1050	XP_040492430.1
pleckstrin homology domain-containing family A member 6 isoform X18 [Canis lupus familiaris]	Canis lupus familiaris	1930	1930	1	0	0.9031	1177	XP_038319923.1
pleckstrin homology domain-containing family A member 6 isoform X10 [Canis lupus dingo]	Canis lupus dingo	1929	1929	1	0	0.9031	1183	XP_025276973.1
PREDICTED: pleckstrin homology domain-containing family A member 6 [Lipotes vexillifer]	Lipotes vexillifer	1929	1929	1	0	0.9256	1048	XP_007470720.1
pleckstrin homology domain-containing family A member 6 isoform X16 [Camelus dromedarius]	Camelus dromedarius	1928	1928	1	0	0.9196	1173	XP_031294658.1
pleckstrin homology domain-containing family A member 6 isoform X4 [Balaenoptera musculus]	Balaenoptera musculus	1928	1928	1	0	0.9196	1173	XP_036720512.1
pleckstrin homology domain-containing family A member 6 isoform X9 [Canis lupus familiaris]	Canis lupus familiaris	1928	1928	1	0	0.9031	1183	XP_038304167.1
pleckstrin homology domain-containing family A member 6 isoform X4 [Orcinus orca]	Orcinus orca	1928	1928	1	0	0.9265	1048	XP_004282517.1

## Sheet: Mammals (select species)
Description	Scientific Name	Max Score	Total Score	Query Cover	E value	Per. ident	Acc. Len	Accession
pleckstrin homology domain-containing family A member 6 isoform X18 [Pan troglodytes]	Pan troglodytes	2132	2132	1	0	99.81	1048	XP_016792316.1
pleckstrin homology domain-containing family A member 6 isoform X16 [Pan troglodytes]	Pan troglodytes	2127	2127	1	0	99.81	1152	XP_009439472.2
PLEKHA6 isoform 2 [Pan troglodytes]	Pan troglodytes	2120	2120	1	0	97.94	1068	PNJ00563.1
pleckstrin homology domain-containing family A member 6 isoform X4 [Gorilla gorilla gorilla]	Gorilla gorilla gorilla	2112	2112	1	0	99.05	1100	XP_030869899.1
pleckstrin homology domain-containing family A member 6 isoform X15 [Pan troglodytes]	Pan troglodytes	2111	2111	1	0	97.85	1173	XP_016792303.1
pleckstrin homology domain-containing family A member 6 isoform X5 [Gorilla gorilla gorilla]	Gorilla gorilla gorilla	2111	2111	1	0	99.05	1048	XP_030869900.1
pleckstrin homology domain-containing family A member 6 isoform X18 [Macaca mulatta]	Macaca mulatta	2104	2104	1	0	98.47	1048	XP_002808300.2
pleckstrin homology domain-containing family A member 6 isoform X17 [Macaca mulatta]	Macaca mulatta	2100	2100	1	0	98.47	1152	XP_014975179.2
pleckstrin homology domain-containing family A member 6 isoform X3 [Gorilla gorilla gorilla]	Gorilla gorilla gorilla	2095	2095	1	0	97.1	1121	XP_030869897.1
hypothetical protein EGK_01762 [Macaca mulatta]	Macaca mulatta	2088	2088	1	0	96.54	1068	EHH15646.1
pleckstrin homology domain-containing family A member 6 isoform X13 [Pan troglodytes]	Pan troglodytes	2083	2083	1	0	93.48	1223	XP_016792243.1
pleckstrin homology domain-containing family A member 6 isoform X16 [Macaca mulatta]	Macaca mulatta	2082	2082	1	0	96.54	1173	XP_014975173.2
pleckstrin homology domain-containing family A member 6 isoform X22 [Callithrix jacchus]	Callithrix jacchus	2081	2081	1	0	97.23	1048	XP_008983759.2
pleckstrin homology domain-containing family A member 6 isoform X18 [Callithrix jacchus]	Callithrix jacchus	2075	2075	1	0	97.23	1152	XP_008983758.3
PLEKHA6 isoform 4 [Pan troglodytes]	Pan troglodytes	2070	2070	1	0	94.35	1140	PNJ00565.1
pleckstrin homology domain-containing family A member 6 isoform X8 [Pan troglodytes]	Pan troglodytes	2069	2069	1	0	91.27	1250	XP_016792215.1
pleckstrin homology domain-containing family A member 6 isoform X21 [Callithrix jacchus]	Callithrix jacchus	2069	2069	1	0	95.41	1068	XP_035136810.1
pleckstrin homology domain-containing family A member 6 isoform X17 [Callithrix jacchus]	Callithrix jacchus	2064	2064	1	0	95.41	1172	XP_035136807.1
pleckstrin homology domain-containing family A member 6 isoform X15 [Callithrix jacchus]	Callithrix jacchus	2060	2060	1	0	95.32	1173	XP_008983757.3
pleckstrin homology domain-containing family A member 6 isoform X13 [Callithrix jacchus]	Callithrix jacchus	2031	2031	1	0	91.06	1223	XP_008983749.3
pleckstrin homology domain-containing family A member 6 isoform X9 [Callithrix jacchus]	Callithrix jacchus	2019	2019	1	0	88.92	1250	XP_008983743.3
pleckstrin homology domain-containing family A member 6 isoform X7 [Pan troglodytes]	Pan troglodytes	1986	1986	1	0	91.11	1252	XP_016792207.1
PLEKHA6 isoform 6 [Pan troglodytes]	Pan troglodytes	1986	1986	1	0	94.27	990	PNJ00567.1
pleckstrin homology domain-containing family A member 6 isoform X6 [Pan troglodytes]	Pan troglodytes	1978	1978	1	0	89.71	1270	XP_016792206.1
pleckstrin homology domain-containing family A member 6 isoform X14 [Macaca mulatta]	Macaca mulatta	1976	1976	1	0	92.23	1223	XP_028708037.1
pleckstrin homology domain-containing family A member 6 isoform X20 [Callithrix jacchus]	Callithrix jacchus	1974	1974	0.96	0	90.37	1104	XP_035136809.1
pleckstrin homology domain-containing family A member 6 isoform X13 [Macaca mulatta]	Macaca mulatta	1971	1971	1	0	92.14	1224	XP_028708033.1
pleckstrin homology domain-containing family A member 6 isoform X19 [Callithrix jacchus]	Callithrix jacchus	1969	1969	0.96	0	90.28	1105	XP_035136808.1
pleckstrin homology domain-containing family A member 6 isoform X3 [Pan troglodytes]	Pan troglodytes	1967	1967	1	0	88.85	1279	XP_016792192.1
pleckstrin homology domain-containing family A member 6 isoform X9 [Macaca mulatta]	Macaca mulatta	1953	1953	1	0	89.82	1253	XP_028708014.1
pleckstrin homology domain-containing family A member 6 isoform X8 [Macaca mulatta]	Macaca mulatta	1949	1949	1	0	88.43	1271	XP_028708011.1
pleckstrin homology domain-containing family A member 6 isoform X19 [Canis lupus familiaris]	Canis lupus familiaris	1944	1944	1	0	92.02	1156	XP_038319924.1
pleckstrin homology domain-containing family A member 6 isoform X10 [Canis lupus familiaris]	Canis lupus familiaris	1942	1942	1	0	92.02	1162	XP_038304168.1
pleckstrin homology domain-containing family A member 6 isoform X8 [Callithrix jacchus]	Callithrix jacchus	1940	1940	1	0	88.76	1252	XP_008983742.3
PREDICTED: pleckstrin homology domain-containing family A member 6 isoform X20 [Panthera pardus]	Panthera pardus	1938	1938	1	0	93.05	1154	XP_019288340.1
pleckstrin homology domain-containing family A member 6 isoform X4 [Macaca mulatta]	Macaca mulatta	1935	1935	1	0	87.59	1280	XP_028707999.1
pleckstrin homology domain-containing family A member 6 isoform X19 [Microcebus murinus]	Microcebus murinus	1935	1935	1	0	93.24	1154	XP_012614603.1
pleckstrin homology domain-containing family A member 6 isoform X7 [Callithrix jacchus]	Callithrix jacchus	1932	1932	1	0	87.39	1270	XP_008983741.3
pleckstrin homology domain-containing family A member 6 isoform X18 [Canis lupus familiaris]	Canis lupus familiaris	1930	1930	1	0	90.31	1177	XP_038319923.1
pleckstrin homology domain-containing family A member 6 isoform X9 [Canis lupus familiaris]	Canis lupus familiaris	1928	1928	1	0	90.31	1183	XP_038304167.1
pleckstrin homology domain-containing family A member 6 isoform X18 [Microcebus murinus]	Microcebus murinus	1924	1924	1	0	91.5	1174	XP_012614593.1
PREDICTED: pleckstrin homology domain-containing family A member 6 isoform X19 [Panthera pardus]	Panthera pardus	1923	1923	1	0	91.32	1175	XP_019288331.1
pleckstrin homology domain-containing family A member 6 isoform X3 [Callithrix jacchus]	Callithrix jacchus	1920	1920	1	0	86.55	1279	XP_008983738.3
pleckstrin homology domain-containing family A member 6 isoform X17 [Peromyscus maniculatus bairdii]	Peromyscus maniculatus bairdii	1919	1919	1	0	92.28	1093	XP_015842226.2
pleckstrin homology domain-containing family A member 6 isoform X10 [Mus musculus]	Mus musculus	1916	1916	1	0	91.99	1153	XP_006529617.1
pleckstrin homology domain-containing family A member 6 isoform X16 [Peromyscus maniculatus bairdii]	Peromyscus maniculatus bairdii	1909	1909	1	0	90.55	1113	XP_006993291.3
pleckstrin homology domain-containing family A member 6 isoform 2 [Mus musculus]	Mus musculus	1906	1906	1	0	90.27	1069	NP_001153740.1
mKIAA0969 protein [Mus musculus]	Mus musculus	1905	1905	1	0	90.27	1106	BAD32352.1
pleckstrin homology domain-containing family A member 6 isoform X17 [Canis lupus familiaris]	Canis lupus familiaris	1903	1903	1	0	86.29	1227	XP_038319912.1
pleckstrin homology domain-containing family A member 6 isoform X9 [Mus musculus]	Mus musculus	1903	1903	1	0	90.27	1173	XP_006529616.1
pleckstrin homology domain-containing family A member 6 isoform X7 [Canis lupus familiaris]	Canis lupus familiaris	1902	1902	1	0	86.29	1233	XP_038304155.1
pleckstrin homology domain-containing family A member 6 isoform X19 [Rattus norvegicus]	Rattus norvegicus	1902	1902	1	0	91.61	1158	XP_038947239.1
pleckstrin homology domain containing, family A member 6, isoform CRA_b [Mus musculus]	Mus musculus	1897	1897	1	0	89.99	1066	EDL39655.1
pleckstrin homology domain-containing family A member 6 [Tursiops truncatus]	Tursiops truncatus	1892	1892	1	0	88.62	1202	XP_033708202.1
pleckstrin homology domain-containing family A member 6 isoform X18 [Rattus norvegicus]	Rattus norvegicus	1889	1889	1	0	89.9	1178	XP_038947238.1
pleckstrin homology domain-containing family A member 6 isoform X7 [Mus musculus]	Mus musculus	1885	1885	1	0	87.89	1202	XP_006529610.1
pleckstrin homology domain-containing family A member 6 isoform X4 [Canis lupus familiaris]	Canis lupus familiaris	1884	1884	1	0	84.11	1262	XP_038304152.1
pleckstrin homology domain-containing family A member 6 isoform X15 [Canis lupus familiaris]	Canis lupus familiaris	1884	1884	1	0	84.11	1256	XP_038319909.1
PREDICTED: pleckstrin homology domain-containing family A member 6 isoform X17 [Panthera pardus]	Panthera pardus	1884	1884	1	0	85.49	1248	XP_019288275.1
pleckstrin homology domain containing, family A member 6 (predicted) [Rattus norvegicus]	Rattus norvegicus	1881	1881	1	0	89.62	1064	EDM09776.1
pleckstrin homology domain-containing family A member 6 isoform X13 [Peromyscus maniculatus bairdii]	Peromyscus maniculatus bairdii	1880	1880	1	0	86.51	1163	XP_015842220.2
pleckstrin homology domain-containing family A member 6 isoform X11 [Mus musculus]	Mus musculus	1880	1880	1	0	85.7	1126	XP_030109851.1
pleckstrin homology domain-containing family A member 6 isoform X3 [Canis lupus familiaris]	Canis lupus familiaris	1878	1878	1	0	82.82	1280	XP_038304151.1
pleckstrin homology domain-containing family A member 6 isoform X14 [Canis lupus familiaris]	Canis lupus familiaris	1877	1877	1	0	82.82	1274	XP_038319908.1
PREDICTED: pleckstrin homology domain-containing family A member 6 isoform X11 [Panthera pardus]	Panthera pardus	1870	1870	1	0	83.52	1275	XP_019288226.1
pleckstrin homology domain-containing family A member 6 isoform X9 [Pan troglodytes]	Pan troglodytes	1870	1870	1	0	87.15	1247	XP_016792223.1
pleckstrin homology domain-containing family A member 6 isoform X10 [Peromyscus maniculatus bairdii]	Peromyscus maniculatus bairdii	1869	1869	1	0	85.14	1181	XP_015842217.2
pleckstrin homology domain-containing family A member 6 isoform X8 [Peromyscus maniculatus bairdii]	Peromyscus maniculatus bairdii	1868	1868	1	0	84.47	1190	XP_015842215.2
pleckstrin homology domain-containing family A member 6 isoform X16 [Microcebus murinus]	Microcebus murinus	1868	1868	0.97	0	86.36	1235	XP_020140038.1
PREDICTED: pleckstrin homology domain-containing family A member 6 isoform X10 [Panthera pardus]	Panthera pardus	1868	1868	1	0	83.38	1277	XP_019288217.1
PLEKHA6 isoform 5 [Pan troglodytes]	Pan troglodytes	1867	1867	1	0	85	1172	PNJ00566.1
pleckstrin homology domain-containing family A member 6 isoform X1 [Canis lupus familiaris]	Canis lupus familiaris	1865	1865	1	0	82.02	1289	XP_038304149.1
pleckstrin homology domain-containing family A member 6 isoform X12 [Canis lupus familiaris]	Canis lupus familiaris	1864	1864	1	0	82.02	1283	XP_038319906.1
pleckstrin homology domain-containing family A member 6 isoform X7 [Peromyscus maniculatus bairdii]	Peromyscus maniculatus bairdii	1864	1864	1	0	84.32	1192	XP_015842214.2
pleckstrin homology domain-containing family A member 6 isoform X6 [Mus musculus]	Mus musculus	1863	1863	1	0	84.21	1250	XP_036020614.1
pleckstrin homology domain-containing family A member 6 isoform X14 [Rattus norvegicus]	Rattus norvegicus	1863	1863	1	0	85.88	1228	XP_038947232.1
pleckstrin homology domain-containing family A member 6 isoform X6 [Peromyscus maniculatus bairdii]	Peromyscus maniculatus bairdii	1861	1861	1	0	83.16	1208	XP_015842213.2
pleckstrin homology domain-containing family A member 6 isoform X4 [Pan troglodytes]	Pan troglodytes	1859	1859	1	0	84.92	1277	XP_016792197.1
PREDICTED: pleckstrin homology domain-containing family A member 6 isoform X8 [Panthera pardus]	Panthera pardus	1859	1859	1	0	82.12	1295	XP_019288197.1
pleckstrin homology domain-containing family A member 6 isoform X5 [Peromyscus maniculatus bairdii]	Peromyscus maniculatus bairdii	1857	1857	1	0	83.02	1210	XP_015842212.2
pleckstrin homology domain-containing family A member 6 isoform X11 [Microcebus murinus]	Microcebus murinus	1855	1855	0.97	0	84.29	1262	XP_020140033.1
pleckstrin homology domain-containing family A member 6 isoform X4 [Mus musculus]	Mus musculus	1854	1854	1	0	82.76	1270	XP_036020604.1
pleckstrin homology domain-containing family A member 6 isoform X2 [Pan troglodytes]	Pan troglodytes	1851	1851	1	0	83.57	1296	XP_016792188.1
pleckstrin homology domain-containing family A member 6 isoform X11 [Pan troglodytes]	Pan troglodytes	1850	1850	1	0	83.5	1243	XP_016792234.1
pleckstrin homology domain-containing family A member 6 isoform X14 [Pan troglodytes]	Pan troglodytes	1850	1850	1	0	83.5	1193	XP_016792251.1
pleckstrin homology domain-containing family A member 6 isoform X12 [Pan troglodytes]	Pan troglodytes	1850	1850	1	0	83.5	1235	XP_016792237.1
pleckstrin homology domain-containing family A member 6 isoform X10 [Microcebus murinus]	Microcebus murinus	1850	1850	0.97	0	84.15	1264	XP_020140032.1
pleckstrin homology domain-containing family A member 6 isoform X10 [Pan troglodytes]	Pan troglodytes	1850	1850	1	0	83.5	1245	XP_016792229.1
pleckstrin homology domain-containing family A member 6 isoform X9 [Rattus norvegicus]	Rattus norvegicus	1849	1849	1	0	83.86	1255	XP_038947227.1
pleckstrin homology domain-containing family A member 6 isoform X2 [Peromyscus maniculatus bairdii]	Peromyscus maniculatus bairdii	1848	1848	1	0	82.3	1219	XP_015842208.2
pleckstrin homology domain-containing family A member 6 isoform X1 [Pan troglodytes]	Pan troglodytes	1847	1847	1	0	83.5	1297	XP_016792182.1
pleckstrin homology domain-containing family A member 6 isoform X12 [Mus musculus]	Mus musculus	1846	1846	0.96	0	85.45	1107	XP_036020629.1
PREDICTED: pleckstrin homology domain-containing family A member 6 isoform X4 [Panthera pardus]	Panthera pardus	1845	1845	1	0	81.33	1304	XP_019288164.1
pleckstrin homology domain-containing family A member 6 isoform X8 [Rattus norvegicus]	Rattus norvegicus	1843	1843	1	0	83.71	1257	XP_038947226.1
pleckstrin homology domain-containing family A member 6 isoform X6 [Microcebus murinus]	Microcebus murinus	1842	1842	0.97	0	82.82	1282	XP_020140030.1
pleckstrin homology domain-containing family A member 6 isoform X6 [Canis lupus familiaris]	Canis lupus familiaris	1842	1842	1	0	84.15	1239	XP_038304154.1
pleckstrin homology domain-containing family A member 6 isoform X1 [Gorilla gorilla gorilla]	Gorilla gorilla gorilla	1842	1842	1	0	84.24	1225	XP_030869894.1
pleckstrin homology domain-containing family A member 6 isoform X16 [Canis lupus familiaris]	Canis lupus familiaris	1842	1842	1	0	84.15	1233	XP_038319911.1
pleckstrin homology domain-containing family A member 6 isoform X10 [Macaca mulatta]	Macaca mulatta	1842	1842	1	0	85.85	1248	XP_028708016.1
pleckstrin homology domain-containing family A member 6 isoform X7 [Rattus norvegicus]	Rattus norvegicus	1838	1838	1	0	82.42	1275	XP_038947225.1
pleckstrin homology domain-containing family A member 6 isoform X13 [Mus musculus]	Mus musculus	1835	1835	1	0	85.99	1076	XP_036020630.1
pleckstrin homology domain-containing family A member 6 isoform X4 [Microcebus murinus]	Microcebus murinus	1832	1832	0.97	0	82.01	1291	XP_020140028.1
pleckstrin homology domain-containing family A member 6 isoform X6 [Macaca mulatta]	Macaca mulatta	1830	1830	1	0	83.73	1277	XP_014975142.2
pleckstrin homology domain-containing family A member 6 isoform X2 [Gorilla gorilla gorilla]	Gorilla gorilla gorilla	1828	1828	1	0	82.83	1193	XP_030869896.1
pleckstrin homology domain-containing family A member 6 isoform X3 [Rattus norvegicus]	Rattus norvegicus	1828	1828	1	0	81.7	1284	XP_038947221.1
pleckstrin homology domain-containing family A member 6 isoform X10 [Callithrix jacchus]	Callithrix jacchus	1826	1826	1	0	84.79	1247	XP_008983744.3
pleckstrin homology domain-containing family A member 6 isoform X5 [Macaca mulatta]	Macaca mulatta	1826	1826	1	0	83.66	1278	XP_028708006.1
pleckstrin homology domain-containing family A member 6 isoform X14 [Peromyscus maniculatus bairdii]	Peromyscus maniculatus bairdii	1824	1824	1	0	84.72	1140	XP_015842222.2
pleckstrin homology domain-containing family A member 6 isoform X12 [Peromyscus maniculatus bairdii]	Peromyscus maniculatus bairdii	1823	1823	1	0	84.53	1169	XP_015842219.2
PREDICTED: pleckstrin homology domain-containing family A member 6 isoform X13 [Panthera pardus]	Panthera pardus	1823	1823	1	0	82.45	1272	XP_019288247.1
pleckstrin homology domain-containing family A member 6 isoform X2 [Macaca mulatta]	Macaca mulatta	1822	1822	1	0	82.33	1297	XP_014975132.2
pleckstrin homology domain-containing family A member 6 isoform X3 [Macaca mulatta]	Macaca mulatta	1821	1821	1	0	82.33	1297	XP_028707996.1
PREDICTED: pleckstrin homology domain-containing family A member 6 isoform X16 [Panthera pardus]	Panthera pardus	1821	1821	1	0	83.39	1254	XP_019288270.1
pleckstrin homology domain-containing family A member 6 isoform X15 [Macaca mulatta]	Macaca mulatta	1818	1818	1	0	82.26	1194	XP_028708039.1
pleckstrin homology domain-containing family A member 6 isoform X16 [Callithrix jacchus]	Callithrix jacchus	1818	1818	1	0	82.69	1172	XP_035136805.1
pleckstrin homology domain-containing family A member 6 isoform X12 [Macaca mulatta]	Macaca mulatta	1817	1817	1	0	82.26	1236	XP_028708030.1
pleckstrin homology domain-containing family A member 6 isoform X1 [Macaca mulatta]	Macaca mulatta	1817	1817	1	0	82.26	1298	XP_014975127.2
pleckstrin homology domain-containing family A member 6 isoform X11 [Macaca mulatta]	Macaca mulatta	1815	1815	1	0	82.26	1246	XP_028708025.1
pleckstrin homology domain-containing family A member 6 isoform X5 [Pan troglodytes]	Pan troglodytes	1813	1813	0.96	0	82.92	1276	XP_016792204.1
pleckstrin homology domain-containing family A member 6 isoform X4 [Callithrix jacchus]	Callithrix jacchus	1811	1811	1	0	82.62	1277	XP_008983739.3
pleckstrin homology domain-containing family A member 6 isoform X16 [Rattus norvegicus]	Rattus norvegicus	1806	1806	1	0	84.09	1205	XP_038947234.1
pleckstrin homology domain-containing family A member 6 isoform X11 [Rattus norvegicus]	Rattus norvegicus	1805	1805	1	0	83.03	1252	XP_038947229.1
pleckstrin homology domain-containing family A member 6 isoform X11 [Callithrix jacchus]	Callithrix jacchus	1803	1803	1	0	81.24	1245	XP_035136800.1
pleckstrin homology domain-containing family A member 6 isoform X2 [Callithrix jacchus]	Callithrix jacchus	1803	1803	1	0	81.31	1296	XP_017822075.2
pleckstrin homology domain-containing family A member 6 isoform X12 [Rattus norvegicus]	Rattus norvegicus	1803	1803	1	0	83.91	1234	XP_038947230.1
pleckstrin homology domain-containing family A member 6 isoform X12 [Callithrix jacchus]	Callithrix jacchus	1802	1802	1	0	81.24	1235	XP_008983748.2
pleckstrin homology domain-containing family A member 6 isoform X14 [Callithrix jacchus]	Callithrix jacchus	1802	1802	1	0	81.24	1193	XP_008983750.2
pleckstrin homology domain-containing family A member 6 isoform X1 [Callithrix jacchus]	Callithrix jacchus	1798	1798	1	0	81.24	1297	XP_008983737.3
pleckstrin homology domain-containing family A member 6 isoform X9 [Peromyscus maniculatus bairdii]	Peromyscus maniculatus bairdii	1798	1798	1	0	82.68	1187	XP_015842216.2
pleckstrin homology domain-containing family A member 6 isoform X9 [Phascolarctos cinereus]	Phascolarctos cinereus	1796	1796	1	0	86.06	1173	XP_020858628.1
pleckstrin homology domain-containing family A member 6 isoform X7 [Phascolarctos cinereus]	Phascolarctos cinereus	1785	1785	1	0	84.48	1193	XP_020858626.1
pleckstrin homology domain-containing family A member 6 isoform X7 [Macaca mulatta]	Macaca mulatta	1785	1785	0.96	0	81.81	1277	XP_014975055.2
pleckstrin homology domain-containing family A member 6 isoform X3 [Peromyscus maniculatus bairdii]	Peromyscus maniculatus bairdii	1784	1784	1	0	80.56	1217	XP_015842210.2
pleckstrin homology domain-containing family A member 6 isoform X5 [Mus musculus]	Mus musculus	1783	1783	0.96	0	80.88	1258	XP_036020605.1
pleckstrin homology domain-containing family A member 6 isoform X6 [Callithrix jacchus]	Callithrix jacchus	1774	1774	0.96	0	80.83	1275	XP_035136798.1
pleckstrin homology domain-containing family A member 6 isoform X1 [Peromyscus maniculatus bairdii]	Peromyscus maniculatus bairdii	1771	1771	1	0	79.21	1237	XP_015842207.2
pleckstrin homology domain-containing family A member 6 isoform X11 [Peromyscus maniculatus bairdii]	Peromyscus maniculatus bairdii	1771	1771	1	0	79.21	1235	XP_015842218.1
pleckstrin homology domain-containing family A member 6 isoform X15 [Peromyscus maniculatus bairdii]	Peromyscus maniculatus bairdii	1770	1770	1	0	79.21	1193	XP_015842223.1
pleckstrin homology domain-containing family A member 6 isoform X5 [Callithrix jacchus]	Callithrix jacchus	1769	1769	0.96	0	80.76	1276	XP_035136797.1
pleckstrin homology domain-containing family A member 6 isoform X13 [Canis lupus familiaris]	Canis lupus familiaris	1758	1758	1	0	78.18	1281	XP_038319907.1
pleckstrin homology domain-containing family A member 6 isoform X7 [Microcebus murinus]	Microcebus murinus	1758	1758	1	0	79.4	1278	XP_012614446.1
pleckstrin homology domain-containing family A member 6 isoform X2 [Canis lupus familiaris]	Canis lupus familiaris	1758	1758	1	0	78.18	1287	XP_038304150.1
pleckstrin homology domain-containing family A member 6 isoform X5 [Phascolarctos cinereus]	Phascolarctos cinereus	1754	1754	1	0	80.68	1243	XP_020858618.1
pleckstrin homology domain-containing family A member 6 [Loxodonta africana]	Loxodonta africana	1750	1750	1	0	81.03	1253	XP_023403972.1
pleckstrin homology domain-containing family A member 6 isoform X9 [Sarcophilus harrisii]	Sarcophilus harrisii	1749	1749	1	0	79.09	1208	XP_031793061.1
pleckstrin homology domain-containing family A member 6 isoform X8 [Canis lupus familiaris]	Canis lupus familiaris	1748	1748	1	0	76.88	1197	XP_038319913.1
pleckstrin homology domain-containing family A member 6 isoform X8 [Canis lupus familiaris]	Canis lupus familiaris	1748	1748	1	0	76.88	1197	XP_038304156.1
pleckstrin homology domain-containing family A member 6 isoform X4 [Peromyscus maniculatus bairdii]	Peromyscus maniculatus bairdii	1748	1748	0.96	0	79.02	1216	XP_015842211.2
pleckstrin homology domain-containing family A member 6 isoform X5 [Canis lupus familiaris]	Canis lupus familiaris	1748	1748	1	0	76.88	1249	XP_038304153.1
pleckstrin homology domain-containing family A member 6 isoform X5 [Canis lupus familiaris]	Canis lupus familiaris	1748	1748	1	0	76.88	1249	XP_038319910.1
pleckstrin homology domain-containing family A member 6 isoform X17 [Pan troglodytes]	Pan troglodytes	1747	1747	0.95	0	82.76	1142	XP_016792307.1
pleckstrin homology domain-containing family A member 6 isoform X3 [Microcebus murinus]	Microcebus murinus	1747	1747	1	0	78.08	1298	XP_012614419.1
pleckstrin homology domain-containing family A member 6 isoform X12 [Microcebus murinus]	Microcebus murinus	1742	1742	0.97	0	80.36	1259	XP_020140034.1
pleckstrin homology domain-containing family A member 6 isoform X6 [Sarcophilus harrisii]	Sarcophilus harrisii	1741	1741	1	0	77.89	1226	XP_031793055.1
pleckstrin homology domain-containing family A member 6 isoform X10 [Rattus norvegicus]	Rattus norvegicus	1740	1740	1	0	80.16	1252	XP_038947228.1
pleckstrin homology domain-containing family A member 6 isoform X3 [Phascolarctos cinereus]	Phascolarctos cinereus	1736	1736	1	0	78.68	1272	XP_020858616.1
pleckstrin homology domain-containing family A member 6 isoform X3 [Sarcophilus harrisii]	Sarcophilus harrisii	1735	1735	1	0	77.3	1235	XP_031793052.1
pleckstrin homology domain-containing family A member 6 isoform X5 [Microcebus murinus]	Microcebus murinus	1728	1728	0.97	0	78.27	1289	XP_020140029.1
pleckstrin homology domain-containing family A member 6 isoform X4 [Rattus norvegicus]	Rattus norvegicus	1726	1726	1	0	78.11	1282	XP_038947222.1
pleckstrin homology domain-containing family A member 6 isoform X6 [Rattus norvegicus]	Rattus norvegicus	1726	1726	1	0	78.11	1275	XP_038947224.1
pleckstrin homology domain-containing family A member 6 isoform X2 [Phascolarctos cinereus]	Phascolarctos cinereus	1722	1722	1	0	76.82	1299	XP_020858615.1
pleckstrin homology domain-containing family A member 6 [Rattus rattus]	Rattus rattus	1721	1721	1	0	77.94	1169	XP_032770882.1
pleckstrin homology domain-containing family A member 6 isoform X13 [Microcebus murinus]	Microcebus murinus	1721	1721	0.97	0	76.94	1249	XP_020140035.1
pleckstrin homology domain-containing family A member 6 isoform X17 [Microcebus murinus]	Microcebus murinus	1721	1721	0.97	0	76.94	1205	XP_020140039.1
pleckstrin homology domain-containing family A member 6 isoform X14 [Microcebus murinus]	Microcebus murinus	1721	1721	0.97	0	76.94	1247	XP_020140036.1
pleckstrin homology domain-containing family A member 6 isoform X9 [Microcebus murinus]	Microcebus murinus	1720	1720	0.97	0	76.94	1243	XP_020140031.1
pleckstrin homology domain-containing family A member 6 isoform X15 [Microcebus murinus]	Microcebus murinus	1719	1719	0.97	0	76.94	1238	XP_020140037.1
pleckstrin homology domain-containing family A member 6 isoform X2 [Microcebus murinus]	Microcebus murinus	1719	1719	0.97	0	76.94	1257	XP_020140027.1
PREDICTED: pleckstrin homology domain-containing family A member 6 isoform X18 [Panthera pardus]	Panthera pardus	1718	1718	1	0	77.81	1217	XP_019288324.1
pleckstrin homology domain-containing family A member 6 isoform X8 [Microcebus murinus]	Microcebus murinus	1717	1717	0.96	0	77.59	1277	XP_012614455.1
pleckstrin homology domain-containing family A member 6 isoform X13 [Rattus norvegicus]	Rattus norvegicus	1717	1717	1	0	76.8	1233	XP_038947231.1
pleckstrin homology domain-containing family A member 6 isoform X17 [Rattus norvegicus]	Rattus norvegicus	1716	1716	1	0	76.8	1191	XP_038947235.1
pleckstrin homology domain-containing family A member 6 isoform X1 [Microcebus murinus]	Microcebus murinus	1716	1716	0.97	0	76.94	1309	XP_020140026.1
PREDICTED: pleckstrin homology domain-containing family A member 6 isoform X12 [Panthera pardus]	Panthera pardus	1715	1715	1	0	78.27	1272	XP_019288236.1
PREDICTED: pleckstrin homology domain-containing family A member 6 isoform X9 [Panthera pardus]	Panthera pardus	1714	1714	1	0	77.81	1279	XP_019288207.1
pleckstrin homology domain-containing family A member 6 isoform X2 [Rattus norvegicus]	Rattus norvegicus	1713	1713	1	0	76.8	1295	XP_038947220.1
pleckstrin homology domain-containing family A member 6 isoform X1 [Rattus norvegicus]	Rattus norvegicus	1713	1713	1	0	76.8	1302	XP_038947219.1
PREDICTED: pleckstrin homology domain-containing family A member 6 isoform X7 [Panthera pardus]	Panthera pardus	1701	1701	1	0	76.51	1299	XP_019288191.1
pleckstrin homology domain containing, family A member 6, isoform CRA_a [Mus musculus]	Mus musculus	1701	1701	1	0	77	1215	EDL39654.1
pleckstrin homology domain-containing family A member 6 isoform 1 [Mus musculus]	Mus musculus	1701	1701	1	0	77	1173	NP_891846.1
PREDICTED: pleckstrin homology domain-containing family A member 6 isoform X5 [Panthera pardus]	Panthera pardus	1701	1701	1	0	76.31	1302	XP_019288173.1
pleckstrin homology domain-containing family A member 6 isoform X11 [Sarcophilus harrisii]	Sarcophilus harrisii	1701	1701	1	0	78.72	1183	XP_031793063.1
pleckstrin homology domain-containing family A member 6 isoform X2 [Mus musculus]	Mus musculus	1697	1697	1	0	77	1277	XP_006529599.1
PREDICTED: pleckstrin homology domain-containing family A member 6 isoform X3 [Panthera pardus]	Panthera pardus	1693	1693	1	0	75.04	1321	XP_019288159.1
PREDICTED: pleckstrin homology domain-containing family A member 6 isoform X14 [Panthera pardus]	Panthera pardus	1692	1692	1	0	75.06	1259	XP_019288255.1
PREDICTED: pleckstrin homology domain-containing family A member 6 isoform X2 [Panthera pardus]	Panthera pardus	1691	1691	1	0	75.06	1218	XP_019288154.1
PREDICTED: pleckstrin homology domain-containing family A member 6 isoform X15 [Panthera pardus]	Panthera pardus	1691	1691	1	0	75.06	1260	XP_019288263.1
PREDICTED: pleckstrin homology domain-containing family A member 6 isoform X1 [Panthera pardus]	Panthera pardus	1690	1690	1	0	75.06	1322	XP_019288146.1
pleckstrin homology domain-containing family A member 6 isoform X10 [Sarcophilus harrisii]	Sarcophilus harrisii	1688	1688	1	0	77.37	1203	XP_031793062.1
pleckstrin homology domain-containing family A member 6 isoform X1 [Mus musculus]	Mus musculus	1686	1686	1	0	75.71	1297	XP_006529597.1
pleckstrin homology domain-containing family A member 6 isoform X5 [Rattus norvegicus]	Rattus norvegicus	1685	1685	0.96	0	76.45	1281	XP_038947223.1
pleckstrin homology domain-containing family A member 6 isoform X4 [Sarcophilus harrisii]	Sarcophilus harrisii	1670	1670	1	0	75.34	1233	XP_031793053.1
PREDICTED: pleckstrin homology domain-containing family A member 6 isoform X6 [Panthera pardus]	Panthera pardus	1659	1659	0.96	0	74.49	1301	XP_019288182.1
pleckstrin homology domain-containing family A member 6 isoform X3 [Mus musculus]	Mus musculus	1659	1659	0.96	0	75.32	1276	XP_017175990.1
pleckstrin homology domain-containing family A member 6 isoform X1 [Sarcophilus harrisii]	Sarcophilus harrisii	1658	1658	1	0	74.09	1253	XP_031793050.1
pleckstrin homology domain-containing family A member 6 isoform X2 [Sarcophilus harrisii]	Sarcophilus harrisii	1657	1657	1	0	73.99	1252	XP_031793051.1
pleckstrin homology domain-containing family A member 6 isoform X8 [Sarcophilus harrisii]	Sarcophilus harrisii	1656	1656	1	0	74.09	1211	XP_031793057.1
pleckstrin homology domain-containing family A member 6 isoform X6 [Phascolarctos cinereus]	Phascolarctos cinereus	1643	1643	1	0	73.62	1213	XP_020858619.1
pleckstrin homology domain-containing family A member 6 isoform X4 [Phascolarctos cinereus]	Phascolarctos cinereus	1634	1634	1	0	73.45	1255	XP_020858617.1
pleckstrin homology domain-containing family A member 6 isoform X5 [Sarcophilus harrisii]	Sarcophilus harrisii	1634	1634	0.96	0	73.83	1232	XP_031793054.1
pleckstrin homology domain-containing family A member 6 isoform X1 [Phascolarctos cinereus]	Phascolarctos cinereus	1632	1632	1	0	73.45	1317	XP_020858614.1
pleckstrin homology domain-containing family A member 6 isoform X15 [Rattus norvegicus]	Rattus norvegicus	1585	1585	0.91	0	75.45	1220	XP_038947233.1
pleckstrin homology domain-containing family A member 6 isoform X7 [Sarcophilus harrisii]	Sarcophilus harrisii	1580	1580	1	0	71.7	1221	XP_031793056.1
unnamed protein product [Mus musculus]	Mus musculus	1548	1548	0.83	0	88.78	900	BAE28783.1
pleckstrin homology domain-containing family A member 6 isoform X2 [Bos taurus]	Bos taurus	1544	1544	0.82	0	87.54	905	XP_024832399.1
pleckstrin homology domain-containing family A member 6 isoform X19 [Pan troglodytes]	Pan troglodytes	1541	1541	0.85	0	82.68	1021	XP_016792321.1
pleckstrin homology domain-containing family A member 6 isoform X6 [Gorilla gorilla gorilla]	Gorilla gorilla gorilla	1523	1523	0.85	0	82	1021	XP_030869902.1
pleckstrin homology domain-containing family A member 6 isoform X19 [Macaca mulatta]	Macaca mulatta	1511	1511	0.85	0	81.33	1022	XP_028708062.1
pleckstrin homology domain-containing family A member 6 isoform X1 [Bos taurus]	Bos taurus	1510	1510	0.85	0	80.78	1004	XP_024832397.1
pleckstrin homology domain-containing family A member 6 isoform X23 [Callithrix jacchus]	Callithrix jacchus	1499	1499	0.85	0	80.33	1021	XP_008983760.2
pleckstrin homology domain-containing family A member 6 isoform X8 [Sus scrofa]	Sus scrofa	1499	1499	0.78	0	85.26	993	XP_020918880.1
pleckstrin homology domain-containing family A member 6 isoform X9 [Ornithorhynchus anatinus]	Ornithorhynchus anatinus	1486	1486	1	0	72.38	1197	XP_039768707.1
pleckstrin homology domain-containing family A member 6 isoform X5 [Sus scrofa]	Sus scrofa	1481	1481	0.78	0	82.57	1022	XP_020918877.1
pleckstrin homology domain-containing family A member 6 isoform X7 [Ornithorhynchus anatinus]	Ornithorhynchus anatinus	1480	1480	1	0	71.27	1215	XP_039768706.1
pleckstrin homology domain-containing family A member 6 isoform X18 [Peromyscus maniculatus bairdii]	Peromyscus maniculatus bairdii	1476	1476	0.85	0	78.55	1021	XP_042114077.1
pleckstrin homology domain-containing family A member 6 isoform X4 [Sus scrofa]	Sus scrofa	1474	1474	0.78	0	80.98	1040	XP_020918876.1
pleckstrin homology domain-containing family A member 6 isoform X3 [Ornithorhynchus anatinus]	Ornithorhynchus anatinus	1473	1473	1	0	70.65	1224	XP_039768704.1
pleckstrin homology domain-containing family A member 6 isoform X3 [Sus scrofa]	Sus scrofa	1464	1464	0.78	0	80	1049	XP_020918875.1
PREDICTED: pleckstrin homology domain-containing family A member 6 isoform X21 [Panthera pardus]	Panthera pardus	1448	1448	0.87	0	74.09	1089	XP_019288349.1
pleckstrin homology domain-containing family A member 6 isoform X7 [Sus scrofa]	Sus scrofa	1435	1435	0.78	0	82.46	999	XP_020918879.1
pleckstrin homology domain-containing family A member 6 isoform X20 [Rattus norvegicus]	Rattus norvegicus	1424	1424	0.85	0	76.03	1019	XP_341119.6
pleckstrin homology domain-containing family A member 6 isoform X20 [Microcebus murinus]	Microcebus murinus	1421	1421	0.83	0	75.67	1033	XP_020140046.1
pleckstrin homology domain-containing family A member 6 isoform X12 [Ornithorhynchus anatinus]	Ornithorhynchus anatinus	1411	1411	1	0	70.76	1165	XP_028924423.2
pleckstrin homology domain-containing family A member 6 isoform X11 [Ornithorhynchus anatinus]	Ornithorhynchus anatinus	1398	1398	1	0	69.53	1185	XP_028924421.2
PREDICTED: pleckstrin homology domain-containing family A member 6 isoform X22 [Panthera pardus]	Panthera pardus	1396	1396	0.85	0	73.54	1046	XP_019288359.1
pleckstrin homology domain-containing family A member 6 isoform X10 [Ornithorhynchus anatinus]	Ornithorhynchus anatinus	1392	1392	1	0	69.11	1192	XP_039768708.1
pleckstrin homology domain-containing family A member 6 isoform X6 [Ornithorhynchus anatinus]	Ornithorhynchus anatinus	1383	1383	1	0	67.6	1215	XP_028924411.2
pleckstrin homology domain-containing family A member 6 isoform X4 [Ornithorhynchus anatinus]	Ornithorhynchus anatinus	1376	1376	1	0	67.2	1222	XP_028924409.2
pleckstrin homology domain-containing family A member 6 isoform X2 [Ornithorhynchus anatinus]	Ornithorhynchus anatinus	1369	1369	1	0	66.47	1235	XP_028924407.2
pleckstrin homology domain-containing family A member 6 isoform X6 [Sus scrofa]	Sus scrofa	1368	1368	0.78	0	77.68	1017	XP_020918878.1
pleckstrin homology domain-containing family A member 6 isoform X8 [Phascolarctos cinereus]	Phascolarctos cinereus	1366	1366	0.85	0	72.88	1040	XP_020858627.1
pleckstrin homology domain-containing family A member 6 isoform X1 [Ornithorhynchus anatinus]	Ornithorhynchus anatinus	1363	1363	1	0	66.09	1242	XP_028924406.1
pleckstrin homology domain-containing family A member 6 isoform X8 [Ornithorhynchus anatinus]	Ornithorhynchus anatinus	1363	1363	1	0	66.09	1200	XP_028924413.1
pleckstrin homology domain-containing family A member 6 isoform X9 [Sus scrofa]	Sus scrofa	1345	1345	0.78	0	73.65	963	XP_020918881.1
pleckstrin homology domain-containing family A member 6 isoform X2 [Sus scrofa]	Sus scrofa	1345	1345	0.78	0	73.62	1066	XP_020918874.1
pleckstrin homology domain-containing family A member 6 isoform X5 [Ornithorhynchus anatinus]	Ornithorhynchus anatinus	1342	1342	0.96	0	65.59	1221	XP_039768705.1
pleckstrin homology domain-containing family A member 6 isoform X1 [Sus scrofa]	Sus scrofa	1342	1342	0.78	0	73.65	1067	XP_020918873.1
pleckstrin homology domain-containing family A member 6 isoform X10 [Sus scrofa]	Sus scrofa	1283	1283	0.74	0	73.15	954	XP_020918882.1
Plekha6 protein [Mus musculus]	Mus musculus	426	426	0.22	6e-141	94.98	239	AAH31183.1
pleckstrin homology domain-containing family A member 5 isoform X14 [Phascolarctos cinereus]	Phascolarctos cinereus	427	427	0.99	1e-129	32.7	1168	XP_020849847.1
pleckstrin homology domain-containing family A member 5 isoform X15 [Phascolarctos cinereus]	Phascolarctos cinereus	421	421	0.98	7e-128	32.72	1124	XP_020849848.1
pleckstrin homology domain-containing family A member 5 isoform X13 [Sarcophilus harrisii]	Sarcophilus harrisii	421	421	0.99	1e-127	31.5	1169	XP_031794257.1
pleckstrin homology domain-containing family A member 5 isoform X10 [Phascolarctos cinereus]	Phascolarctos cinereus	422	422	0.99	1e-127	32.38	1186	XP_020849843.1
pleckstrin homology domain-containing family A member 5 isoform X9 [Phascolarctos cinereus]	Phascolarctos cinereus	422	422	0.99	2e-127	32.57	1196	XP_020849842.1
pleckstrin homology domain-containing family A member 5 isoform X2 [Loxodonta africana]	Loxodonta africana	418	418	0.98	3e-127	31.46	1048	XP_023410470.1
PREDICTED: pleckstrin homology domain-containing family A member 5 isoform X13 [Panthera pardus]	Panthera pardus	419	419	0.96	3e-127	32.55	1118	XP_019307676.1
PREDICTED: pleckstrin homology domain-containing family A member 5 isoform X12 [Panthera pardus]	Panthera pardus	419	419	0.96	5e-127	32.55	1124	XP_019307675.1
pleckstrin homology domain-containing family A member 5 isoform X1 [Loxodonta africana]	Loxodonta africana	417	417	0.98	1e-126	31.46	1089	XP_023410467.1
pleckstrin homology domain-containing family A member 5 isoform X13 [Microcebus murinus]	Microcebus murinus	414	414	0.87	4e-126	33.33	1010	XP_020143198.1
pleckstrin homology domain-containing family A member 5 isoform X12 [Microcebus murinus]	Microcebus murinus	414	414	0.87	5e-126	33.33	1016	XP_020143197.1

## Sheet: Sauropsida
Description	Scientific Name	Max Score	Total Score	Query Cover	E value	Per. Ident	Acc. Len	Accession
PREDICTED: pleckstrin homology domain-containing family A member 6 [Cuculus canorus]	Cuculus canorus	1601	1601	1	0	0.7793	1059	XP_009560347.1
pleckstrin homology domain-containing family A member 6 [Apteryx rowi]	Apteryx rowi	1593	1593	1	0	0.7767	1068	XP_025932971.1
PREDICTED: pleckstrin homology domain-containing family A member 6 isoform X3 [Crocodylus porosus]	Crocodylus porosus	1581	1581	1	0	0.7554	1194	XP_019402143.1
pleckstrin homology domain-containing family A member 6 isoform X11 [Cygnus olor]	Cygnus olor	1578	1578	1	0	0.7554	1088	XP_040391898.1
PREDICTED: pleckstrin homology domain-containing family A member 6 isoform X4 [Alligator mississippiensis]	Alligator mississippiensis	1575	1575	1	0	0.7563	1194	XP_014464616.2
pleckstrin homology domain-containing family A member 6 isoform X9 [Varanus komodoensis]	Varanus komodoensis	1575	1575	1	0	0.7334	1099	XP_044301511.1
PREDICTED: pleckstrin homology domain-containing family A member 6 isoform X2 [Crocodylus porosus]	Crocodylus porosus	1572	1572	1	0	0.7433	1212	XP_019402142.1
pleckstrin homology domain-containing family A member 6 isoform X12 [Zootoca vivipara]	Zootoca vivipara	1567	1567	0.96	0	0.7705	1148	XP_034978662.1
PREDICTED: pleckstrin homology domain-containing family A member 6 isoform X3 [Alligator mississippiensis]	Alligator mississippiensis	1567	1567	1	0	0.7442	1212	XP_019332803.1
pleckstrin homology domain-containing family A member 6 [Protobothrops mucrosquamatus]	Protobothrops mucrosquamatus	1566	1566	0.98	0	0.7663	1049	XP_015687645.1
pleckstrin homology domain-containing family A member 6 isoform X22 [Podarcis muralis]	Podarcis muralis	1565	1565	0.96	0	0.7703	1148	XP_028590085.1
pleckstrin homology domain-containing family A member 6 isoform X5 [Varanus komodoensis]	Varanus komodoensis	1565	1565	1	0	0.7205	1119	XP_044301458.1
PREDICTED: LOW QUALITY PROTEIN: pleckstrin homology domain-containing family A member 6 [Aptenodytes forsteri]	Aptenodytes forsteri	1563	1563	1	0	0.7641	1065	XP_019325867.1
pleckstrin homology domain-containing family A member 6 isoform X23 [Lacerta agilis]	Lacerta agilis	1563	1563	0.96	0	0.7703	1148	XP_033008661.1
PREDICTED: pleckstrin homology domain-containing family A member 6 isoform X2 [Alligator mississippiensis]	Alligator mississippiensis	1559	1559	1	0	0.7374	1221	XP_019332802.1
pleckstrin homology domain-containing family A member 6 isoform X12 [Cygnus olor]	Cygnus olor	1558	1558	0.96	0	0.7682	1151	XP_040391904.1
pleckstrin homology domain-containing family A member 6 isoform X8 [Zootoca vivipara]	Zootoca vivipara	1555	1555	0.96	0	0.7557	1168	XP_034978656.1
pleckstrin homology domain-containing family A member 6 isoform X19 [Podarcis muralis]	Podarcis muralis	1553	1553	0.96	0	0.7555	1168	XP_028590080.1
pleckstrin homology domain-containing family A member 6 isoform X20 [Lacerta agilis]	Lacerta agilis	1552	1552	0.96	0	0.7555	1168	XP_033008657.1
pleckstrin homology domain-containing family A member 6 isoform X4 [Varanus komodoensis]	Varanus komodoensis	1551	1551	1	0	0.707	1142	XP_044301449.1
PREDICTED: pleckstrin homology domain-containing family A member 6 isoform X4 [Crocodylus porosus]	Crocodylus porosus	1551	1551	1	0	0.7623	1171	XP_019402144.1
pleckstrin homology domain-containing family A member 6 isoform X3 [Varanus komodoensis]	Varanus komodoensis	1550	1550	1	0	0.7019	1149	XP_044301440.1
pleckstrin homology domain-containing family A member 6 isoform X2 [Dromaius novaehollandiae]	Dromaius novaehollandiae	1549	1549	1	0	0.7491	1090	XP_025967681.1
pleckstrin homology domain-containing family A member 6 isoform X7 [Cygnus olor]	Cygnus olor	1548	1548	1	0	0.7218	1138	XP_040391893.1
PREDICTED: pleckstrin homology domain-containing family A member 6 isoform X5 [Alligator mississippiensis]	Alligator mississippiensis	1545	1545	1	0	0.7632	1171	XP_019332804.1
pleckstrin homology domain-containing family A member 6 isoform X18 [Gallus gallus]	Gallus gallus	1544	1544	1	0	0.7828	1040	XP_040547436.1
pleckstrin homology domain-containing family A member 6 isoform X4 [Aythya fuligula]	Aythya fuligula	1543	1543	1	0	0.7302	1118	XP_032058938.1
pleckstrin homology domain-containing family A member 6 isoform X4 [Cygnus atratus]	Cygnus atratus	1543	1543	0.96	0	0.7645	1046	XP_035417308.1
PREDICTED: pleckstrin homology domain-containing family A member 6 [Nipponia nippon]	Nipponia nippon	1543	1543	1	0	0.7716	1034	XP_009463964.1
pleckstrin homology domain-containing family A member 6 isoform X6 [Cygnus olor]	Cygnus olor	1542	1542	1	0	0.7108	1156	XP_040391892.1
pleckstrin homology domain-containing family A member 6 isoform X12 [Trachemys scripta elegans]	Trachemys scripta elegans	1541	1541	1	0	0.7173	1139	XP_034623157.1
pleckstrin homology domain-containing family A member 6 isoform X18 [Gallus gallus]	Gallus gallus	1541	1541	1	0	0.7809	1040	XP_024999683.2
pleckstrin homology domain-containing family A member 6 isoform X15 [Chrysemys picta bellii]	Chrysemys picta bellii	1540	1540	1	0	0.719	1266	XP_005308305.2
pleckstrin homology domain-containing family A member 6 isoform X4 [Mauremys reevesii]	Mauremys reevesii	1540	1540	1	0	0.7173	1245	XP_039391518.1
pleckstrin homology domain-containing family A member 6 isoform X1 [Varanus komodoensis]	Varanus komodoensis	1539	1539	1	0	0.69	1169	XP_044301423.1
pleckstrin homology domain-containing family A member 6 isoform X7 [Varanus komodoensis]	Varanus komodoensis	1539	1539	1	0	0.69	1204	XP_044301473.1
pleckstrin homology domain-containing family A member 6 isoform X3 [Aythya fuligula]	Aythya fuligula	1538	1538	1	0	0.7189	1136	XP_032058937.1
pleckstrin homology domain-containing family A member 6 isoform X6 [Zootoca vivipara]	Zootoca vivipara	1538	1538	0.96	0	0.7353	1197	XP_034978653.1
pleckstrin homology domain-containing family A member 6 isoform X4 [Mauremys mutica]	Mauremys mutica	1536	1536	1	0	0.7145	1139	XP_044868553.1
pleckstrin homology domain-containing family A member 6 isoform X4 [Chelonia mydas]	Chelonia mydas	1535	1535	1	0	0.7651	1152	XP_043389728.1
pleckstrin homology domain-containing family A member 6 isoform X3 [Cygnus olor]	Cygnus olor	1534	1534	1	0	0.7045	1165	XP_040391889.1
pleckstrin homology domain-containing family A member 6 isoform X7 [Falco cherrug]	Falco cherrug	1534	1534	1	0	0.7547	1091	XP_027672311.1
pleckstrin homology domain-containing family A member 6 isoform X7 [Anas platyrhynchos]	Anas platyrhynchos	1533	1533	1	0	0.7211	1242	XP_038024284.1
pleckstrin homology domain-containing family A member 6 isoform X17 [Gallus gallus]	Gallus gallus	1533	1533	1	0	0.7683	1060	XP_040547435.1
pleckstrin homology domain-containing family A member 6 isoform X13 [Chrysemys picta bellii]	Chrysemys picta bellii	1532	1532	1	0	0.7079	1284	XP_005308304.2
pleckstrin homology domain-containing family A member 6 isoform X11 [Crotalus tigris]	Crotalus tigris	1531	1531	1	0	0.7202	1096	XP_039196806.1
pleckstrin homology domain-containing family A member 6 isoform X9 [Chelonoidis abingdonii]	Chelonoidis abingdonii	1531	1531	1	0	0.7164	1266	XP_032641691.1
pleckstrin homology domain-containing family A member 6 isoform X3 [Cygnus atratus]	Cygnus atratus	1530	1530	0.96	0	0.7502	1066	XP_035417307.1
pleckstrin homology domain-containing family A member 6 isoform X4 [Dermochelys coriacea]	Dermochelys coriacea	1530	1530	1	0	0.7651	1152	XP_043356433.1
pleckstrin homology domain-containing family A member 6-like isoform X1 [Terrapene carolina triunguis]	Terrapene carolina triunguis	1529	1529	1	0	0.7257	1116	XP_026511019.1
pleckstrin homology domain-containing family A member 6 isoform X17 [Gallus gallus]	Gallus gallus	1529	1529	1	0	0.7665	1060	XP_024999682.2
pleckstrin homology domain-containing family A member 6 isoform X12 [Gopherus evgoodei]	Gopherus evgoodei	1529	1529	1	0	0.7047	1195	XP_030417376.1
pleckstrin homology domain-containing family A member 6 isoform X5 [Zootoca vivipara]	Zootoca vivipara	1529	1529	0.96	0	0.7212	1218	XP_034978652.1
pleckstrin homology domain-containing family A member 6 isoform X6 [Anas platyrhynchos]	Anas platyrhynchos	1528	1528	1	0	0.71	1260	XP_038024283.1
pleckstrin homology domain-containing family A member 6 isoform X16 [Podarcis muralis]	Podarcis muralis	1526	1526	0.96	0	0.7177	1218	XP_028590073.1
pleckstrin homology domain-containing family A member 6 isoform X6 [Varanus komodoensis]	Varanus komodoensis	1526	1526	1	0	0.7134	1119	XP_044301464.1
pleckstrin homology domain-containing family A member 6 isoform X4 [Terrapene carolina triunguis]	Terrapene carolina triunguis	1525	1525	1	0	0.7257	1253	XP_024072513.2
pleckstrin homology domain-containing family A member 6 isoform X17 [Lacerta agilis]	Lacerta agilis	1524	1524	0.96	0	0.7177	1218	XP_033008654.1
pleckstrin homology domain-containing family A member 6 isoform X5 [Aquila chrysaetos chrysaetos]	Aquila chrysaetos chrysaetos	1523	1523	1	0	0.699	1171	XP_029856249.1
pleckstrin homology domain-containing family A member 6 isoform X2 [Varanus komodoensis]	Varanus komodoensis	1522	1522	1	0	0.685	1160	XP_044301430.1
pleckstrin homology domain-containing family A member 6 isoform X3 [Zootoca vivipara]	Zootoca vivipara	1521	1521	0.96	0	0.7121	1227	XP_034978650.1
pleckstrin homology domain-containing family A member 6 isoform X17 [Podarcis muralis]	Podarcis muralis	1520	1520	0.96	0	0.7168	1217	XP_028590074.1
pleckstrin homology domain-containing family A member 6 isoform X9 [Crotalus tigris]	Crotalus tigris	1520	1520	1	0	0.7075	1116	XP_039196788.1
pleckstrin homology domain-containing family A member 6 isoform X8 [Aquila chrysaetos chrysaetos]	Aquila chrysaetos chrysaetos	1520	1520	0.96	0	0.7158	1118	XP_029856252.1
PREDICTED: pleckstrin homology domain-containing family A member 6 isoform X11 [Thamnophis sirtalis]	Thamnophis sirtalis	1519	1519	0.98	0	0.7144	1135	XP_013931740.1
pleckstrin homology domain-containing family A member 6 isoform X3 [Anas platyrhynchos]	Anas platyrhynchos	1519	1519	1	0	0.7038	1269	XP_038024281.1
pleckstrin homology domain-containing family A member 6 isoform X18 [Lacerta agilis]	Lacerta agilis	1518	1518	0.96	0	0.7168	1217	XP_033008655.1
pleckstrin homology domain-containing family A member 6 isoform X14 [Gallus gallus]	Gallus gallus	1518	1518	1	0	0.7455	1093	XP_040547427.1
pleckstrin homology domain-containing family A member 6 isoform X6 [Aythya fuligula]	Aythya fuligula	1517	1517	1	0	0.7308	1113	XP_032058941.1
PREDICTED: pleckstrin homology domain-containing family A member 6 [Gekko japonicus]	Gekko japonicus	1516	1516	1	0	0.7314	1081	XP_015262804.1
pleckstrin homology domain-containing family A member 6 isoform X14 [Gallus gallus]	Gallus gallus	1515	1515	1	0	0.7437	1093	XP_024999681.2
pleckstrin homology domain-containing family A member 6 isoform X9 [Zootoca vivipara]	Zootoca vivipara	1514	1514	0.96	0	0.6995	1142	XP_034978657.1
LOW QUALITY PROTEIN: pleckstrin homology domain-containing family A member 6 [Calypte anna]	Calypte anna	1513	1513	1	0	0.7552	1055	XP_030321333.1
pleckstrin homology domain-containing family A member 6 isoform X2 [Cygnus atratus]	Cygnus atratus	1512	1512	0.96	0	0.7278	1099	XP_035417306.1
LOW QUALITY PROTEIN: pleckstrin homology domain-containing family A member 6 [Thamnophis elegans]	Thamnophis elegans	1512	1512	0.98	0	0.7469	1038	XP_032074462.1
pleckstrin homology domain-containing family A member 6 isoform X18 [Chrysemys picta bellii]	Chrysemys picta bellii	1511	1511	1	0	0.7239	1243	XP_005308307.2
pleckstrin homology domain-containing family A member 6 isoform X13 [Trachemys scripta elegans]	Trachemys scripta elegans	1510	1510	1	0	0.7221	1116	XP_034623158.1
pleckstrin homology domain-containing family A member 6 isoform X6 [Mauremys reevesii]	Mauremys reevesii	1509	1509	1	0	0.7221	1222	XP_039391520.1
pleckstrin homology domain-containing family A member 6 isoform X1 [Dromaius novaehollandiae]	Dromaius novaehollandiae	1509	1509	1	0	0.7268	1117	XP_025967680.1
pleckstrin homology domain-containing family A member 6 isoform X7 [Crotalus tigris]	Crotalus tigris	1508	1508	1	0	0.6908	1139	XP_039196760.1
pleckstrin homology domain-containing family A member 6 isoform X7 [Athene cunicularia]	Athene cunicularia	1508	1508	1	0	0.6959	1172	XP_026719931.1
pleckstrin homology domain-containing family A member 6 isoform X5 [Mauremys reevesii]	Mauremys reevesii	1508	1508	1	0	0.7152	1240	XP_039391519.1
pleckstrin homology domain-containing family A member 6 isoform X7 [Empidonax traillii]	Empidonax traillii	1508	1508	1	0	0.7127	1133	XP_027761490.1
pleckstrin homology domain-containing family A member 6 isoform X16 [Chrysemys picta bellii]	Chrysemys picta bellii	1508	1508	1	0	0.716	1261	XP_042704970.1
pleckstrin homology domain-containing family A member 6 isoform X4 [Phasianus colchicus]	Phasianus colchicus	1507	1507	1	0	0.7425	1089	XP_031461754.1
PREDICTED: pleckstrin homology domain-containing family A member 6 isoform X9 [Thamnophis sirtalis]	Thamnophis sirtalis	1506	1506	0.98	0	0.7016	1155	XP_013931738.1
pleckstrin homology domain-containing family A member 6 isoform X5 [Melopsittacus undulatus]	Melopsittacus undulatus	1506	1506	1	0	0.7127	1217	XP_033925874.1
pleckstrin homology domain-containing family A member 6 isoform X6 [Mauremys mutica]	Mauremys mutica	1506	1506	1	0	0.7193	1116	XP_044868555.1
pleckstrin homology domain-containing family A member 6 isoform X2 [Mauremys reevesii]	Mauremys reevesii	1505	1505	1	0	0.7041	1152	XP_039391516.1
PREDICTED: pleckstrin homology domain-containing family A member 6 [Haliaeetus leucocephalus]	Haliaeetus leucocephalus	1504	1504	0.96	0	0.7245	1287	XP_010577925.1
pleckstrin homology domain-containing family A member 6 isoform X6 [Melopsittacus undulatus]	Melopsittacus undulatus	1503	1503	1	0	0.713	1215	XP_033925875.1
pleckstrin homology domain-containing family A member 6 isoform X14 [Chrysemys picta bellii]	Chrysemys picta bellii	1503	1503	1	0	0.7058	1289	XP_042704969.1
pleckstrin homology domain-containing family A member 6 isoform X2 [Terrapene carolina triunguis]	Terrapene carolina triunguis	1502	1502	0.95	0	0.7538	1038	XP_029768160.1
pleckstrin homology domain-containing family A member 6 isoform X11 [Chrysemys picta bellii]	Chrysemys picta bellii	1502	1502	1	0	0.6975	1293	XP_005308302.2
pleckstrin homology domain-containing family A member 6 isoform X13 [Lacerta agilis]	Lacerta agilis	1501	1501	0.96	0	0.6988	1242	XP_033008650.1
pleckstrin homology domain-containing family A member 6 isoform X3 [Mauremys reevesii]	Mauremys reevesii	1500	1500	1	0	0.6958	1272	XP_039391517.1
pleckstrin homology domain-containing family A member 6 isoform X7 [Lagopus leucura]	Lagopus leucura	1500	1500	1	0	0.7383	1132	XP_042740082.1
pleckstrin homology domain-containing family A member 6 isoform X6 [Empidonax traillii]	Empidonax traillii	1500	1500	1	0	0.7017	1151	XP_027761485.1
pleckstrin homology domain-containing family A member 6 isoform X2 [Tyto alba]	Tyto alba	1500	1500	1	0	0.6892	1289	XP_042656203.1
pleckstrin homology domain-containing family A member 6 isoform X7 [Mauremys mutica]	Mauremys mutica	1499	1499	1	0	0.7015	1152	XP_044868556.1

## Sheet: Birds
Description	Scientific Name	Max Score	Total Score	Query Cover	E value	Per. ident	Acc. Len	Accession
pleckstrin homology domain-containing family A member 6 isoform X2 [Dromaius novaehollandiae]	Dromaius novaehollandiae	1549	1549	1	0	74.91	1090	XP_025967681.1
pleckstrin homology domain-containing family A member 6 isoform X18 [Gallus gallus]	Gallus gallus	1544	1544	1	0	78.28	1040	XP_040547436.1
pleckstrin homology domain-containing family A member 6 isoform X4 [Cygnus atratus]	Cygnus atratus	1543	1543	0.96	0	76.45	1046	XP_035417308.1
pleckstrin homology domain-containing family A member 6 isoform X18 [Gallus gallus]	Gallus gallus	1541	1541	1	0	78.09	1040	XP_024999683.2
pleckstrin homology domain-containing family A member 6 isoform X7 [Anas platyrhynchos]	Anas platyrhynchos	1533	1533	1	0	72.11	1242	XP_038024284.1
pleckstrin homology domain-containing family A member 6 isoform X17 [Gallus gallus]	Gallus gallus	1533	1533	1	0	76.83	1060	XP_040547435.1
pleckstrin homology domain-containing family A member 6 isoform X3 [Cygnus atratus]	Cygnus atratus	1530	1530	0.96	0	75.02	1066	XP_035417307.1
pleckstrin homology domain-containing family A member 6 isoform X17 [Gallus gallus]	Gallus gallus	1529	1529	1	0	76.65	1060	XP_024999682.2
pleckstrin homology domain-containing family A member 6 isoform X6 [Anas platyrhynchos]	Anas platyrhynchos	1528	1528	1	0	71	1260	XP_038024283.1
PKHA6 protein [Dromaius novaehollandiae]	Dromaius novaehollandiae	1527	1527	1	0	73.03	1117	NXG31629.1
pleckstrin homology domain-containing family A member 6 isoform X5 [Aquila chrysaetos chrysaetos]	Aquila chrysaetos chrysaetos	1523	1523	1	0	69.9	1171	XP_029856249.1
pleckstrin homology domain-containing family A member 6 isoform X8 [Aquila chrysaetos chrysaetos]	Aquila chrysaetos chrysaetos	1520	1520	0.96	0	71.58	1118	XP_029856252.1
pleckstrin homology domain-containing family A member 6 isoform X3 [Anas platyrhynchos]	Anas platyrhynchos	1519	1519	1	0	70.38	1269	XP_038024281.1
pleckstrin homology domain-containing family A member 6 isoform X14 [Gallus gallus]	Gallus gallus	1518	1518	1	0	74.55	1093	XP_040547427.1
pleckstrin homology domain-containing family A member 6 isoform X4 [Aquila chrysaetos chrysaetos]	Aquila chrysaetos chrysaetos	1517	1517	1	0	68.85	1189	XP_029856245.1
pleckstrin homology domain-containing family A member 6 isoform X14 [Gallus gallus]	Gallus gallus	1515	1515	1	0	74.37	1093	XP_024999681.2
pleckstrin homology domain-containing family A member 6 isoform X2 [Cygnus atratus]	Cygnus atratus	1512	1512	0.96	0	72.78	1099	XP_035417306.1
pleckstrin homology domain-containing family A member 6 isoform X1 [Dromaius novaehollandiae]	Dromaius novaehollandiae	1509	1509	1	0	72.68	1117	XP_025967680.1
pleckstrin homology domain-containing family A member 6 isoform X7 [Athene cunicularia]	Athene cunicularia	1508	1508	1	0	69.59	1172	XP_026719931.1
pleckstrin homology domain-containing family A member 6 isoform X5 [Melopsittacus undulatus]	Melopsittacus undulatus	1506	1506	1	0	71.27	1217	XP_033925874.1
pleckstrin homology domain-containing family A member 6 isoform X4 [Athene cunicularia]	Athene cunicularia	1504	1504	1	0	68.55	1190	XP_026719926.1
pleckstrin homology domain-containing family A member 6 isoform X6 [Melopsittacus undulatus]	Melopsittacus undulatus	1503	1503	1	0	71.3	1215	XP_033925875.1
pleckstrin homology domain-containing family A member 6 isoform X1 [Cygnus atratus]	Cygnus atratus	1498	1498	0.96	0	70.95	1126	XP_035417304.1
pleckstrin homology domain-containing family A member 6 isoform X4 [Melopsittacus undulatus]	Melopsittacus undulatus	1493	1493	1	0	70.07	1235	XP_033925873.1
pleckstrin homology domain-containing family A member 6 isoform X1 [Aquila chrysaetos chrysaetos]	Aquila chrysaetos chrysaetos	1489	1489	1	0	68.01	1198	XP_029856242.1
pleckstrin homology domain-containing family A member 6 isoform X3 [Melopsittacus undulatus]	Melopsittacus undulatus	1488	1488	1	0	69.35	1247	XP_033925872.1
pleckstrin homology domain-containing family A member 6 isoform X12 [Gallus gallus]	Gallus gallus	1486	1486	1	0	71.26	1143	XP_040547425.1
pleckstrin homology domain-containing family A member 6 isoform X12 [Gallus gallus]	Gallus gallus	1483	1483	1	0	71.08	1143	XP_024999679.2
pleckstrin homology domain-containing family A member 6 isoform X8 [Melopsittacus undulatus]	Melopsittacus undulatus	1483	1483	1	0	68.27	1163	XP_033925877.1
pleckstrin homology domain-containing family A member 6 isoform X11 [Athene cunicularia]	Athene cunicularia	1481	1481	1	0	70.1	1149	XP_026719935.1
pleckstrin homology domain-containing family A member 6 isoform X7 [Melopsittacus undulatus]	Melopsittacus undulatus	1480	1480	1	0	68.18	1205	XP_033925876.1
pleckstrin homology domain-containing family A member 6 isoform X9 [Athene cunicularia]	Athene cunicularia	1477	1477	1	0	69.29	1167	XP_026719933.1
pleckstrin homology domain-containing family A member 6 isoform X1 [Melopsittacus undulatus]	Melopsittacus undulatus	1476	1476	1	0	68.18	1267	XP_033925870.1
pleckstrin homology domain-containing family A member 6 isoform X8 [Gallus gallus]	Gallus gallus	1470	1470	1	0	69.44	1172	XP_040547421.1
pleckstrin homology domain-containing family A member 6 isoform X1 [Athene cunicularia]	Athene cunicularia	1470	1470	1	0	67.38	1199	XP_026719923.1
pleckstrin homology domain-containing family A member 6 isoform X11 [Gallus gallus]	Gallus gallus	1467	1467	1	0	70.38	1149	XP_040547424.1
pleckstrin homology domain-containing family A member 6 isoform X8 [Gallus gallus]	Gallus gallus	1466	1466	1	0	69.27	1172	XP_024999676.2
pleckstrin homology domain-containing family A member 6 isoform X11 [Gallus gallus]	Gallus gallus	1463	1463	1	0	70.21	1149	XP_040508833.1
pleckstrin homology domain-containing family A member 6 isoform X2 [Melopsittacus undulatus]	Melopsittacus undulatus	1458	1458	0.96	0	67.82	1247	XP_033925871.1
pleckstrin homology domain-containing family A member 6 isoform X7 [Gallus gallus]	Gallus gallus	1440	1440	1	0	68.68	1175	XP_040547420.1
pleckstrin homology domain-containing family A member 6 isoform X7 [Gallus gallus]	Gallus gallus	1436	1436	1	0	68.51	1175	XP_040508831.1
pleckstrin homology domain-containing family A member 6 isoform X2 [Gallus gallus]	Gallus gallus	1434	1434	1	0	67.41	1199	XP_040547415.1
pleckstrin homology domain-containing family A member 6 isoform X2 [Gallus gallus]	Gallus gallus	1431	1431	1	0	67.24	1199	XP_024999671.2
pleckstrin homology domain-containing family A member 6 isoform X5 [Gallus gallus]	Gallus gallus	1431	1431	1	0	67.82	1193	XP_040547418.1
PREDICTED: pleckstrin homology domain-containing family A member 6 isoform X2 [Calidris pugnax]	Calidris pugnax	1429	1429	1	0	68.75	1136	XP_014810955.1
pleckstrin homology domain-containing family A member 6 isoform X5 [Gallus gallus]	Gallus gallus	1427	1427	1	0	67.66	1193	XP_040508830.1
pleckstrin homology domain-containing family A member 6 isoform X13 [Anas platyrhynchos]	Anas platyrhynchos	1420	1420	1	0	69.66	1217	XP_027300911.2
PREDICTED: pleckstrin homology domain-containing family A member 6 isoform X4 [Calidris pugnax]	Calidris pugnax	1418	1418	1	0	69.26	1116	XP_014810958.1
pleckstrin homology domain-containing family A member 6 isoform X9 [Anas platyrhynchos]	Anas platyrhynchos	1408	1408	1	0	68.46	1237	XP_027300902.2
pleckstrin homology domain-containing family A member 6 isoform X6 [Aquila chrysaetos chrysaetos]	Aquila chrysaetos chrysaetos	1397	1397	1	0	66.33	1166	XP_029856250.1
pleckstrin homology domain-containing family A member 6 isoform X7 [Aquila chrysaetos chrysaetos]	Aquila chrysaetos chrysaetos	1395	1395	1	0	66.36	1164	XP_029856251.1
pleckstrin homology domain-containing family A member 6 isoform X3 [Dromaius novaehollandiae]	Dromaius novaehollandiae	1393	1393	1	0	67.57	1135	XP_025967682.1
pleckstrin homology domain-containing family A member 6 isoform X4 [Anas platyrhynchos]	Anas platyrhynchos	1391	1391	1	0	66.64	1267	XP_038024282.1
pleckstrin homology domain-containing family A member 6 isoform X11 [Aquila chrysaetos chrysaetos]	Aquila chrysaetos chrysaetos	1385	1385	1	0	65.25	1184	XP_029856247.1
pleckstrin homology domain-containing family A member 6 isoform X8 [Athene cunicularia]	Athene cunicularia	1385	1385	1	0	65.77	1167	XP_026719932.1
pleckstrin homology domain-containing family A member 6 isoform X10 [Athene cunicularia]	Athene cunicularia	1383	1383	1	0	65.79	1165	XP_026719934.1
pleckstrin homology domain-containing family A member 6 isoform X10 [Anas platyrhynchos]	Anas platyrhynchos	1382	1382	1	0	65.53	1225	XP_038024286.1
pleckstrin homology domain-containing family A member 6 isoform X11 [Anas platyrhynchos]	Anas platyrhynchos	1382	1382	1	0	65.53	1183	XP_038024287.1
pleckstrin homology domain-containing family A member 6 isoform X8 [Anas platyrhynchos]	Anas platyrhynchos	1381	1381	1	0	65.53	1242	XP_038024285.1
pleckstrin homology domain-containing family A member 6 isoform X2 [Aquila chrysaetos chrysaetos]	Aquila chrysaetos chrysaetos	1380	1380	1	0	64.6	1196	XP_029856243.1
pleckstrin homology domain-containing family A member 6 isoform X2 [Anas platyrhynchos]	Anas platyrhynchos	1379	1379	1	0	65.53	1287	XP_038024280.1
pleckstrin homology domain-containing family A member 6 isoform X5 [Athene cunicularia]	Athene cunicularia	1373	1373	1	0	64.7	1185	XP_026719927.1
pleckstrin homology domain-containing family A member 6 isoform X9 [Aquila chrysaetos chrysaetos]	Aquila chrysaetos chrysaetos	1368	1368	1	0	63.56	1216	XP_029856246.2
pleckstrin homology domain-containing family A member 6 isoform X10 [Aquila chrysaetos chrysaetos]	Aquila chrysaetos chrysaetos	1368	1368	1	0	63.56	1269	XP_029856248.1
pleckstrin homology domain-containing family A member 6 isoform X2 [Athene cunicularia]	Athene cunicularia	1364	1364	1	0	64.06	1197	XP_026719924.1
pleckstrin homology domain-containing family A member 6 isoform X1 [Anas platyrhynchos]	Anas platyrhynchos	1363	1363	1	0	63.83	1319	XP_038024279.1
pleckstrin homology domain-containing family A member 6 isoform X6 [Athene cunicularia]	Athene cunicularia	1353	1353	1	0	63.02	1217	XP_026719928.1
pleckstrin homology domain-containing family A member 6 isoform X5 [Anas platyrhynchos]	Anas platyrhynchos	1351	1351	0.96	0	65.03	1266	XP_027300908.2
pleckstrin homology domain-containing family A member 6 isoform X3 [Aquila chrysaetos chrysaetos]	Aquila chrysaetos chrysaetos	1348	1348	0.96	0	63.07	1195	XP_029856244.1
pleckstrin homology domain-containing family A member 6 isoform X1 [Falco peregrinus]	Falco peregrinus	1348	1348	1	0	64.11	1228	XP_027638375.1
pleckstrin homology domain-containing family A member 6 isoform X9 [Gallus gallus]	Gallus gallus	1347	1347	1	0	65.71	1167	XP_040547422.1
pleckstrin homology domain-containing family A member 6 isoform X10 [Gallus gallus]	Gallus gallus	1344	1344	1	0	65.79	1164	XP_040547423.1
pleckstrin homology domain-containing family A member 6 isoform X9 [Gallus gallus]	Gallus gallus	1344	1344	1	0	65.54	1167	XP_024999677.2
pleckstrin homology domain-containing family A member 6 isoform X10 [Gallus gallus]	Gallus gallus	1340	1340	1	0	65.62	1164	XP_024999678.2
pleckstrin homology domain-containing family A member 6 isoform X19 [Gallus gallus]	Gallus gallus	1338	1338	1	0	65.62	1268	XP_040508834.1
pleckstrin homology domain-containing family A member 6 isoform X3 [Athene cunicularia]	Athene cunicularia	1334	1334	0.96	0	62.52	1196	XP_026719925.1
pleckstrin homology domain-containing family A member 6 isoform X6 [Gallus gallus]	Gallus gallus	1333	1333	1	0	64.7	1184	XP_040547419.1
pleckstrin homology domain-containing family A member 6 isoform X6 [Gallus gallus]	Gallus gallus	1330	1330	1	0	64.53	1184	XP_024999675.2
pleckstrin homology domain-containing family A member 6 isoform X3 [Gallus gallus]	Gallus gallus	1329	1329	1	0	64.01	1197	XP_040547416.1
pleckstrin homology domain-containing family A member 6 isoform X3 [Gallus gallus]	Gallus gallus	1326	1326	1	0	63.85	1197	XP_024999672.2
pleckstrin homology domain-containing family A member 6 isoform X1 [Gallus gallus]	Gallus gallus	1318	1318	1	0	62.97	1217	XP_040547414.1
pleckstrin homology domain-containing family A member 6 isoform X15 [Gallus gallus]	Gallus gallus	1316	1316	1	0	62.97	1259	XP_040547428.1
pleckstrin homology domain-containing family A member 6 isoform X1 [Gallus gallus]	Gallus gallus	1315	1315	1	0	62.81	1217	XP_004934969.3
pleckstrin homology domain-containing family A member 6 isoform X15 [Gallus gallus]	Gallus gallus	1314	1314	1	0	62.81	1259	XP_015154585.2
pleckstrin homology domain-containing family A member 6 isoform X13 [Gallus gallus]	Gallus gallus	1313	1313	1	0	62.97	1321	XP_040547426.1
pleckstrin homology domain-containing family A member 6 isoform X13 [Gallus gallus]	Gallus gallus	1310	1310	1	0	62.81	1321	XP_024999680.2
pleckstrin homology domain-containing family A member 6 isoform X4 [Gallus gallus]	Gallus gallus	1296	1296	0.96	0	62.55	1196	XP_040547417.1
pleckstrin homology domain-containing family A member 6 isoform X4 [Gallus gallus]	Gallus gallus	1293	1293	0.96	0	62.39	1196	XP_024999673.2
pleckstrin homology domain-containing family A member 6 isoform X9 [Melopsittacus undulatus]	Melopsittacus undulatus	1289	1289	0.87	0	69.9	996	XP_033925878.1
pleckstrin homology domain-containing family A member 6 isoform X2 [Falco peregrinus]	Falco peregrinus	1158	1158	0.87	0	63.7	1050	XP_027638376.1
pleckstrin homology domain-containing family A member 6 isoform X12 [Anas platyrhynchos]	Anas platyrhynchos	1122	1122	0.85	0	63.92	1010	XP_038024294.1
pleckstrin homology domain-containing family A member 6 isoform X12 [Aquila chrysaetos chrysaetos]	Aquila chrysaetos chrysaetos	1119	1119	0.85	0	63.62	1012	XP_029856256.1
pleckstrin homology domain-containing family A member 6 isoform X3 [Falco peregrinus]	Falco peregrinus	1112	1112	0.85	0	63.27	1013	XP_027638377.1
pleckstrin homology domain-containing family A member 6 isoform X12 [Athene cunicularia]	Athene cunicularia	1107	1107	0.85	0	62.97	1013	XP_026719936.1
PREDICTED: pleckstrin homology domain-containing family A member 6 isoform X1 [Calidris pugnax]	Calidris pugnax	1103	1103	1	0	56.59	1199	XP_014810954.1
pleckstrin homology domain-containing family A member 6 isoform X16 [Gallus gallus]	Gallus gallus	1082	1082	0.85	0	63.5	1010	XP_040547434.1
pleckstrin homology domain-containing family A member 6 isoform X16 [Gallus gallus]	Gallus gallus	1080	1080	0.85	0	63.4	1010	XP_015154601.1
pleckstrin homology domain-containing family A member 6 isoform X4 [Dromaius novaehollandiae]	Dromaius novaehollandiae	1061	1061	0.68	0	69.29	1129	XP_025967683.1
PREDICTED: pleckstrin homology domain-containing family A member 6 isoform X3 [Calidris pugnax]	Calidris pugnax	819	819	0.85	0	52.88	1027	XP_014810957.1
pleckstrin homology domain-containing family A member 6 isoform X2 [Zonotrichia albicollis]	Zonotrichia albicollis	724	724	0.51	0	69.58	604	XP_014130313.1
pleckstrin homology domain-containing family A member 6 isoform X1 [Zonotrichia albicollis]	Zonotrichia albicollis	723	723	0.5	0	70	622	XP_026655021.1
pleckstrin homology domain-containing family A member 5 isoform X10 [Dromaius novaehollandiae]	Dromaius novaehollandiae	420	420	0.96	9e-128	31.7	1124	XP_025968056.1
pleckstrin homology domain-containing family A member 5 isoform X4 [Dromaius novaehollandiae]	Dromaius novaehollandiae	419	419	0.96	1e-127	31.7	1127	XP_025968049.1
pleckstrin homology domain-containing family A member 5 isoform X24 [Gallus gallus]	Gallus gallus	419	419	0.96	2e-127	31.92	1126	XP_040518303.1
pleckstrin homology domain-containing family A member 5 isoform X12 [Gallus gallus]	Gallus gallus	419	419	0.96	2e-127	31.92	1129	XP_015147448.1
PREDICTED: pleckstrin homology domain-containing family A member 5 isoform X3 [Calidris pugnax]	Calidris pugnax	413	413	0.96	3e-126	31.4	1019	XP_014792869.1
pleckstrin homology domain-containing family A member 5 isoform X30 [Anas platyrhynchos]	Anas platyrhynchos	413	413	0.98	2e-125	31.71	1127	XP_027316097.1
pleckstrin homology domain-containing family A member 5 isoform X15 [Anas platyrhynchos]	Anas platyrhynchos	413	413	0.98	3e-125	31.71	1130	XP_027315371.1
pleckstrin homology domain-containing family A member 5 isoform X10 [Gallus gallus]	Gallus gallus	412	412	0.96	1e-124	31.39	1147	XP_040511779.1
pleckstrin homology domain-containing family A member 5 isoform X3 [Dromaius novaehollandiae]	Dromaius novaehollandiae	412	412	0.96	2e-124	31.17	1145	XP_025968048.1
pleckstrin homology domain-containing family A member 5 isoform X28 [Anas platyrhynchos]	Anas platyrhynchos	411	411	0.98	4e-124	31.47	1190	XP_038028888.1
pleckstrin homology domain-containing family A member 5 isoform X10 [Anas platyrhynchos]	Anas platyrhynchos	411	411	0.98	4e-124	31.47	1193	XP_027315087.1
pleckstrin homology domain-containing family A member 5 isoform X9 [Gallus gallus]	Gallus gallus	410	410	0.96	8e-124	30.86	1156	XP_040511777.1
pleckstrin homology domain-containing family A member 5 isoform X11 [Zonotrichia albicollis]	Zonotrichia albicollis	409	409	0.92	8e-124	32.65	1114	XP_014131393.1
pleckstrin homology domain-containing family A member 5 isoform X5 [Aquila chrysaetos chrysaetos]	Aquila chrysaetos chrysaetos	407	407	0.88	8e-124	32.75	1056	XP_040985521.1
pleckstrin homology domain-containing family A member 5 isoform X9 [Zonotrichia albicollis]	Zonotrichia albicollis	408	408	0.92	1e-123	32.65	1117	XP_014131392.1
pleckstrin homology domain-containing family A member 5 isoform X10 [Athene cunicularia]	Athene cunicularia	405	405	0.88	2e-123	32.18	1015	XP_026718566.1
pleckstrin homology domain-containing family A member 5 isoform X2 [Dromaius novaehollandiae]	Dromaius novaehollandiae	409	409	0.96	2e-123	30.59	1167	XP_025968047.1
pleckstrin homology domain-containing family A member 5 isoform X8 [Athene cunicularia]	Athene cunicularia	406	406	0.88	3e-123	32.18	1054	XP_026718541.1
pleckstrin homology domain-containing family A member 5 isoform X33 [Anas platyrhynchos]	Anas platyrhynchos	407	407	0.98	8e-123	31.19	1145	XP_038028891.1
pleckstrin homology domain-containing family A member 5 isoform X14 [Anas platyrhynchos]	Anas platyrhynchos	407	407	0.98	1e-122	31.19	1148	XP_038028883.1
pleckstrin homology domain-containing family A member 5 isoform X4 [Cygnus atratus]	Cygnus atratus	407	407	0.92	1e-122	31.9	1188	XP_035406689.1
pleckstrin homology domain-containing family A member 5 isoform X3 [Cygnus atratus]	Cygnus atratus	406	406	0.92	4e-122	31.63	1195	XP_035406688.1
pleckstrin homology domain-containing family A member 5 isoform X6 [Gallus gallus]	Gallus gallus	405	405	0.96	4e-122	30.45	1174	XP_040511769.1
PREDICTED: pleckstrin homology domain-containing family A member 5 isoform X5 [Struthio camelus australis]	Struthio camelus australis	402	402	0.88	4e-122	31.79	1012	XP_009670227.1
pleckstrin homology domain-containing family A member 5 isoform X7 [Athene cunicularia]	Athene cunicularia	404	404	0.88	6e-122	32.02	1117	XP_026718530.1
pleckstrin homology domain-containing family A member 5 isoform X7 [Gallus gallus]	Gallus gallus	405	405	0.96	7e-122	30.53	1169	XP_040511771.1
pleckstrin homology domain-containing family A member 5 isoform X8 [Falco peregrinus]	Falco peregrinus	402	402	0.88	1e-121	32.23	1054	XP_027632962.1
pleckstrin homology domain-containing family A member 5 isoform X1 [Cygnus atratus]	Cygnus atratus	406	406	0.92	1e-121	31.63	1251	XP_035406686.1
PREDICTED: pleckstrin homology domain-containing family A member 5 isoform X3 [Struthio camelus australis]	Struthio camelus australis	402	402	0.88	1e-121	31.79	1057	XP_009670224.1
pleckstrin homology domain-containing family A member 5 isoform X31 [Anas platyrhynchos]	Anas platyrhynchos	405	405	0.98	1e-121	30.97	1208	XP_038028889.1
pleckstrin homology domain-containing family A member 5 isoform X8 [Anas platyrhynchos]	Anas platyrhynchos	405	405	0.98	2e-121	30.97	1211	XP_027314926.1
pleckstrin homology domain-containing family A member 5 isoform X12 [Falco peregrinus]	Falco peregrinus	400	400	0.88	2e-121	32.34	1016	XP_027632969.1
pleckstrin homology domain-containing family A member 5 isoform X10 [Falco peregrinus]	Falco peregrinus	400	400	0.88	2e-121	32.34	1019	XP_027632965.1
pleckstrin homology domain-containing family A member 5 isoform X7 [Falco peregrinus]	Falco peregrinus	398	398	0.88	5e-120	32.19	1082	XP_027632960.1
Pleckstrin homology domain-containing family A member 5 [Struthio camelus australis]	Struthio camelus australis	397	397	0.85	6e-120	31.97	1039	KFV79670.1
pleckstrin homology domain-containing family A member 5 isoform X6 [Zonotrichia albicollis]	Zonotrichia albicollis	398	398	0.92	2e-119	32.16	1180	XP_014131390.1
pleckstrin homology domain-containing family A member 5 isoform X8 [Melopsittacus undulatus]	Melopsittacus undulatus	395	395	0.82	1e-118	32.89	1117	XP_033918945.1
pleckstrin homology domain-containing family A member 5 isoform X3 [Aquila chrysaetos chrysaetos]	Aquila chrysaetos chrysaetos	394	394	0.88	1e-118	31.31	1096	XP_040985520.1
pleckstrin homology domain-containing family A member 5 isoform X4 [Melopsittacus undulatus]	Melopsittacus undulatus	395	395	0.82	2e-118	32.89	1120	XP_033918941.1
pleckstrin homology domain-containing family A member 5 isoform X2 [Cygnus atratus]	Cygnus atratus	393	393	0.92	3e-117	30.73	1228	XP_035406687.1
pleckstrin homology domain-containing family A member 5 isoform X5 [Athene cunicularia]	Athene cunicularia	390	390	0.88	1e-116	30.65	1157	XP_026718514.1
pleckstrin homology domain-containing family A member 5 isoform X4 [Falco peregrinus]	Falco peregrinus	384	384	0.88	1e-114	30.81	1122	XP_027632957.1
pleckstrin homology domain-containing family A member 5 isoform X5 [Melopsittacus undulatus]	Melopsittacus undulatus	381	381	0.82	1e-113	32.77	1099	XP_033918942.1
pleckstrin homology domain-containing family A member 5 isoform X3 [Melopsittacus undulatus]	Melopsittacus undulatus	382	382	0.82	2e-113	31.33	1160	XP_033918940.1
PREDICTED: pleckstrin homology domain-containing family A member 6 [Struthio camelus australis]	Struthio camelus australis	358	842	0.59	8e-110	82.07	645	XP_009670609.1
pleckstrin homology domain-containing family A member 5 isoform X12 [Anas platyrhynchos]	Anas platyrhynchos	369	369	0.98	8e-109	29.96	1170	XP_038028882.1
pleckstrin homology domain-containing family A member 5 isoform X32 [Anas platyrhynchos]	Anas platyrhynchos	369	369	0.98	1e-108	29.96	1167	XP_038028890.1
pleckstrin homology domain-containing family A member 5 isoform X6 [Anas platyrhynchos]	Anas platyrhynchos	367	367	0.98	1e-107	29.79	1233	XP_027314807.1
pleckstrin homology domain-containing family A member 5 isoform X5 [Anas platyrhynchos]	Anas platyrhynchos	358	358	0.98	2e-104	29.74	1238	XP_027314753.1
pleckstrin homology domain-containing family A member 5 isoform X8 [Zonotrichia albicollis]	Zonotrichia albicollis	352	352	0.92	1e-102	30.07	1157	XP_014131391.1
pleckstrin homology domain-containing family A member 6-like [Athene cunicularia]	Athene cunicularia	287	287	0.16	5e-88	78.16	274	XP_026719899.1
pleckstrin homology domain-containing family A member 5 isoform X4 [Zonotrichia albicollis]	Zonotrichia albicollis	310	464	0.92	2e-87	31.15	1220	XP_014131388.1
pleckstrin homology domain-containing family A member 7 isoform X3 [Aquila chrysaetos chrysaetos]	Aquila chrysaetos chrysaetos	290	451	0.89	2e-80	31.31	1276	XP_040985090.1
pleckstrin homology domain-containing family A member 7 isoform X4 [Aquila chrysaetos chrysaetos]	Aquila chrysaetos chrysaetos	288	449	0.89	7e-80	31.26	1274	XP_029894646.1
pleckstrin homology domain-containing family A member 7 isoform X3 [Anas platyrhynchos]	Anas platyrhynchos	287	448	0.86	2e-79	31.19	1262	XP_038035228.1
pleckstrin homology domain-containing family A member 7 isoform X13 [Anas platyrhynchos]	Anas platyrhynchos	286	447	0.86	3e-79	31.19	1276	XP_038035240.1
pleckstrin homology domain-containing family A member 7 isoform X15 [Cygnus atratus]	Cygnus atratus	283	326	0.68	5e-79	31.06	1048	XP_035405978.1
pleckstrin homology domain-containing family A member 7 isoform X13 [Cygnus atratus]	Cygnus atratus	285	432	0.84	7e-79	31.33	1190	XP_035405976.1
pleckstrin homology domain-containing family A member 7 isoform X3 [Cygnus atratus]	Cygnus atratus	284	441	0.86	2e-78	31.06	1295	XP_035405966.1
pleckstrin homology domain-containing family A member 6 [Zonotrichia albicollis]	Zonotrichia albicollis	256	256	0.15	8e-78	80.36	189	XP_005497266.3
pleckstrin homology domain-containing family A member 7 isoform X1 [Aquila chrysaetos chrysaetos]	Aquila chrysaetos chrysaetos	282	442	0.89	1e-77	30.61	1294	XP_029894650.1
hypothetical protein Anapl_08751 [Anas platyrhynchos]	Anas platyrhynchos	278	426	0.83	2e-76	30.9	1196	EOB00265.1
pleckstrin homology domain-containing family A member 7 isoform X11 [Aquila chrysaetos chrysaetos]	Aquila chrysaetos chrysaetos	277	437	0.89	2e-76	30.48	1189	XP_029894656.1
pleckstrin homology domain-containing family A member 7 isoform X9 [Aquila chrysaetos chrysaetos]	Aquila chrysaetos chrysaetos	278	438	0.89	2e-76	30.48	1237	XP_029894653.1
pleckstrin homology domain-containing family A member 7 isoform X10 [Aquila chrysaetos chrysaetos]	Aquila chrysaetos chrysaetos	277	437	0.89	3e-76	30.48	1230	XP_029894654.1
pleckstrin homology domain-containing family A member 7 isoform X8 [Aquila chrysaetos chrysaetos]	Aquila chrysaetos chrysaetos	277	437	0.89	4e-76	30.48	1245	XP_029894651.1
pleckstrin homology domain-containing family A member 7 isoform X7 [Aquila chrysaetos chrysaetos]	Aquila chrysaetos chrysaetos	277	438	0.89	4e-76	30.48	1245	XP_029894652.1
pleckstrin homology domain-containing family A member 7 isoform X5 [Aquila chrysaetos chrysaetos]	Aquila chrysaetos chrysaetos	277	423	0.87	5e-76	30.48	1269	XP_029894648.1
pleckstrin homology domain-containing family A member 7 isoform X6 [Aquila chrysaetos chrysaetos]	Aquila chrysaetos chrysaetos	277	437	0.89	6e-76	30.48	1266	XP_029894649.1
pleckstrin homology domain-containing family A member 7 isoform X11 [Anas platyrhynchos]	Anas platyrhynchos	276	437	0.86	6e-76	30.64	1191	XP_038035237.1
pleckstrin homology domain-containing family A member 7 isoform X10 [Anas platyrhynchos]	Anas platyrhynchos	276	437	0.86	7e-76	30.64	1207	XP_038035235.1
pleckstrin homology domain-containing family A member 7 isoform X3 [Athene cunicularia]	Athene cunicularia	276	422	0.84	7e-76	30.5	1206	XP_026706182.1
pleckstrin homology domain-containing family A member 7 isoform X2 [Aquila chrysaetos chrysaetos]	Aquila chrysaetos chrysaetos	276	437	0.89	8e-76	30.48	1293	XP_029894645.1
pleckstrin homology domain-containing family A member 7 isoform X8 [Anas platyrhynchos]	Anas platyrhynchos	276	437	0.86	1e-75	30.64	1235	XP_038035233.1
pleckstrin homology domain-containing family A member 7 isoform X9 [Anas platyrhynchos]	Anas platyrhynchos	276	436	0.86	1e-75	30.64	1219	XP_038035234.1
pleckstrin homology domain-containing family A member 7 isoform X7 [Anas platyrhynchos]	Anas platyrhynchos	276	436	0.86	1e-75	30.64	1247	XP_038035232.1
pleckstrin homology domain-containing family A member 7 isoform X5 [Anas platyrhynchos]	Anas platyrhynchos	276	425	0.84	1e-75	30.38	1257	XP_038035230.1
pleckstrin homology domain-containing family A member 7 isoform X6 [Anas platyrhynchos]	Anas platyrhynchos	275	436	0.86	2e-75	30.38	1268	XP_038035231.1
pleckstrin homology domain-containing family A member 7 isoform X1 [Anas platyrhynchos]	Anas platyrhynchos	275	436	0.86	3e-75	30.38	1282	XP_038035226.1
pleckstrin homology domain-containing family A member 5 isoform X5 [Dromaius novaehollandiae]	Dromaius novaehollandiae	266	266	0.45	3e-75	34.43	688	XP_025968050.1
pleckstrin homology domain-containing family A member 7 isoform X2 [Anas platyrhynchos]	Anas platyrhynchos	275	435	0.86	3e-75	30.38	1281	XP_038035227.1
pleckstrin homology domain-containing family A member 7 isoform X4 [Anas platyrhynchos]	Anas platyrhynchos	275	435	0.86	4e-75	30.38	1296	XP_038035229.1
pleckstrin homology domain-containing family A member 7 isoform X14 [Cygnus atratus]	Cygnus atratus	273	420	0.84	5e-75	30.25	1182	XP_035405977.1
pleckstrin homology domain-containing family A member 7 isoform X10 [Cygnus atratus]	Cygnus atratus	273	420	0.84	8e-75	30.25	1210	XP_035405973.1
pleckstrin homology domain-containing family A member 7 isoform X12 [Cygnus atratus]	Cygnus atratus	273	429	0.86	9e-75	30.51	1191	XP_035405975.1
pleckstrin homology domain-containing family A member 7 isoform X9 [Cygnus atratus]	Cygnus atratus	273	420	0.84	1e-74	30.25	1246	XP_035405972.1
pleckstrin homology domain-containing family A member 7 isoform X11 [Cygnus atratus]	Cygnus atratus	272	428	0.86	1e-74	30.25	1207	XP_035405974.1
pleckstrin homology domain-containing family A member 7 isoform X4 [Cygnus atratus]	Cygnus atratus	273	420	0.84	1e-74	30.25	1290	XP_035405967.1
pleckstrin homology domain-containing family A member 7 isoform X8 [Cygnus atratus]	Cygnus atratus	273	429	0.86	1e-74	30.25	1235	XP_035405971.1
pleckstrin homology domain-containing family A member 5 isoform X9 [Dromaius novaehollandiae]	Dromaius novaehollandiae	272	441	0.93	2e-74	34.43	1182	XP_025968054.1
pleckstrin homology domain-containing family A member 7 isoform X5 [Cygnus atratus]	Cygnus atratus	272	419	0.84	2e-74	30.25	1271	XP_035405968.1
pleckstrin homology domain-containing family A member 7 isoform X1 [Cygnus atratus]	Cygnus atratus	273	429	0.86	2e-74	30.25	1315	XP_035405963.1
pleckstrin homology domain-containing family A member 7 isoform X6 [Cygnus atratus]	Cygnus atratus	272	428	0.86	2e-74	30.25	1271	XP_035405969.1
pleckstrin homology domain-containing family A member 5 isoform X1 [Dromaius novaehollandiae]	Dromaius novaehollandiae	271	440	0.93	2e-74	34.43	1185	XP_025968046.1
pleckstrin homology domain-containing family A member 7 isoform X7 [Cygnus atratus]	Cygnus atratus	272	427	0.86	2e-74	30.25	1243	XP_035405970.1
pleckstrin homology domain-containing family A member 7 isoform X2 [Cygnus atratus]	Cygnus atratus	271	427	0.86	4e-74	30.25	1296	XP_035405965.1
pleckstrin homology domain-containing family A member 5 isoform X8 [Dromaius novaehollandiae]	Dromaius novaehollandiae	271	440	0.93	4e-74	34.43	1275	XP_025968053.1
pleckstrin homology domain-containing family A member 5 isoform X18 [Anas platyrhynchos]	Anas platyrhynchos	262	262	0.45	7e-74	34.02	685	XP_027315634.1
pleckstrin homology domain-containing family A member 7 isoform X4 [Falco peregrinus]	Falco peregrinus	270	414	0.87	7e-74	30.82	1211	XP_027640851.1
pleckstrin homology domain-containing family A member 5 isoform X18 [Gallus gallus]	Gallus gallus	261	261	0.45	8e-74	34.02	667	XP_040511825.1
pleckstrin homology domain-containing family A member 5 isoform X17 [Gallus gallus]	Gallus gallus	261	261	0.45	9e-74	34.02	685	XP_015147459.1
pleckstrin homology domain-containing family A member 5 isoform X14 [Gallus gallus]	Gallus gallus	262	262	0.45	1e-73	34.02	719	XP_040511798.1
pleckstrin homology domain-containing family A member 5 isoform X13 [Gallus gallus]	Gallus gallus	268	438	0.93	2e-73	34.63	1104	XP_040511791.1
PREDICTED: pleckstrin homology domain-containing family A member 7 isoform X3 [Struthio camelus australis]	Struthio camelus australis	269	414	0.83	2e-73	30.97	1222	XP_009683026.1
pleckstrin homology domain-containing family A member 5 isoform X19 [Anas platyrhynchos]	Anas platyrhynchos	259	259	0.45	2e-73	34.22	645	XP_027315709.1
pleckstrin homology domain-containing family A member 5 isoform X16 [Gallus gallus]	Gallus gallus	261	261	0.45	2e-73	34.02	688	XP_040511813.1
pleckstrin homology domain-containing family A member 5 isoform X15 [Gallus gallus]	Gallus gallus	261	261	0.45	2e-73	34.02	701	XP_040511806.1
PREDICTED: pleckstrin homology domain-containing family A member 7 isoform X2 [Struthio camelus australis]	Struthio camelus australis	269	425	0.85	2e-73	30.97	1247	XP_009683025.1
pleckstrin homology domain-containing family A member 5 isoform X20 [Gallus gallus]	Gallus gallus	259	259	0.45	2e-73	34.22	645	XP_040511839.1
pleckstrin homology domain-containing family A member 5 isoform X21 [Gallus gallus]	Gallus gallus	259	259	0.45	2e-73	34.22	627	XP_040511844.1
PREDICTED: pleckstrin homology domain-containing family A member 5 isoform X5 [Calidris pugnax]	Calidris pugnax	267	431	0.93	3e-73	34.22	1077	XP_014792872.1
pleckstrin homology domain-containing family A member 5 isoform X11 [Gallus gallus]	Gallus gallus	268	438	0.93	3e-73	34.63	1143	XP_040511783.1
pleckstrin homology domain-containing family A member 5 isoform X19 [Gallus gallus]	Gallus gallus	259	259	0.45	3e-73	34.22	648	XP_040511831.1
pleckstrin homology domain-containing family A member 5 isoform X9 [Athene cunicularia]	Athene cunicularia	267	425	0.84	4e-73	34.22	1073	XP_026718557.1
pleckstrin homology domain-containing family A member 7 isoform X3 [Falco peregrinus]	Falco peregrinus	268	426	0.89	4e-73	31.22	1216	XP_027640850.1
pleckstrin homology domain-containing family A member 7 isoform X13 [Zonotrichia albicollis]	Zonotrichia albicollis	268	429	0.86	5e-73	30.89	1222	XP_026648915.1
pleckstrin homology domain-containing family A member 5 isoform X17 [Anas platyrhynchos]	Anas platyrhynchos	265	386	0.62	7e-73	34.63	990	XP_027315489.1
pleckstrin homology domain-containing family A member 5 isoform X4 [Gallus gallus]	Gallus gallus	267	437	0.92	8e-73	34.63	1191	XP_040511762.1
PREDICTED: pleckstrin homology domain-containing family A member 5 isoform X1 [Calidris pugnax]	Calidris pugnax	267	430	0.93	8e-73	34.22	1164	XP_014792867.1
pleckstrin homology domain-containing family A member 5 isoform X5 [Zonotrichia albicollis]	Zonotrichia albicollis	267	427	0.89	9e-73	34.77	1202	XP_014131389.1
pleckstrin homology domain-containing family A member 5 isoform X2 [Aquila chrysaetos chrysaetos]	Aquila chrysaetos chrysaetos	266	427	0.84	9e-73	34.43	1114	XP_040985519.1
PREDICTED: pleckstrin homology domain-containing family A member 5 isoform X2 [Calidris pugnax]	Calidris pugnax	266	429	0.93	9e-73	34.22	1167	XP_014792868.1
pleckstrin homology domain-containing family A member 5 isoform X6 [Athene cunicularia]	Athene cunicularia	266	424	0.84	1e-72	34.22	1139	XP_026718520.1
pleckstrin homology domain-containing family A member 5 isoform X2 [Gallus gallus]	Gallus gallus	267	438	0.93	1e-72	34.63	1211	XP_024997642.1
pleckstrin homology domain-containing family A member 5 isoform X8 [Gallus gallus]	Gallus gallus	266	426	0.78	1e-72	34.63	1161	XP_040511774.1
pleckstrin homology domain-containing family A member 5 isoform X5 [Gallus gallus]	Gallus gallus	266	438	0.93	1e-72	34.63	1187	XP_015147432.1
pleckstrin homology domain-containing family A member 5 isoform X10 [Zonotrichia albicollis]	Zonotrichia albicollis	266	427	0.89	1e-72	34.77	1172	XP_026646162.1
pleckstrin homology domain-containing family A member 7 isoform X11 [Zonotrichia albicollis]	Zonotrichia albicollis	267	429	0.86	1e-72	30.89	1271	XP_026648913.1
pleckstrin homology domain-containing family A member 5 isoform X1 [Gallus gallus]	Gallus gallus	266	437	0.93	1e-72	34.63	1214	XP_015147402.1
pleckstrin homology domain-containing family A member 5 isoform X3 [Gallus gallus]	Gallus gallus	266	438	0.93	1e-72	34.63	1196	XP_040511759.1
pleckstrin homology domain-containing family A member 5 isoform X9 [Anas platyrhynchos]	Anas platyrhynchos	266	427	0.95	1e-72	34.63	1168	XP_027315026.1
pleckstrin homology domain-containing family A member 5 isoform X7 [Zonotrichia albicollis]	Zonotrichia albicollis	266	427	0.89	1e-72	34.77	1175	XP_026646161.1
pleckstrin homology domain-containing family A member 5 isoform X11 [Falco peregrinus]	Falco peregrinus	265	420	0.84	2e-72	34.02	1074	XP_027632968.1
pleckstrin homology domain-containing family A member 5 isoform X27 [Anas platyrhynchos]	Anas platyrhynchos	266	430	0.95	2e-72	34.63	1212	XP_038028887.1
pleckstrin homology domain-containing family A member 5 isoform X29 [Anas platyrhynchos]	Anas platyrhynchos	266	430	0.95	2e-72	34.63	1185	XP_027316036.1
pleckstrin homology domain-containing family A member 5 isoform X2 [Zonotrichia albicollis]	Zonotrichia albicollis	266	417	0.89	2e-72	34.77	1262	XP_014131387.1
pleckstrin homology domain-containing family A member 5 isoform X4 [Athene cunicularia]	Athene cunicularia	265	422	0.84	2e-72	34.22	1163	XP_026718506.1
pleckstrin homology domain-containing family A member 5 isoform X2 [Athene cunicularia]	Athene cunicularia	265	422	0.84	2e-72	34.22	1182	XP_026718489.1
pleckstrin homology domain-containing family A member 5 isoform X22 [Gallus gallus]	Gallus gallus	266	437	0.93	2e-72	34.63	1274	XP_040511846.1
pleckstrin homology domain-containing family A member 5 isoform X7 [Anas platyrhynchos]	Anas platyrhynchos	266	429	0.95	2e-72	34.63	1215	XP_027314864.1
pleckstrin homology domain-containing family A member 5 isoform X9 [Falco peregrinus]	Falco peregrinus	264	420	0.84	3e-72	34.02	1077	XP_013160786.1
pleckstrin homology domain-containing family A member 5 isoform X6 [Cygnus atratus]	Cygnus atratus	266	423	0.93	3e-72	34.63	1270	XP_035406691.1
pleckstrin homology domain-containing family A member 5 isoform X11 [Anas platyrhynchos]	Anas platyrhynchos	265	430	0.95	3e-72	34.63	1188	XP_027315158.1
pleckstrin homology domain-containing family A member 5 isoform X3 [Anas platyrhynchos]	Anas platyrhynchos	266	424	0.88	3e-72	34.63	1255	XP_027314675.1
pleckstrin homology domain-containing family A member 5 isoform X3 [Zonotrichia albicollis]	Zonotrichia albicollis	266	417	0.89	3e-72	34.77	1238	XP_026646160.1
pleckstrin homology domain-containing family A member 5 isoform X5 [Falco peregrinus]	Falco peregrinus	265	427	0.84	3e-72	34.02	1120	XP_027632958.1
pleckstrin homology domain-containing family A member 5 isoform X1 [Zonotrichia albicollis]	Zonotrichia albicollis	266	417	0.89	3e-72	34.77	1265	XP_005481907.2
pleckstrin homology domain-containing family A member 5 isoform X1 [Athene cunicularia]	Athene cunicularia	265	422	0.84	3e-72	34.22	1202	XP_026718481.1
PREDICTED: pleckstrin homology domain-containing family A member 5 isoform X4 [Struthio camelus australis]	Struthio camelus australis	264	422	0.84	3e-72	34.02	1070	XP_009670226.1

## Sheet: Reptilia
Description	Scientific Name	Max Score	Total Score	Query Cover	E value	Per. ident	Acc. Len	Accession
pleckstrin homology domain-containing family A member 6 isoform X12 [Zootoca vivipara]	Zootoca vivipara	1567	1567	0.96	0	77.05	1148	XP_034978662.1
pleckstrin homology domain-containing family A member 6 [Protobothrops mucrosquamatus]	Protobothrops mucrosquamatus	1566	1566	0.98	0	76.63	1049	XP_015687645.1
pleckstrin homology domain-containing family A member 6 isoform X22 [Podarcis muralis]	Podarcis muralis	1565	1565	0.96	0	77.03	1148	XP_028590085.1
pleckstrin homology domain-containing family A member 6 isoform X23 [Lacerta agilis]	Lacerta agilis	1563	1563	0.96	0	77.03	1148	XP_033008661.1
pleckstrin homology domain-containing family A member 6 isoform X8 [Zootoca vivipara]	Zootoca vivipara	1555	1555	0.96	0	75.57	1168	XP_034978656.1
pleckstrin homology domain-containing family A member 6 isoform X19 [Podarcis muralis]	Podarcis muralis	1553	1553	0.96	0	75.55	1168	XP_028590080.1
pleckstrin homology domain-containing family A member 6 isoform X20 [Lacerta agilis]	Lacerta agilis	1552	1552	0.96	0	75.55	1168	XP_033008657.1
pleckstrin homology domain-containing family A member 6 isoform X6 [Zootoca vivipara]	Zootoca vivipara	1538	1538	0.96	0	73.53	1197	XP_034978653.1
pleckstrin homology domain-containing family A member 6 isoform X11 [Crotalus tigris]	Crotalus tigris	1531	1531	1	0	72.02	1096	XP_039196806.1
pleckstrin homology domain-containing family A member 6 isoform X5 [Zootoca vivipara]	Zootoca vivipara	1529	1529	0.96	0	72.12	1218	XP_034978652.1
pleckstrin homology domain-containing family A member 6 isoform X16 [Podarcis muralis]	Podarcis muralis	1526	1526	0.96	0	71.77	1218	XP_028590073.1
pleckstrin homology domain-containing family A member 6 isoform X17 [Lacerta agilis]	Lacerta agilis	1524	1524	0.96	0	71.77	1218	XP_033008654.1
pleckstrin homology domain-containing family A member 6 isoform X3 [Pogona vitticeps]	Pogona vitticeps	1523	1523	1	0	70.44	1184	XP_020652752.1
pleckstrin homology domain-containing family A member 6 isoform X3 [Zootoca vivipara]	Zootoca vivipara	1521	1521	0.96	0	71.21	1227	XP_034978650.1
pleckstrin homology domain-containing family A member 6 isoform X17 [Podarcis muralis]	Podarcis muralis	1520	1520	0.96	0	71.68	1217	XP_028590074.1
pleckstrin homology domain-containing family A member 6 isoform X9 [Crotalus tigris]	Crotalus tigris	1520	1520	1	0	70.75	1116	XP_039196788.1
PREDICTED: pleckstrin homology domain-containing family A member 6 isoform X11 [Thamnophis sirtalis]	Thamnophis sirtalis	1519	1519	0.98	0	71.44	1135	XP_013931740.1
pleckstrin homology domain-containing family A member 6 isoform X18 [Lacerta agilis]	Lacerta agilis	1518	1518	0.96	0	71.68	1217	XP_033008655.1
pleckstrin homology domain-containing family A member 6 isoform X2 [Pogona vitticeps]	Pogona vitticeps	1517	1517	1	0	69.36	1202	XP_020652744.1
PREDICTED: pleckstrin homology domain-containing family A member 6 [Gekko japonicus]	Gekko japonicus	1516	1516	1	0	73.14	1081	XP_015262804.1
pleckstrin homology domain-containing family A member 6 isoform X7 [Zootoca vivipara]	Zootoca vivipara	1514	1514	0.96	0	69.95	1184	XP_034978654.1
pleckstrin homology domain-containing family A member 6 isoform X9 [Zootoca vivipara]	Zootoca vivipara	1514	1514	0.96	0	69.95	1142	XP_034978657.1
LOW QUALITY PROTEIN: pleckstrin homology domain-containing family A member 6 [Thamnophis elegans]	Thamnophis elegans	1512	1512	0.98	0	74.69	1038	XP_032074462.1
pleckstrin homology domain-containing family A member 6 isoform X1 [Zootoca vivipara]	Zootoca vivipara	1511	1511	0.96	0	69.95	1247	XP_034978648.1
pleckstrin homology domain-containing family A member 6 isoform X11 [Podarcis muralis]	Podarcis muralis	1510	1510	0.96	0	69.92	1247	XP_028590067.1
pleckstrin homology domain-containing family A member 6 isoform X7 [Crotalus tigris]	Crotalus tigris	1508	1508	1	0	69.08	1139	XP_039196760.1
pleckstrin homology domain-containing family A member 6 isoform X10 [Lacerta agilis]	Lacerta agilis	1508	1508	0.96	0	69.92	1247	XP_033008646.1
PREDICTED: pleckstrin homology domain-containing family A member 6 isoform X9 [Thamnophis sirtalis]	Thamnophis sirtalis	1506	1506	0.98	0	70.16	1155	XP_013931738.1
pleckstrin homology domain-containing family A member 6 isoform X2 [Zootoca vivipara]	Zootoca vivipara	1504	1504	0.96	0	69.86	1246	XP_034978649.1
pleckstrin homology domain-containing family A member 6 isoform X6 [Crotalus tigris]	Crotalus tigris	1504	1504	1	0	68.7	1144	XP_039196749.1
pleckstrin homology domain-containing family A member 6 isoform X12 [Podarcis muralis]	Podarcis muralis	1504	1504	0.96	0	69.83	1246	XP_028590068.1
pleckstrin homology domain-containing family A member 6 isoform X8 [Podarcis muralis]	Podarcis muralis	1503	1503	0.96	0	68.82	1265	XP_028590064.1
pleckstrin homology domain-containing family A member 6 isoform X11 [Lacerta agilis]	Lacerta agilis	1501	1501	0.96	0	69.83	1246	XP_033008648.1
pleckstrin homology domain-containing family A member 6 isoform X7 [Lacerta agilis]	Lacerta agilis	1501	1501	0.96	0	68.82	1265	XP_033008643.1
pleckstrin homology domain-containing family A member 6 isoform X13 [Lacerta agilis]	Lacerta agilis	1501	1501	0.96	0	69.88	1242	XP_033008650.1
pleckstrin homology domain-containing family A member 6 isoform X9 [Podarcis muralis]	Podarcis muralis	1497	1497	0.96	0	68.73	1264	XP_028590065.1
pleckstrin homology domain-containing family A member 6 isoform X7 [Podarcis muralis]	Podarcis muralis	1496	1496	0.96	0	68.49	1269	XP_028590063.1
pleckstrin homology domain-containing family A member 6 isoform X8 [Lacerta agilis]	Lacerta agilis	1495	1495	0.96	0	68.73	1264	XP_033008644.1
pleckstrin homology domain-containing family A member 6 isoform X5 [Podarcis muralis]	Podarcis muralis	1495	1495	0.96	0	68.2	1274	XP_028590061.1
PREDICTED: pleckstrin homology domain-containing family A member 6 isoform X8 [Thamnophis sirtalis]	Thamnophis sirtalis	1494	1494	0.98	0	68.83	1178	XP_013931737.1
pleckstrin homology domain-containing family A member 6 isoform X6 [Lacerta agilis]	Lacerta agilis	1494	1494	0.96	0	68.49	1269	XP_033008642.1
pleckstrin homology domain-containing family A member 6 isoform X4 [Lacerta agilis]	Lacerta agilis	1493	1493	0.96	0	68.2	1274	XP_033008640.1
pleckstrin homology domain-containing family A member 6 isoform X5 [Crotalus tigris]	Crotalus tigris	1490	1490	1	0	67.76	1166	XP_039196738.1
pleckstrin homology domain-containing family A member 6 isoform X4 [Crotalus tigris]	Crotalus tigris	1490	1490	1	0	67.45	1167	XP_039196730.1
PREDICTED: pleckstrin homology domain-containing family A member 6 isoform X7 [Thamnophis sirtalis]	Thamnophis sirtalis	1489	1489	0.98	0	68.44	1183	XP_013931736.1
pleckstrin homology domain-containing family A member 6 isoform X2 [Crotalus tigris]	Crotalus tigris	1486	1486	1	0	67.31	1174	XP_039196712.1
PREDICTED: pleckstrin homology domain-containing family A member 6 isoform X5 [Thamnophis sirtalis]	Thamnophis sirtalis	1481	1481	0.98	0	67.15	1205	XP_013931733.1
pleckstrin homology domain-containing family A member 6 isoform X4 [Zootoca vivipara]	Zootoca vivipara	1479	1479	0.96	0	70.32	1224	XP_034978651.1
pleckstrin homology domain-containing family A member 6 isoform X15 [Podarcis muralis]	Podarcis muralis	1478	1478	0.96	0	70.29	1224	XP_028590072.1
pleckstrin homology domain-containing family A member 6 isoform X15 [Lacerta agilis]	Lacerta agilis	1477	1477	0.96	0	70.29	1224	XP_033008652.1
PREDICTED: pleckstrin homology domain-containing family A member 6 isoform X4 [Thamnophis sirtalis]	Thamnophis sirtalis	1476	1476	0.98	0	67.18	1206	XP_013931731.1
pleckstrin homology domain-containing family A member 6 isoform X8 [Crotalus tigris]	Crotalus tigris	1475	1475	1	0	66.2	1194	XP_039196770.1
PREDICTED: pleckstrin homology domain-containing family A member 6 isoform X3 [Thamnophis sirtalis]	Thamnophis sirtalis	1475	1475	0.98	0	66.7	1213	XP_013931730.1
pleckstrin homology domain-containing family A member 6 isoform X1 [Crotalus tigris]	Crotalus tigris	1474	1474	1	0	66.2	1236	XP_039196702.1
pleckstrin homology domain-containing family A member 6 isoform X16 [Lacerta agilis]	Lacerta agilis	1468	1468	0.96	0	70.25	1219	XP_033008653.1
PREDICTED: pleckstrin homology domain-containing family A member 6 isoform X6 [Thamnophis sirtalis]	Thamnophis sirtalis	1462	1462	0.98	0	65.58	1191	XP_013931734.1
PREDICTED: pleckstrin homology domain-containing family A member 6 isoform X1 [Thamnophis sirtalis]	Thamnophis sirtalis	1462	1462	0.98	0	65.58	1233	XP_013931728.1
PREDICTED: pleckstrin homology domain-containing family A member 6 isoform X2 [Thamnophis sirtalis]	Thamnophis sirtalis	1443	1443	0.98	0	65.21	1221	XP_013931729.1
pleckstrin homology domain-containing family A member 6 isoform X3 [Crotalus tigris]	Crotalus tigris	1433	1433	0.96	0	66.13	1174	XP_039196721.1
pleckstrin homology domain-containing family A member 6 isoform X1 [Sceloporus undulatus]	Sceloporus undulatus	1392	1392	1	0	63.92	1184	XP_042319519.1
pleckstrin homology domain-containing family A member 6 isoform X13 [Podarcis muralis]	Podarcis muralis	1381	1381	0.96	0	66.1	1242	XP_028590069.1
pleckstrin homology domain-containing family A member 6 isoform X12 [Lacerta agilis]	Lacerta agilis	1379	1379	0.96	0	66.1	1242	XP_033008649.1
pleckstrin homology domain-containing family A member 6 [Notechis scutatus]	Notechis scutatus	1376	1376	1	0	66.34	1165	XP_026532636.1
pleckstrin homology domain-containing family A member 6 [Pseudonaja textilis]	Pseudonaja textilis	1371	1371	0.96	0	66.64	1164	XP_026571350.1
pleckstrin homology domain-containing family A member 6 isoform X6 [Podarcis muralis]	Podarcis muralis	1368	1368	0.96	0	64.09	1272	XP_028590062.1
pleckstrin homology domain-containing family A member 6 isoform X5 [Lacerta agilis]	Lacerta agilis	1366	1366	0.96	0	64.09	1272	XP_033008641.1
pleckstrin homology domain-containing family A member 6 isoform X14 [Podarcis muralis]	Podarcis muralis	1359	1359	0.96	0	63	1229	XP_028590071.1
pleckstrin homology domain-containing family A member 6 isoform X18 [Podarcis muralis]	Podarcis muralis	1358	1358	0.96	0	63	1187	XP_028590075.1
pleckstrin homology domain-containing family A member 6 isoform X14 [Lacerta agilis]	Lacerta agilis	1357	1357	0.96	0	63	1229	XP_033008651.1
pleckstrin homology domain-containing family A member 6 isoform X19 [Lacerta agilis]	Lacerta agilis	1357	1357	0.96	0	63	1187	XP_033008656.1
pleckstrin homology domain-containing family A member 6 isoform X2 [Podarcis muralis]	Podarcis muralis	1356	1356	0.96	0	63.09	1291	XP_028590057.1
PREDICTED: pleckstrin homology domain-containing family A member 6 isoform X3 [Anolis carolinensis]	Anolis carolinensis	1356	1356	1	0	63.55	1183	XP_008107862.1
pleckstrin homology domain-containing family A member 6 isoform X1 [Podarcis muralis]	Podarcis muralis	1356	1356	0.96	0	63	1292	XP_028590056.1
PREDICTED: pleckstrin homology domain-containing family A member 6 isoform X2 [Anolis carolinensis]	Anolis carolinensis	1355	1355	1	0	63.55	1225	XP_008107861.1
pleckstrin homology domain-containing family A member 6 [Python bivittatus]	Python bivittatus	1354	1354	1	0	63.18	1221	XP_025020508.1
pleckstrin homology domain-containing family A member 6 isoform X2 [Lacerta agilis]	Lacerta agilis	1354	1354	0.96	0	63.09	1291	XP_033008638.1
pleckstrin homology domain-containing family A member 6 isoform X1 [Lacerta agilis]	Lacerta agilis	1353	1353	0.96	0	63	1292	XP_033008637.1
pleckstrin homology domain-containing family A member 6 isoform X1 [Pogona vitticeps]	Pogona vitticeps	1352	1352	1	0	63.18	1220	XP_020652737.1
PREDICTED: pleckstrin homology domain-containing family A member 6 isoform X1 [Anolis carolinensis]	Anolis carolinensis	1349	1349	1	0	63.55	1316	XP_008107860.1
pleckstrin homology domain-containing family A member 6 isoform X3 [Podarcis muralis]	Podarcis muralis	1347	1347	0.96	0	63.2	1287	XP_028590058.1
pleckstrin homology domain-containing family A member 6 isoform X3 [Lacerta agilis]	Lacerta agilis	1345	1345	0.96	0	63.2	1287	XP_033008639.1
pleckstrin homology domain-containing family A member 6 isoform X4 [Podarcis muralis]	Podarcis muralis	1325	1325	0.96	0	62.16	1279	XP_028590060.1
hypothetical protein parPi_0003732 [Paroedura picta]	Paroedura picta	1315	1315	0.96	0	61.54	1265	GCF44425.1
pleckstrin homology domain-containing family A member 6 isoform X10 [Zootoca vivipara]	Zootoca vivipara	1300	1300	0.84	0	69.76	1010	XP_034978659.1
Pleckstrin-likey domain-containing family A member 6 [Ophiophagus hannah]	Ophiophagus hannah	1296	1296	0.93	0	64.24	1092	ETE73957.1
pleckstrin homology domain-containing family A member 6 isoform X2 [Pantherophis guttatus]	Pantherophis guttatus	1280	1280	0.99	0	59.2	1212	XP_034270380.1
pleckstrin homology domain-containing family A member 6 isoform X10 [Podarcis muralis]	Podarcis muralis	1280	1280	0.96	0	60.61	1260	XP_028590066.1
pleckstrin homology domain-containing family A member 6 isoform X9 [Lacerta agilis]	Lacerta agilis	1279	1279	0.96	0	60.61	1260	XP_033008645.1
pleckstrin homology domain-containing family A member 6 isoform X1 [Pantherophis guttatus]	Pantherophis guttatus	1276	1276	0.99	0	59.2	1318	XP_034270379.1
PREDICTED: pleckstrin homology domain-containing family A member 6 isoform X10 [Thamnophis sirtalis]	Thamnophis sirtalis	1269	1269	0.86	0	65.23	1061	XP_013931739.1
pleckstrin homology domain-containing family A member 6 isoform X11 [Zootoca vivipara]	Zootoca vivipara	1253	1253	0.82	0	69.46	970	XP_034978661.1
hypothetical protein E2320_009974 [Naja naja]	Naja naja	1194	1194	0.99	0	59.91	1127	KAG8132091.1
pleckstrin homology domain-containing family A member 6 isoform X2 [Sceloporus undulatus]	Sceloporus undulatus	1184	1184	0.87	0	63.1	1052	XP_042319521.1
PREDICTED: pleckstrin homology domain-containing family A member 6 isoform X4 [Anolis carolinensis]	Anolis carolinensis	1153	1153	0.87	0	62.77	1051	XP_016848756.1
pleckstrin homology domain-containing family A member 6 isoform X20 [Podarcis muralis]	Podarcis muralis	1146	1146	0.84	0	61.83	1055	XP_028590083.1
pleckstrin homology domain-containing family A member 6 isoform X21 [Lacerta agilis]	Lacerta agilis	1144	1144	0.84	0	61.83	1055	XP_033008659.1
pleckstrin homology domain-containing family A member 6 isoform X3 [Sceloporus undulatus]	Sceloporus undulatus	1136	1136	0.85	0	62.66	1012	XP_042319524.1
pleckstrin homology domain-containing family A member 6 isoform X21 [Podarcis muralis]	Podarcis muralis	1099	1099	0.82	0	61.34	1015	XP_028590084.1
pleckstrin homology domain-containing family A member 6 isoform X22 [Lacerta agilis]	Lacerta agilis	1097	1097	0.82	0	61.34	1015	XP_033008660.1
pleckstrin homology domain-containing family A member 6 isoform X3 [Pantherophis guttatus]	Pantherophis guttatus	1074	1074	0.87	0	57.54	1079	XP_034270382.1
pleckstrin homology domain-containing family A member 6 isoform X10 [Crotalus tigris]	Crotalus tigris	1062	1062	0.71	0	65.93	928	XP_039196796.1
pleckstrin homology domain-containing family A member 5 isoform X13 [Sceloporus undulatus]	Sceloporus undulatus	392	392	0.92	1e-117	31.42	1073	XP_042322642.1
pleckstrin homology domain-containing family A member 5 isoform X10 [Sceloporus undulatus]	Sceloporus undulatus	390	390	0.92	1e-116	31.11	1136	XP_042322638.1
pleckstrin homology domain-containing family A member 5 isoform X10 [Pogona vitticeps]	Pogona vitticeps	387	387	0.82	1e-116	32.49	987	XP_020659882.1
pleckstrin homology domain-containing family A member 5 isoform X15 [Pantherophis guttatus]	Pantherophis guttatus	387	387	0.81	2e-116	32.45	989	XP_034298527.1
pleckstrin homology domain-containing family A member 5 isoform X12 [Pantherophis guttatus]	Pantherophis guttatus	387	387	0.81	4e-116	32.45	1028	XP_034298523.1
pleckstrin homology domain-containing family A member 5 isoform X1 [Notechis scutatus]	Notechis scutatus	385	385	0.81	4e-116	32.41	992	XP_026534006.1
pleckstrin homology domain-containing family A member 5 isoform X8 [Pogona vitticeps]	Pogona vitticeps	386	386	0.82	7e-116	32.49	1040	XP_020659879.1
pleckstrin homology domain-containing family A member 5 isoform X12 [Sceloporus undulatus]	Sceloporus undulatus	387	387	0.92	1e-115	31.24	1102	XP_042322640.1
pleckstrin homology domain-containing family A member 5 isoform X2 [Notechis scutatus]	Notechis scutatus	382	382	0.81	5e-115	32.48	992	XP_026534008.1
pleckstrin homology domain-containing family A member 5 isoform X5 [Pseudonaja textilis]	Pseudonaja textilis	383	383	0.81	6e-115	32.48	1001	XP_026568700.1
pleckstrin homology domain-containing family A member 5 isoform X4 [Notechis scutatus]	Notechis scutatus	382	382	0.81	6e-115	32.48	993	XP_026534010.1
pleckstrin homology domain-containing family A member 5 isoform X2 [Pseudonaja textilis]	Pseudonaja textilis	384	384	0.81	8e-115	32.41	1100	XP_026568456.1
pleckstrin homology domain-containing family A member 5 isoform X8 [Pantherophis guttatus]	Pantherophis guttatus	384	384	0.81	1e-114	32.37	1091	XP_034298518.1
pleckstrin homology domain-containing family A member 5 isoform X11 [Pantherophis guttatus]	Pantherophis guttatus	382	382	0.81	1e-114	32.3	1029	XP_034298522.1
pleckstrin homology domain-containing family A member 5 isoform X9 [Pantherophis guttatus]	Pantherophis guttatus	383	383	0.81	1e-114	32.07	1063	XP_034298519.1
pleckstrin homology domain-containing family A member 5 isoform X7 [Sceloporus undulatus]	Sceloporus undulatus	385	385	0.92	1e-114	30.93	1165	XP_042322635.1
pleckstrin homology domain-containing family A member 5 isoform X19 [Crotalus tigris]	Crotalus tigris	382	382	0.81	7e-114	32.24	1101	XP_039188855.1
pleckstrin homology domain-containing family A member 5 isoform X1 [Pseudonaja textilis]	Pseudonaja textilis	381	381	0.81	1e-113	32.48	1101	XP_026568386.1
pleckstrin homology domain-containing family A member 5 isoform X3 [Pseudonaja textilis]	Pseudonaja textilis	381	381	0.81	1e-113	32.48	1100	XP_026568533.1
pleckstrin homology domain-containing family A member 5 isoform X16 [Lacerta agilis]	Lacerta agilis	381	381	0.92	2e-113	31.15	1108	XP_033017783.1
pleckstrin homology domain-containing family A member 5 isoform X7 [Pantherophis guttatus]	Pantherophis guttatus	380	380	0.81	3e-113	32.23	1092	XP_034298517.1
pleckstrin homology domain-containing family A member 5 isoform X15 [Lacerta agilis]	Lacerta agilis	380	380	0.92	5e-113	30.8	1109	XP_033017782.1
pleckstrin homology domain-containing family A member 5 isoform X11 [Zootoca vivipara]	Zootoca vivipara	379	379	0.92	8e-113	30.9	1108	XP_034983520.1
pleckstrin homology domain-containing family A member 5 isoform X8 [Thamnophis elegans]	Thamnophis elegans	379	379	0.81	1e-112	31.89	1098	XP_032076454.1
pleckstrin homology domain-containing family A member 5 isoform X14 [Crotalus tigris]	Crotalus tigris	380	380	0.81	1e-112	32.17	1164	XP_039188850.1
pleckstrin homology domain-containing family A member 5 isoform X18 [Crotalus tigris]	Crotalus tigris	378	378	0.81	2e-112	32.2	1102	XP_039188854.1
pleckstrin homology domain-containing family A member 5 isoform X10 [Zootoca vivipara]	Zootoca vivipara	378	378	0.92	3e-112	30.74	1109	XP_034983519.1
pleckstrin homology domain-containing family A member 5 isoform X5 [Thamnophis elegans]	Thamnophis elegans	377	377	0.81	9e-112	31.53	1133	XP_032076451.1
pleckstrin homology domain-containing family A member 5 isoform X11 [Lacerta agilis]	Lacerta agilis	377	377	0.92	1e-111	30.6	1171	XP_033017777.1
pleckstrin homology domain-containing family A member 5 isoform X11 [Sceloporus undulatus]	Sceloporus undulatus	376	376	0.92	2e-111	30.78	1106	XP_042322639.1
pleckstrin homology domain-containing family A member 5 isoform X13 [Crotalus tigris]	Crotalus tigris	376	376	0.81	2e-111	32.14	1165	XP_039188849.1
pleckstrin homology domain-containing family A member 5 isoform X7 [Thamnophis elegans]	Thamnophis elegans	375	375	0.81	3e-111	31.75	1099	XP_032076453.1
pleckstrin homology domain-containing family A member 5 isoform X2 [Thamnophis elegans]	Thamnophis elegans	376	376	0.81	3e-111	31.84	1161	XP_032076448.1
pleckstrin homology domain-containing family A member 5 isoform X10 [Lacerta agilis]	Lacerta agilis	376	376	0.92	4e-111	30.26	1172	XP_033017776.1
pleckstrin homology domain-containing family A member 5 isoform X10 [Thamnophis elegans]	Thamnophis elegans	374	374	0.81	4e-111	31.7	1062	XP_032076456.1
pleckstrin homology domain-containing family A member 5 isoform X9 [Thamnophis elegans]	Thamnophis elegans	373	373	0.81	1e-110	31.7	1093	XP_032076455.1
pleckstrin homology domain-containing family A member 5 isoform X3 [Notechis scutatus]	Notechis scutatus	370	370	0.81	1e-110	31.99	964	XP_026534009.1
pleckstrin homology domain-containing family A member 5 isoform X1 [Thamnophis elegans]	Thamnophis elegans	373	373	0.81	4e-110	31.7	1162	XP_032076447.1
pleckstrin homology domain-containing family A member 5 isoform X3 [Thamnophis elegans]	Thamnophis elegans	373	373	0.81	5e-110	31.7	1161	XP_032076449.1
pleckstrin homology domain-containing family A member 5 isoform X8 [Zootoca vivipara]	Zootoca vivipara	371	371	0.92	1e-109	30.31	1127	XP_034983517.1
pleckstrin homology domain-containing family A member 5 isoform X4 [Pseudonaja textilis]	Pseudonaja textilis	369	369	0.81	2e-109	31.99	1072	XP_026568618.1
pleckstrin homology domain-containing family A member 5 isoform X6 [Zootoca vivipara]	Zootoca vivipara	367	367	0.92	3e-108	29.6	1153	XP_034983514.1
pleckstrin homology domain-containing family A member 5 isoform X5 [Zootoca vivipara]	Zootoca vivipara	367	367	0.92	4e-108	29.57	1154	XP_034983513.1
pleckstrin homology domain-containing family A member 5 isoform X5 [Lacerta agilis]	Lacerta agilis	366	366	0.92	3e-107	29.36	1216	XP_033017771.1
pleckstrin homology domain-containing family A member 5 isoform X4 [Lacerta agilis]	Lacerta agilis	366	366	0.92	4e-107	29.33	1217	XP_033017770.1
pleckstrin homology domain-containing family A member 5 isoform X6 [Thamnophis elegans]	Thamnophis elegans	363	363	0.81	1e-106	31.44	1132	XP_032076452.1
pleckstrin homology domain-containing family A member 5 isoform X17 [Crotalus tigris]	Crotalus tigris	363	363	0.81	1e-106	30.99	1141	XP_039188853.1
pleckstrin homology domain-containing family A member 5 isoform X4 [Thamnophis elegans]	Thamnophis elegans	361	361	0.81	6e-106	31.33	1133	XP_032076450.1
pleckstrin homology domain-containing family A member 5 isoform X4 [Sceloporus undulatus]	Sceloporus undulatus	361	361	0.92	2e-105	29.91	1221	XP_042322632.1
pleckstrin homology domain-containing family A member 5 isoform X5 [Sceloporus undulatus]	Sceloporus undulatus	360	360	0.92	3e-105	29.91	1220	XP_042322633.1
pleckstrin homology domain-containing family A member 5 isoform X6 [Crotalus tigris]	Crotalus tigris	360	360	0.81	6e-105	30.22	1220	XP_039188841.1
pleckstrin homology domain-containing family A member 5 isoform X8 [Crotalus tigris]	Crotalus tigris	359	359	0.81	1e-104	30.34	1219	XP_039188843.1
pleckstrin homology domain-containing family A member 5 isoform X9 [Crotalus tigris]	Crotalus tigris	356	356	0.81	8e-104	30.93	1205	XP_039188844.1
pleckstrin homology domain-containing family A member 5 isoform X7 [Pogona vitticeps]	Pogona vitticeps	353	413	0.74	3e-103	33.52	1104	XP_020659878.1
pleckstrin homology domain-containing family A member 5 isoform X7 [Crotalus tigris]	Crotalus tigris	349	349	0.81	4e-101	30.27	1220	XP_039188842.1
pleckstrin homology domain-containing family A member 5 isoform X5 [Crotalus tigris]	Crotalus tigris	349	349	0.81	4e-101	30.25	1221	XP_039188840.1
pleckstrin homology domain-containing family A member 5 isoform X8 [Lacerta agilis]	Lacerta agilis	334	399	0.83	8e-96	32.42	1190	XP_033017774.1
pleckstrin homology domain-containing family A member 7 isoform X4 [Pogona vitticeps]	Pogona vitticeps	275	409	0.85	2e-75	31.13	1270	XP_020658598.1
pleckstrin homology domain-containing family A member 7 isoform X7 [Pogona vitticeps]	Pogona vitticeps	264	397	0.85	1e-71	30.27	1235	XP_020658601.1
pleckstrin homology domain-containing family A member 7 isoform X5 [Pogona vitticeps]	Pogona vitticeps	265	394	0.84	1e-71	30.27	1267	XP_020658599.1
pleckstrin homology domain-containing family A member 7 isoform X6 [Pogona vitticeps]	Pogona vitticeps	264	397	0.85	1e-71	30.27	1243	XP_020658600.1
pleckstrin homology domain-containing family A member 7 isoform X8 [Pogona vitticeps]	Pogona vitticeps	264	357	0.79	2e-71	30.27	1218	XP_020658602.1
pleckstrin homology domain-containing family A member 7 isoform X2 [Pogona vitticeps]	Pogona vitticeps	264	395	0.85	2e-71	30.27	1287	XP_020658596.1
pleckstrin homology domain-containing family A member 7 isoform X3 [Pogona vitticeps]	Pogona vitticeps	263	397	0.85	2e-71	30.27	1276	XP_020658597.1
pleckstrin homology domain-containing family A member 7 isoform X1 [Pogona vitticeps]	Pogona vitticeps	263	397	0.85	2e-71	30.27	1290	XP_020658594.1
pleckstrin homology domain-containing family A member 7 isoform X7 [Sceloporus undulatus]	Sceloporus undulatus	262	385	0.86	5e-71	29.4	1241	XP_042301922.1
pleckstrin homology domain-containing family A member 7 isoform X7 [Notechis scutatus]	Notechis scutatus	261	306	0.71	7e-71	30.08	1120	XP_026524118.1
pleckstrin homology domain-containing family A member 7 isoform X6 [Sceloporus undulatus]	Sceloporus undulatus	262	382	0.79	7e-71	29.4	1244	XP_042301921.1
pleckstrin homology domain-containing family A member 7 isoform X4 [Sceloporus undulatus]	Sceloporus undulatus	262	378	0.84	8e-71	29.4	1272	XP_042301919.1
pleckstrin homology domain-containing family A member 7 isoform X5 [Sceloporus undulatus]	Sceloporus undulatus	261	384	0.86	1e-70	29.4	1267	XP_042301920.1
pleckstrin homology domain-containing family A member 7 isoform X4 [Notechis scutatus]	Notechis scutatus	261	402	0.87	1e-70	30.08	1267	XP_026524114.1
pleckstrin homology domain-containing family A member 7 isoform X8 [Sceloporus undulatus]	Sceloporus undulatus	261	345	0.79	1e-70	29.4	1232	XP_042301923.1
pleckstrin homology domain-containing family A member 7 isoform X2 [Sceloporus undulatus]	Sceloporus undulatus	261	384	0.86	1e-70	29.4	1294	XP_042301917.1
pleckstrin homology domain-containing family A member 7 isoform X3 [Sceloporus undulatus]	Sceloporus undulatus	261	384	0.86	1e-70	29.4	1280	XP_042301918.1
PREDICTED: pleckstrin homology domain-containing family A member 5 [Gekko japonicus]	Gekko japonicus	261	405	0.76	1e-70	35.01	1167	XP_015276815.1
pleckstrin homology domain-containing family A member 7 isoform X1 [Sceloporus undulatus]	Sceloporus undulatus	261	384	0.86	2e-70	29.4	1295	XP_042301916.1
pleckstrin homology domain-containing family A member 5 isoform X9 [Pogona vitticeps]	Pogona vitticeps	257	407	0.78	6e-70	33.33	1045	XP_020659881.1
pleckstrin homology domain-containing family A member 5 isoform X6 [Pogona vitticeps]	Pogona vitticeps	258	407	0.78	8e-70	33.33	1126	XP_020659877.1
pleckstrin homology domain-containing family A member 5 isoform X11 [Pogona vitticeps]	Pogona vitticeps	257	436	0.7	1e-69	33.33	1135	XP_020659883.1
pleckstrin homology domain-containing family A member 5 isoform X5 [Pogona vitticeps]	Pogona vitticeps	257	436	0.7	1e-69	33.33	1136	XP_020659875.1
pleckstrin homology domain-containing family A member 5 isoform X2 [Pogona vitticeps]	Pogona vitticeps	257	436	0.7	2e-69	33.33	1188	XP_020659872.1
pleckstrin homology domain-containing family A member 5 isoform X1 [Pogona vitticeps]	Pogona vitticeps	257	436	0.7	2e-69	33.33	1189	XP_020659871.1
hypothetical protein parPi_0015847 [Paroedura picta]	Paroedura picta	247	247	0.42	3e-69	35.43	589	GCF53875.1
pleckstrin homology domain-containing family A member 5 isoform X3 [Pogona vitticeps]	Pogona vitticeps	256	435	0.7	3e-69	33.33	1162	XP_020659873.1
pleckstrin homology domain-containing family A member 5 isoform X4 [Pogona vitticeps]	Pogona vitticeps	256	436	0.72	3e-69	33.33	1144	XP_020659874.1
pleckstrin homology domain-containing family A member 5 isoform X17 [Sceloporus undulatus]	Sceloporus undulatus	249	249	0.45	4e-69	33.74	686	XP_042322646.1
pleckstrin homology domain-containing family A member 5 isoform X16 [Sceloporus undulatus]	Sceloporus undulatus	249	249	0.45	7e-69	33.74	723	XP_042322645.1
pleckstrin homology domain-containing family A member 7 isoform X6 [Notechis scutatus]	Notechis scutatus	255	399	0.88	1e-68	30.95	1245	XP_026524117.1
pleckstrin homology domain-containing family A member 5 isoform X20 [Lacerta agilis]	Lacerta agilis	247	247	0.45	1e-68	33.6	683	XP_033017787.1
pleckstrin homology domain-containing family A member 5 isoform X14 [Pantherophis guttatus]	Pantherophis guttatus	253	407	0.78	1e-68	33.26	1047	XP_034298526.1
pleckstrin homology domain-containing family A member 7 isoform X1 [Notechis scutatus]	Notechis scutatus	255	399	0.88	1e-68	30.95	1290	XP_026524111.1
pleckstrin homology domain-containing family A member 7 isoform X2 [Notechis scutatus]	Notechis scutatus	255	399	0.88	1e-68	30.95	1288	XP_026524112.1
pleckstrin homology domain-containing family A member 7 isoform X5 [Notechis scutatus]	Notechis scutatus	255	395	0.87	1e-68	30.95	1265	XP_026524115.1
pleckstrin homology domain-containing family A member 7 isoform X3 [Notechis scutatus]	Notechis scutatus	255	399	0.88	1e-68	30.95	1287	XP_026524113.1
pleckstrin homology domain-containing family A member 7 isoform X3 [Crotalus tigris]	Crotalus tigris	255	385	0.87	2e-68	31.32	1266	XP_039200543.1
pleckstrin homology domain-containing family A member 5 isoform X19 [Lacerta agilis]	Lacerta agilis	247	247	0.45	2e-68	33.6	686	XP_033017786.1
pleckstrin homology domain-containing family A member 5 isoform X6 [Pantherophis guttatus]	Pantherophis guttatus	254	407	0.78	2e-68	33.26	1114	XP_034298516.1
pleckstrin homology domain-containing family A member 7 isoform X2 [Crotalus tigris]	Crotalus tigris	254	382	0.86	2e-68	31.32	1269	XP_039200542.1
pleckstrin homology domain-containing family A member 7 isoform X8 [Crotalus tigris]	Crotalus tigris	254	386	0.88	2e-68	31.09	1236	XP_039200549.1
pleckstrin homology domain-containing family A member 7 isoform X7 [Crotalus tigris]	Crotalus tigris	254	386	0.88	2e-68	31.32	1244	XP_039200547.1
pleckstrin homology domain-containing family A member 7 isoform X6 [Crotalus tigris]	Crotalus tigris	254	386	0.88	3e-68	31.09	1246	XP_039200546.1
pleckstrin homology domain-containing family A member 5 isoform X21 [Crotalus tigris]	Crotalus tigris	246	246	0.45	3e-68	33.06	685	XP_039188857.1
pleckstrin homology domain-containing family A member 7 isoform X4 [Crotalus tigris]	Crotalus tigris	254	382	0.86	3e-68	31.32	1260	XP_039200544.1
pleckstrin homology domain-containing family A member 7 isoform X5 [Crotalus tigris]	Crotalus tigris	254	381	0.86	3e-68	31.32	1260	XP_039200545.1
pleckstrin homology domain-containing family A member 5 isoform X21 [Lacerta agilis]	Lacerta agilis	245	245	0.45	3e-68	33.81	646	XP_033017788.1
pleckstrin homology domain-containing family A member 5 isoform X14 [Sceloporus undulatus]	Sceloporus undulatus	253	408	0.88	3e-68	33.6	1142	XP_042322643.1
pleckstrin homology domain-containing family A member 7 isoform X9 [Crotalus tigris]	Crotalus tigris	254	358	0.82	3e-68	30.94	1217	XP_039200550.1
pleckstrin homology domain-containing family A member 5 isoform X5 [Notechis scutatus]	Notechis scutatus	253	404	0.78	3e-68	33.4	1141	XP_026534011.1
pleckstrin homology domain-containing family A member 7 isoform X1 [Crotalus tigris]	Crotalus tigris	254	387	0.88	4e-68	31.32	1289	XP_039200540.1
pleckstrin homology domain-containing family A member 5 isoform X13 [Pantherophis guttatus]	Pantherophis guttatus	253	404	0.78	4e-68	33.26	1138	XP_034298524.1
pleckstrin homology domain-containing family A member 5 isoform X3 [Pantherophis guttatus]	Pantherophis guttatus	253	404	0.78	5e-68	33.26	1176	XP_034298513.1
pleckstrin homology domain-containing family A member 5 isoform X8 [Sceloporus undulatus]	Sceloporus undulatus	253	409	0.88	5e-68	33.6	1160	XP_042322636.1
pleckstrin homology domain-containing family A member 5 isoform X1 [Pantherophis guttatus]	Pantherophis guttatus	253	404	0.78	5e-68	33.26	1177	XP_034298511.1
pleckstrin homology domain-containing family A member 5 isoform X2 [Pantherophis guttatus]	Pantherophis guttatus	253	404	0.78	5e-68	33.26	1176	XP_034298512.1
pleckstrin homology domain-containing family A member 5 isoform X9 [Sceloporus undulatus]	Sceloporus undulatus	253	410	0.9	6e-68	33.6	1142	XP_042322637.1
pleckstrin homology domain-containing family A member 5 isoform X6 [Sceloporus undulatus]	Sceloporus undulatus	253	409	0.88	6e-68	33.6	1187	XP_042322634.1
pleckstrin homology domain-containing family A member 5 isoform X4 [Pantherophis guttatus]	Pantherophis guttatus	253	404	0.78	6e-68	33.26	1150	XP_034298514.1
pleckstrin homology domain-containing family A member 5 isoform X5 [Pantherophis guttatus]	Pantherophis guttatus	252	404	0.79	7e-68	33.26	1132	XP_034298515.1
pleckstrin homology domain-containing family A member 5 [Protobothrops mucrosquamatus]	Protobothrops mucrosquamatus	251	399	0.78	1e-67	33.06	1142	XP_029140590.1
pleckstrin homology domain-containing family A member 5 isoform X1 [Sceloporus undulatus]	Sceloporus undulatus	252	408	0.88	1e-67	33.6	1250	XP_042322629.1
pleckstrin homology domain-containing family A member 5 isoform X3 [Sceloporus undulatus]	Sceloporus undulatus	252	409	0.88	1e-67	33.6	1223	XP_042322631.1
pleckstrin homology domain-containing family A member 5 isoform X8 [Pseudonaja textilis]	Pseudonaja textilis	252	403	0.78	2e-67	33.4	1249	XP_026568936.1
pleckstrin homology domain-containing family A member 5 isoform X14 [Zootoca vivipara]	Zootoca vivipara	244	244	0.45	2e-67	33.4	686	XP_034983524.1
pleckstrin homology domain-containing family A member 5 isoform X11 [Crotalus tigris]	Crotalus tigris	251	399	0.8	2e-67	32.89	1186	XP_039188846.1
pleckstrin homology domain-containing family A member 5 isoform X14 [Lacerta agilis]	Lacerta agilis	250	428	0.79	3e-67	33.2	1149	XP_033017781.1
pleckstrin homology domain-containing family A member 5 isoform X16 [Crotalus tigris]	Crotalus tigris	250	398	0.8	3e-67	32.89	1159	XP_039188852.1
pleckstrin homology domain-containing family A member 5 isoform X15 [Zootoca vivipara]	Zootoca vivipara	241	241	0.45	4e-67	33.6	628	XP_034983526.1
pleckstrin homology domain-containing family A member 5 isoform X9 [Lacerta agilis]	Lacerta agilis	250	428	0.79	4e-67	33.2	1188	XP_033017775.1
pleckstrin homology domain-containing family A member 5 isoform X12 [Lacerta agilis]	Lacerta agilis	250	402	0.88	5e-67	33.4	1167	XP_033017778.1
pleckstrin homology domain-containing family A member 5 isoform X13 [Lacerta agilis]	Lacerta agilis	250	401	0.88	5e-67	33.4	1166	XP_033017780.1
pleckstrin homology domain-containing family A member 5 isoform X7 [Lacerta agilis]	Lacerta agilis	250	401	0.88	5e-67	33.4	1194	XP_033017773.1
pleckstrin homology domain-containing family A member 5 isoform X2 [Crotalus tigris]	Crotalus tigris	250	396	0.8	6e-67	32.89	1249	XP_039188837.1
pleckstrin homology domain-containing family A member 5 isoform X12 [Zootoca vivipara]	Zootoca vivipara	249	399	0.88	6e-67	33.2	1086	XP_034983521.1
pleckstrin homology domain-containing family A member 5 isoform X24 [Crotalus tigris]	Crotalus tigris	250	397	0.8	7e-67	32.89	1222	XP_039188860.1
pleckstrin homology domain-containing family A member 5 isoform X9 [Zootoca vivipara]	Zootoca vivipara	249	400	0.88	7e-67	33.2	1125	XP_034983518.1
pleckstrin homology domain-containing family A member 5 isoform X1 [Lacerta agilis]	Lacerta agilis	249	428	0.79	1e-66	33.4	1257	XP_033017766.1
pleckstrin homology domain-containing family A member 5 isoform X12 [Crotalus tigris]	Crotalus tigris	249	395	0.78	1e-66	32.86	1181	XP_039188847.1
pleckstrin homology domain-containing family A member 5 isoform X2 [Lacerta agilis]	Lacerta agilis	249	428	0.79	1e-66	33.4	1256	XP_033017767.1
pleckstrin homology domain-containing family A member 5 isoform X10 [Crotalus tigris]	Crotalus tigris	249	397	0.78	1e-66	33.06	1187	XP_039188845.1
pleckstrin homology domain-containing family A member 5 isoform X3 [Lacerta agilis]	Lacerta agilis	249	428	0.79	1e-66	33.4	1230	XP_033017769.1
pleckstrin homology domain-containing family A member 5 isoform X15 [Crotalus tigris]	Crotalus tigris	248	396	0.78	1e-66	33.06	1160	XP_039188851.1
pleckstrin homology domain-containing family A member 5 isoform X6 [Lacerta agilis]	Lacerta agilis	248	428	0.81	2e-66	33.4	1212	XP_033017772.1
pleckstrin homology domain-containing family A member 7 [Protobothrops mucrosquamatus]	Protobothrops mucrosquamatus	249	379	0.87	2e-66	30.95	1266	XP_015674750.1
pleckstrin homology domain-containing family A member 5 isoform X1 [Crotalus tigris]	Crotalus tigris	248	394	0.78	3e-66	33.06	1250	XP_039188836.1
pleckstrin homology domain-containing family A member 5 isoform X1 [Zootoca vivipara]	Zootoca vivipara	248	399	0.88	3e-66	33.2	1194	XP_034983509.1
pleckstrin homology domain-containing family A member 5 isoform X2 [Zootoca vivipara]	Zootoca vivipara	248	399	0.88	3e-66	33.2	1193	XP_034983510.1
pleckstrin homology domain-containing family A member 5 isoform X4 [Zootoca vivipara]	Zootoca vivipara	248	400	0.88	3e-66	33.2	1166	XP_034983512.1
pleckstrin homology domain-containing family A member 5 isoform X3 [Zootoca vivipara]	Zootoca vivipara	248	400	0.88	3e-66	33.2	1167	XP_034983511.1
pleckstrin homology domain-containing family A member 5 isoform X4 [Crotalus tigris]	Crotalus tigris	248	395	0.78	3e-66	33.06	1223	XP_039188839.1

## Sheet: Amphibia
Description	Scientific Name	Max Score	Total Score	Query Cover	E value	Per. Ident	Acc. Len	Accession
pleckstrin homology domain-containing family A member 6 isoform X6 [Microcaecilia unicolor]	Microcaecilia unicolor	1238	1238	0.96	0	0.6332	1161	XP_030076892.1
pleckstrin homology domain-containing family A member 6 isoform X9 [Geotrypetes seraphini]	Geotrypetes seraphini	1233	1233	0.96	0	0.618	1124	XP_033773654.1
pleckstrin homology domain-containing family A member 6 isoform X5 [Geotrypetes seraphini]	Geotrypetes seraphini	1222	1222	0.96	0	0.6069	1144	XP_033773650.1
pleckstrin homology domain-containing family A member 6 isoform X3 [Microcaecilia unicolor]	Microcaecilia unicolor	1220	1220	0.96	0	0.6168	1193	XP_030076888.1
pleckstrin homology domain-containing family A member 6 isoform X3 [Geotrypetes seraphini]	Geotrypetes seraphini	1218	1218	0.96	0	0.5944	1169	XP_033773645.1
pleckstrin homology domain-containing family A member 6 isoform X2 [Geotrypetes seraphini]	Geotrypetes seraphini	1214	1214	0.96	0	0.5898	1176	XP_033773644.1
pleckstrin homology domain-containing family A member 6 isoform X2 [Microcaecilia unicolor]	Microcaecilia unicolor	1209	1209	0.96	0	0.6058	1199	XP_030076887.1
pleckstrin homology domain-containing family A member 6 isoform X1 [Microcaecilia unicolor]	Microcaecilia unicolor	1208	1208	0.96	0	0.6058	1213	XP_030076886.1
pleckstrin homology domain-containing family A member 6 isoform X7 [Microcaecilia unicolor]	Microcaecilia unicolor	1206	1206	0.96	0	0.605	1147	XP_030076893.1
pleckstrin homology domain-containing family A member 6 isoform X4 [Microcaecilia unicolor]	Microcaecilia unicolor	1205	1205	0.96	0	0.605	1189	XP_030076889.1
pleckstrin homology domain-containing family A member 6 isoform X4 [Geotrypetes seraphini]	Geotrypetes seraphini	1204	1204	0.96	0	0.5797	1162	XP_033773646.1
pleckstrin homology domain-containing family A member 6 isoform X5 [Microcaecilia unicolor]	Microcaecilia unicolor	1204	1204	0.96	0	0.6057	1175	XP_030076890.1
pleckstrin homology domain-containing family A member 6 isoform X1 [Geotrypetes seraphini]	Geotrypetes seraphini	1203	1203	0.96	0	0.5797	1196	XP_033773643.1
pleckstrin homology domain-containing family A member 6 isoform X7 [Bufo bufo]	Bufo bufo	1194	1194	0.97	0	0.6042	1123	XP_040279936.1
pleckstrin homology domain-containing family A member 6 isoform X4 [Bufo bufo]	Bufo bufo	1183	1183	0.97	0	0.5934	1143	XP_040279930.1
PREDICTED: pleckstrin homology domain-containing family A member 6 isoform X3 [Nanorana parkeri]	Nanorana parkeri	1149	1149	0.96	0	0.5764	1127	XP_018432325.1
pleckstrin homology domain-containing family A member 6 isoform X3 [Rana temporaria]	Rana temporaria	1134	1134	0.99	0	0.5712	1132	XP_040195474.1
pleckstrin homology domain-containing family A member 6 isoform X5 [Bufo bufo]	Bufo bufo	1122	1122	0.97	0	0.5788	1132	XP_040279931.1
pleckstrin homology domain-containing family A member 6 isoform X8 [Xenopus tropicalis]	Xenopus tropicalis	1122	1122	0.96	0	0.5733	1201	XP_031751412.1
pleckstrin homology domain-containing family A member 6 isoform X6 [Xenopus tropicalis]	Xenopus tropicalis	1118	1118	0.96	0	0.5643	1219	XP_031751410.1
PREDICTED: pleckstrin homology domain-containing family A member 6 isoform X5 [Nanorana parkeri]	Nanorana parkeri	1109	1109	0.96	0	0.5688	1107	XP_018432327.1
pleckstrin homology domain-containing family A member 6 isoform X3 [Xenopus tropicalis]	Xenopus tropicalis	1109	1109	0.96	0	0.5596	1227	XP_031751406.1
pleckstrin homology domain-containing family A member 6 isoform X3 [Bufo bufo]	Bufo bufo	1109	1109	0.97	0	0.5655	1158	XP_040279929.1
pleckstrin homology domain-containing family A member 6 isoform X11 [Xenopus tropicalis]	Xenopus tropicalis	1099	1099	0.96	0	0.5762	1178	XP_031751415.1
pleckstrin homology domain-containing family A member 6 isoform X1 [Bufo bufo]	Bufo bufo	1097	1097	0.97	0	0.5557	1178	XP_040279927.1
pleckstrin homology domain-containing family A member 6 isoform X6 [Bufo bufo]	Bufo bufo	1097	1097	0.97	0	0.5557	1129	XP_040279932.1
pleckstrin homology domain-containing family A member 6 isoform X2 [Bufo bufo]	Bufo bufo	1094	1094	0.97	0	0.5557	1177	XP_040279928.1
pleckstrin homology domain-containing family A member 6 isoform X4 [Rana temporaria]	Rana temporaria	1088	1088	0.91	0	0.5912	1106	XP_040195475.1
pleckstrin homology domain-containing family A member 6 isoform X6 [Xenopus laevis]	Xenopus laevis	1083	1083	0.96	0	0.5623	1104	XP_041439768.1
LOW QUALITY PROTEIN: pleckstrin homology domain-containing family A member 6 [Rhinatrema bivittatum]	Rhinatrema bivittatum	1083	1083	0.96	0	0.5623	1116	XP_029429748.1
pleckstrin homology domain-containing family A member 6 isoform X10 [Bufo bufo]	Bufo bufo	1079	1079	0.89	0	0.6079	1001	XP_040279939.1
pleckstrin homology domain-containing family A member 6 isoform X11 [Xenopus laevis]	Xenopus laevis	1078	1078	0.96	0	0.5541	1124	XP_041439771.1
pleckstrin homology domain-containing family A member 6 isoform X4 [Xenopus laevis]	Xenopus laevis	1072	1072	0.96	0	0.555	1124	XP_041439766.1
pleckstrin homology domain-containing family A member 6 isoform X3 [Xenopus laevis]	Xenopus laevis	1071	1071	0.96	0	0.5511	1130	XP_041439765.1
LOW QUALITY PROTEIN: pleckstrin homology domain-containing family A member 6 [Bufo gargarizans]	Bufo gargarizans	1068	1068	0.96	0	0.5558	1204	XP_044144343.1
pleckstrin homology domain-containing family A member 6 isoform X2 [Xenopus laevis]	Xenopus laevis	1065	1065	0.96	0	0.5444	1144	XP_041439764.1
pleckstrin homology domain-containing family A member 6 isoform X1 [Rana temporaria]	Rana temporaria	1062	1062	0.91	0	0.5658	1152	XP_040195472.1
pleckstrin homology domain-containing family A member 6 isoform X2 [Rana temporaria]	Rana temporaria	1061	1061	0.91	0	0.5658	1141	XP_040195473.1
pleckstrin homology domain-containing family A member 6 isoform X1 [Xenopus laevis]	Xenopus laevis	1058	1058	0.96	0	0.5416	1150	XP_018104766.1
pleckstrin homology domain-containing family A member 6 isoform X5 [Xenopus laevis]	Xenopus laevis	1051	1051	0.96	0	0.5404	1111	XP_041439767.1
pleckstrin homology domain-containing family A member 6 isoform X6 [Geotrypetes seraphini]	Geotrypetes seraphini	1048	1048	0.96	0	0.5517	1119	XP_033773651.1
pleckstrin homology domain-containing family A member 6 isoform X7 [Geotrypetes seraphini]	Geotrypetes seraphini	1041	1041	0.96	0	0.5446	1092	XP_033773652.1
PREDICTED: pleckstrin homology domain-containing family A member 6 isoform X4 [Nanorana parkeri]	Nanorana parkeri	1021	1021	0.96	0	0.5378	1125	XP_018432326.1
pleckstrin homology domain-containing family A member 6 isoform X18 [Xenopus tropicalis]	Xenopus tropicalis	1013	1013	0.88	0	0.5716	1044	XP_031751421.1
pleckstrin homology domain-containing family A member 6 isoform X9 [Xenopus tropicalis]	Xenopus tropicalis	1011	1011	0.96	0	0.5385	1199	XP_031751413.1
pleckstrin homology domain-containing family A member 6 [Xenopus tropicalis]	Xenopus tropicalis	1010	1010	0.88	0	0.5706	975	NP_001090715.1
pleckstrin homology domain-containing family A member 6 isoform X19 [Xenopus tropicalis]	Xenopus tropicalis	1004	1004	0.96	0	0.5308	1219	XP_031751422.1
PREDICTED: pleckstrin homology domain-containing family A member 6 isoform X2 [Nanorana parkeri]	Nanorana parkeri	1003	1003	0.96	0	0.5193	1165	XP_018432324.1
PREDICTED: pleckstrin homology domain-containing family A member 6 isoform X1 [Nanorana parkeri]	Nanorana parkeri	997	997	0.96	0	0.5167	1171	XP_018432323.1
pleckstrin homology domain-containing family A member 6 isoform X14 [Xenopus tropicalis]	Xenopus tropicalis	997	997	0.96	0	0.5281	1156	XP_012811222.1
pleckstrin homology domain-containing family A member 6 isoform X4 [Xenopus tropicalis]	Xenopus tropicalis	996	996	0.96	0	0.5281	1225	XP_031751407.1
pleckstrin homology domain-containing family A member 6 isoform X9 [Bufo bufo]	Bufo bufo	995	995	0.88	0	0.566	1036	XP_040279938.1
pleckstrin homology domain-containing family A member 6 isoform X2 [Xenopus tropicalis]	Xenopus tropicalis	993	993	0.96	0	0.5218	1239	XP_031751405.1
pleckstrin homology domain-containing family A member 6 isoform X7 [Xenopus laevis]	Xenopus laevis	991	991	0.91	0	0.5363	1055	XP_041439769.1
pleckstrin homology domain-containing family A member 6 isoform X9 [Microcaecilia unicolor]	Microcaecilia unicolor	988	988	0.82	0	0.6008	980	XP_030076898.1
pleckstrin homology domain-containing family A member 6 isoform X5 [Rana temporaria]	Rana temporaria	988	988	0.87	0	0.555	999	XP_040195476.1
pleckstrin homology domain-containing family A member 6 isoform X12 [Xenopus tropicalis]	Xenopus tropicalis	985	985	0.96	0	0.5191	1176	XP_012811102.1
pleckstrin homology domain-containing family A member 6 isoform X1 [Xenopus tropicalis]	Xenopus tropicalis	985	985	0.96	0	0.5191	1245	XP_031751404.1
pleckstrin homology domain-containing family A member 6 isoform X5 [Xenopus tropicalis]	Xenopus tropicalis	983	983	0.96	0	0.5183	1224	XP_031751409.1
pleckstrin homology domain-containing family A member 6 isoform X10 [Xenopus tropicalis]	Xenopus tropicalis	982	982	0.96	0	0.5196	1198	XP_031751414.1
pleckstrin homology domain-containing family A member 6 isoform X7 [Xenopus tropicalis]	Xenopus tropicalis	981	981	0.96	0	0.5191	1206	XP_031751411.1
pleckstrin homology domain-containing family A member 6 isoform X8 [Geotrypetes seraphini]	Geotrypetes seraphini	981	981	0.79	0	0.5812	995	XP_033773653.1
pleckstrin homology domain-containing family A member 6 isoform X8 [Bufo bufo]	Bufo bufo	966	966	0.88	0	0.5425	1082	XP_040279937.1
pleckstrin homology domain-containing family A member 6 isoform X10 [Xenopus laevis]	Xenopus laevis	962	962	0.88	0	0.5527	969	XP_018104778.1
pleckstrin homology domain-containing family A member 6 isoform X15 [Xenopus tropicalis]	Xenopus tropicalis	946	946	0.91	0	0.524	1125	XP_031751418.1
pleckstrin homology domain-containing family A member 6 isoform X13 [Xenopus tropicalis]	Xenopus tropicalis	919	919	0.91	0	0.5138	1170	XP_031751416.1
pleckstrin homology domain-containing family A member 6 isoform X17 [Xenopus tropicalis]	Xenopus tropicalis	855	855	0.87	0	0.5033	1104	XP_031751420.1
pleckstrin homology domain-containing family A member 6 isoform X9 [Xenopus laevis]	Xenopus laevis	854	854	0.83	0	0.5273	987	XP_041439770.1
pleckstrin homology domain-containing family A member 6 isoform X8 [Xenopus laevis]	Xenopus laevis	774	1057	0.91	0	0.5528	1019	XP_018104775.1
pleckstrin homology domain-containing family A member 6 isoform X16 [Xenopus tropicalis]	Xenopus tropicalis	701	986	0.91	0	0.5187	1114	XP_031751419.1
pleckstrin homology domain-containing family A member 6 isoform X8 [Microcaecilia unicolor]	Microcaecilia unicolor	597	1083	0.91	0	0.5421	1136	XP_030076897.1
PREDICTED: pleckstrin homology domain-containing family A member 5 isoform X6 [Nanorana parkeri]	Nanorana parkeri	358	358	0.78	3e-106	0.3272	995	XP_018417906.1
pleckstrin homology domain-containing family A member 5 isoform X14 [Rana temporaria]	Rana temporaria	355	355	0.81	4e-104	0.3261	1104	XP_040201414.1
pleckstrin homology domain-containing family A member 5 isoform X4 [Microcaecilia unicolor]	Microcaecilia unicolor	356	356	0.85	4e-104	0.3186	1168	XP_030069911.1
pleckstrin homology domain-containing family A member 5 isoform X2 [Microcaecilia unicolor]	Microcaecilia unicolor	356	356	0.85	4e-104	0.3186	1171	XP_030069909.1
pleckstrin homology domain-containing family A member 5 isoform X13 [Rana temporaria]	Rana temporaria	353	353	0.81	2e-103	0.3232	1140	XP_040201413.1
PREDICTED: pleckstrin homology domain-containing family A member 5 isoform X5 [Nanorana parkeri]	Nanorana parkeri	351	351	0.78	5e-103	0.323	1059	XP_018417905.1
pleckstrin homology domain-containing family A member 5 isoform X4 [Geotrypetes seraphini]	Geotrypetes seraphini	352	352	0.87	1e-102	0.3133	1162	XP_033807811.1
pleckstrin homology domain-containing family A member 5 isoform X10 [Rana temporaria]	Rana temporaria	350	350	0.81	8e-102	0.3227	1168	XP_040201409.1
pleckstrin homology domain-containing family A member 5 isoform X1 [Microcaecilia unicolor]	Microcaecilia unicolor	349	349	0.85	2e-101	0.3128	1189	XP_030069908.1
pleckstrin homology domain-containing family A member 5 isoform X3 [Geotrypetes seraphini]	Geotrypetes seraphini	346	346	0.87	3e-101	0.3087	1074	XP_033807810.1
pleckstrin homology domain-containing family A member 5 isoform X16 [Xenopus laevis]	Xenopus laevis	347	347	0.86	7e-101	0.3071	1146	XP_041441681.1
pleckstrin homology domain-containing family A member 5 isoform X4 [Bufo bufo]	Bufo bufo	346	346	0.81	8e-101	0.3179	1108	XP_040291312.1
pleckstrin homology domain-containing family A member 5 isoform X15 [Xenopus tropicalis]	Xenopus tropicalis	346	346	0.86	1e-100	0.3133	1144	XP_031754281.1
pleckstrin homology domain-containing family A member 5 isoform X1 [Geotrypetes seraphini]	Geotrypetes seraphini	345	345	0.87	1e-100	0.3087	1123	XP_033807808.1
pleckstrin homology domain-containing family A member 5 isoform X2 [Geotrypetes seraphini]	Geotrypetes seraphini	345	345	0.87	3e-100	0.3087	1180	XP_033807809.1
pleckstrin homology domain-containing family A member 5 isoform X9 [Rana temporaria]	Rana temporaria	344	344	0.81	8e-100	0.3166	1186	XP_040201408.1
pleckstrin homology domain-containing family A member 5 isoform X15 [Xenopus laevis]	Xenopus laevis	343	343	0.85	9e-100	0.3094	1147	XP_041441680.1
pleckstrin homology domain-containing family A member 5 isoform X3 [Bufo bufo]	Bufo bufo	342	342	0.81	3e-99	0.3102	1132	XP_040291305.1
pleckstrin homology domain-containing family A member 5 isoform X14 [Xenopus laevis]	Xenopus laevis	341	341	0.86	1e-98	0.3026	1164	XP_041441679.1
pleckstrin homology domain-containing family A member 5 isoform X4 [Rana temporaria]	Rana temporaria	341	341	0.81	2e-98	0.3069	1213	XP_040201402.1
pleckstrin homology domain-containing family A member 5 isoform X13 [Xenopus tropicalis]	Xenopus tropicalis	340	340	0.86	2e-98	0.311	1151	XP_031754279.1
pleckstrin homology domain-containing family A member 5 isoform X10 [Xenopus laevis]	Xenopus laevis	340	340	0.86	3e-98	0.3029	1173	XP_041441675.1
pleckstrin homology domain-containing family A member 5 isoform X11 [Xenopus tropicalis]	Xenopus tropicalis	339	339	0.86	5e-98	0.3059	1171	XP_031754277.1
pleckstrin homology domain-containing family A member 5 isoform X12 [Xenopus laevis]	Xenopus laevis	338	338	0.85	6e-98	0.3124	1147	XP_041443762.1
pleckstrin homology domain-containing family A member 5 isoform X17 [Xenopus tropicalis]	Xenopus tropicalis	337	337	0.86	1e-97	0.3054	1093	XP_031754283.1
pleckstrin homology domain-containing family A member 5 isoform X13 [Xenopus laevis]	Xenopus laevis	338	338	0.86	2e-97	0.3033	1165	XP_041441678.1
pleckstrin homology domain-containing family A member 5 isoform X9 [Xenopus laevis]	Xenopus laevis	337	337	0.86	3e-97	0.3036	1174	XP_041441674.1
pleckstrin homology domain-containing family A member 5 isoform X13 [Xenopus laevis]	Xenopus laevis	335	335	0.85	6e-97	0.3108	1086	XP_041443763.1
pleckstrin homology domain-containing family A member 5 isoform X11 [Xenopus laevis]	Xenopus laevis	335	335	0.85	7e-97	0.3131	1148	XP_041443761.1

## Sheet: Dipnomorpha
Description	Scientific Name	Max Score	Total Score	Query Cover	E value	Per. Ident	Acc. Len	Accession
pleckstrin homology domain-containing family A member 6 isoform X14 [Protopterus annectens]	Protopterus annectens	1255	1255	0.96	0	0.6259	1031	XP_043932918.1
pleckstrin homology domain-containing family A member 6 isoform X13 [Protopterus annectens]	Protopterus annectens	1243	1243	0.96	0	0.6137	1051	XP_043932917.1
pleckstrin homology domain-containing family A member 6 isoform X12 [Protopterus annectens]	Protopterus annectens	1217	1217	0.96	0	0.5863	1101	XP_043932916.1
pleckstrin homology domain-containing family A member 6 isoform X11 [Protopterus annectens]	Protopterus annectens	1206	1206	0.96	0	0.5773	1119	XP_043932915.1
pleckstrin homology domain-containing family A member 6 isoform X9 [Protopterus annectens]	Protopterus annectens	1203	1203	0.96	0	0.5726	1128	XP_043932913.1
pleckstrin homology domain-containing family A member 6 isoform X8 [Protopterus annectens]	Protopterus annectens	1200	1200	0.96	0	0.5716	1130	XP_043932912.1
pleckstrin homology domain-containing family A member 6 isoform X6 [Protopterus annectens]	Protopterus annectens	1197	1197	0.96	0	0.5634	1146	XP_043932910.1
pleckstrin homology domain-containing family A member 6 isoform X5 [Protopterus annectens]	Protopterus annectens	1194	1194	0.96	0	0.5624	1148	XP_043932909.1
pleckstrin homology domain-containing family A member 6 isoform X2 [Protopterus annectens]	Protopterus annectens	1189	1189	0.96	0	0.5589	1157	XP_043932905.1
pleckstrin homology domain-containing family A member 6 isoform X10 [Protopterus annectens]	Protopterus annectens	1139	1139	0.96	0	0.5514	1125	XP_043932914.1
pleckstrin homology domain-containing family A member 6 isoform X3 [Protopterus annectens]	Protopterus annectens	1133	1133	0.96	0	0.5409	1155	XP_043932906.1
pleckstrin homology domain-containing family A member 6 isoform X4 [Protopterus annectens]	Protopterus annectens	1124	1124	0.96	0	0.531	1155	XP_043932907.1
pleckstrin homology domain-containing family A member 6 isoform X7 [Protopterus annectens]	Protopterus annectens	1121	1121	0.96	0	0.5315	1146	XP_043932911.1
pleckstrin homology domain-containing family A member 6 isoform X1 [Protopterus annectens]	Protopterus annectens	1120	1120	0.96	0	0.5315	1175	XP_043932899.1
FERM, ARHGEF and pleckstrin domain-containing protein 2-like [Protopterus annectens]	Protopterus annectens	67	67	0.09	3e-11	0.3368	661	XP_043926726.1
FYVE, RhoGEF and PH domain-containing protein 5 isoform X1 [Protopterus annectens]	Protopterus annectens	66.2	66.2	0.08	1e-10	0.3298	1840	XP_043934546.1
FYVE, RhoGEF and PH domain-containing protein 5 isoform X2 [Protopterus annectens]	Protopterus annectens	65.9	65.9	0.08	1e-10	0.3298	1794	XP_043934547.1
arf-GAP with coiled-coil, ANK repeat and PH domain-containing protein 3 isoform X3 [Protopterus annectens]	Protopterus annectens	63.5	63.5	0.12	5e-10	0.3178	835	XP_043919136.1
arf-GAP with coiled-coil, ANK repeat and PH domain-containing protein 3 isoform X1 [Protopterus annectens]	Protopterus annectens	63.5	63.5	0.12	5e-10	0.3178	854	XP_043919133.1
arf-GAP with coiled-coil, ANK repeat and PH domain-containing protein 3 isoform X4 [Protopterus annectens]	Protopterus annectens	63.5	63.5	0.12	5e-10	0.3178	832	XP_043919137.1
arf-GAP with coiled-coil, ANK repeat and PH domain-containing protein 3 isoform X2 [Protopterus annectens]	Protopterus annectens	63.5	63.5	0.12	5e-10	0.3178	854	XP_043919135.1
FERM, ARHGEF and pleckstrin domain-containing protein 1 isoform X1 [Protopterus annectens]	Protopterus annectens	61.2	61.2	0.07	2e-09	0.3333	1032	XP_043927242.1
FERM, ARHGEF and pleckstrin domain-containing protein 1 isoform X2 [Protopterus annectens]	Protopterus annectens	61.2	61.2	0.07	2e-09	0.3333	941	XP_043927243.1
cytohesin-1 isoform X2 [Protopterus annectens]	Protopterus annectens	55.1	55.1	0.09	1e-07	0.2743	400	XP_043913735.1
cytohesin-1 isoform X4 [Protopterus annectens]	Protopterus annectens	54.3	54.3	0.09	2e-07	0.2743	339	XP_043913753.1
cytohesin-1 isoform X3 [Protopterus annectens]	Protopterus annectens	54.3	54.3	0.09	2e-07	0.2743	396	XP_043913744.1
arf-GAP with coiled-coil, ANK repeat and PH domain-containing protein 2-like [Protopterus annectens]	Protopterus annectens	54.3	54.3	0.09	3e-07	0.2929	609	XP_043917950.1
pleckstrin homology domain-containing family A member 2 [Protopterus annectens]	Protopterus annectens	53.5	53.5	0.12	4e-07	0.3008	427	XP_043940267.1
cytohesin-3 [Protopterus annectens]	Protopterus annectens	52.4	52.4	0.08	8e-07	0.2909	389	XP_043945602.1
oxysterol-binding protein 1 [Protopterus annectens]	Protopterus annectens	52.8	52.8	0.12	9e-07	0.3116	768	XP_043939993.1
cytohesin-2 [Protopterus annectens]	Protopterus annectens	52	52	0.09	1e-06	0.2759	400	XP_043935644.1
arf-GAP with coiled-coil, ANK repeat and PH domain-containing protein 1 [Protopterus annectens]	Protopterus annectens	51.6	51.6	0.11	2e-06	0.2417	777	XP_043932967.1
cytohesin-1 isoform X1 [Protopterus annectens]	Protopterus annectens	50.8	50.8	0.09	3e-06	0.2743	433	XP_043913729.1
rho GTPase-activating protein 23 isoform X1 [Protopterus annectens]	Protopterus annectens	50.8	50.8	0.09	4e-06	0.2719	1623	XP_043911298.1
rho GTPase-activating protein 23 isoform X2 [Protopterus annectens]	Protopterus annectens	50.8	50.8	0.09	5e-06	0.2719	1806	XP_043911300.1
rho GTPase-activating protein 22-like [Protopterus annectens]	Protopterus annectens	46.2	46.2	0.07	1e-05	0.3855	139	XP_043911580.1
dynamin-3 isoform X2 [Protopterus annectens]	Protopterus annectens	45.1	45.1	0.09	0.0002	0.2845	838	XP_043941154.1
dynamin-3 isoform X1 [Protopterus annectens]	Protopterus annectens	44.7	44.7	0.09	0.0003	0.2845	850	XP_043941153.1
TRIO and F-actin-binding protein isoform X2 [Protopterus annectens]	Protopterus annectens	45.1	45.1	0.09	0.0003	0.3056	1393	XP_043924580.1
TRIO and F-actin-binding protein isoform X1 [Protopterus annectens]	Protopterus annectens	44.7	44.7	0.09	0.0003	0.3056	1406	XP_043924571.1
dynamin-3 isoform X3 [Protopterus annectens]	Protopterus annectens	44.3	44.3	0.09	0.0004	0.2845	772	XP_043941155.1
dual adapter for phosphotyrosine and 3-phosphotyrosine and 3-phosphoinositide [Protopterus annectens]	Protopterus annectens	42.4	42.4	0.09	0.0009	0.33	257	XP_043917141.1
diacylglycerol kinase eta [Protopterus annectens]	Protopterus annectens	42.7	42.7	0.08	0.001	0.3441	1280	XP_043927637.1
arf-GAP with Rho-GAP domain, ANK repeat and PH domain-containing protein 2 [Protopterus annectens]	Protopterus annectens	42.4	42.4	0.1	0.002	0.2897	1678	XP_043918024.1
pleckstrin homology-like domain family B member 2 [Protopterus annectens]	Protopterus annectens	41.2	41.2	0.09	0.004	0.3019	1276	XP_043928380.1
rho GTPase-activating protein 21 isoform X3 [Protopterus annectens]	Protopterus annectens	40.8	40.8	0.09	0.005	0.25	1988	XP_043945773.1
rho GTPase-activating protein 21 isoform X2 [Protopterus annectens]	Protopterus annectens	40.4	40.4	0.09	0.006	0.25	1990	XP_043945772.1
rho GTPase-activating protein 21 isoform X1 [Protopterus annectens]	Protopterus annectens	40.4	40.4	0.09	0.006	0.25	1991	XP_043945771.1
rho GTPase-activating protein 21 isoform X4 [Protopterus annectens]	Protopterus annectens	40.4	40.4	0.09	0.007	0.25	1982	XP_043945774.1
arf-GAP with Rho-GAP domain, ANK repeat and PH domain-containing protein 1 isoform X1 [Protopterus annectens]	Protopterus annectens	40	40	0.09	0.009	0.3093	1575	XP_043928963.1
arf-GAP with Rho-GAP domain, ANK repeat and PH domain-containing protein 1 isoform X3 [Protopterus annectens]	Protopterus annectens	40	40	0.09	0.01	0.3093	1539	XP_043928965.1
arf-GAP with Rho-GAP domain, ANK repeat and PH domain-containing protein 1 isoform X2 [Protopterus annectens]	Protopterus annectens	40	40	0.09	0.01	0.3093	1563	XP_043928964.1
ras GTPase-activating protein 1 [Protopterus annectens]	Protopterus annectens	39.7	39.7	0.1	0.011	0.2742	996	XP_043920084.1
arf-GAP with Rho-GAP domain, ANK repeat and PH domain-containing protein 1 isoform X4 [Protopterus annectens]	Protopterus annectens	38.5	38.5	0.09	0.022	0.3093	1299	XP_043928966.1
pleckstrin homology-like domain family B member 1 isoform X6 [Protopterus annectens]	Protopterus annectens	38.5	38.5	0.08	0.024	0.2788	1660	XP_043936860.1
pleckstrin homology-like domain family B member 1 isoform X7 [Protopterus annectens]	Protopterus annectens	38.5	38.5	0.08	0.026	0.2788	1719	XP_043936861.1
arf-GAP with Rho-GAP domain, ANK repeat and PH domain-containing protein 1 isoform X5 [Protopterus annectens]	Protopterus annectens	38.1	38.1	0.09	0.032	0.3093	1212	XP_043928967.1

## Sheet: Coelacanths
Description	Scientific Name	Max Score	Total Score	Query Cover	E value	Per. Ident	Acc. Len	Accession
PREDICTED: pleckstrin homology domain-containing family A member 6 isoform X2 [Latimeria chalumnae]	Latimeria chalumnae	1236	1236	1	0	0.6005	1071	XP_014340109.1
PREDICTED: pleckstrin homology domain-containing family A member 6 isoform X1 [Latimeria chalumnae]	Latimeria chalumnae	1226	1226	1	0	0.5898	1091	XP_005989283.1
PREDICTED: pleckstrin homology domain-containing family A member 5 isoform X17 [Latimeria chalumnae]	Latimeria chalumnae	494	494	0.98	1e-156	0.354	1150	XP_006002298.1
PREDICTED: pleckstrin homology domain-containing family A member 5 isoform X11 [Latimeria chalumnae]	Latimeria chalumnae	493	493	0.98	2e-156	0.3533	1152	XP_014347644.1
PREDICTED: pleckstrin homology domain-containing family A member 5 isoform X9 [Latimeria chalumnae]	Latimeria chalumnae	495	495	0.98	3e-156	0.354	1219	XP_006002293.1
PREDICTED: pleckstrin homology domain-containing family A member 5 isoform X8 [Latimeria chalumnae]	Latimeria chalumnae	494	494	0.98	6e-156	0.3533	1221	XP_014347642.1
PREDICTED: pleckstrin homology domain-containing family A member 5 isoform X10 [Latimeria chalumnae]	Latimeria chalumnae	266	516	0.95	9e-74	0.3633	1179	XP_014347643.1
PREDICTED: pleckstrin homology domain-containing family A member 5 isoform X7 [Latimeria chalumnae]	Latimeria chalumnae	266	515	0.95	1e-73	0.3633	1222	XP_014347641.1
PREDICTED: pleckstrin homology domain-containing family A member 5 isoform X5 [Latimeria chalumnae]	Latimeria chalumnae	265	516	0.96	3e-73	0.3631	1238	XP_014347638.1
PREDICTED: pleckstrin homology domain-containing family A member 5 isoform X16 [Latimeria chalumnae]	Latimeria chalumnae	265	515	0.94	3e-73	0.3631	1208	XP_006002297.1
PREDICTED: pleckstrin homology domain-containing family A member 5 isoform X6 [Latimeria chalumnae]	Latimeria chalumnae	265	514	0.95	4e-73	0.3631	1237	XP_014347639.1
PREDICTED: pleckstrin homology domain-containing family A member 5 isoform X2 [Latimeria chalumnae]	Latimeria chalumnae	265	516	0.95	4e-73	0.3631	1304	XP_014347636.1
PREDICTED: pleckstrin homology domain-containing family A member 5 isoform X4 [Latimeria chalumnae]	Latimeria chalumnae	265	515	0.94	5e-73	0.3631	1277	XP_006002292.1
PREDICTED: pleckstrin homology domain-containing family A member 5 isoform X1 [Latimeria chalumnae]	Latimeria chalumnae	265	515	0.95	5e-73	0.3631	1306	XP_006002290.1
PREDICTED: pleckstrin homology domain-containing family A member 5 isoform X3 [Latimeria chalumnae]	Latimeria chalumnae	265	514	0.94	5e-73	0.3631	1279	XP_014347637.1
PREDICTED: pleckstrin homology domain-containing family A member 5 isoform X12 [Latimeria chalumnae]	Latimeria chalumnae	248	371	0.82	3e-68	0.3615	1045	XP_014347645.1
PREDICTED: pleckstrin homology domain-containing family A member 7 [Latimeria chalumnae]	Latimeria chalumnae	203	454	0.75	3e-53	0.3218	1211	XP_014340759.1
PREDICTED: pleckstrin homology domain-containing family A member 7-like isoform X2 [Latimeria chalumnae]	Latimeria chalumnae	158	315	0.56	7e-39	0.5079	1587	XP_014354109.1
PREDICTED: pleckstrin homology domain-containing family A member 7-like isoform X1 [Latimeria chalumnae]	Latimeria chalumnae	158	318	0.56	7e-39	0.5079	1588	XP_014354108.1
PREDICTED: connector enhancer of kinase suppressor of ras 2-like [Latimeria chalumnae]	Latimeria chalumnae	72	72	0.1	2e-12	0.3303	1040	XP_014346754.1
PREDICTED: interactor protein for cytohesin exchange factors 1 isoform X1 [Latimeria chalumnae]	Latimeria chalumnae	70.5	70.5	0.11	3e-12	0.336	428	XP_006000368.1
PREDICTED: interactor protein for cytohesin exchange factors 1 isoform X2 [Latimeria chalumnae]	Latimeria chalumnae	68.2	68.2	0.09	1e-11	0.3495	403	XP_014346458.1
PREDICTED: sesquipedalian-1-like [Latimeria chalumnae]	Latimeria chalumnae	62.4	62.4	0.15	4e-10	0.2679	283	XP_006009082.1
PREDICTED: rho GTPase-activating protein 24 isoform X1 [Latimeria chalumnae]	Latimeria chalumnae	60.8	60.8	0.08	4e-09	0.3627	748	XP_006000399.1
PREDICTED: FYVE, RhoGEF and PH domain-containing protein 5 [Latimeria chalumnae]	Latimeria chalumnae	60.1	60.1	0.12	1e-08	0.2886	1754	XP_014345023.1
PREDICTED: arf-GAP with coiled-coil, ANK repeat and PH domain-containing protein 2-like [Latimeria chalumnae]	Latimeria chalumnae	59.3	59.3	0.09	1e-08	0.3265	529	XP_014352622.1
PREDICTED: pleckstrin homology domain-containing family H member 1 [Latimeria chalumnae]	Latimeria chalumnae	58.9	58.9	0.14	2e-08	0.2807	1486	XP_014347011.1
PREDICTED: FERM, RhoGEF and pleckstrin domain-containing protein 1 [Latimeria chalumnae]	Latimeria chalumnae	58.5	58.5	0.07	2e-08	0.3506	1031	XP_005992351.1
PREDICTED: connector enhancer of kinase suppressor of ras 1 [Latimeria chalumnae]	Latimeria chalumnae	58.2	58.2	0.08	3e-08	0.2828	739	XP_005994001.1
PREDICTED: arf-GAP with dual PH domain-containing protein 1-like [Latimeria chalumnae]	Latimeria chalumnae	55.8	55.8	0.14	9e-08	0.2805	375	XP_006007383.1
PREDICTED: myosin phosphatase Rho-interacting protein [Latimeria chalumnae]	Latimeria chalumnae	56.2	56.2	0.13	1e-07	0.2945	1052	XP_014350055.1
PREDICTED: arf-GAP with coiled-coil, ANK repeat and PH domain-containing protein 2 [Latimeria chalumnae]	Latimeria chalumnae	54.7	54.7	0.12	4e-07	0.2388	593	XP_014340186.1
PREDICTED: FYVE, RhoGEF and PH domain-containing protein 1 [Latimeria chalumnae]	Latimeria chalumnae	54.7	54.7	0.08	4e-07	0.3146	942	XP_006005470.1
PREDICTED: pleckstrin homology domain-containing family H member 2 isoform X2 [Latimeria chalumnae]	Latimeria chalumnae	53.5	53.5	0.11	1e-06	0.3094	1324	XP_014345312.1
PREDICTED: pleckstrin homology domain-containing family H member 2 isoform X1 [Latimeria chalumnae]	Latimeria chalumnae	53.1	53.1	0.11	1e-06	0.3094	1506	XP_005998342.1
PREDICTED: rho GTPase-activating protein 25 [Latimeria chalumnae]	Latimeria chalumnae	52	52	0.08	2e-06	0.35	680	XP_006009714.1
PREDICTED: sesquipedalian-1 [Latimeria chalumnae]	Latimeria chalumnae	50.4	50.4	0.1	3e-06	0.2609	282	XP_005996465.1
PREDICTED: unconventional myosin-X-like [Latimeria chalumnae]	Latimeria chalumnae	51.6	51.6	0.1	4e-06	0.2844	2039	XP_014341456.1
PREDICTED: cytohesin-1 [Latimeria chalumnae]	Latimeria chalumnae	50.4	50.4	0.09	6e-06	0.2743	396	XP_014340005.1
PREDICTED: cytohesin-3-like [Latimeria chalumnae]	Latimeria chalumnae	49.3	49.3	0.08	1e-05	0.3148	376	XP_014350586.1
PREDICTED: oxysterol-binding protein 1 isoform X2 [Latimeria chalumnae]	Latimeria chalumnae	50.1	50.1	0.14	1e-05	0.2938	856	XP_014340658.1
PREDICTED: myosin phosphatase Rho-interacting protein-like [Latimeria chalumnae]	Latimeria chalumnae	48.9	48.9	0.05	2e-05	0.4127	419	XP_006012646.2
PREDICTED: PH and SEC7 domain-containing protein 3-like [Latimeria chalumnae]	Latimeria chalumnae	48.1	48.1	0.1	3e-05	0.2623	387	XP_006011784.1
PREDICTED: cytohesin-2 [Latimeria chalumnae]	Latimeria chalumnae	47.4	47.4	0.05	3e-05	0.3607	274	XP_014346663.1
PREDICTED: cytohesin-3 [Latimeria chalumnae]	Latimeria chalumnae	47.8	47.8	0.05	3e-05	0.3704	394	XP_005998432.1
PREDICTED: unconventional myosin-X [Latimeria chalumnae]	Latimeria chalumnae	48.5	48.5	0.11	3e-05	0.2893	1660	XP_014342427.1
PREDICTED: differentially expressed in FDCP 6 homolog [Latimeria chalumnae]	Latimeria chalumnae	46.6	46.6	0.09	0.0001	0.3398	608	XP_005988477.1
PREDICTED: oxysterol-binding protein 1 isoform X1 [Latimeria chalumnae]	Latimeria chalumnae	46.6	46.6	0.1	0.0001	0.3186	874	XP_005990311.1
PREDICTED: src kinase-associated phosphoprotein 2 isoform X2 [Latimeria chalumnae]	Latimeria chalumnae	45.4	45.4	0.09	0.0001	0.2804	282	XP_014342192.1
PREDICTED: rho GTPase-activating protein 22 isoform X2 [Latimeria chalumnae]	Latimeria chalumnae	45.4	45.4	0.07	0.0002	0.2889	652	XP_005988327.2
PREDICTED: dual adapter for phosphotyrosine and 3-phosphotyrosine and 3-phosphoinositide isoform X1 [Latimeria chalumnae]	Latimeria chalumnae	44.3	44.3	0.11	0.0003	0.28	291	XP_014353180.1
PREDICTED: dual adapter for phosphotyrosine and 3-phosphotyrosine and 3-phosphoinositide isoform X2 [Latimeria chalumnae]	Latimeria chalumnae	42.7	42.7	0.11	0.0007	0.28	249	XP_006011026.1
PREDICTED: src kinase-associated phosphoprotein 2 isoform X1 [Latimeria chalumnae]	Latimeria chalumnae	42.4	42.4	0.08	0.001	0.2653	344	XP_005993140.1
PREDICTED: rho GTPase-activating protein 21 isoform X2 [Latimeria chalumnae]	Latimeria chalumnae	43.1	43.1	0.09	0.001	0.2547	1977	XP_014350961.1
PREDICTED: dynamin-3 [Latimeria chalumnae]	Latimeria chalumnae	43.1	43.1	0.1	0.001	0.2966	834	XP_014345428.1
PREDICTED: rho GTPase-activating protein 21 isoform X4 [Latimeria chalumnae]	Latimeria chalumnae	43.1	43.1	0.09	0.002	0.2547	2001	XP_006007593.2
PREDICTED: rho GTPase-activating protein 21 isoform X1 [Latimeria chalumnae]	Latimeria chalumnae	43.1	43.1	0.09	0.002	0.2547	1991	XP_014350958.1
PREDICTED: rho GTPase-activating protein 21 isoform X3 [Latimeria chalumnae]	Latimeria chalumnae	43.1	43.1	0.09	0.002	0.2547	1938	XP_014350962.1
PREDICTED: differentially expressed in FDCP 6 homolog [Latimeria chalumnae]	Latimeria chalumnae	42.7	42.7	0.09	0.002	0.2885	635	XP_006002855.1
PREDICTED: TRIO and F-actin-binding protein [Latimeria chalumnae]	Latimeria chalumnae	42	42	0.07	0.002	0.3218	572	XP_006014118.2
PREDICTED: arf-GAP with Rho-GAP domain, ANK repeat and PH domain-containing protein 3 isoform X1 [Latimeria chalumnae]	Latimeria chalumnae	42.4	42.4	0.09	0.003	0.307	1827	XP_005995407.1
PREDICTED: arf-GAP with Rho-GAP domain, ANK repeat and PH domain-containing protein 3 isoform X2 [Latimeria chalumnae]	Latimeria chalumnae	42	42	0.09	0.003	0.307	1814	XP_005995408.1
PREDICTED: arf-GAP with dual PH domain-containing protein 1 isoform X1 [Latimeria chalumnae]	Latimeria chalumnae	40.4	40.4	0.13	0.004	0.2416	262	XP_014344437.1
PREDICTED: pleckstrin homology-like domain family B member 2 [Latimeria chalumnae]	Latimeria chalumnae	41.2	41.2	0.09	0.005	0.2925	835	XP_014347197.1
PREDICTED: diacylglycerol kinase eta [Latimeria chalumnae]	Latimeria chalumnae	41.2	41.2	0.08	0.005	0.337	873	XP_014349140.1
PREDICTED: arf-GAP with dual PH domain-containing protein 1 isoform X3 [Latimeria chalumnae]	Latimeria chalumnae	40	40	0.13	0.008	0.2416	302	XP_014344439.1
PREDICTED: arf-GAP with dual PH domain-containing protein 1 isoform X2 [Latimeria chalumnae]	Latimeria chalumnae	39.3	39.3	0.15	0.009	0.2317	253	XP_014344438.1
PREDICTED: pleckstrin homology-like domain family B member 1 isoform X6 [Latimeria chalumnae]	Latimeria chalumnae	40.4	40.4	0.08	0.01	0.2788	1410	XP_014350590.1
PREDICTED: dynamin-1 isoform X3 [Latimeria chalumnae]	Latimeria chalumnae	40	40	0.09	0.012	0.2743	864	XP_005992177.1
PREDICTED: dynamin-1 isoform X6 [Latimeria chalumnae]	Latimeria chalumnae	40	40	0.09	0.013	0.2743	843	XP_014341675.1
PREDICTED: arf-GAP with Rho-GAP domain, ANK repeat and PH domain-containing protein 2 isoform X1 [Latimeria chalumnae]	Latimeria chalumnae	39.3	39.3	0.09	0.021	0.2885	1692	XP_014348470.1
PREDICTED: arf-GAP with Rho-GAP domain, ANK repeat and PH domain-containing protein 2 isoform X2 [Latimeria chalumnae]	Latimeria chalumnae	39.3	39.3	0.09	0.021	0.2885	1691	XP_006003528.1
PREDICTED: dynamin-1 isoform X4 [Latimeria chalumnae]	Latimeria chalumnae	38.9	38.9	0.08	0.027	0.2755	864	XP_014341674.1
PREDICTED: dynamin-1 isoform X1 [Latimeria chalumnae]	Latimeria chalumnae	38.9	38.9	0.08	0.027	0.2755	868	XP_005992175.1
PREDICTED: switch-associated protein 70 [Latimeria chalumnae]	Latimeria chalumnae	38.5	38.5	0.11	0.028	0.2937	586	XP_005989749.1
PREDICTED: dynamin-1 isoform X2 [Latimeria chalumnae]	Latimeria chalumnae	38.9	38.9	0.08	0.028	0.2755	867	XP_005992176.1
PREDICTED: dynamin-1 isoform X5 [Latimeria chalumnae]	Latimeria chalumnae	38.5	38.5	0.08	0.032	0.2755	851	XP_005992181.1
PREDICTED: pleckstrin homology-like domain family B member 1 isoform X5 [Latimeria chalumnae]	Latimeria chalumnae	38.5	38.5	0.03	0.04	0.3953	1442	XP_005988178.1
PREDICTED: pleckstrin homology-like domain family B member 1 isoform X3 [Latimeria chalumnae]	Latimeria chalumnae	38.5	38.5	0.03	0.041	0.3953	1521	XP_014350579.1
PREDICTED: pleckstrin homology-like domain family B member 1 isoform X2 [Latimeria chalumnae]	Latimeria chalumnae	38.5	38.5	0.03	0.041	0.3953	1530	XP_014350575.1
PREDICTED: pleckstrin homology-like domain family B member 1 isoform X4 [Latimeria chalumnae]	Latimeria chalumnae	38.5	38.5	0.03	0.042	0.3953	1476	XP_005988177.1
PREDICTED: ras GTPase-activating protein 1 [Latimeria chalumnae]	Latimeria chalumnae	38.1	38.1	0.08	0.048	0.2788	1035	XP_014350791.1

## Sheet: Actinopterygii
Description	Scientific Name	Max Score	Total Score	Query Cover	E value	Per. Ident	Acc. Len	Accession
pleckstrin homology domain-containing family A member 6-like isoform X3 [Polyodon spathula]	Polyodon spathula	985	985	0.99	0	0.5239	1099	XP_041084174.1
pleckstrin homology domain-containing family A member 6-like isoform X2 [Acipenser ruthenus]	Acipenser ruthenus	979	979	0.99	0	0.5369	1084	XP_034772475.1
pleckstrin homology domain-containing family A member 6-like isoform X1 [Acipenser ruthenus]	Acipenser ruthenus	972	972	0.99	0	0.5228	1102	XP_033903397.2
pleckstrin homology domain-containing family A member 6-like isoform X4 [Acipenser ruthenus]	Acipenser ruthenus	971	971	0.99	0	0.5228	1053	XP_034772477.1
pleckstrin homology domain-containing family A member 6-like isoform X3 [Acipenser ruthenus]	Acipenser ruthenus	967	967	0.96	0	0.5231	1084	XP_034772476.1
pleckstrin homology domain-containing family A member 6-like isoform X2 [Acipenser ruthenus]	Acipenser ruthenus	966	966	0.99	0	0.5248	1170	XP_034772467.1
pleckstrin homology domain-containing family A member 6-like isoform X1 [Acipenser ruthenus]	Acipenser ruthenus	960	960	0.99	0	0.5283	1174	XP_034772466.1
pleckstrin homology domain-containing family A member 6-like isoform X3 [Acipenser ruthenus]	Acipenser ruthenus	954	954	0.99	0	0.511	1118	XP_034772468.1
pleckstrin homology domain-containing family A member 6 isoform X3 [Chanos chanos]	Chanos chanos	952	952	1	0	0.5093	1115	XP_030632424.1
pleckstrin homology domain-containing family A member 6 isoform X2 [Chanos chanos]	Chanos chanos	948	948	1	0	0.5035	1132	XP_030632423.1
pleckstrin homology domain-containing family A member 6 isoform X1 [Chanos chanos]	Chanos chanos	946	946	1	0	0.5013	1133	XP_030632422.1
pleckstrin homology domain-containing family A member 6-like isoform X2 [Polyodon spathula]	Polyodon spathula	917	917	0.99	0	0.5009	1233	XP_041091825.1
pleckstrin homology domain-containing family A member 6 isoform X8 [Denticeps clupeoides]	Denticeps clupeoides	911	911	1	0	0.4944	1151	XP_028853533.1
pleckstrin homology domain-containing family A member 6 isoform X7 [Colossoma macropomum]	Colossoma macropomum	907	907	1	0	0.4996	1098	XP_036414865.1
pleckstrin homology domain-containing family A member 6 isoform X6 [Perca flavescens]	Perca flavescens	905	905	0.98	0	0.505	1022	XP_028432506.1
pleckstrin homology domain-containing family A member 6 [Salvelinus alpinus]	Salvelinus alpinus	904	904	0.96	0	0.4973	1158	XP_023842853.1
pleckstrin homology domain-containing family A member 6 isoform X5 [Colossoma macropomum]	Colossoma macropomum	901	901	1	0	0.4918	1116	XP_036414862.1
pleckstrin homology domain-containing family A member 6 isoform X10 [Oncorhynchus kisutch]	Oncorhynchus kisutch	900	900	1	0	0.4864	1159	XP_031681281.1
pleckstrin homology domain-containing family A member 6-like isoform X6 [Oncorhynchus nerka]	Oncorhynchus nerka	897	897	1	0	0.4819	1177	XP_029538681.1
pleckstrin homology domain-containing family A member 6 isoform X7 [Monopterus albus]	Monopterus albus	895	895	0.96	0	0.5084	1062	XP_020473552.1
pleckstrin homology domain-containing family A member 6 isoform X4 [Perca flavescens]	Perca flavescens	893	893	0.98	0	0.4951	1044	XP_028432504.1
pleckstrin homology domain-containing family A member 6 isoform X6 [Thunnus albacares]	Thunnus albacares	892	892	0.98	0	0.4838	1093	XP_044205338.1
pleckstrin homology domain-containing family A member 6 isoform X9 [Clupea harengus]	Clupea harengus	890	890	0.99	0	0.4803	1205	XP_031424007.1
pleckstrin homology domain-containing family A member 6 isoform X3 [Perca flavescens]	Perca flavescens	889	889	0.98	0	0.4866	1051	XP_028432503.1
pleckstrin homology domain-containing family A member 6 isoform X16 [Perca fluviatilis]	Perca fluviatilis	889	889	0.98	0	0.4947	1122	XP_039652281.1
pleckstrin homology domain-containing family A member 6 isoform X4 [Anguilla anguilla]	Anguilla anguilla	889	889	0.97	0	0.4841	1241	XP_035243485.1
PREDICTED: pleckstrin homology domain-containing family A member 6 isoform X7 [Sinocyclocheilus grahami]	Sinocyclocheilus grahami	889	889	0.97	0	0.4826	1157	XP_016096226.1
pleckstrin homology domain-containing family A member 6 isoform X3 [Salvelinus namaycush]	Salvelinus namaycush	888	888	0.93	0	0.5009	1141	XP_038869001.1
PREDICTED: pleckstrin homology domain-containing family A member 6 isoform X6 [Ictalurus punctatus]	Ictalurus punctatus	888	888	1	0	0.4933	1089	XP_017305796.1
pleckstrin homology domain-containing family A member 6 isoform X4 [Toxotes jaculatrix]	Toxotes jaculatrix	888	888	0.98	0	0.4821	1096	XP_040890738.1
pleckstrin homology domain-containing family A member 6 isoform X14 [Siniperca chuatsi]	Siniperca chuatsi	887	887	0.98	0	0.492	1194	XP_044075407.1
pleckstrin homology domain-containing family A member 6 isoform X10 [Solea senegalensis]	Solea senegalensis	885	885	0.98	0	0.4968	1075	XP_043879510.1
pleckstrin homology domain-containing family A member 6-like isoform X3 [Oncorhynchus nerka]	Oncorhynchus nerka	885	885	1	0	0.4741	1211	XP_029538676.1
pleckstrin homology domain-containing family A member 6 isoform X3 [Anabas testudineus]	Anabas testudineus	884	884	0.98	0	0.4857	1062	XP_026200432.1
pleckstrin homology domain-containing family A member 6 isoform X7 [Electrophorus electricus]	Electrophorus electricus	884	884	1	0	0.4894	1150	XP_026884344.2
pleckstrin homology domain-containing family A member 6 isoform X7 [Pygocentrus nattereri]	Pygocentrus nattereri	884	884	1	0	0.4858	1148	XP_017550190.1
pleckstrin homology domain-containing family A member 6 isoform X2 [Salvelinus namaycush]	Salvelinus namaycush	883	883	0.93	0	0.5	1143	XP_038868992.1
pleckstrin homology domain-containing family A member 6 isoform X2 [Perca flavescens]	Perca flavescens	882	882	0.98	0	0.4872	1062	XP_028432502.1
pleckstrin homology domain-containing family A member 6 isoform X8 [Oncorhynchus kisutch]	Oncorhynchus kisutch	879	879	1	0	0.4737	1211	XP_031681272.1
PREDICTED: pleckstrin homology domain-containing family A member 6 isoform X5 [Ictalurus punctatus]	Ictalurus punctatus	879	879	1	0	0.4886	1100	XP_017305794.1
pleckstrin homology domain-containing family A member 6 isoform X2 [Anabas testudineus]	Anabas testudineus	878	878	0.98	0	0.4844	1065	XP_026200430.1
pleckstrin homology domain-containing family A member 6 isoform X13 [Perca fluviatilis]	Perca fluviatilis	878	878	0.98	0	0.4829	1117	XP_039652276.1
pleckstrin homology domain-containing family A member 6 isoform X1 [Perca flavescens]	Perca flavescens	877	877	0.98	0	0.4825	1073	XP_028432501.1
PREDICTED: pleckstrin homology domain-containing family A member 6-like isoform X7 [Salmo salar]	Salmo salar	877	877	0.96	0	0.48	1203	XP_013987290.1
pleckstrin homology domain-containing family A member 6 isoform X1 [Salvelinus namaycush]	Salvelinus namaycush	876	876	0.93	0	0.4919	1161	XP_038868984.1
pleckstrin homology domain-containing family A member 6 isoform X5 [Labrus bergylta]	Labrus bergylta	875	875	0.98	0	0.4917	1074	XP_029138570.1
pleckstrin homology domain-containing family A member 6 isoform X4 [Salvelinus namaycush]	Salvelinus namaycush	875	875	0.93	0	0.4919	1121	XP_038869010.1
pleckstrin homology domain-containing family A member 6 isoform X6 [Oncorhynchus mykiss]	Oncorhynchus mykiss	874	874	1	0	0.4696	1203	XP_036805971.1
pleckstrin homology domain-containing family A member 6 isoform X8 [Solea senegalensis]	Solea senegalensis	873	873	0.98	0	0.4871	1097	XP_043879508.1
PREDICTED: pleckstrin homology domain-containing family A member 6 isoform X3 [Ictalurus punctatus]	Ictalurus punctatus	873	873	1	0	0.4797	1117	XP_017305792.1
pleckstrin homology domain-containing family A member 6 isoform X4 [Colossoma macropomum]	Colossoma macropomum	873	873	1	0	0.4819	1125	XP_036414861.1
PREDICTED: pleckstrin homology domain-containing family A member 6 isoform X1 [Ictalurus punctatus]	Ictalurus punctatus	872	872	1	0	0.4792	1118	XP_017305790.1
PREDICTED: pleckstrin homology domain-containing family A member 6 isoform X4 [Ictalurus punctatus]	Ictalurus punctatus	872	872	1	0	0.481	1114	XP_017305793.1
pleckstrin homology domain-containing family A member 6 isoform X1 [Anabas testudineus]	Anabas testudineus	872	872	0.98	0	0.4768	1083	XP_026200429.1
PREDICTED: pleckstrin homology domain-containing family A member 6 isoform X7 [Ictalurus punctatus]	Ictalurus punctatus	871	871	1	0	0.4792	1070	XP_017305797.1
pleckstrin homology domain-containing family A member 6 isoform X12 [Perca fluviatilis]	Perca fluviatilis	870	870	0.98	0	0.4831	1149	XP_039652275.1
pleckstrin homology domain-containing family A member 6 isoform X10 [Mastacembelus armatus]	Mastacembelus armatus	870	870	0.98	0	0.4893	1105	XP_026161850.1
pleckstrin homology domain-containing family A member 6 isoform X6 [Seriola lalandi dorsalis]	Seriola lalandi dorsalis	869	869	0.98	0	0.4968	1076	XP_023280552.1
pleckstrin homology domain-containing family A member 6 isoform X13 [Sander lucioperca]	Sander lucioperca	869	869	0.98	0	0.4751	1117	XP_035857862.1
pleckstrin homology domain-containing family A member 6 isoform X7 [Chelmon rostratus]	Chelmon rostratus	868	868	0.98	0	0.5023	1030	XP_041802889.1
PREDICTED: pleckstrin homology domain-containing family A member 6 isoform X2 [Ictalurus punctatus]	Ictalurus punctatus	868	868	1	0	0.4792	1117	XP_017305791.1
PREDICTED: pleckstrin homology domain-containing family A member 6-like isoform X6 [Salmo salar]	Salmo salar	868	868	1	0	0.4797	1133	XP_014023232.1
pleckstrin homology domain-containing family A member 6-like [Salvelinus namaycush]	Salvelinus namaycush	868	868	1	0	0.4776	1133	XP_038871326.1
pleckstrin homology domain-containing family A member 6 isoform X5 [Oncorhynchus mykiss]	Oncorhynchus mykiss	867	867	1	0	0.481	1134	XP_036839859.1
pleckstrin homology domain-containing family A member 6-like isoform X8 [Salmo trutta]	Salmo trutta	866	866	1	0	0.4801	1135	XP_029549314.1
pleckstrin homology domain-containing family A member 6 isoform X8 [Mastacembelus armatus]	Mastacembelus armatus	861	861	0.98	0	0.4804	1126	XP_026161848.1
pleckstrin homology domain-containing family A member 6-like isoform X5 [Polyodon spathula]	Polyodon spathula	860	860	0.99	0	0.4711	1219	XP_041091829.1
pleckstrin homology domain-containing family A member 6 isoform X11 [Perca fluviatilis]	Perca fluviatilis	860	860	0.98	0	0.4757	1167	XP_039652274.1
pleckstrin homology domain-containing family A member 6 isoform X6 [Xiphias gladius]	Xiphias gladius	860	860	0.98	0	0.4747	1131	XP_040015140.1
pleckstrin homology domain-containing family A member 6 isoform X9 [Mastacembelus armatus]	Mastacembelus armatus	859	859	0.98	0	0.4816	1123	XP_026161849.1
pleckstrin homology domain-containing family A member 6 isoform X11 [Mastacembelus armatus]	Mastacembelus armatus	857	857	0.98	0	0.4784	1096	XP_026161852.1
pleckstrin homology domain-containing family A member 6 isoform X6 [Solea senegalensis]	Solea senegalensis	857	857	0.98	0	0.4748	1126	XP_043879506.1
pleckstrin homology domain-containing family A member 6 isoform X4 [Seriola lalandi dorsalis]	Seriola lalandi dorsalis	856	856	0.98	0	0.4863	1100	XP_023280550.1
pleckstrin homology domain-containing family A member 6 isoform X3 [Micropterus salmoides]	Micropterus salmoides	856	856	0.98	0	0.4925	1096	XP_038553562.1
pleckstrin homology domain-containing family A member 6 isoform X5 [Cheilinus undulatus]	Cheilinus undulatus	856	856	0.98	0	0.4908	1067	XP_041635708.1
pleckstrin homology domain-containing family A member 6 isoform X3 [Xiphias gladius]	Xiphias gladius	855	855	0.94	0	0.4864	1169	XP_040015136.1
pleckstrin homology domain-containing family A member 6 isoform X9 [Perca fluviatilis]	Perca fluviatilis	855	855	0.98	0	0.4713	1178	XP_039652272.1
LOW QUALITY PROTEIN: pleckstrin homology domain-containing family A member 6 [Epinephelus lanceolatus]	Epinephelus lanceolatus	854	854	0.98	0	0.4881	1124	XP_033488324.1
pleckstrin homology domain-containing family A member 6 isoform X5 [Chelmon rostratus]	Chelmon rostratus	854	854	0.98	0	0.4909	1055	XP_041802862.1
pleckstrin homology domain-containing family A member 6-like isoform X5 [Coregonus clupeaformis]	Coregonus clupeaformis	853	853	0.96	0	0.4778	1123	XP_041748208.1
pleckstrin homology domain-containing family A member 6 isoform X6 [Mastacembelus armatus]	Mastacembelus armatus	853	853	0.98	0	0.477	1134	XP_026161846.1
pleckstrin homology domain-containing family A member 6 isoform X11 [Sander lucioperca]	Sander lucioperca	853	853	0.98	0	0.4681	1167	XP_035857860.1
pleckstrin homology domain-containing family A member 6 [Pangasianodon hypophthalmus]	Pangasianodon hypophthalmus	853	853	1	0	0.4688	1197	XP_034170093.1
pleckstrin homology domain-containing family A member 6 isoform X5 [Solea senegalensis]	Solea senegalensis	853	853	0.98	0	0.4683	1142	XP_043879505.1
pleckstrin homology domain-containing family A member 6 isoform X6 [Tachysurus fulvidraco]	Tachysurus fulvidraco	853	853	1	0	0.4775	1150	XP_027000120.1
pleckstrin homology domain-containing family A member 6 isoform X2 [Xiphias gladius]	Xiphias gladius	851	851	0.94	0	0.4829	1177	XP_040015135.1
pleckstrin homology domain-containing family A member 6 isoform X5 [Xiphias gladius]	Xiphias gladius	851	851	0.94	0	0.4862	1142	XP_040015138.1
pleckstrin homology domain-containing family A member 6-like isoform X3 [Oncorhynchus keta]	Oncorhynchus keta	851	851	1	0	0.4761	1089	XP_035617411.1
PREDICTED: LOW QUALITY PROTEIN: pleckstrin homology domain-containing family A member 6 [Lates calcarifer]	Lates calcarifer	851	851	0.98	0	0.4729	1200	XP_018523047.1
pleckstrin homology domain-containing family A member 6 isoform X4 [Solea senegalensis]	Solea senegalensis	850	850	0.98	0	0.4675	1144	XP_043879504.1
pleckstrin homology domain-containing family A member 6 isoform X6 [Alosa sapidissima]	Alosa sapidissima	850	850	0.96	0	0.4729	1170	XP_041946877.1
pleckstrin homology domain-containing family A member 6 isoform X6 [Oncorhynchus tshawytscha]	Oncorhynchus tshawytscha	849	849	0.97	0	0.4787	1131	XP_042180579.1
pleckstrin homology domain-containing family A member 6 isoform X4 [Micropterus salmoides]	Micropterus salmoides	848	848	0.98	0	0.4854	1087	XP_038553563.1
pleckstrin homology domain-containing family A member 6 isoform X9 [Sander lucioperca]	Sander lucioperca	848	848	0.98	0	0.4638	1178	XP_035857858.1
pleckstrin homology domain-containing family A member 6 isoform X6 [Perca fluviatilis]	Perca fluviatilis	848	848	0.98	0	0.4576	1196	XP_039652267.1
pleckstrin homology domain-containing family A member 6 isoform X4 [Mastacembelus armatus]	Mastacembelus armatus	847	847	0.98	0	0.4701	1151	XP_026161844.1
pleckstrin homology domain-containing family A member 6 isoform X7 [Tachysurus fulvidraco]	Tachysurus fulvidraco	847	847	1	0	0.4744	1127	XP_027000121.1
pleckstrin homology domain-containing family A member 6 isoform X3 [Seriola lalandi dorsalis]	Seriola lalandi dorsalis	847	847	0.98	0	0.4766	1123	XP_023280549.1
pleckstrin homology domain-containing family A member 6 isoform X2 [Mastacembelus armatus]	Mastacembelus armatus	847	847	0.98	0	0.4701	1151	XP_026161842.1
pleckstrin homology domain-containing family A member 6 isoform X7 [Mastacembelus armatus]	Mastacembelus armatus	847	847	0.98	0	0.4761	1133	XP_026161847.1

[truncated: 19 more sheets: Actinopterygii (select species), Chondrichthyes, Cyclostomata, Lampreys, Hagfish, Cephalochordata, Tunicata, non-Chordates, non-chordates excl. PH domain, Echinodermata, Arthropoda, Drosophila melanogaster, Nematoda, Annelida, Mollusca, Cnidaria, Ctenophora, Placozoa, Porifera]
